# Supplementary material for: Genome analyses of the wheat yellow (stripe) rust pathogen Puccinia striiformis f. sp. tritici reveal polymorphic and haustorial expressed secreted proteins as candidate effectors
Source: BMC Genomics. 2013 Apr 22;14:270. doi: 10.1186/1471-2164-14-270 (PMC3640902; doi:10.1186/1471-2164-14-270)
Supplement: Additional file 1 — Summary of raw and trimmed reads and assemblies of PST-21, 43, 130, 87/7, and 08/21 genomic DNA. [file 1471-2164-14-270-S1.xlsx]

## Sheet: Sheet1
Additional File 1				Reads									Assemblies
					Average length		Median length		Reads mapped on PST-130
Race	SRA accession no.	NCBI Bioproject accession no.	WGS accession no.	Number of reads (per each end)	F	R	F	R	F	R	%	Median coverage	Number of contigs	Total length	N50	Max Length	Median length	Average length	GC%
PST-21	SRX205677	PRJNA181957	AORR00000000	43719407	87.7	90	91	91	38633341	38681475	88.4216	66	43106	73054786	3960	37006	713	1694.77	43.85
PST-43	SRX220564	PRJNA181959	AORQ00000000	20172363	85.1	88.7	91	91	17372160	17370462	86.1144	26	49784	70748240	3264	35154	596	1421.1	43.27
PST-130	SRX022476/SRX022218	PRJNA51241	AEEW00000000	39251947	83.4	85.6	85	85	36252302	36174666	92.2591	59	29178	64782816	5137	49498	901	2220.26	44.09
PST-87/7	SRX205678/SRX220562	PRJNA181962	AORT00000000	12717187	76.6	80.98	76	85	10809609	10701751	84.5759	15	55502	53406568	1302	46297	652	962.25	44.49
PST-08/21	SRX22053/SRX220548	PRJNA181960	AORS00000000	17880959	76.3	79.8	76	76	15377625	15266861	85.6903	21	50898	56271662	1600	35677	708	1105.58	44.45
