# Supplementary material for: Genome analyses of the wheat yellow (stripe) rust pathogen Puccinia striiformis f. sp. tritici reveal polymorphic and haustorial expressed secreted proteins as candidate effectors
Source: BMC Genomics. 2013 Apr 22;14:270. doi: 10.1186/1471-2164-14-270 (PMC3640902; doi:10.1186/1471-2164-14-270)
Supplement: Additional file 3 — Variant calls in the pairwise comparisons between all PST isolates used in this study. [file 1471-2164-14-270-S3.xlsx]

## Sheet: Intra-isolate SNPs
Additional file 3
Isolate	Valid sites	SNP/Kb	Tr/Tv
PST-21	67417063	4.98576	2.2
PST-43	59544286	5.26925	2.1
PST-130	53720148	5.35451	2.2
PST-87/7	38660594	6.64418	2.1
PST-08/21	43380607	7.64072	2.1

## Sheet: Inter-isolate SNPs
Additional file 3			Heterokaryotic SNPs/Kb					Homokaryotic SNPs/Kb
Mapped Reads	Reference	Valid sites	Total	Tr/Tv	Intron	Exon		Total	Tr/Tv	Intron	Exon
PST-21	PST-43	54293818	6.07872	2.09676	8.81192	5.44331		0.755114	2.27617	0.846688	0.494561
PST-21	PST-130	52148625	7.61803	2.04149	10.8654	6.54078		0.309193	2.18656	0.378056	0.192139
PST-21	PST-87/7	35105602	8.53912	2.0818	11.8584	6.98841		0.722135	2.12975	0.904379	0.455678
PST-21	PST-08/21	40565573	8.2481	2.08306	11.4496	6.74606		0.651636	2.16537	0.767046	0.382851
PST-43	PST-21	56202058	5.43452	2.14083	8.08045	4.99147		0.56683	2.48202	0.618185	0.40284
PST-43	PST-130	49887095	6.55149	2.05653	9.30989	5.79146		0.444404	2.25169	0.561937	0.304744
PST-43	PST-87/7	35640765	2.63544	2.09061	2.63398	1.81581		0.0112231	2.84615	0.00484593	0.00508248
PST-43	PST-08/21	40359637	2.24373	2.07654	2.15705	1.46302		0.0102082	2.46218	0.00533735	0.00456692
PST-130	PST-21	52913834	5.72947	2.11951	8.16876	5.19635		0.417188	2.27182	0.447737	0.308829
PST-130	PST-43	48149953	5.67986	2.12498	7.88642	5.07724		0.573687	2.23492	0.667478	0.40621
PST-130	PST-87/7	34726381	6.99293	2.10625	9.3303	5.69602		0.603	2.11375	0.727584	0.424017
PST-130	PST-08/21	38320742	7.15117	2.07342	9.58078	5.93534		0.556226	2.16999	0.674206	0.357114
PST-87/7	PST-21	42143805	5.68957	2.09965	8.11412	5.14094		0.653453	2.37778	0.784734	0.477988
PST-87/7	PST-43	40207630	1.62412	1.80945	1.75459	1.22779		0.0290492	2.45562	0.0186836	0.0157737
PST-87/7	PST-130	40651928	6.21567	2.0219	8.70755	5.43834		0.504527	2.171	0.682013	0.364921
PST-87/7	PST-08/21	33249606	2.50171	1.96167	2.61014	1.75744		0.0271281	2.32841	0.0219527	0.0181681
PST-08/21	PST-21	45789241	5.91995	2.08295	8.60431	5.33944		0.730434	2.37838	0.850252	0.521648
PST-08/21	PST-43	45048276	1.55728	1.8283	1.60031	1.0838		0.0305894	2.30456	0.0184952	0.0180899
PST-08/21	PST-130	43060585	6.6222	2.01987	9.56472	5.77325		0.531948	2.16207	0.689982	0.363046
PST-08/21	PST-87/7	32588525	2.81019	1.9819	2.91637	1.97953		0.0267579	2.18248	0.0186632	0.0157685
