# Supplementary material for: Genome analyses of the wheat yellow (stripe) rust pathogen Puccinia striiformis f. sp. tritici reveal polymorphic and haustorial expressed secreted proteins as candidate effectors
Source: BMC Genomics. 2013 Apr 22;14:270. doi: 10.1186/1471-2164-14-270 (PMC3640902; doi:10.1186/1471-2164-14-270)
Supplement: Additional file 4 — Summary of the reciprocal mapping of sequence reads for the 5 genomes using each in turn as a reference. [file 1471-2164-14-270-S4.xlsx]

## Sheet: Sheet1
Additional file 4		Mapping
Reference	Mapped Reads	Average coverage	Median coverage	1.5x median coverage	Total Number	Aligned	%	Aligned in pairs	%	Valid confident bases (min 5x, no INDEL)	% valid bases over the total reference length
PST-21	PST-21	66.26	62	93	87438814	74316543	84.9926	72635384	97.7378	72436272	99.1534
	PST-130	58.32	54	81	78503894	67400557	85.8563	62802056	93.1774	64259082	87.9601
	PST-43	26.87	24	36	40344726	32320319	80.1104	31265869	96.7375	66426010	90.9263
	PST-08/21	23.48	20	30	117492982	29027750	24.7059	27227424	93.7979	61442748	84.105
	PST-87/7	16.82	14	21	91308970	20306973	22.2398	18908373	93.1127	57065215	78.1129
PST-43	PST-21	64.74	63	94.5	87438814	77977937	89.18	76534886	98.1494	65783740	92.9829
	PST-130	59.15	54	81	78503894	71695425	91.3272	68358030	95.345	62212877	87.9356
	PST-43	28.49	25	37.5	40344726	36003831	89.2405	35234282	97.8626	67557928	95.4906
	PST-08/21	24.69	20	30	117492982	31549374	26.8521	30205004	95.7388	61621127	87.0992
	PST-87/7	17.8	14	21	91308970	22132430	24.2391	21069884	95.1991	57105302	80.7162
PST-130	PST-21	70.08	66	99	87438814	77314816	88.4216	76091218	98.4174	62250384	96.0909
	PST-130	57.83	55	82.5	78503894	72426968	92.2591	69519120	95.9851	61919535	95.5802
	PST-43	29.67	26	39	40344726	34742622	86.1144	34071889	98.0694	61413499	94.7991
	PST-08/21	23.28	20	30	117492982	30644486	26.082	29340140	95.7436	58542732	90.3677
	PST-87/7	16.77	14	21	91308970	21511360	23.5589	20482333	95.2164	55316161	85.3871
PST-08/21	PST-21	69.73	66	99	87438814	70655696	80.8059	69062019	97.7444	54116031	96.1692
	PST-130	64.06	58	87	78503894	64890783	82.6593	59251631	91.3098	51786283	92.0291
	PST-43	30.93	27	40.5	40344726	32914486	81.5831	32021809	97.2879	54288291	96.4754
	PST-08/21	28.22	23	34.5	117492982	29567316	25.1652	27623488	93.4258	51266514	91.1054
	PST-87/7	20.21	16	24	91308970	20634348	22.5984	19126316	92.6916	47525736	84.4577
PST-87/7	PST-21	70.26	66	99	87438814	68860496	78.7528	67176835	97.555	51491434	96.414
	PST-130	64.5	58	87	78503894	63219598	80.5305	56986943	90.1413	48949897	91.6552
	PST-43	31.28	27	40.5	40344726	32221197	79.8647	31267353	97.0397	51454382	96.3447
	PST-08/21	28.02	23	34.5	117492982	28540386	24.2911	26406786	92.5243	48015876	89.9063
	PST-87/7	20.88	17	25.5	91308970	20371758	22.3108	18752935	92.0536	45353493	84.9212
