# Supplementary material for: Genome analyses of the wheat yellow (stripe) rust pathogen Puccinia striiformis f. sp. tritici reveal polymorphic and haustorial expressed secreted proteins as candidate effectors
Source: BMC Genomics. 2013 Apr 22;14:270. doi: 10.1186/1471-2164-14-270 (PMC3640902; doi:10.1186/1471-2164-14-270)
Supplement: Additional file 6 — Number of SNPs identified in each gene of the 5 PST genomes. [file 1471-2164-14-270-S6.xlsx]

## Sheet: PST-21
Additional file 6
PST-21	N. SNPs
GENE ID	43	130	87/7	08/21
PST21_00001.1
PST21_00002.1
PST21_00003.1	3		3	5
PST21_00004.1	2			2
PST21_00005.1
PST21_00006.1
PST21_00007.1
PST21_00008.1
PST21_00009.1
PST21_00010.1
PST21_00011.1
PST21_00012.1
PST21_00013.1		1
PST21_00014.1
PST21_00015.1
PST21_00016.1
PST21_00017.1
PST21_00018.1
PST21_00019.1
PST21_00020.1
PST21_00021.1
PST21_00022.1
PST21_00023.1
PST21_00024.1
PST21_00025.1	1			1
PST21_00026.1
PST21_00027.1
PST21_00028.1
PST21_00029.1
PST21_00030.1
PST21_00031.1
PST21_00032.1
PST21_00033.1	4		3	2
PST21_00034.1
PST21_00035.1		2		1
PST21_00036.1				1
PST21_00037.1
PST21_00038.1
PST21_00039.1	3		3	3
PST21_00040.1
PST21_00041.1
PST21_00042.1
PST21_00043.1
PST21_00044.1			1
PST21_00045.1
PST21_00046.1
PST21_00047.1
PST21_00048.1	2	2	1	1
PST21_00049.1
PST21_00050.1
PST21_00051.1
PST21_00052.1
PST21_00053.1
PST21_00054.1
PST21_00055.1				1
PST21_00056.1
PST21_00057.1
PST21_00058.1
PST21_00059.1
PST21_00060.1	1		2	2
PST21_00061.1
PST21_00062.1
PST21_00063.1
PST21_00064.1
PST21_00065.1
PST21_00066.1
PST21_00067.1
PST21_00068.1	1	2
PST21_00069.1	1	1	1	2
PST21_00070.1		1
PST21_00071.1
PST21_00072.1
PST21_00073.1
PST21_00074.1
PST21_00075.1
PST21_00076.1
PST21_00077.1
PST21_00078.1
PST21_00079.1
PST21_00080.1
PST21_00081.1
PST21_00082.1			5	1
PST21_00083.1
PST21_00084.1		1
PST21_00085.1			1
PST21_00086.1	33		31	36
PST21_00087.1
PST21_00088.1
PST21_00089.1
PST21_00090.1		1
PST21_00091.1
PST21_00092.1
PST21_00093.1
PST21_00094.1
PST21_00095.1
PST21_00096.1
PST21_00097.1
PST21_00098.1
PST21_00099.1	2		2	2
PST21_00100.1
PST21_00101.1	3	1	3	2
PST21_00102.1
PST21_00103.1
PST21_00104.1	6		6	4
PST21_00105.1				2
PST21_00106.1	1		1	1
PST21_00107.1
PST21_00108.1
PST21_00109.1
PST21_00110.1
PST21_00111.1	3		3	2
PST21_00112.1		1
PST21_00113.1	2		6	5
PST21_00114.1	1
PST21_00115.1
PST21_00116.1
PST21_00117.1
PST21_00118.1	3
PST21_00119.1
PST21_00120.1
PST21_00121.1
PST21_00122.1
PST21_00123.1
PST21_00124.1
PST21_00125.1
PST21_00126.1
PST21_00127.1
PST21_00128.1	4		2	4
PST21_00129.1
PST21_00130.1
PST21_00131.1
PST21_00132.1
PST21_00133.1
PST21_00134.1
PST21_00135.1
PST21_00136.1
PST21_00137.1
PST21_00138.1
PST21_00139.1	2	1	2	2
PST21_00140.1
PST21_00141.1
PST21_00142.1
PST21_00143.1
PST21_00144.1				1
PST21_00145.1
PST21_00146.1
PST21_00147.1
PST21_00148.1
PST21_00149.1
PST21_00150.1			1
PST21_00151.1
PST21_00152.1
PST21_00153.1
PST21_00154.1
PST21_00155.1
PST21_00156.1
PST21_00157.1			1
PST21_00158.1
PST21_00159.1	1		1	1
PST21_00160.1			1
PST21_00161.1			1
PST21_00162.1
PST21_00163.1
PST21_00164.1
PST21_00165.1
PST21_00166.1			1
PST21_00167.1
PST21_00168.1
PST21_00169.1
PST21_00170.1
PST21_00171.1				1
PST21_00172.1		1		1
PST21_00173.1	7	6	7	7
PST21_00174.1
PST21_00175.1	1			1
PST21_00176.1
PST21_00177.1
PST21_00178.1
PST21_00179.1
PST21_00180.1
PST21_00181.1
PST21_00182.1
PST21_00183.1				1
PST21_00184.1
PST21_00185.1
PST21_00186.1
PST21_00187.1
PST21_00188.1
PST21_00189.1
PST21_00190.1
PST21_00191.1
PST21_00192.1
PST21_00193.1
PST21_00194.1
PST21_00195.1
PST21_00196.1
PST21_00197.1
PST21_00198.1
PST21_00199.1
PST21_00200.1	1	6
PST21_00201.1
PST21_00202.1
PST21_00203.1	1	1	2	1
PST21_00204.1		5
PST21_00205.1
PST21_00206.1
PST21_00207.1		1
PST21_00208.1
PST21_00209.1		1
PST21_00210.1
PST21_00211.1		1		1
PST21_00212.1
PST21_00213.1	1		1	1
PST21_00214.1
PST21_00215.1
PST21_00216.1
PST21_00217.1
PST21_00218.1
PST21_00219.1
PST21_00220.1				5
PST21_00221.1
PST21_00222.1
PST21_00223.1
PST21_00224.1
PST21_00225.1	1	1	1	1
PST21_00226.1				1
PST21_00227.1
PST21_00228.1
PST21_00229.1	2	3		2
PST21_00230.1
PST21_00231.1			1
PST21_00232.1
PST21_00233.1
PST21_00234.1
PST21_00235.1
PST21_00236.1
PST21_00237.1
PST21_00238.1
PST21_00239.1
PST21_00240.1
PST21_00241.1
PST21_00242.1
PST21_00243.1
PST21_00244.1
PST21_00245.1
PST21_00246.1
PST21_00247.1
PST21_00248.1
PST21_00249.1
PST21_00250.1
PST21_00251.1
PST21_00252.1	9		2	7
PST21_00253.1
PST21_00254.1
PST21_00255.1
PST21_00256.1
PST21_00257.1
PST21_00258.1
PST21_00259.1
PST21_00260.1	2	5	3	4
PST21_00261.1
PST21_00262.1
PST21_00263.1
PST21_00264.1
PST21_00265.1
PST21_00266.1
PST21_00267.1
PST21_00268.1
PST21_00269.1
PST21_00270.1	1		1
PST21_00271.1
PST21_00272.1
PST21_00273.1
PST21_00274.1
PST21_00275.1
PST21_00276.1
PST21_00277.1
PST21_00278.1
PST21_00279.1
PST21_00280.1	1	1		1
PST21_00281.1
PST21_00282.1	1			1
PST21_00283.1
PST21_00284.1
PST21_00285.1
PST21_00286.1
PST21_00287.1
PST21_00288.1		2
PST21_00289.1
PST21_00290.1
PST21_00291.1
PST21_00292.1
PST21_00293.1
PST21_00294.1		1
PST21_00295.1
PST21_00296.1
PST21_00297.1			2
PST21_00298.1
PST21_00299.1
PST21_00300.1	1	1	1	1
PST21_00301.1
PST21_00302.1				2
PST21_00303.1	1		1	1
PST21_00304.1	1
PST21_00305.1
PST21_00306.1
PST21_00307.1
PST21_00308.1
PST21_00309.1
PST21_00310.1
PST21_00311.1		1	1
PST21_00312.1
PST21_00313.1
PST21_00314.1
PST21_00315.1
PST21_00316.1	1	1	1
PST21_00317.1
PST21_00318.1
PST21_00319.1
PST21_00320.1
PST21_00321.1
PST21_00322.1	1		1
PST21_00323.1		2		1
PST21_00324.1
PST21_00325.1
PST21_00326.1
PST21_00327.1
PST21_00328.1
PST21_00329.1
PST21_00330.1
PST21_00331.1
PST21_00332.1	1	1
PST21_00333.1			1
PST21_00334.1
PST21_00335.1
PST21_00336.1
PST21_00337.1
PST21_00338.1
PST21_00339.1
PST21_00340.1
PST21_00341.1
PST21_00342.1			1	2
PST21_00343.1
PST21_00344.1
PST21_00345.1
PST21_00346.1
PST21_00347.1
PST21_00348.1
PST21_00349.1
PST21_00350.1
PST21_00351.1
PST21_00352.1
PST21_00353.1
PST21_00354.1
PST21_00355.1
PST21_00356.1	1			1
PST21_00357.1
PST21_00358.1
PST21_00359.1
PST21_00360.1
PST21_00361.1
PST21_00362.1
PST21_00363.1
PST21_00364.1
PST21_00365.1	4			1
PST21_00366.1
PST21_00367.1
PST21_00368.1
PST21_00369.1	1		1	1
PST21_00370.1
PST21_00371.1	1		1	1
PST21_00372.1
PST21_00373.1
PST21_00374.1
PST21_00375.1
PST21_00376.1			1
PST21_00377.1
PST21_00378.1		2
PST21_00379.1
PST21_00380.1		4	1
PST21_00381.1		1
PST21_00382.1
PST21_00383.1
PST21_00384.1
PST21_00385.1
PST21_00386.1
PST21_00387.1		6		2
PST21_00388.1
PST21_00389.1
PST21_00390.1
PST21_00391.1
PST21_00392.1
PST21_00393.1
PST21_00394.1
PST21_00395.1
PST21_00396.1	3	3	1	1
PST21_00397.1
PST21_00398.1
PST21_00399.1
PST21_00400.1
PST21_00401.1
PST21_00402.1		5
PST21_00403.1
PST21_00404.1
PST21_00405.1	1		1	1
PST21_00406.1
PST21_00407.1
PST21_00408.1
PST21_00409.1	1			1
PST21_00410.1
PST21_00411.1
PST21_00412.1
PST21_00413.1
PST21_00414.1
PST21_00415.1
PST21_00416.1			1
PST21_00417.1
PST21_00418.1
PST21_00419.1
PST21_00420.1				1
PST21_00421.1			1	1
PST21_00422.1
PST21_00423.1
PST21_00424.1	5		4	4
PST21_00425.1
PST21_00426.1
PST21_00427.1
PST21_00428.1
PST21_00429.1
PST21_00430.1
PST21_00431.1
PST21_00432.1			1
PST21_00433.1
PST21_00434.1
PST21_00435.1
PST21_00436.1
PST21_00437.1
PST21_00438.1
PST21_00439.1
PST21_00440.1
PST21_00441.1			1
PST21_00442.1
PST21_00443.1			3
PST21_00444.1
PST21_00445.1
PST21_00446.1	1	4		1
PST21_00447.1
PST21_00448.1
PST21_00449.1
PST21_00450.1
PST21_00451.1
PST21_00452.1
PST21_00453.1
PST21_00454.1
PST21_00455.1	1			2
PST21_00456.1	3			3
PST21_00457.1
PST21_00458.1
PST21_00459.1
PST21_00460.1
PST21_00461.1
PST21_00462.1
PST21_00463.1
PST21_00464.1
PST21_00465.1	1			1
PST21_00466.1
PST21_00467.1
PST21_00468.1
PST21_00469.1
PST21_00470.1
PST21_00471.1
PST21_00472.1
PST21_00473.1
PST21_00474.1
PST21_00475.1
PST21_00476.1				1
PST21_00477.1
PST21_00478.1
PST21_00479.1
PST21_00480.1
PST21_00481.1
PST21_00482.1
PST21_00483.1
PST21_00484.1
PST21_00485.1
PST21_00486.1	4	2	3	4
PST21_00487.1	1			1
PST21_00488.1
PST21_00489.1
PST21_00490.1
PST21_00491.1
PST21_00492.1		3		1
PST21_00493.1	3	9	2	1
PST21_00494.1	1
PST21_00495.1
PST21_00496.1
PST21_00497.1
PST21_00498.1
PST21_00499.1
PST21_00500.1
PST21_00501.1
PST21_00502.1
PST21_00503.1
PST21_00504.1		3
PST21_00505.1
PST21_00506.1
PST21_00507.1
PST21_00508.1	1		1	1
PST21_00509.1
PST21_00510.1
PST21_00511.1				1
PST21_00512.1
PST21_00513.1	1		1	1
PST21_00514.1	3	2	2	3
PST21_00515.1	1	1		1
PST21_00516.1
PST21_00517.1
PST21_00518.1
PST21_00519.1
PST21_00520.1
PST21_00521.1
PST21_00522.1
PST21_00523.1	1		1	1
PST21_00524.1	2		2	1
PST21_00525.1
PST21_00526.1
PST21_00527.1
PST21_00528.1
PST21_00529.1
PST21_00530.1
PST21_00531.1
PST21_00532.1
PST21_00533.1
PST21_00534.1
PST21_00535.1
PST21_00536.1
PST21_00537.1
PST21_00538.1
PST21_00539.1	1			1
PST21_00540.1
PST21_00541.1
PST21_00542.1
PST21_00543.1
PST21_00544.1
PST21_00545.1
PST21_00546.1
PST21_00547.1
PST21_00548.1
PST21_00549.1	1	2		1
PST21_00550.1	2		2	2
PST21_00551.1	1	2	1	1
PST21_00552.1
PST21_00553.1
PST21_00554.1
PST21_00555.1
PST21_00556.1	2
PST21_00557.1		1
PST21_00558.1				2
PST21_00559.1	1			4
PST21_00560.1
PST21_00561.1
PST21_00562.1
PST21_00563.1
PST21_00564.1
PST21_00565.1
PST21_00566.1		2
PST21_00567.1
PST21_00568.1
PST21_00569.1
PST21_00570.1
PST21_00571.1
PST21_00572.1
PST21_00573.1
PST21_00574.1
PST21_00575.1
PST21_00576.1
PST21_00577.1	16		12	18
PST21_00578.1
PST21_00579.1
PST21_00580.1
PST21_00581.1
PST21_00582.1
PST21_00583.1
PST21_00584.1	3	8	13	11
PST21_00585.1
PST21_00586.1
PST21_00587.1
PST21_00588.1		1
PST21_00589.1
PST21_00590.1
PST21_00591.1
PST21_00592.1
PST21_00593.1		1
PST21_00594.1				1
PST21_00595.1		1
PST21_00596.1		1
PST21_00597.1		3		1
PST21_00598.1
PST21_00599.1
PST21_00600.1
PST21_00601.1
PST21_00602.1
PST21_00603.1
PST21_00604.1
PST21_00605.1
PST21_00606.1	1	1		1
PST21_00607.1
PST21_00608.1
PST21_00609.1
PST21_00610.1
PST21_00611.1
PST21_00612.1
PST21_00613.1
PST21_00614.1
PST21_00615.1		2
PST21_00616.1
PST21_00617.1
PST21_00618.1
PST21_00619.1
PST21_00620.1
PST21_00621.1			2
PST21_00622.1
PST21_00623.1
PST21_00624.1
PST21_00625.1
PST21_00626.1	1		1	1
PST21_00627.1		2
PST21_00628.1
PST21_00629.1
PST21_00630.1
PST21_00631.1
PST21_00632.1
PST21_00633.1
PST21_00634.1
PST21_00635.1
PST21_00636.1
PST21_00637.1
PST21_00638.1	2
PST21_00639.1
PST21_00640.1
PST21_00641.1	2		3	3
PST21_00642.1	4		3	3
PST21_00643.1	1		1	1
PST21_00644.1	1		1	1
PST21_00645.1
PST21_00646.1
PST21_00647.1
PST21_00648.1
PST21_00649.1
PST21_00650.1
PST21_00651.1
PST21_00652.1
PST21_00653.1
PST21_00654.1		1
PST21_00655.1	2	2	1	1
PST21_00656.1
PST21_00657.1
PST21_00658.1	1	1		1
PST21_00659.1
PST21_00660.1
PST21_00661.1
PST21_00662.1
PST21_00663.1
PST21_00664.1				1
PST21_00665.1	3	3		3
PST21_00666.1
PST21_00667.1
PST21_00668.1
PST21_00669.1
PST21_00670.1
PST21_00671.1
PST21_00672.1
PST21_00673.1
PST21_00674.1
PST21_00675.1
PST21_00676.1
PST21_00677.1
PST21_00678.1
PST21_00679.1			1
PST21_00680.1	1		1	1
PST21_00681.1			2	5
PST21_00682.1
PST21_00683.1			5	5
PST21_00684.1
PST21_00685.1
PST21_00686.1				1
PST21_00687.1
PST21_00688.1			1
PST21_00689.1
PST21_00690.1
PST21_00691.1
PST21_00692.1
PST21_00693.1
PST21_00694.1
PST21_00695.1
PST21_00696.1
PST21_00697.1
PST21_00698.1
PST21_00699.1	3			1
PST21_00700.1
PST21_00701.1
PST21_00702.1
PST21_00703.1
PST21_00704.1
PST21_00705.1	1		1	1
PST21_00706.1
PST21_00707.1
PST21_00708.1
PST21_00709.1
PST21_00710.1			1
PST21_00711.1	1		1	1
PST21_00712.1
PST21_00713.1	1	1		1
PST21_00714.1
PST21_00715.1
PST21_00716.1
PST21_00717.1
PST21_00718.1
PST21_00719.1
PST21_00720.1
PST21_00721.1	1		1	1
PST21_00722.1			1
PST21_00723.1
PST21_00724.1
PST21_00725.1
PST21_00726.1
PST21_00727.1
PST21_00728.1
PST21_00729.1
PST21_00730.1		7	5	1
PST21_00731.1
PST21_00732.1			1	1
PST21_00733.1
PST21_00734.1
PST21_00735.1
PST21_00736.1		1
PST21_00737.1	9	7	3	11
PST21_00738.1	1	1		3
PST21_00739.1
PST21_00740.1
PST21_00741.1
PST21_00742.1
PST21_00743.1			1
PST21_00744.1		1
PST21_00745.1
PST21_00746.1			2
PST21_00747.1
PST21_00748.1
PST21_00749.1	3		1	1
PST21_00750.1
PST21_00751.1
PST21_00752.1
PST21_00753.1
PST21_00754.1
PST21_00755.1
PST21_00756.1
PST21_00757.1
PST21_00758.1
PST21_00759.1
PST21_00760.1
PST21_00761.1			1	2
PST21_00762.1
PST21_00763.1	1	1		1
PST21_00764.1	1	1
PST21_00765.1
PST21_00766.1	1		2	2
PST21_00767.1	1		1
PST21_00768.1
PST21_00769.1
PST21_00770.1		3
PST21_00771.1
PST21_00772.1
PST21_00773.1	4		3	4
PST21_00774.1
PST21_00775.1
PST21_00776.1
PST21_00777.1	4	4	2	4
PST21_00778.1
PST21_00779.1
PST21_00780.1
PST21_00781.1
PST21_00782.1
PST21_00783.1
PST21_00784.1
PST21_00785.1
PST21_00786.1	2			2
PST21_00787.1
PST21_00788.1
PST21_00789.1	1	1	2	2
PST21_00790.1
PST21_00791.1
PST21_00792.1		1	1
PST21_00793.1
PST21_00794.1
PST21_00795.1
PST21_00796.1
PST21_00797.1
PST21_00798.1
PST21_00799.1
PST21_00800.1			4	5
PST21_00801.1	2		1	1
PST21_00802.1
PST21_00803.1
PST21_00804.1
PST21_00805.1
PST21_00806.1
PST21_00807.1
PST21_00808.1
PST21_00809.1
PST21_00810.1		2
PST21_00811.1
PST21_00812.1
PST21_00813.1		2
PST21_00814.1
PST21_00815.1		1
PST21_00816.1
PST21_00817.1		2
PST21_00818.1
PST21_00819.1
PST21_00820.1
PST21_00821.1
PST21_00822.1
PST21_00823.1
PST21_00824.1
PST21_00825.1
PST21_00826.1
PST21_00827.1
PST21_00828.1		10
PST21_00829.1
PST21_00830.1
PST21_00831.1
PST21_00832.1
PST21_00833.1
PST21_00834.1	2		2	2
PST21_00835.1
PST21_00836.1			1	1
PST21_00837.1	4		5	4
PST21_00838.1
PST21_00839.1
PST21_00840.1	3		2	3
PST21_00841.1
PST21_00842.1
PST21_00843.1
PST21_00844.1
PST21_00845.1
PST21_00846.1
PST21_00847.1
PST21_00848.1	1	1	1
PST21_00849.1
PST21_00850.1
PST21_00851.1		1
PST21_00852.1			1	2
PST21_00853.1
PST21_00854.1
PST21_00855.1	1	11	3	4
PST21_00856.1
PST21_00857.1
PST21_00858.1
PST21_00859.1
PST21_00860.1
PST21_00861.1
PST21_00862.1		1
PST21_00863.1
PST21_00864.1
PST21_00865.1
PST21_00866.1
PST21_00867.1		7	2	4
PST21_00868.1
PST21_00869.1
PST21_00870.1
PST21_00871.1	2		2	1
PST21_00872.1
PST21_00873.1
PST21_00874.1
PST21_00875.1
PST21_00876.1
PST21_00877.1
PST21_00878.1
PST21_00879.1
PST21_00880.1
PST21_00881.1
PST21_00882.1
PST21_00883.1
PST21_00884.1
PST21_00885.1	7		3	3
PST21_00886.1
PST21_00887.1
PST21_00888.1
PST21_00889.1
PST21_00890.1
PST21_00891.1	1	1	1	1
PST21_00892.1
PST21_00893.1
PST21_00894.1	1	1	1
PST21_00895.1
PST21_00896.1
PST21_00897.1	1		1	1
PST21_00898.1	1		1	1
PST21_00899.1
PST21_00900.1
PST21_00901.1
PST21_00902.1			1
PST21_00903.1	1	2		2
PST21_00904.1	3		3	3
PST21_00905.1
PST21_00906.1
PST21_00907.1
PST21_00908.1
PST21_00909.1
PST21_00910.1		2
PST21_00911.1		2
PST21_00912.1
PST21_00913.1
PST21_00914.1	1	1		1
PST21_00915.1
PST21_00916.1		1
PST21_00917.1
PST21_00918.1
PST21_00919.1
PST21_00920.1
PST21_00921.1
PST21_00922.1
PST21_00923.1
PST21_00924.1
PST21_00925.1
PST21_00926.1
PST21_00927.1
PST21_00928.1
PST21_00929.1
PST21_00930.1	1
PST21_00931.1
PST21_00932.1	1		1
PST21_00933.1
PST21_00934.1
PST21_00935.1
PST21_00936.1
PST21_00937.1
PST21_00938.1
PST21_00939.1
PST21_00940.1		3	2	2
PST21_00941.1
PST21_00942.1
PST21_00943.1
PST21_00944.1
PST21_00945.1
PST21_00946.1				1
PST21_00947.1
PST21_00948.1		2
PST21_00949.1
PST21_00950.1
PST21_00951.1
PST21_00952.1	1
PST21_00953.1
PST21_00954.1
PST21_00955.1
PST21_00956.1
PST21_00957.1
PST21_00958.1
PST21_00959.1
PST21_00960.1
PST21_00961.1
PST21_00962.1
PST21_00963.1
PST21_00964.1
PST21_00965.1
PST21_00966.1
PST21_00967.1
PST21_00968.1
PST21_00969.1
PST21_00970.1				1
PST21_00971.1
PST21_00972.1
PST21_00973.1
PST21_00974.1
PST21_00975.1
PST21_00976.1	5
PST21_00977.1
PST21_00978.1	1			1
PST21_00979.1
PST21_00980.1
PST21_00981.1
PST21_00982.1
PST21_00983.1
PST21_00984.1
PST21_00985.1	1	2	1	1
PST21_00986.1
PST21_00987.1
PST21_00988.1
PST21_00989.1			2	4
PST21_00990.1
PST21_00991.1
PST21_00992.1
PST21_00993.1
PST21_00994.1
PST21_00995.1			1
PST21_00996.1
PST21_00997.1
PST21_00998.1
PST21_00999.1
PST21_01000.1
PST21_01001.1
PST21_01002.1	3	1	3	3
PST21_01003.1
PST21_01004.1
PST21_01005.1
PST21_01006.1
PST21_01007.1
PST21_01008.1	3	1	2	2
PST21_01009.1
PST21_01010.1		4
PST21_01011.1
PST21_01012.1
PST21_01013.1
PST21_01014.1	1	1
PST21_01015.1
PST21_01016.1		2
PST21_01017.1	14	5	13	10
PST21_01018.1	2		2	2
PST21_01019.1		1
PST21_01020.1
PST21_01021.1
PST21_01022.1
PST21_01023.1
PST21_01024.1	1
PST21_01025.1
PST21_01026.1	6			2
PST21_01027.1	1	1		1
PST21_01028.1	1			1
PST21_01029.1	3	3		4
PST21_01030.1
PST21_01031.1
PST21_01032.1	3		3	1
PST21_01033.1	1		1	2
PST21_01034.1
PST21_01035.1
PST21_01036.1	1		1	1
PST21_01037.1		10		1
PST21_01038.1	1		1
PST21_01039.1
PST21_01040.1
PST21_01041.1
PST21_01042.1
PST21_01043.1
PST21_01044.1
PST21_01045.1	1		1
PST21_01046.1
PST21_01047.1
PST21_01048.1			1
PST21_01049.1
PST21_01050.1
PST21_01051.1		1
PST21_01052.1		1
PST21_01053.1
PST21_01054.1
PST21_01055.1
PST21_01056.1
PST21_01057.1
PST21_01058.1
PST21_01059.1
PST21_01060.1			1
PST21_01061.1	1		1	1
PST21_01062.1	1		1
PST21_01063.1
PST21_01064.1
PST21_01065.1			1
PST21_01066.1	1	1		1
PST21_01067.1
PST21_01068.1
PST21_01069.1
PST21_01070.1
PST21_01071.1
PST21_01072.1
PST21_01073.1
PST21_01074.1
PST21_01075.1
PST21_01076.1
PST21_01077.1
PST21_01078.1
PST21_01079.1
PST21_01080.1
PST21_01081.1
PST21_01082.1
PST21_01083.1
PST21_01084.1
PST21_01085.1
PST21_01086.1
PST21_01087.1
PST21_01088.1
PST21_01089.1
PST21_01090.1	2		2	1
PST21_01091.1
PST21_01092.1
PST21_01093.1
PST21_01094.1
PST21_01095.1
PST21_01096.1				1
PST21_01097.1	1	1	1	1
PST21_01098.1		1
PST21_01099.1
PST21_01100.1
PST21_01101.1
PST21_01102.1
PST21_01103.1
PST21_01104.1
PST21_01105.1				1
PST21_01106.1
PST21_01107.1
PST21_01108.1	1		1	1
PST21_01109.1
PST21_01110.1
PST21_01111.1
PST21_01112.1		1	1	1
PST21_01113.1	4	1
PST21_01114.1
PST21_01115.1
PST21_01116.1
PST21_01117.1
PST21_01118.1
PST21_01119.1
PST21_01120.1
PST21_01121.1	17	8	17	14
PST21_01122.1			1
PST21_01123.1	1			1
PST21_01124.1			3
PST21_01125.1
PST21_01126.1
PST21_01127.1
PST21_01128.1			1
PST21_01129.1
PST21_01130.1
PST21_01131.1
PST21_01132.1
PST21_01133.1
PST21_01134.1
PST21_01135.1
PST21_01136.1				1
PST21_01137.1
PST21_01138.1			6	1
PST21_01139.1
PST21_01140.1			1	2
PST21_01141.1
PST21_01142.1	1	1	1	1
PST21_01143.1
PST21_01144.1
PST21_01145.1
PST21_01146.1
PST21_01147.1
PST21_01148.1	2		1
PST21_01149.1
PST21_01150.1		1		3
PST21_01151.1	1	2	2
PST21_01152.1
PST21_01153.1
PST21_01154.1
PST21_01155.1
PST21_01156.1
PST21_01157.1
PST21_01158.1
PST21_01159.1
PST21_01160.1
PST21_01161.1
PST21_01162.1
PST21_01163.1
PST21_01164.1
PST21_01165.1
PST21_01166.1
PST21_01167.1
PST21_01168.1
PST21_01169.1
PST21_01170.1
PST21_01171.1
PST21_01172.1
PST21_01173.1
PST21_01174.1		1
PST21_01175.1				2
PST21_01176.1	1		1	1
PST21_01177.1
PST21_01178.1
PST21_01179.1
PST21_01180.1
PST21_01181.1
PST21_01182.1
PST21_01183.1
PST21_01184.1
PST21_01185.1
PST21_01186.1
PST21_01187.1	1		1	1
PST21_01188.1
PST21_01189.1
PST21_01190.1		2	1
PST21_01191.1
PST21_01192.1				2
PST21_01193.1		2
PST21_01194.1			1
PST21_01195.1
PST21_01196.1
PST21_01197.1
PST21_01198.1
PST21_01199.1
PST21_01200.1
PST21_01201.1	1	1	1	1
PST21_01202.1
PST21_01203.1
PST21_01204.1
PST21_01205.1	13		13	13
PST21_01206.1
PST21_01207.1
PST21_01208.1
PST21_01209.1
PST21_01210.1	1		1	1
PST21_01211.1
PST21_01212.1			2
PST21_01213.1
PST21_01214.1
PST21_01215.1
PST21_01216.1	1		1	1
PST21_01217.1
PST21_01218.1
PST21_01219.1
PST21_01220.1
PST21_01221.1
PST21_01222.1
PST21_01223.1
PST21_01224.1
PST21_01225.1
PST21_01226.1
PST21_01227.1
PST21_01228.1		10	2	1
PST21_01229.1	1	5		2
PST21_01230.1
PST21_01231.1
PST21_01232.1
PST21_01233.1
PST21_01234.1
PST21_01235.1
PST21_01236.1			1	1
PST21_01237.1
PST21_01238.1
PST21_01239.1
PST21_01240.1
PST21_01241.1
PST21_01242.1
PST21_01243.1		1
PST21_01244.1
PST21_01245.1	1		1	1
PST21_01246.1
PST21_01247.1
PST21_01248.1
PST21_01249.1
PST21_01250.1
PST21_01251.1				2
PST21_01252.1
PST21_01253.1
PST21_01254.1
PST21_01255.1
PST21_01256.1
PST21_01257.1
PST21_01258.1
PST21_01259.1
PST21_01260.1
PST21_01261.1
PST21_01262.1
PST21_01263.1
PST21_01264.1	3	1	1	3
PST21_01265.1
PST21_01266.1
PST21_01267.1
PST21_01268.1	1	1		1
PST21_01269.1
PST21_01270.1
PST21_01271.1
PST21_01272.1
PST21_01273.1
PST21_01274.1
PST21_01275.1	3		2	3
PST21_01276.1
PST21_01277.1	3	2	3	1
PST21_01278.1
PST21_01279.1
PST21_01280.1
PST21_01281.1
PST21_01282.1
PST21_01283.1	1	1		1
PST21_01284.1	1	1		1
PST21_01285.1	3	1	3	3
PST21_01286.1
PST21_01287.1
PST21_01288.1
PST21_01289.1
PST21_01290.1
PST21_01291.1
PST21_01292.1
PST21_01293.1	1		1	1
PST21_01294.1
PST21_01295.1
PST21_01296.1
PST21_01297.1
PST21_01298.1	2	1	1	3
PST21_01299.1
PST21_01300.1
PST21_01301.1
PST21_01302.1
PST21_01303.1
PST21_01304.1
PST21_01305.1
PST21_01306.1
PST21_01307.1
PST21_01308.1
PST21_01309.1
PST21_01310.1	1		1
PST21_01311.1	3		3
PST21_01312.1			1
PST21_01313.1
PST21_01314.1
PST21_01315.1	2		1	2
PST21_01316.1
PST21_01317.1
PST21_01318.1
PST21_01319.1	2	1	2	2
PST21_01320.1
PST21_01321.1
PST21_01322.1
PST21_01323.1	5		2	7
PST21_01324.1
PST21_01325.1
PST21_01326.1			1
PST21_01327.1
PST21_01328.1
PST21_01329.1
PST21_01330.1
PST21_01331.1
PST21_01332.1			1
PST21_01333.1
PST21_01334.1
PST21_01335.1
PST21_01336.1
PST21_01337.1
PST21_01338.1
PST21_01339.1
PST21_01340.1
PST21_01341.1
PST21_01342.1
PST21_01343.1
PST21_01344.1
PST21_01345.1
PST21_01346.1
PST21_01347.1
PST21_01348.1
PST21_01349.1
PST21_01350.1
PST21_01351.1
PST21_01352.1			3	3
PST21_01353.1	1		1	1
PST21_01354.1
PST21_01355.1	1	2	1	1
PST21_01356.1
PST21_01357.1
PST21_01358.1
PST21_01359.1				1
PST21_01360.1
PST21_01361.1	1		1	1
PST21_01362.1
PST21_01363.1
PST21_01364.1	1		1	1
PST21_01365.1
PST21_01366.1
PST21_01367.1
PST21_01368.1
PST21_01369.1
PST21_01370.1
PST21_01371.1
PST21_01372.1
PST21_01373.1
PST21_01374.1	1			1
PST21_01375.1
PST21_01376.1
PST21_01377.1			1
PST21_01378.1
PST21_01379.1
PST21_01380.1
PST21_01381.1
PST21_01382.1
PST21_01383.1	3		3	3
PST21_01384.1	2		1	2
PST21_01385.1
PST21_01386.1	1	1	1	1
PST21_01387.1
PST21_01388.1
PST21_01389.1
PST21_01390.1
PST21_01391.1	1	2	1	1
PST21_01392.1
PST21_01393.1
PST21_01394.1
PST21_01395.1		3
PST21_01396.1
PST21_01397.1
PST21_01398.1
PST21_01399.1	1
PST21_01400.1
PST21_01401.1
PST21_01402.1		2		1
PST21_01403.1	1	2	1	1
PST21_01404.1	2	2	2	2
PST21_01405.1
PST21_01406.1	1
PST21_01407.1				2
PST21_01408.1
PST21_01409.1
PST21_01410.1
PST21_01411.1
PST21_01412.1
PST21_01413.1	5	1	2	1
PST21_01414.1
PST21_01415.1
PST21_01416.1
PST21_01417.1
PST21_01418.1
PST21_01419.1
PST21_01420.1
PST21_01421.1
PST21_01422.1
PST21_01423.1
PST21_01424.1
PST21_01425.1
PST21_01426.1
PST21_01427.1
PST21_01428.1
PST21_01429.1
PST21_01430.1
PST21_01431.1
PST21_01432.1			1
PST21_01433.1
PST21_01434.1
PST21_01435.1
PST21_01436.1
PST21_01437.1	1			1
PST21_01438.1
PST21_01439.1
PST21_01440.1
PST21_01441.1
PST21_01442.1
PST21_01443.1
PST21_01444.1
PST21_01445.1
PST21_01446.1
PST21_01447.1
PST21_01448.1
PST21_01449.1	1	2	2	1
PST21_01450.1
PST21_01451.1
PST21_01452.1
PST21_01453.1
PST21_01454.1
PST21_01455.1
PST21_01456.1
PST21_01457.1
PST21_01458.1
PST21_01459.1
PST21_01460.1
PST21_01461.1
PST21_01462.1
PST21_01463.1	1	1		1
PST21_01464.1		1		2
PST21_01465.1
PST21_01466.1	1		1	1
PST21_01467.1
PST21_01468.1
PST21_01469.1
PST21_01470.1		2	1	2
PST21_01471.1
PST21_01472.1
PST21_01473.1			2
PST21_01474.1
PST21_01475.1
PST21_01476.1
PST21_01477.1
PST21_01478.1
PST21_01479.1		1
PST21_01480.1
PST21_01481.1
PST21_01482.1
PST21_01483.1
PST21_01484.1
PST21_01485.1
PST21_01486.1
PST21_01487.1
PST21_01488.1	3		1
PST21_01489.1
PST21_01490.1
PST21_01491.1
PST21_01492.1
PST21_01493.1
PST21_01494.1
PST21_01495.1
PST21_01496.1
PST21_01497.1
PST21_01498.1
PST21_01499.1
PST21_01500.1
PST21_01501.1
PST21_01502.1
PST21_01503.1
PST21_01504.1
PST21_01505.1
PST21_01506.1
PST21_01507.1
PST21_01508.1
PST21_01509.1
PST21_01510.1
PST21_01511.1
PST21_01512.1
PST21_01513.1
PST21_01514.1
PST21_01515.1
PST21_01516.1
PST21_01517.1
PST21_01518.1
PST21_01519.1			2
PST21_01520.1
PST21_01521.1
PST21_01522.1
PST21_01523.1
PST21_01524.1
PST21_01525.1
PST21_01526.1
PST21_01527.1
PST21_01528.1				2
PST21_01529.1
PST21_01530.1
PST21_01531.1
PST21_01532.1
PST21_01533.1
PST21_01534.1
PST21_01535.1
PST21_01536.1
PST21_01537.1			1
PST21_01538.1
PST21_01539.1
PST21_01540.1
PST21_01541.1
PST21_01542.1
PST21_01543.1	1		1
PST21_01544.1	1			1
PST21_01545.1
PST21_01546.1
PST21_01547.1	2		1	2
PST21_01548.1
PST21_01549.1			1	1
PST21_01550.1
PST21_01551.1
PST21_01552.1
PST21_01553.1
PST21_01554.1
PST21_01555.1		1
PST21_01556.1
PST21_01557.1
PST21_01558.1
PST21_01559.1
PST21_01560.1
PST21_01561.1
PST21_01562.1
PST21_01563.1	2		1	1
PST21_01564.1
PST21_01565.1
PST21_01566.1
PST21_01567.1
PST21_01568.1
PST21_01569.1	15	1
PST21_01570.1
PST21_01571.1			2
PST21_01572.1
PST21_01573.1
PST21_01574.1
PST21_01575.1
PST21_01576.1			1	1
PST21_01577.1	2	1		2
PST21_01578.1
PST21_01579.1	4	2	2	3
PST21_01580.1	6	2	3	4
PST21_01581.1	9	4	8	7
PST21_01582.1	2	2	2	2
PST21_01583.1
PST21_01584.1
PST21_01585.1	1		1	1
PST21_01586.1
PST21_01587.1
PST21_01588.1
PST21_01589.1
PST21_01590.1			2	1
PST21_01591.1
PST21_01592.1
PST21_01593.1
PST21_01594.1
PST21_01595.1
PST21_01596.1
PST21_01597.1	1	2		1
PST21_01598.1
PST21_01599.1
PST21_01600.1
PST21_01601.1
PST21_01602.1
PST21_01603.1
PST21_01604.1
PST21_01605.1			1
PST21_01606.1
PST21_01607.1
PST21_01608.1	4	1	1	3
PST21_01609.1
PST21_01610.1
PST21_01611.1
PST21_01612.1
PST21_01613.1
PST21_01614.1
PST21_01615.1
PST21_01616.1
PST21_01617.1
PST21_01618.1
PST21_01619.1
PST21_01620.1
PST21_01621.1
PST21_01622.1
PST21_01623.1
PST21_01624.1
PST21_01625.1
PST21_01626.1
PST21_01627.1
PST21_01628.1			1
PST21_01629.1
PST21_01630.1
PST21_01631.1
PST21_01632.1
PST21_01633.1
PST21_01634.1
PST21_01635.1		3
PST21_01636.1
PST21_01637.1
PST21_01638.1
PST21_01639.1
PST21_01640.1
PST21_01641.1
PST21_01642.1
PST21_01643.1
PST21_01644.1
PST21_01645.1
PST21_01646.1
PST21_01647.1	1		1	1
PST21_01648.1
PST21_01649.1
PST21_01650.1
PST21_01651.1
PST21_01652.1
PST21_01653.1
PST21_01654.1				1
PST21_01655.1	1
PST21_01656.1
PST21_01657.1
PST21_01658.1
PST21_01659.1		2
PST21_01660.1
PST21_01661.1
PST21_01662.1
PST21_01663.1
PST21_01664.1
PST21_01665.1	3	3	1	3
PST21_01666.1		4
PST21_01667.1
PST21_01668.1
PST21_01669.1
PST21_01670.1
PST21_01671.1				1
PST21_01672.1	1	1	1	1
PST21_01673.1	4	3	7	1
PST21_01674.1
PST21_01675.1				1
PST21_01676.1
PST21_01677.1
PST21_01678.1
PST21_01679.1
PST21_01680.1
PST21_01681.1
PST21_01682.1
PST21_01683.1
PST21_01684.1
PST21_01685.1
PST21_01686.1
PST21_01687.1	1			1
PST21_01688.1
PST21_01689.1			1
PST21_01690.1
PST21_01691.1
PST21_01692.1
PST21_01693.1	2		2	2
PST21_01694.1
PST21_01695.1	5	1	3	4
PST21_01696.1
PST21_01697.1	1		1
PST21_01698.1
PST21_01699.1
PST21_01700.1
PST21_01701.1
PST21_01702.1
PST21_01703.1
PST21_01704.1
PST21_01705.1
PST21_01706.1
PST21_01707.1
PST21_01708.1
PST21_01709.1
PST21_01710.1
PST21_01711.1	1		1	1
PST21_01712.1
PST21_01713.1
PST21_01714.1
PST21_01715.1
PST21_01716.1
PST21_01717.1				2
PST21_01718.1	1		1	1
PST21_01719.1
PST21_01720.1
PST21_01721.1
PST21_01722.1
PST21_01723.1	1	1		2
PST21_01724.1
PST21_01725.1
PST21_01726.1
PST21_01727.1
PST21_01728.1
PST21_01729.1
PST21_01730.1
PST21_01731.1		1	1	1
PST21_01732.1
PST21_01733.1
PST21_01734.1
PST21_01735.1			1
PST21_01736.1	1		1	1
PST21_01737.1	1	1		1
PST21_01738.1
PST21_01739.1
PST21_01740.1
PST21_01741.1
PST21_01742.1
PST21_01743.1
PST21_01744.1
PST21_01745.1
PST21_01746.1
PST21_01747.1
PST21_01748.1
PST21_01749.1
PST21_01750.1
PST21_01751.1
PST21_01752.1
PST21_01753.1				1
PST21_01754.1
PST21_01755.1
PST21_01756.1
PST21_01757.1	1			1
PST21_01758.1			1
PST21_01759.1
PST21_01760.1
PST21_01761.1			1	1
PST21_01762.1
PST21_01763.1
PST21_01764.1
PST21_01765.1			2
PST21_01766.1
PST21_01767.1
PST21_01768.1
PST21_01769.1
PST21_01770.1
PST21_01771.1	32	33	37	29
PST21_01772.1
PST21_01773.1	6			7
PST21_01774.1	1		1	1
PST21_01775.1
PST21_01776.1	1
PST21_01777.1
PST21_01778.1
PST21_01779.1
PST21_01780.1
PST21_01781.1
PST21_01782.1	1			1
PST21_01783.1
PST21_01784.1			1
PST21_01785.1	2	3
PST21_01786.1
PST21_01787.1
PST21_01788.1
PST21_01789.1	2	3	4	5
PST21_01790.1
PST21_01791.1	1			1
PST21_01792.1			1
PST21_01793.1
PST21_01794.1
PST21_01795.1
PST21_01796.1
PST21_01797.1
PST21_01798.1
PST21_01799.1
PST21_01800.1
PST21_01801.1
PST21_01802.1
PST21_01803.1
PST21_01804.1
PST21_01805.1
PST21_01806.1
PST21_01807.1	1		1	5
PST21_01808.1
PST21_01809.1
PST21_01810.1		1
PST21_01811.1
PST21_01812.1
PST21_01813.1	1		1	1
PST21_01814.1
PST21_01815.1	2	1	2	2
PST21_01816.1
PST21_01817.1			1
PST21_01818.1
PST21_01819.1
PST21_01820.1
PST21_01821.1
PST21_01822.1
PST21_01823.1
PST21_01824.1
PST21_01825.1
PST21_01826.1
PST21_01827.1
PST21_01828.1
PST21_01829.1	1			1
PST21_01830.1
PST21_01831.1
PST21_01832.1
PST21_01833.1
PST21_01834.1
PST21_01835.1
PST21_01836.1
PST21_01837.1
PST21_01838.1
PST21_01839.1
PST21_01840.1
PST21_01841.1		2
PST21_01842.1
PST21_01843.1
PST21_01844.1
PST21_01845.1
PST21_01846.1
PST21_01847.1
PST21_01848.1
PST21_01849.1
PST21_01850.1
PST21_01851.1
PST21_01852.1	7
PST21_01853.1
PST21_01854.1	7	6	5	8
PST21_01855.1
PST21_01856.1
PST21_01857.1
PST21_01858.1
PST21_01859.1
PST21_01860.1
PST21_01861.1
PST21_01862.1		1
PST21_01863.1		1	1
PST21_01864.1
PST21_01865.1		1
PST21_01866.1	1		1
PST21_01867.1
PST21_01868.1
PST21_01869.1			1	1
PST21_01870.1	3		5	5
PST21_01871.1	2	6	1	1
PST21_01872.1
PST21_01873.1
PST21_01874.1
PST21_01875.1
PST21_01876.1
PST21_01877.1
PST21_01878.1
PST21_01879.1
PST21_01880.1
PST21_01881.1
PST21_01882.1
PST21_01883.1
PST21_01884.1
PST21_01885.1	10	7	9	10
PST21_01886.1
PST21_01887.1
PST21_01888.1
PST21_01889.1
PST21_01890.1
PST21_01891.1
PST21_01892.1
PST21_01893.1
PST21_01894.1	1		1	1
PST21_01895.1
PST21_01896.1
PST21_01897.1
PST21_01898.1	2	2
PST21_01899.1
PST21_01900.1		1		2
PST21_01901.1
PST21_01902.1
PST21_01903.1
PST21_01904.1
PST21_01905.1
PST21_01906.1
PST21_01907.1
PST21_01908.1
PST21_01909.1
PST21_01910.1
PST21_01911.1
PST21_01912.1
PST21_01913.1
PST21_01914.1
PST21_01915.1	1	1
PST21_01916.1
PST21_01917.1
PST21_01918.1
PST21_01919.1
PST21_01920.1
PST21_01921.1
PST21_01922.1
PST21_01923.1
PST21_01924.1
PST21_01925.1
PST21_01926.1
PST21_01927.1
PST21_01928.1
PST21_01929.1
PST21_01930.1	1	2	1	1
PST21_01931.1
PST21_01932.1
PST21_01933.1
PST21_01934.1
PST21_01935.1
PST21_01936.1
PST21_01937.1		3
PST21_01938.1
PST21_01939.1
PST21_01940.1
PST21_01941.1
PST21_01942.1
PST21_01943.1
PST21_01944.1
PST21_01945.1
PST21_01946.1
PST21_01947.1
PST21_01948.1				1
PST21_01949.1
PST21_01950.1
PST21_01951.1
PST21_01952.1
PST21_01953.1
PST21_01954.1
PST21_01955.1
PST21_01956.1
PST21_01957.1	3	2	3	4
PST21_01958.1
PST21_01959.1
PST21_01960.1	1			1
PST21_01961.1
PST21_01962.1
PST21_01963.1
PST21_01964.1
PST21_01965.1
PST21_01966.1
PST21_01967.1
PST21_01968.1
PST21_01969.1
PST21_01970.1
PST21_01971.1
PST21_01972.1
PST21_01973.1
PST21_01974.1
PST21_01975.1
PST21_01976.1
PST21_01977.1
PST21_01978.1
PST21_01979.1			1
PST21_01980.1
PST21_01981.1
PST21_01982.1
PST21_01983.1
PST21_01984.1
PST21_01985.1
PST21_01986.1
PST21_01987.1
PST21_01988.1
PST21_01989.1
PST21_01990.1
PST21_01991.1
PST21_01992.1
PST21_01993.1
PST21_01994.1
PST21_01995.1
PST21_01996.1
PST21_01997.1
[truncated: 18,656 more rows]

## Sheet: PST-43
PST-43	N. SNPs
GENE ID	21	130	87/7	08/21
PST43_00001.1
PST43_00002.1
PST43_00003.1
PST43_00004.1	1	1
PST43_00005.1
PST43_00006.1
PST43_00007.1
PST43_00008.1
PST43_00009.1
PST43_00010.1
PST43_00011.1
PST43_00012.1
PST43_00013.1
PST43_00014.1
PST43_00015.1
PST43_00016.1
PST43_00017.1
PST43_00018.1	1	1
PST43_00019.1
PST43_00020.1
PST43_00021.1
PST43_00022.1	2	2
PST43_00023.1
PST43_00024.1	3	2
PST43_00025.1		2
PST43_00026.1
PST43_00027.1
PST43_00028.1
PST43_00029.1
PST43_00030.1
PST43_00031.1
PST43_00032.1
PST43_00033.1
PST43_00034.1
PST43_00035.1
PST43_00036.1
PST43_00037.1
PST43_00038.1
PST43_00039.1		1
PST43_00040.1
PST43_00041.1
PST43_00042.1
PST43_00043.1
PST43_00044.1	1	1
PST43_00045.1	13	4
PST43_00046.1	2	2
PST43_00047.1
PST43_00048.1
PST43_00049.1
PST43_00050.1		1
PST43_00051.1
PST43_00052.1
PST43_00053.1	1	1
PST43_00054.1
PST43_00055.1	1	14
PST43_00056.1
PST43_00057.1
PST43_00058.1
PST43_00059.1		3
PST43_00060.1	1	1
PST43_00061.1
PST43_00062.1
PST43_00063.1
PST43_00064.1
PST43_00065.1
PST43_00066.1	3	5
PST43_00067.1
PST43_00068.1
PST43_00069.1
PST43_00070.1
PST43_00071.1
PST43_00072.1
PST43_00073.1
PST43_00074.1
PST43_00075.1
PST43_00076.1
PST43_00077.1
PST43_00078.1
PST43_00079.1
PST43_00080.1	1	1
PST43_00081.1
PST43_00082.1
PST43_00083.1		5
PST43_00084.1
PST43_00085.1
PST43_00086.1
PST43_00087.1
PST43_00088.1
PST43_00089.1		1	1
PST43_00090.1
PST43_00091.1	2	1	1	1
PST43_00092.1	2	1
PST43_00093.1
PST43_00094.1
PST43_00095.1	7
PST43_00096.1	3	1
PST43_00097.1
PST43_00098.1
PST43_00099.1
PST43_00100.1
PST43_00101.1
PST43_00102.1
PST43_00103.1
PST43_00104.1	1	1
PST43_00105.1
PST43_00106.1
PST43_00107.1
PST43_00108.1		1
PST43_00109.1
PST43_00110.1	1	1
PST43_00111.1				1
PST43_00112.1
PST43_00113.1
PST43_00114.1
PST43_00115.1
PST43_00116.1
PST43_00117.1
PST43_00118.1
PST43_00119.1	1
PST43_00120.1
PST43_00121.1
PST43_00122.1
PST43_00123.1
PST43_00124.1
PST43_00125.1
PST43_00126.1
PST43_00127.1
PST43_00128.1	3	4
PST43_00129.1
PST43_00130.1
PST43_00131.1	1
PST43_00132.1		1
PST43_00133.1
PST43_00134.1
PST43_00135.1
PST43_00136.1
PST43_00137.1	3
PST43_00138.1
PST43_00139.1	1	1
PST43_00140.1
PST43_00141.1
PST43_00142.1
PST43_00143.1
PST43_00144.1
PST43_00145.1
PST43_00146.1		3
PST43_00147.1
PST43_00148.1
PST43_00149.1
PST43_00150.1
PST43_00151.1	1	1
PST43_00152.1	1
PST43_00153.1
PST43_00154.1	2
PST43_00155.1
PST43_00156.1
PST43_00157.1
PST43_00158.1
PST43_00159.1
PST43_00160.1
PST43_00161.1
PST43_00162.1		1
PST43_00163.1
PST43_00164.1
PST43_00165.1
PST43_00166.1
PST43_00167.1		1
PST43_00168.1
PST43_00169.1		2
PST43_00170.1
PST43_00171.1	1	1
PST43_00172.1
PST43_00173.1
PST43_00174.1	1
PST43_00175.1
PST43_00176.1
PST43_00177.1
PST43_00178.1
PST43_00179.1
PST43_00180.1
PST43_00181.1
PST43_00182.1
PST43_00183.1
PST43_00184.1
PST43_00185.1
PST43_00186.1
PST43_00187.1
PST43_00188.1
PST43_00189.1
PST43_00190.1
PST43_00191.1
PST43_00192.1	4
PST43_00193.1	3
PST43_00194.1	1
PST43_00195.1
PST43_00196.1
PST43_00197.1
PST43_00198.1
PST43_00199.1
PST43_00200.1
PST43_00201.1
PST43_00202.1
PST43_00203.1
PST43_00204.1
PST43_00205.1
PST43_00206.1	1	2
PST43_00207.1
PST43_00208.1
PST43_00209.1
PST43_00210.1		2
PST43_00211.1
PST43_00212.1
PST43_00213.1
PST43_00214.1
PST43_00215.1	1
PST43_00216.1
PST43_00217.1
PST43_00218.1
PST43_00219.1
PST43_00220.1
PST43_00221.1
PST43_00222.1	2
PST43_00223.1
PST43_00224.1	2	15
PST43_00225.1	1	1
PST43_00226.1
PST43_00227.1
PST43_00228.1			1
PST43_00229.1
PST43_00230.1
PST43_00231.1
PST43_00232.1
PST43_00233.1
PST43_00234.1		1
PST43_00235.1
PST43_00236.1
PST43_00237.1	1
PST43_00238.1
PST43_00239.1	1	1
PST43_00240.1
PST43_00241.1
PST43_00242.1
PST43_00243.1
PST43_00244.1
PST43_00245.1
PST43_00246.1
PST43_00247.1
PST43_00248.1
PST43_00249.1
PST43_00250.1	1	1
PST43_00251.1
PST43_00252.1
PST43_00253.1	2	2
PST43_00254.1
PST43_00255.1
PST43_00256.1
PST43_00257.1
PST43_00258.1
PST43_00259.1
PST43_00260.1
PST43_00261.1
PST43_00262.1
PST43_00263.1
PST43_00264.1
PST43_00265.1
PST43_00266.1
PST43_00267.1		6
PST43_00268.1
PST43_00269.1
PST43_00270.1
PST43_00271.1
PST43_00272.1
PST43_00273.1	1			6
PST43_00274.1
PST43_00275.1		2
PST43_00276.1
PST43_00277.1
PST43_00278.1
PST43_00279.1
PST43_00280.1
PST43_00281.1
PST43_00282.1
PST43_00283.1
PST43_00284.1
PST43_00285.1
PST43_00286.1		1	1
PST43_00287.1		1
PST43_00288.1
PST43_00289.1
PST43_00290.1
PST43_00291.1
PST43_00292.1
PST43_00293.1
PST43_00294.1
PST43_00295.1	12	1
PST43_00296.1
PST43_00297.1
PST43_00298.1
PST43_00299.1
PST43_00300.1
PST43_00301.1
PST43_00302.1
PST43_00303.1	3	2
PST43_00304.1	1
PST43_00305.1
PST43_00306.1
PST43_00307.1
PST43_00308.1
PST43_00309.1		2
PST43_00310.1
PST43_00311.1
PST43_00312.1
PST43_00313.1
PST43_00314.1
PST43_00315.1
PST43_00316.1
PST43_00317.1
PST43_00318.1
PST43_00319.1	1
PST43_00320.1	1	3
PST43_00321.1
PST43_00322.1
PST43_00323.1
PST43_00324.1
PST43_00325.1
PST43_00326.1
PST43_00327.1	10
PST43_00328.1
PST43_00329.1
PST43_00330.1
PST43_00331.1		2
PST43_00332.1
PST43_00333.1	3	1
PST43_00334.1	2	1	1
PST43_00335.1
PST43_00336.1	1
PST43_00337.1
PST43_00338.1
PST43_00339.1
PST43_00340.1
PST43_00341.1
PST43_00342.1
PST43_00343.1
PST43_00344.1	1
PST43_00345.1
PST43_00346.1
PST43_00347.1
PST43_00348.1
PST43_00349.1
PST43_00350.1
PST43_00351.1
PST43_00352.1
PST43_00353.1
PST43_00354.1
PST43_00355.1
PST43_00356.1
PST43_00357.1
PST43_00358.1
PST43_00359.1	1
PST43_00360.1
PST43_00361.1
PST43_00362.1
PST43_00363.1
PST43_00364.1	2	1
PST43_00365.1	6
PST43_00366.1	24	3
PST43_00367.1	2	1
PST43_00368.1
PST43_00369.1
PST43_00370.1
PST43_00371.1
PST43_00372.1
PST43_00373.1
PST43_00374.1
PST43_00375.1
PST43_00376.1
PST43_00377.1
PST43_00378.1		2	1	1
PST43_00379.1	1	4
PST43_00380.1
PST43_00381.1
PST43_00382.1
PST43_00383.1
PST43_00384.1	2	2
PST43_00385.1
PST43_00386.1
PST43_00387.1	1
PST43_00388.1
PST43_00389.1
PST43_00390.1
PST43_00391.1				1
PST43_00392.1
PST43_00393.1
PST43_00394.1	12
PST43_00395.1
PST43_00396.1
PST43_00397.1
PST43_00398.1
PST43_00399.1
PST43_00400.1
PST43_00401.1
PST43_00402.1
PST43_00403.1
PST43_00404.1				1
PST43_00405.1
PST43_00406.1
PST43_00407.1
PST43_00408.1
PST43_00409.1	8	10
PST43_00410.1
PST43_00411.1
PST43_00412.1
PST43_00413.1
PST43_00414.1
PST43_00415.1
PST43_00416.1
PST43_00417.1
PST43_00418.1
PST43_00419.1
PST43_00420.1
PST43_00421.1
PST43_00422.1
PST43_00423.1
PST43_00424.1
PST43_00425.1		1
PST43_00426.1
PST43_00427.1
PST43_00428.1
PST43_00429.1		1
PST43_00430.1
PST43_00431.1
PST43_00432.1
PST43_00433.1
PST43_00434.1
PST43_00435.1
PST43_00436.1
PST43_00437.1
PST43_00438.1	1
PST43_00439.1
PST43_00440.1
PST43_00441.1	1
PST43_00442.1		1
PST43_00443.1
PST43_00444.1
PST43_00445.1
PST43_00446.1	1
PST43_00447.1
PST43_00448.1		2
PST43_00449.1	17	5
PST43_00450.1
PST43_00451.1
PST43_00452.1
PST43_00453.1
PST43_00454.1		4
PST43_00455.1
PST43_00456.1
PST43_00457.1
PST43_00458.1
PST43_00459.1
PST43_00460.1
PST43_00461.1
PST43_00462.1	2
PST43_00463.1
PST43_00464.1
PST43_00465.1
PST43_00466.1
PST43_00467.1
PST43_00468.1
PST43_00469.1
PST43_00470.1
PST43_00471.1
PST43_00472.1
PST43_00473.1
PST43_00474.1
PST43_00475.1
PST43_00476.1	6
PST43_00477.1
PST43_00478.1
PST43_00479.1
PST43_00480.1	1	1
PST43_00481.1	1
PST43_00482.1
PST43_00483.1
PST43_00484.1
PST43_00485.1
PST43_00486.1
PST43_00487.1
PST43_00488.1
PST43_00489.1
PST43_00490.1
PST43_00491.1
PST43_00492.1
PST43_00493.1
PST43_00494.1
PST43_00495.1
PST43_00496.1
PST43_00497.1
PST43_00498.1
PST43_00499.1
PST43_00500.1
PST43_00501.1
PST43_00502.1	9	5
PST43_00503.1
PST43_00504.1		1
PST43_00505.1
PST43_00506.1
PST43_00507.1
PST43_00508.1
PST43_00509.1
PST43_00510.1
PST43_00511.1
PST43_00512.1
PST43_00513.1
PST43_00514.1
PST43_00515.1
PST43_00516.1		1
PST43_00517.1
PST43_00518.1
PST43_00519.1
PST43_00520.1
PST43_00521.1
PST43_00522.1
PST43_00523.1
PST43_00524.1
PST43_00525.1	2
PST43_00526.1
PST43_00527.1
PST43_00528.1
PST43_00529.1
PST43_00530.1	1	1
PST43_00531.1
PST43_00532.1
PST43_00533.1
PST43_00534.1
PST43_00535.1
PST43_00536.1
PST43_00537.1
PST43_00538.1	7	4
PST43_00539.1
PST43_00540.1
PST43_00541.1
PST43_00542.1
PST43_00543.1	1	1
PST43_00544.1	3
PST43_00545.1
PST43_00546.1
PST43_00547.1
PST43_00548.1
PST43_00549.1
PST43_00550.1
PST43_00551.1
PST43_00552.1
PST43_00553.1
PST43_00554.1
PST43_00555.1
PST43_00556.1	1
PST43_00557.1
PST43_00558.1
PST43_00559.1
PST43_00560.1
PST43_00561.1
PST43_00562.1
PST43_00563.1	3
PST43_00564.1
PST43_00565.1
PST43_00566.1	1	1
PST43_00567.1
PST43_00568.1
PST43_00569.1
PST43_00570.1
PST43_00571.1
PST43_00572.1
PST43_00573.1
PST43_00574.1
PST43_00575.1
PST43_00576.1
PST43_00577.1
PST43_00578.1
PST43_00579.1
PST43_00580.1
PST43_00581.1
PST43_00582.1			1	1
PST43_00583.1	3
PST43_00584.1
PST43_00585.1
PST43_00586.1
PST43_00587.1
PST43_00588.1
PST43_00589.1
PST43_00590.1
PST43_00591.1
PST43_00592.1		2
PST43_00593.1
PST43_00594.1
PST43_00595.1	7	3
PST43_00596.1
PST43_00597.1
PST43_00598.1
PST43_00599.1
PST43_00600.1
PST43_00601.1	2
PST43_00602.1
PST43_00603.1
PST43_00604.1
PST43_00605.1
PST43_00606.1
PST43_00607.1
PST43_00608.1
PST43_00609.1
PST43_00610.1		2
PST43_00611.1		1
PST43_00612.1
PST43_00613.1
PST43_00614.1
PST43_00615.1
PST43_00616.1
PST43_00617.1	1
PST43_00618.1	2		1	1
PST43_00619.1		2
PST43_00620.1	1
PST43_00621.1
PST43_00622.1
PST43_00623.1	2			1
PST43_00624.1	2
PST43_00625.1	2
PST43_00626.1
PST43_00627.1
PST43_00628.1
PST43_00629.1
PST43_00630.1
PST43_00631.1
PST43_00632.1
PST43_00633.1
PST43_00634.1
PST43_00635.1
PST43_00636.1		1
PST43_00637.1	2		1	1
PST43_00638.1
PST43_00639.1
PST43_00640.1
PST43_00641.1
PST43_00642.1
PST43_00643.1
PST43_00644.1
PST43_00645.1
PST43_00646.1
PST43_00647.1
PST43_00648.1
PST43_00649.1
PST43_00650.1
PST43_00651.1
PST43_00652.1
PST43_00653.1
PST43_00654.1		2
PST43_00655.1	1
PST43_00656.1		1
PST43_00657.1
PST43_00658.1	1	1
PST43_00659.1
PST43_00660.1
PST43_00661.1
PST43_00662.1
PST43_00663.1
PST43_00664.1
PST43_00665.1
PST43_00666.1
PST43_00667.1
PST43_00668.1
PST43_00669.1
PST43_00670.1
PST43_00671.1	1
PST43_00672.1
PST43_00673.1
PST43_00674.1
PST43_00675.1
PST43_00676.1
PST43_00677.1
PST43_00678.1
PST43_00679.1
PST43_00680.1
PST43_00681.1
PST43_00682.1
PST43_00683.1
PST43_00684.1
PST43_00685.1
PST43_00686.1		1
PST43_00687.1
PST43_00688.1
PST43_00689.1
PST43_00690.1
PST43_00691.1
PST43_00692.1
PST43_00693.1
PST43_00694.1	3
PST43_00695.1
PST43_00696.1
PST43_00697.1	1	1
PST43_00698.1
PST43_00699.1
PST43_00700.1
PST43_00701.1	7	5
PST43_00702.1	8
PST43_00703.1
PST43_00704.1
PST43_00705.1
PST43_00706.1
PST43_00707.1
PST43_00708.1
PST43_00709.1
PST43_00710.1
PST43_00711.1
PST43_00712.1
PST43_00713.1
PST43_00714.1
PST43_00715.1
PST43_00716.1
PST43_00717.1
PST43_00718.1
PST43_00719.1
PST43_00720.1
PST43_00721.1
PST43_00722.1
PST43_00723.1
PST43_00724.1
PST43_00725.1
PST43_00726.1
PST43_00727.1		1
PST43_00728.1
PST43_00729.1
PST43_00730.1	4	8
PST43_00731.1
PST43_00732.1
PST43_00733.1
PST43_00734.1
PST43_00735.1
PST43_00736.1
PST43_00737.1
PST43_00738.1
PST43_00739.1
PST43_00740.1
PST43_00741.1
PST43_00742.1		2
PST43_00743.1		1
PST43_00744.1
PST43_00745.1
PST43_00746.1
PST43_00747.1
PST43_00748.1
PST43_00749.1
PST43_00750.1
PST43_00751.1
PST43_00752.1
PST43_00753.1
PST43_00754.1		1
PST43_00755.1
PST43_00756.1
PST43_00757.1
PST43_00758.1
PST43_00759.1
PST43_00760.1
PST43_00761.1
PST43_00762.1
PST43_00763.1
PST43_00764.1
PST43_00765.1
PST43_00766.1		2
PST43_00767.1
PST43_00768.1	43	1
PST43_00769.1
PST43_00770.1	9
PST43_00771.1
PST43_00772.1
PST43_00773.1
PST43_00774.1
PST43_00775.1
PST43_00776.1
PST43_00777.1	4
PST43_00778.1
PST43_00779.1
PST43_00780.1
PST43_00781.1	1
PST43_00782.1
PST43_00783.1		3
PST43_00784.1
PST43_00785.1
PST43_00786.1
PST43_00787.1	1	1	1	1
PST43_00788.1
PST43_00789.1
PST43_00790.1
PST43_00791.1
PST43_00792.1		1
PST43_00793.1
PST43_00794.1
PST43_00795.1			1
PST43_00796.1
PST43_00797.1
PST43_00798.1
PST43_00799.1
PST43_00800.1
PST43_00801.1		2
PST43_00802.1
PST43_00803.1
PST43_00804.1
PST43_00805.1
PST43_00806.1
PST43_00807.1	3	4
PST43_00808.1
PST43_00809.1
PST43_00810.1
PST43_00811.1
PST43_00812.1	1
PST43_00813.1	7	8
PST43_00814.1
PST43_00815.1
PST43_00816.1
PST43_00817.1
PST43_00818.1	2	2
PST43_00819.1
PST43_00820.1
PST43_00821.1	1
PST43_00822.1
PST43_00823.1	1
PST43_00824.1
PST43_00825.1
PST43_00826.1
PST43_00827.1
PST43_00828.1	5	1
PST43_00829.1
PST43_00830.1
PST43_00831.1
PST43_00832.1	1	1
PST43_00833.1
PST43_00834.1
PST43_00835.1
PST43_00836.1
PST43_00837.1
PST43_00838.1
PST43_00839.1
PST43_00840.1
PST43_00841.1
PST43_00842.1
PST43_00843.1	5	1
PST43_00844.1
PST43_00845.1
PST43_00846.1
PST43_00847.1
PST43_00848.1
PST43_00849.1
PST43_00850.1
PST43_00851.1
PST43_00852.1
PST43_00853.1
PST43_00854.1
PST43_00855.1
PST43_00856.1	5	5	1	1
PST43_00857.1
PST43_00858.1		1
PST43_00859.1
PST43_00860.1
PST43_00861.1
PST43_00862.1
PST43_00863.1
PST43_00864.1
PST43_00865.1
PST43_00866.1
PST43_00867.1
PST43_00868.1
PST43_00869.1		1
PST43_00870.1
PST43_00871.1
PST43_00872.1
PST43_00873.1		3
PST43_00874.1
PST43_00875.1
PST43_00876.1	1
PST43_00877.1	1
PST43_00878.1		1
PST43_00879.1
PST43_00880.1
PST43_00881.1
PST43_00882.1
PST43_00883.1
PST43_00884.1
PST43_00885.1
PST43_00886.1	1
PST43_00887.1
PST43_00888.1
PST43_00889.1
PST43_00890.1
PST43_00891.1
PST43_00892.1
PST43_00893.1
PST43_00894.1
PST43_00895.1
PST43_00896.1
PST43_00897.1	1
PST43_00898.1
PST43_00899.1
PST43_00900.1
PST43_00901.1
PST43_00902.1
PST43_00903.1
PST43_00904.1
PST43_00905.1		5
PST43_00906.1
PST43_00907.1		1
PST43_00908.1		1
PST43_00909.1
PST43_00910.1
PST43_00911.1
PST43_00912.1
PST43_00913.1
PST43_00914.1
PST43_00915.1
PST43_00916.1
PST43_00917.1
PST43_00918.1
PST43_00919.1
PST43_00920.1
PST43_00921.1
PST43_00922.1
PST43_00923.1
PST43_00924.1
PST43_00925.1
PST43_00926.1	6	8
PST43_00927.1
PST43_00928.1
PST43_00929.1
PST43_00930.1
PST43_00931.1
PST43_00932.1
PST43_00933.1
PST43_00934.1
PST43_00935.1
PST43_00936.1
PST43_00937.1
PST43_00938.1
PST43_00939.1
PST43_00940.1		1
PST43_00941.1
PST43_00942.1
PST43_00943.1
PST43_00944.1
PST43_00945.1
PST43_00946.1
PST43_00947.1	2	2		2
PST43_00948.1
PST43_00949.1
PST43_00950.1	1
PST43_00951.1	2
PST43_00952.1	7
PST43_00953.1
PST43_00954.1	1
PST43_00955.1		1
PST43_00956.1
PST43_00957.1
PST43_00958.1
PST43_00959.1
PST43_00960.1
PST43_00961.1	1
PST43_00962.1
PST43_00963.1	1
PST43_00964.1
PST43_00965.1
PST43_00966.1
PST43_00967.1
PST43_00968.1
PST43_00969.1
PST43_00970.1
PST43_00971.1
PST43_00972.1		4
PST43_00973.1		7
PST43_00974.1
PST43_00975.1	1	1
PST43_00976.1
PST43_00977.1
PST43_00978.1	1
PST43_00979.1
PST43_00980.1
PST43_00981.1
PST43_00982.1
PST43_00983.1
PST43_00984.1
PST43_00985.1	2	4	1
PST43_00986.1
PST43_00987.1
PST43_00988.1		3
PST43_00989.1
PST43_00990.1
PST43_00991.1
PST43_00992.1
PST43_00993.1
PST43_00994.1
PST43_00995.1
PST43_00996.1
PST43_00997.1
PST43_00998.1
PST43_00999.1
PST43_01000.1
PST43_01001.1
PST43_01002.1
PST43_01003.1	1	2
PST43_01004.1		2
PST43_01005.1
PST43_01006.1
PST43_01007.1
PST43_01008.1
PST43_01009.1
PST43_01010.1
PST43_01011.1
PST43_01012.1		1
PST43_01013.1
PST43_01014.1
PST43_01015.1
PST43_01016.1
PST43_01017.1
PST43_01018.1
PST43_01019.1
PST43_01020.1
PST43_01021.1
PST43_01022.1
PST43_01023.1
PST43_01024.1
PST43_01025.1
PST43_01026.1
PST43_01027.1
PST43_01028.1
PST43_01029.1
PST43_01030.1
PST43_01031.1
PST43_01032.1
PST43_01033.1
PST43_01034.1
PST43_01035.1	2	1
PST43_01036.1
PST43_01037.1
PST43_01038.1
PST43_01039.1
PST43_01040.1	2
PST43_01041.1
PST43_01042.1	1
PST43_01043.1		2
PST43_01044.1
PST43_01045.1
PST43_01046.1
PST43_01047.1
PST43_01048.1	14	6
PST43_01049.1
PST43_01050.1
PST43_01051.1
PST43_01052.1	1
PST43_01053.1
PST43_01054.1
PST43_01055.1
PST43_01056.1
PST43_01057.1
PST43_01058.1
PST43_01059.1
PST43_01060.1			1
PST43_01061.1
PST43_01062.1
PST43_01063.1
PST43_01064.1
PST43_01065.1
PST43_01066.1
PST43_01067.1
PST43_01068.1
PST43_01069.1
PST43_01070.1
PST43_01071.1
PST43_01072.1
PST43_01073.1
PST43_01074.1
PST43_01075.1
PST43_01076.1
PST43_01077.1	1
PST43_01078.1
PST43_01079.1
PST43_01080.1	5	1
PST43_01081.1
PST43_01082.1
PST43_01083.1
PST43_01084.1
PST43_01085.1
PST43_01086.1	5	5
PST43_01087.1
PST43_01088.1
PST43_01089.1
PST43_01090.1
PST43_01091.1
PST43_01092.1
PST43_01093.1
PST43_01094.1
PST43_01095.1
PST43_01096.1
PST43_01097.1
PST43_01098.1
PST43_01099.1		1
PST43_01100.1
PST43_01101.1		1
PST43_01102.1	2
PST43_01103.1	2	2
PST43_01104.1
PST43_01105.1
PST43_01106.1
PST43_01107.1	2	1
PST43_01108.1
PST43_01109.1
PST43_01110.1		1
PST43_01111.1
PST43_01112.1
PST43_01113.1
PST43_01114.1
PST43_01115.1
PST43_01116.1
PST43_01117.1
PST43_01118.1	1	1
PST43_01119.1
PST43_01120.1
PST43_01121.1
PST43_01122.1
PST43_01123.1
PST43_01124.1
PST43_01125.1
PST43_01126.1
PST43_01127.1
PST43_01128.1
PST43_01129.1
PST43_01130.1	6	6
PST43_01131.1
PST43_01132.1		1
PST43_01133.1
PST43_01134.1
PST43_01135.1
PST43_01136.1
PST43_01137.1
PST43_01138.1
PST43_01139.1
PST43_01140.1
PST43_01141.1
PST43_01142.1
PST43_01143.1
PST43_01144.1
PST43_01145.1		1
PST43_01146.1
PST43_01147.1
PST43_01148.1
PST43_01149.1
PST43_01150.1		4
PST43_01151.1
PST43_01152.1	10
PST43_01153.1
PST43_01154.1
PST43_01155.1
PST43_01156.1
PST43_01157.1
PST43_01158.1
PST43_01159.1
PST43_01160.1
PST43_01161.1
PST43_01162.1
PST43_01163.1	3
PST43_01164.1
PST43_01165.1
PST43_01166.1
PST43_01167.1
PST43_01168.1
PST43_01169.1
PST43_01170.1
PST43_01171.1	3
PST43_01172.1
PST43_01173.1		1
PST43_01174.1
PST43_01175.1
PST43_01176.1	1
PST43_01177.1
PST43_01178.1
PST43_01179.1
PST43_01180.1
PST43_01181.1		1
PST43_01182.1
PST43_01183.1
PST43_01184.1
PST43_01185.1
PST43_01186.1
PST43_01187.1
PST43_01188.1	5	4
PST43_01189.1	2	2
PST43_01190.1	1
PST43_01191.1
PST43_01192.1
PST43_01193.1
PST43_01194.1
PST43_01195.1
PST43_01196.1
PST43_01197.1
PST43_01198.1
PST43_01199.1
PST43_01200.1
PST43_01201.1
PST43_01202.1
PST43_01203.1
PST43_01204.1
PST43_01205.1
PST43_01206.1
PST43_01207.1
PST43_01208.1
PST43_01209.1
PST43_01210.1
PST43_01211.1	1
PST43_01212.1
PST43_01213.1
PST43_01214.1
PST43_01215.1
PST43_01216.1
PST43_01217.1
PST43_01218.1	12	9
PST43_01219.1		2
PST43_01220.1
PST43_01221.1
PST43_01222.1
PST43_01223.1
PST43_01224.1
PST43_01225.1
PST43_01226.1
PST43_01227.1
PST43_01228.1
PST43_01229.1
PST43_01230.1
PST43_01231.1
PST43_01232.1
PST43_01233.1
PST43_01234.1
PST43_01235.1
PST43_01236.1
PST43_01237.1
PST43_01238.1
PST43_01239.1
PST43_01240.1		2
PST43_01241.1
PST43_01242.1		1
PST43_01243.1
PST43_01244.1
PST43_01245.1
PST43_01246.1	3	14
PST43_01247.1	1	1
PST43_01248.1
PST43_01249.1
PST43_01250.1
PST43_01251.1
PST43_01252.1
PST43_01253.1
PST43_01254.1
PST43_01255.1
PST43_01256.1
PST43_01257.1
PST43_01258.1
PST43_01259.1
PST43_01260.1
PST43_01261.1
PST43_01262.1
PST43_01263.1
PST43_01264.1	3	2
PST43_01265.1
PST43_01266.1	1
PST43_01267.1
PST43_01268.1
PST43_01269.1		1
PST43_01270.1
PST43_01271.1
PST43_01272.1
PST43_01273.1
PST43_01274.1		1
PST43_01275.1
PST43_01276.1
PST43_01277.1
PST43_01278.1
PST43_01279.1
PST43_01280.1
PST43_01281.1
PST43_01282.1
PST43_01283.1
PST43_01284.1
PST43_01285.1
PST43_01286.1	8	4
PST43_01287.1	2
PST43_01288.1
PST43_01289.1
PST43_01290.1		1
PST43_01291.1
PST43_01292.1
PST43_01293.1		1
PST43_01294.1
PST43_01295.1	6	1
PST43_01296.1
PST43_01297.1
PST43_01298.1
PST43_01299.1
PST43_01300.1
PST43_01301.1
PST43_01302.1
PST43_01303.1
PST43_01304.1	1	2
PST43_01305.1
PST43_01306.1
PST43_01307.1	5
PST43_01308.1
PST43_01309.1
PST43_01310.1
PST43_01311.1
PST43_01312.1
PST43_01313.1	4
PST43_01314.1
PST43_01315.1	2
PST43_01316.1
PST43_01317.1
PST43_01318.1
PST43_01319.1
PST43_01320.1
PST43_01321.1
PST43_01322.1
PST43_01323.1	1	1
PST43_01324.1	2		1
PST43_01325.1
PST43_01326.1
PST43_01327.1
PST43_01328.1
PST43_01329.1
PST43_01330.1
PST43_01331.1
PST43_01332.1			1
PST43_01333.1			1
PST43_01334.1			1	1
PST43_01335.1
PST43_01336.1
PST43_01337.1
PST43_01338.1
PST43_01339.1
PST43_01340.1
PST43_01341.1
PST43_01342.1
PST43_01343.1	3	1
PST43_01344.1
PST43_01345.1
PST43_01346.1
PST43_01347.1
PST43_01348.1
PST43_01349.1
PST43_01350.1		2
PST43_01351.1
PST43_01352.1
PST43_01353.1
PST43_01354.1
PST43_01355.1	2	1
PST43_01356.1
PST43_01357.1
PST43_01358.1
PST43_01359.1
PST43_01360.1
PST43_01361.1
PST43_01362.1
PST43_01363.1
PST43_01364.1
PST43_01365.1
PST43_01366.1
PST43_01367.1
PST43_01368.1	1	3
PST43_01369.1
PST43_01370.1
PST43_01371.1
PST43_01372.1
PST43_01373.1
PST43_01374.1
PST43_01375.1
PST43_01376.1
PST43_01377.1
PST43_01378.1
PST43_01379.1
PST43_01380.1
PST43_01381.1
PST43_01382.1
PST43_01383.1		2
PST43_01384.1
PST43_01385.1
PST43_01386.1
PST43_01387.1
PST43_01388.1
PST43_01389.1
PST43_01390.1
PST43_01391.1
PST43_01392.1
PST43_01393.1
PST43_01394.1
PST43_01395.1
PST43_01396.1
PST43_01397.1
PST43_01398.1
PST43_01399.1	9
PST43_01400.1
PST43_01401.1
PST43_01402.1
PST43_01403.1
PST43_01404.1	1	1
PST43_01405.1	1	1	1	1
PST43_01406.1	2	2
PST43_01407.1
PST43_01408.1	2
PST43_01409.1
PST43_01410.1
PST43_01411.1
PST43_01412.1
PST43_01413.1
PST43_01414.1	2	2
PST43_01415.1
PST43_01416.1
PST43_01417.1
PST43_01418.1
PST43_01419.1
PST43_01420.1	15	1
PST43_01421.1
PST43_01422.1
PST43_01423.1
PST43_01424.1
PST43_01425.1
PST43_01426.1
PST43_01427.1
PST43_01428.1
PST43_01429.1
PST43_01430.1
PST43_01431.1
PST43_01432.1
PST43_01433.1
PST43_01434.1
PST43_01435.1
PST43_01436.1
PST43_01437.1
PST43_01438.1
PST43_01439.1
PST43_01440.1		7
PST43_01441.1
PST43_01442.1	1
PST43_01443.1	1
PST43_01444.1
PST43_01445.1
PST43_01446.1
PST43_01447.1
PST43_01448.1
PST43_01449.1
PST43_01450.1
PST43_01451.1	1		1	1
PST43_01452.1
PST43_01453.1
PST43_01454.1
PST43_01455.1
PST43_01456.1
PST43_01457.1
PST43_01458.1
PST43_01459.1
PST43_01460.1		1
PST43_01461.1
PST43_01462.1
PST43_01463.1	1
PST43_01464.1	3	1
PST43_01465.1
PST43_01466.1
PST43_01467.1
PST43_01468.1
PST43_01469.1	10
PST43_01470.1
PST43_01471.1
PST43_01472.1
PST43_01473.1
PST43_01474.1
PST43_01475.1		1
PST43_01476.1
PST43_01477.1
PST43_01478.1
PST43_01479.1
PST43_01480.1	1
PST43_01481.1	3
PST43_01482.1	4	4
PST43_01483.1
PST43_01484.1	2	1
PST43_01485.1
PST43_01486.1
PST43_01487.1
PST43_01488.1		1
PST43_01489.1
PST43_01490.1
PST43_01491.1	1
PST43_01492.1	2	2
PST43_01493.1				2
PST43_01494.1		1
PST43_01495.1
PST43_01496.1
PST43_01497.1
PST43_01498.1
PST43_01499.1		4
PST43_01500.1
PST43_01501.1
PST43_01502.1
PST43_01503.1
PST43_01504.1
PST43_01505.1
PST43_01506.1
PST43_01507.1		9
PST43_01508.1
PST43_01509.1
PST43_01510.1
PST43_01511.1	1
PST43_01512.1
PST43_01513.1	6
PST43_01514.1
PST43_01515.1
PST43_01516.1
PST43_01517.1
PST43_01518.1
PST43_01519.1
PST43_01520.1
PST43_01521.1
PST43_01522.1
PST43_01523.1
PST43_01524.1
PST43_01525.1		2
PST43_01526.1
PST43_01527.1
PST43_01528.1
PST43_01529.1
PST43_01530.1
PST43_01531.1
PST43_01532.1
PST43_01533.1
PST43_01534.1
PST43_01535.1	6
PST43_01536.1	4
PST43_01537.1		1
PST43_01538.1
PST43_01539.1
PST43_01540.1
PST43_01541.1
PST43_01542.1
PST43_01543.1
PST43_01544.1
PST43_01545.1
PST43_01546.1		1
PST43_01547.1
PST43_01548.1
PST43_01549.1
PST43_01550.1
PST43_01551.1
PST43_01552.1
PST43_01553.1
PST43_01554.1
PST43_01555.1
PST43_01556.1
PST43_01557.1
PST43_01558.1
PST43_01559.1
PST43_01560.1
PST43_01561.1
PST43_01562.1	1
PST43_01563.1
PST43_01564.1
PST43_01565.1		2
PST43_01566.1
PST43_01567.1
PST43_01568.1
PST43_01569.1
PST43_01570.1
PST43_01571.1
PST43_01572.1
PST43_01573.1
PST43_01574.1
PST43_01575.1
PST43_01576.1	1
PST43_01577.1
PST43_01578.1
PST43_01579.1
PST43_01580.1
PST43_01581.1
PST43_01582.1		1
PST43_01583.1
PST43_01584.1
PST43_01585.1
PST43_01586.1
PST43_01587.1
PST43_01588.1		2
PST43_01589.1
PST43_01590.1
PST43_01591.1	7
PST43_01592.1
PST43_01593.1
PST43_01594.1
PST43_01595.1
PST43_01596.1
PST43_01597.1	10	3
PST43_01598.1
PST43_01599.1
PST43_01600.1
PST43_01601.1
PST43_01602.1
PST43_01603.1
PST43_01604.1
PST43_01605.1
PST43_01606.1
PST43_01607.1	4	1
PST43_01608.1
PST43_01609.1
PST43_01610.1
PST43_01611.1
PST43_01612.1
PST43_01613.1
PST43_01614.1
PST43_01615.1		3
PST43_01616.1	5	1
PST43_01617.1	2	2
PST43_01618.1		2
PST43_01619.1
PST43_01620.1
PST43_01621.1
PST43_01622.1
PST43_01623.1	1	2
PST43_01624.1
PST43_01625.1
PST43_01626.1
PST43_01627.1
PST43_01628.1
PST43_01629.1		1
PST43_01630.1
PST43_01631.1
PST43_01632.1
PST43_01633.1	2
PST43_01634.1
PST43_01635.1	1
PST43_01636.1
PST43_01637.1
PST43_01638.1
PST43_01639.1
PST43_01640.1
PST43_01641.1	4
PST43_01642.1
PST43_01643.1
PST43_01644.1
PST43_01645.1	4	4
PST43_01646.1	3	1
PST43_01647.1
PST43_01648.1		2
PST43_01649.1		2
PST43_01650.1
PST43_01651.1		1
PST43_01652.1			1	1
PST43_01653.1		1
PST43_01654.1	2
PST43_01655.1
PST43_01656.1
PST43_01657.1
PST43_01658.1		1
PST43_01659.1
PST43_01660.1
PST43_01661.1
PST43_01662.1
PST43_01663.1
PST43_01664.1	1
PST43_01665.1
PST43_01666.1
PST43_01667.1
PST43_01668.1
PST43_01669.1
PST43_01670.1
PST43_01671.1
PST43_01672.1	3
PST43_01673.1		2
PST43_01674.1
PST43_01675.1
PST43_01676.1
PST43_01677.1
PST43_01678.1
PST43_01679.1
PST43_01680.1
PST43_01681.1	1
PST43_01682.1
PST43_01683.1	2
PST43_01684.1
PST43_01685.1	2	1
PST43_01686.1
PST43_01687.1	2	3
PST43_01688.1	8	1
PST43_01689.1
PST43_01690.1	3	2
PST43_01691.1
PST43_01692.1
PST43_01693.1
PST43_01694.1	1
PST43_01695.1	2	2
PST43_01696.1
PST43_01697.1
PST43_01698.1
PST43_01699.1
PST43_01700.1	2
PST43_01701.1
PST43_01702.1				1
PST43_01703.1
PST43_01704.1	6	2
PST43_01705.1
PST43_01706.1
PST43_01707.1
PST43_01708.1
PST43_01709.1
PST43_01710.1
PST43_01711.1	1	1
PST43_01712.1
PST43_01713.1
PST43_01714.1
PST43_01715.1
PST43_01716.1
PST43_01717.1
PST43_01718.1
PST43_01719.1
PST43_01720.1
PST43_01721.1		1
PST43_01722.1
PST43_01723.1	2
PST43_01724.1		1
PST43_01725.1
PST43_01726.1
PST43_01727.1	23	6
PST43_01728.1	3
PST43_01729.1
PST43_01730.1
PST43_01731.1
PST43_01732.1		1
PST43_01733.1		2
PST43_01734.1
PST43_01735.1
PST43_01736.1
PST43_01737.1
PST43_01738.1
PST43_01739.1
PST43_01740.1
PST43_01741.1
PST43_01742.1
PST43_01743.1
PST43_01744.1
PST43_01745.1
PST43_01746.1
PST43_01747.1
PST43_01748.1
PST43_01749.1
PST43_01750.1	1
PST43_01751.1
PST43_01752.1
PST43_01753.1		1
PST43_01754.1
PST43_01755.1
PST43_01756.1
PST43_01757.1	2
PST43_01758.1	1
PST43_01759.1
PST43_01760.1
PST43_01761.1
PST43_01762.1
PST43_01763.1
PST43_01764.1
PST43_01765.1
PST43_01766.1
PST43_01767.1
PST43_01768.1
PST43_01769.1
PST43_01770.1		2
PST43_01771.1
PST43_01772.1	1
PST43_01773.1
PST43_01774.1
PST43_01775.1	4
PST43_01776.1
PST43_01777.1
PST43_01778.1
PST43_01779.1	2	5
PST43_01780.1
PST43_01781.1
PST43_01782.1
PST43_01783.1
PST43_01784.1
PST43_01785.1		1
PST43_01786.1
PST43_01787.1
PST43_01788.1
PST43_01789.1
PST43_01790.1
PST43_01791.1
PST43_01792.1	1
PST43_01793.1
PST43_01794.1
PST43_01795.1	5	2
PST43_01796.1
PST43_01797.1
PST43_01798.1
PST43_01799.1
PST43_01800.1
PST43_01801.1
PST43_01802.1
PST43_01803.1
PST43_01804.1
PST43_01805.1
PST43_01806.1
PST43_01807.1
PST43_01808.1
PST43_01809.1
PST43_01810.1
PST43_01811.1
PST43_01812.1
PST43_01813.1	2
PST43_01814.1
PST43_01815.1
PST43_01816.1
PST43_01817.1	1
PST43_01818.1
PST43_01819.1
PST43_01820.1
PST43_01821.1
PST43_01822.1		1
PST43_01823.1
PST43_01824.1
PST43_01825.1			1
PST43_01826.1
PST43_01827.1
PST43_01828.1
PST43_01829.1
PST43_01830.1
PST43_01831.1
PST43_01832.1
PST43_01833.1				1
PST43_01834.1	1
PST43_01835.1
PST43_01836.1
PST43_01837.1
PST43_01838.1
PST43_01839.1
PST43_01840.1
PST43_01841.1
PST43_01842.1
PST43_01843.1
PST43_01844.1
PST43_01845.1
PST43_01846.1
PST43_01847.1
PST43_01848.1
PST43_01849.1
PST43_01850.1
PST43_01851.1
PST43_01852.1
PST43_01853.1
PST43_01854.1
PST43_01855.1
PST43_01856.1
PST43_01857.1
PST43_01858.1
PST43_01859.1
PST43_01860.1
PST43_01861.1
PST43_01862.1
PST43_01863.1
PST43_01864.1
PST43_01865.1
PST43_01866.1
PST43_01867.1
PST43_01868.1
PST43_01869.1
PST43_01870.1
PST43_01871.1	2	2
PST43_01872.1
PST43_01873.1
PST43_01874.1
PST43_01875.1
PST43_01876.1	1	9
PST43_01877.1
PST43_01878.1
PST43_01879.1
PST43_01880.1
PST43_01881.1	2
PST43_01882.1	10	3
PST43_01883.1		10
PST43_01884.1
PST43_01885.1
PST43_01886.1			1	1
PST43_01887.1
PST43_01888.1
PST43_01889.1
PST43_01890.1
PST43_01891.1
PST43_01892.1
PST43_01893.1
PST43_01894.1	2
PST43_01895.1
PST43_01896.1
PST43_01897.1
PST43_01898.1
PST43_01899.1
PST43_01900.1
PST43_01901.1	2
PST43_01902.1	1	1
PST43_01903.1
PST43_01904.1
PST43_01905.1
PST43_01906.1
PST43_01907.1
PST43_01908.1
PST43_01909.1		1
PST43_01910.1
PST43_01911.1
PST43_01912.1
PST43_01913.1
PST43_01914.1
PST43_01915.1
PST43_01916.1
PST43_01917.1
PST43_01918.1	4	1
PST43_01919.1
PST43_01920.1
PST43_01921.1
PST43_01922.1
PST43_01923.1
PST43_01924.1
PST43_01925.1
PST43_01926.1
PST43_01927.1
PST43_01928.1
PST43_01929.1
PST43_01930.1
PST43_01931.1
PST43_01932.1
PST43_01933.1	1	1
PST43_01934.1
PST43_01935.1
PST43_01936.1	1
PST43_01937.1	6	1
PST43_01938.1
PST43_01939.1
PST43_01940.1
PST43_01941.1
PST43_01942.1
PST43_01943.1
PST43_01944.1
PST43_01945.1
PST43_01946.1
PST43_01947.1		4
PST43_01948.1
PST43_01949.1
PST43_01950.1
PST43_01951.1
PST43_01952.1
PST43_01953.1
PST43_01954.1		1
PST43_01955.1
PST43_01956.1	12	12
PST43_01957.1
PST43_01958.1
PST43_01959.1
PST43_01960.1
PST43_01961.1
PST43_01962.1
PST43_01963.1	1
PST43_01964.1	7	2
PST43_01965.1
PST43_01966.1
PST43_01967.1
PST43_01968.1
PST43_01969.1	1
PST43_01970.1
PST43_01971.1
PST43_01972.1
PST43_01973.1	7	3
PST43_01974.1
PST43_01975.1
PST43_01976.1
PST43_01977.1
PST43_01978.1
PST43_01979.1
PST43_01980.1
PST43_01981.1
PST43_01982.1
PST43_01983.1
PST43_01984.1
PST43_01985.1
PST43_01986.1
PST43_01987.1
PST43_01988.1
PST43_01989.1
PST43_01990.1
PST43_01991.1
PST43_01992.1
PST43_01993.1
PST43_01994.1	2
PST43_01995.1
PST43_01996.1	5
PST43_01997.1
PST43_01998.1
[truncated: 19,039 more rows]

## Sheet: PST-130
PST-130	N. SNPs
GENE ID	21	43	87/7	08/21
PST130_00001.1
PST130_00002.1
PST130_00003.1
PST130_00004.1
PST130_00005.1
PST130_00006.1
PST130_00007.1
PST130_00008.1
PST130_00009.1	2	2	1	2
PST130_00010.1
PST130_00011.1
PST130_00012.1
PST130_00013.1				1
PST130_00014.1
PST130_00015.1			4
PST130_00016.1
PST130_00017.1
PST130_00018.1
PST130_00019.1
PST130_00020.1
PST130_00021.1
PST130_00022.1
PST130_00023.1
PST130_00024.1
PST130_00025.1
PST130_00026.1	1
PST130_00027.1
PST130_00028.1
PST130_00029.1
PST130_00030.1		2	2	3
PST130_00031.1		2	2	2
PST130_00032.1
PST130_00033.1
PST130_00034.1
PST130_00035.1
PST130_00036.1
PST130_00037.1
PST130_00038.1
PST130_00039.1		9	2	6
PST130_00040.1
PST130_00041.1			1	1
PST130_00042.1		4	2	2
PST130_00043.1
PST130_00044.1		1	1	1
PST130_00045.1
PST130_00046.1
PST130_00047.1
PST130_00048.1
PST130_00049.1
PST130_00050.1
PST130_00051.1
PST130_00052.1
PST130_00053.1
PST130_00054.1
PST130_00055.1
PST130_00056.1
PST130_00057.1
PST130_00058.1
PST130_00059.1
PST130_00060.1
PST130_00061.1
PST130_00062.1
PST130_00063.1
PST130_00064.1
PST130_00065.1
PST130_00066.1
PST130_00067.1
PST130_00068.1
PST130_00069.1
PST130_00070.1
PST130_00071.1
PST130_00072.1		1		1
PST130_00073.1
PST130_00074.1
PST130_00075.1
PST130_00076.1
PST130_00077.1
PST130_00078.1
PST130_00079.1
PST130_00080.1
PST130_00081.1
PST130_00082.1
PST130_00083.1
PST130_00084.1
PST130_00085.1	1
PST130_00086.1				2
PST130_00087.1
PST130_00088.1
PST130_00089.1			1
PST130_00090.1
PST130_00091.1
PST130_00092.1
PST130_00093.1
PST130_00094.1
PST130_00095.1
PST130_00096.1
PST130_00097.1
PST130_00098.1
PST130_00099.1		4
PST130_00100.1
PST130_00101.1		19	26	18
PST130_00102.1
PST130_00103.1
PST130_00104.1
PST130_00105.1				1
PST130_00106.1
PST130_00107.1			1
PST130_00108.1
PST130_00109.1
PST130_00110.1
PST130_00111.1
PST130_00112.1
PST130_00113.1	1	3	2	2
PST130_00114.1
PST130_00115.1			1
PST130_00116.1
PST130_00117.1
PST130_00118.1
PST130_00119.1
PST130_00120.1
PST130_00121.1
PST130_00122.1
PST130_00123.1			2
PST130_00124.1
PST130_00125.1	1	1
PST130_00126.1
PST130_00127.1
PST130_00128.1
PST130_00129.1
PST130_00130.1		1	1	1
PST130_00131.1		1	3	2
PST130_00132.1
PST130_00133.1
PST130_00134.1
PST130_00135.1
PST130_00136.1
PST130_00137.1
PST130_00138.1
PST130_00139.1
PST130_00140.1
PST130_00141.1
PST130_00142.1
PST130_00143.1
PST130_00144.1
PST130_00145.1
PST130_00146.1
PST130_00147.1
PST130_00148.1
PST130_00149.1
PST130_00150.1
PST130_00151.1
PST130_00152.1
PST130_00153.1
PST130_00154.1	2		1	1
PST130_00155.1
PST130_00156.1
PST130_00157.1
PST130_00158.1			3
PST130_00159.1
PST130_00160.1
PST130_00161.1
PST130_00162.1
PST130_00163.1		2	2	2
PST130_00164.1
PST130_00165.1
PST130_00166.1
PST130_00167.1
PST130_00168.1
PST130_00169.1
PST130_00170.1
PST130_00171.1
PST130_00172.1
PST130_00173.1
PST130_00174.1
PST130_00175.1
PST130_00176.1
PST130_00177.1
PST130_00178.1
PST130_00179.1
PST130_00180.1
PST130_00181.1
PST130_00182.1
PST130_00183.1		3	2	3
PST130_00184.1
PST130_00185.1
PST130_00186.1
PST130_00187.1
PST130_00188.1
PST130_00189.1		1		1
PST130_00190.1
PST130_00191.1	7
PST130_00192.1		3	3	2
PST130_00193.1
PST130_00194.1
PST130_00195.1
PST130_00196.1
PST130_00197.1
PST130_00198.1
PST130_00199.1
PST130_00200.1
PST130_00201.1
PST130_00202.1
PST130_00203.1
PST130_00204.1
PST130_00205.1				1
PST130_00206.1
PST130_00207.1
PST130_00208.1
PST130_00209.1
PST130_00210.1		4		4
PST130_00211.1
PST130_00212.1	1	1	1	1
PST130_00213.1
PST130_00214.1
PST130_00215.1
PST130_00216.1
PST130_00217.1			1
PST130_00218.1			1
PST130_00219.1
PST130_00220.1
PST130_00221.1
PST130_00222.1
PST130_00223.1
PST130_00224.1		1	1	1
PST130_00225.1
PST130_00226.1
PST130_00227.1
PST130_00228.1
PST130_00229.1
PST130_00230.1
PST130_00231.1
PST130_00232.1
PST130_00233.1
PST130_00234.1
PST130_00235.1
PST130_00236.1
PST130_00237.1
PST130_00238.1
PST130_00239.1
PST130_00240.1
PST130_00241.1
PST130_00242.1		1	1
PST130_00243.1
PST130_00244.1
PST130_00245.1
PST130_00246.1
PST130_00247.1
PST130_00248.1
PST130_00249.1
PST130_00250.1	1	2	1	1
PST130_00251.1
PST130_00252.1
PST130_00253.1
PST130_00254.1
PST130_00255.1
PST130_00256.1
PST130_00257.1
PST130_00258.1
PST130_00259.1
PST130_00260.1
PST130_00261.1
PST130_00262.1
PST130_00263.1
PST130_00264.1
PST130_00265.1
PST130_00266.1
PST130_00267.1			1
PST130_00268.1
PST130_00269.1		1
PST130_00270.1
PST130_00271.1
PST130_00272.1
PST130_00273.1
PST130_00274.1
PST130_00275.1
PST130_00276.1
PST130_00277.1
PST130_00278.1	1	1	1	1
PST130_00279.1
PST130_00280.1
PST130_00281.1
PST130_00282.1
PST130_00283.1
PST130_00284.1
PST130_00285.1		3	2	3
PST130_00286.1
PST130_00287.1
PST130_00288.1
PST130_00289.1
PST130_00290.1
PST130_00291.1
PST130_00292.1
PST130_00293.1
PST130_00294.1
PST130_00295.1
PST130_00296.1
PST130_00297.1
PST130_00298.1	6
PST130_00299.1	7
PST130_00300.1
PST130_00301.1			5
PST130_00302.1
PST130_00303.1		1		3
PST130_00304.1
PST130_00305.1
PST130_00306.1
PST130_00307.1
PST130_00308.1			1
PST130_00309.1
PST130_00310.1
PST130_00311.1
PST130_00312.1
PST130_00313.1		1	2	2
PST130_00314.1
PST130_00315.1
PST130_00316.1
PST130_00317.1
PST130_00318.1
PST130_00319.1
PST130_00320.1
PST130_00321.1
PST130_00322.1				1
PST130_00323.1
PST130_00324.1
PST130_00325.1
PST130_00326.1
PST130_00327.1
PST130_00328.1
PST130_00329.1	1
PST130_00330.1
PST130_00331.1
PST130_00332.1
PST130_00333.1
PST130_00334.1
PST130_00335.1
PST130_00336.1		1	1	5
PST130_00337.1		6	2	3
PST130_00338.1
PST130_00339.1
PST130_00340.1
PST130_00341.1
PST130_00342.1
PST130_00343.1
PST130_00344.1
PST130_00345.1		3	3	3
PST130_00346.1
PST130_00347.1
PST130_00348.1	1
PST130_00349.1
PST130_00350.1		1	1	1
PST130_00351.1
PST130_00352.1
PST130_00353.1
PST130_00354.1
PST130_00355.1
PST130_00356.1
PST130_00357.1
PST130_00358.1
PST130_00359.1
PST130_00360.1
PST130_00361.1
PST130_00362.1				1
PST130_00363.1	1
PST130_00364.1
PST130_00365.1
PST130_00366.1
PST130_00367.1
PST130_00368.1
PST130_00369.1
PST130_00370.1	1	1	1	1
PST130_00371.1
PST130_00372.1
PST130_00373.1
PST130_00374.1
PST130_00375.1
PST130_00376.1		14	12	14
PST130_00377.1
PST130_00378.1
PST130_00379.1
PST130_00380.1
PST130_00381.1
PST130_00382.1
PST130_00383.1
PST130_00384.1
PST130_00385.1
PST130_00386.1	3
PST130_00387.1
PST130_00388.1
PST130_00389.1
PST130_00390.1
PST130_00391.1
PST130_00392.1		3	3	2
PST130_00393.1
PST130_00394.1
PST130_00395.1
PST130_00396.1
PST130_00397.1
PST130_00398.1
PST130_00399.1
PST130_00400.1
PST130_00401.1
PST130_00402.1
PST130_00403.1
PST130_00404.1
PST130_00405.1
PST130_00406.1		11	8	10
PST130_00407.1
PST130_00408.1				1
PST130_00409.1
PST130_00410.1
PST130_00411.1		2
PST130_00412.1
PST130_00413.1
PST130_00414.1
PST130_00415.1
PST130_00416.1
PST130_00417.1
PST130_00418.1	8			6
PST130_00419.1
PST130_00420.1
PST130_00421.1
PST130_00422.1
PST130_00423.1
PST130_00424.1
PST130_00425.1		4		2
PST130_00426.1
PST130_00427.1
PST130_00428.1
PST130_00429.1
PST130_00430.1		6	5	5
PST130_00431.1
PST130_00432.1
PST130_00433.1
PST130_00434.1
PST130_00435.1
PST130_00436.1
PST130_00437.1
PST130_00438.1
PST130_00439.1		1	1	1
PST130_00440.1
PST130_00441.1
PST130_00442.1			1
PST130_00443.1
PST130_00444.1
PST130_00445.1
PST130_00446.1
PST130_00447.1	1	1	1	1
PST130_00448.1
PST130_00449.1
PST130_00450.1
PST130_00451.1
PST130_00452.1	1	2	1	1
PST130_00453.1
PST130_00454.1			1
PST130_00455.1
PST130_00456.1
PST130_00457.1
PST130_00458.1
PST130_00459.1
PST130_00460.1	8
PST130_00461.1
PST130_00462.1
PST130_00463.1
PST130_00464.1
PST130_00465.1
PST130_00466.1
PST130_00467.1
PST130_00468.1		3	3	3
PST130_00469.1
PST130_00470.1
PST130_00471.1
PST130_00472.1				1
PST130_00473.1			1
PST130_00474.1
PST130_00475.1	2	1
PST130_00476.1
PST130_00477.1
PST130_00478.1
PST130_00479.1
PST130_00480.1
PST130_00481.1			1
PST130_00482.1
PST130_00483.1
PST130_00484.1
PST130_00485.1
PST130_00486.1
PST130_00487.1
PST130_00488.1
PST130_00489.1				1
PST130_00490.1
PST130_00491.1
PST130_00492.1
PST130_00493.1
PST130_00494.1
PST130_00495.1
PST130_00496.1
PST130_00497.1
PST130_00498.1
PST130_00499.1
PST130_00500.1
PST130_00501.1
PST130_00502.1
PST130_00503.1
PST130_00504.1
PST130_00505.1
PST130_00506.1		1	1	1
PST130_00507.1
PST130_00508.1
PST130_00509.1
PST130_00510.1
PST130_00511.1	12
PST130_00512.1
PST130_00513.1	1	1	1	1
PST130_00514.1
PST130_00515.1	3	3		3
PST130_00516.1
PST130_00517.1
PST130_00518.1
PST130_00519.1
PST130_00520.1
PST130_00521.1
PST130_00522.1
PST130_00523.1		1	1
PST130_00524.1
PST130_00525.1
PST130_00526.1
PST130_00527.1
PST130_00528.1
PST130_00529.1
PST130_00530.1
PST130_00531.1
PST130_00532.1
PST130_00533.1
PST130_00534.1
PST130_00535.1
PST130_00536.1
PST130_00537.1
PST130_00538.1
PST130_00539.1
PST130_00540.1
PST130_00541.1
PST130_00542.1
PST130_00543.1
PST130_00544.1		7	5	5
PST130_00545.1	1
PST130_00546.1
PST130_00547.1
PST130_00548.1
PST130_00549.1			1
PST130_00550.1				1
PST130_00551.1
PST130_00552.1			1
PST130_00553.1
PST130_00554.1
PST130_00555.1
PST130_00556.1
PST130_00557.1
PST130_00558.1
PST130_00559.1
PST130_00560.1	1	1		1
PST130_00561.1		1	1
PST130_00562.1
PST130_00563.1
PST130_00564.1
PST130_00565.1
PST130_00566.1	2	1	1	1
PST130_00567.1	1		1	1
PST130_00568.1
PST130_00569.1
PST130_00570.1
PST130_00571.1
PST130_00572.1
PST130_00573.1
PST130_00574.1
PST130_00575.1
PST130_00576.1
PST130_00577.1
PST130_00578.1
PST130_00579.1
PST130_00580.1		1	1	1
PST130_00581.1
PST130_00582.1
PST130_00583.1
PST130_00584.1
PST130_00585.1		1
PST130_00586.1
PST130_00587.1
PST130_00588.1
PST130_00589.1
PST130_00590.1	1		1
PST130_00591.1
PST130_00592.1
PST130_00593.1
PST130_00594.1	8
PST130_00595.1
PST130_00596.1
PST130_00597.1
PST130_00598.1
PST130_00599.1
PST130_00600.1
PST130_00601.1
PST130_00602.1
PST130_00603.1
PST130_00604.1
PST130_00605.1		7	9	17
PST130_00606.1	8	23	22	18
PST130_00607.1
PST130_00608.1
PST130_00609.1	1
PST130_00610.1
PST130_00611.1		3	2	1
PST130_00612.1
PST130_00613.1
PST130_00614.1
PST130_00615.1
PST130_00616.1
PST130_00617.1	12
PST130_00618.1
PST130_00619.1
PST130_00620.1
PST130_00621.1
PST130_00622.1
PST130_00623.1	1
PST130_00624.1
PST130_00625.1
PST130_00626.1
PST130_00627.1
PST130_00628.1
PST130_00629.1
PST130_00630.1
PST130_00631.1
PST130_00632.1
PST130_00633.1
PST130_00634.1
PST130_00635.1
PST130_00636.1
PST130_00637.1
PST130_00638.1
PST130_00639.1
PST130_00640.1
PST130_00641.1
PST130_00642.1
PST130_00643.1
PST130_00644.1
PST130_00645.1
PST130_00646.1
PST130_00647.1	1	1	1	1
PST130_00648.1
PST130_00649.1
PST130_00650.1
PST130_00651.1
PST130_00652.1
PST130_00653.1
PST130_00654.1
PST130_00655.1
PST130_00656.1
PST130_00657.1
PST130_00658.1
PST130_00659.1
PST130_00660.1
PST130_00661.1
PST130_00662.1
PST130_00663.1		3	4	4
PST130_00664.1		2	2	2
PST130_00665.1				1
PST130_00666.1
PST130_00667.1	4
PST130_00668.1
PST130_00669.1
PST130_00670.1
PST130_00671.1
PST130_00672.1
PST130_00673.1
PST130_00674.1
PST130_00675.1
PST130_00676.1		1	1	1
PST130_00677.1
PST130_00678.1
PST130_00679.1
PST130_00680.1			2
PST130_00681.1
PST130_00682.1	1
PST130_00683.1			1
PST130_00684.1
PST130_00685.1
PST130_00686.1
PST130_00687.1
PST130_00688.1				1
PST130_00689.1
PST130_00690.1
PST130_00691.1
PST130_00692.1
PST130_00693.1
PST130_00694.1			1
PST130_00695.1
PST130_00696.1
PST130_00697.1
PST130_00698.1
PST130_00699.1
PST130_00700.1
PST130_00701.1				1
PST130_00702.1
PST130_00703.1
PST130_00704.1
PST130_00705.1
PST130_00706.1
PST130_00707.1
PST130_00708.1				3
PST130_00709.1
PST130_00710.1
PST130_00711.1
PST130_00712.1
PST130_00713.1
PST130_00714.1
PST130_00715.1
PST130_00716.1
PST130_00717.1
PST130_00718.1
PST130_00719.1
PST130_00720.1		2	2	2
PST130_00721.1			2
PST130_00722.1
PST130_00723.1
PST130_00724.1
PST130_00725.1		1
PST130_00726.1
PST130_00727.1
PST130_00728.1	5
PST130_00729.1
PST130_00730.1	1	1
PST130_00731.1
PST130_00732.1
PST130_00733.1
PST130_00734.1
PST130_00735.1
PST130_00736.1
PST130_00737.1
PST130_00738.1
PST130_00739.1
PST130_00740.1
PST130_00741.1
PST130_00742.1
PST130_00743.1
PST130_00744.1
PST130_00745.1				1
PST130_00746.1
PST130_00747.1
PST130_00748.1
PST130_00749.1
PST130_00750.1
PST130_00751.1
PST130_00752.1
PST130_00753.1
PST130_00754.1		1	1	1
PST130_00755.1
PST130_00756.1
PST130_00757.1
PST130_00758.1	1	1		1
PST130_00759.1
PST130_00760.1
PST130_00761.1		1
PST130_00762.1	2
PST130_00763.1
PST130_00764.1	22	1
PST130_00765.1
PST130_00766.1	7	1	2
PST130_00767.1
PST130_00768.1
PST130_00769.1
PST130_00770.1
PST130_00771.1
PST130_00772.1
PST130_00773.1			1
PST130_00774.1
PST130_00775.1
PST130_00776.1
PST130_00777.1
PST130_00778.1
PST130_00779.1
PST130_00780.1
PST130_00781.1
PST130_00782.1
PST130_00783.1				1
PST130_00784.1
PST130_00785.1
PST130_00786.1
PST130_00787.1
PST130_00788.1
PST130_00789.1
PST130_00790.1
PST130_00791.1
PST130_00792.1
PST130_00793.1
PST130_00794.1
PST130_00795.1
PST130_00796.1
PST130_00797.1	2	2	2	2
PST130_00798.1	1	2	2	2
PST130_00799.1		38	39	32
PST130_00800.1
PST130_00801.1
PST130_00802.1
PST130_00803.1
PST130_00804.1
PST130_00805.1
PST130_00806.1			1
PST130_00807.1
PST130_00808.1
PST130_00809.1
PST130_00810.1
PST130_00811.1
PST130_00812.1	2
PST130_00813.1
PST130_00814.1
PST130_00815.1
PST130_00816.1
PST130_00817.1
PST130_00818.1
PST130_00819.1
PST130_00820.1
PST130_00821.1		1	1
PST130_00822.1
PST130_00823.1
PST130_00824.1
PST130_00825.1
PST130_00826.1		2		2
PST130_00827.1	2
PST130_00828.1
PST130_00829.1
PST130_00830.1
PST130_00831.1
PST130_00832.1				1
PST130_00833.1
PST130_00834.1		3
PST130_00835.1
PST130_00836.1
PST130_00837.1
PST130_00838.1
PST130_00839.1
PST130_00840.1
PST130_00841.1
PST130_00842.1		1
PST130_00843.1
PST130_00844.1
PST130_00845.1
PST130_00846.1
PST130_00847.1
PST130_00848.1
PST130_00849.1
PST130_00850.1	5	5	5	5
PST130_00851.1
PST130_00852.1
PST130_00853.1		1	2	1
PST130_00854.1
PST130_00855.1
PST130_00856.1				3
PST130_00857.1
PST130_00858.1
PST130_00859.1
PST130_00860.1
PST130_00861.1
PST130_00862.1
PST130_00863.1	1
PST130_00864.1
PST130_00865.1
PST130_00866.1
PST130_00867.1			1
PST130_00868.1
PST130_00869.1
PST130_00870.1			2
PST130_00871.1
PST130_00872.1
PST130_00873.1	7
PST130_00874.1
PST130_00875.1
PST130_00876.1
PST130_00877.1
PST130_00878.1
PST130_00879.1	4			1
PST130_00880.1
PST130_00881.1		1	1	1
PST130_00882.1		13	11	10
PST130_00883.1	1
PST130_00884.1
PST130_00885.1
PST130_00886.1
PST130_00887.1
PST130_00888.1
PST130_00889.1
PST130_00890.1
PST130_00891.1
PST130_00892.1			1
PST130_00893.1
PST130_00894.1
PST130_00895.1
PST130_00896.1
PST130_00897.1
PST130_00898.1
PST130_00899.1			1
PST130_00900.1
PST130_00901.1
PST130_00902.1
PST130_00903.1
PST130_00904.1
PST130_00905.1
PST130_00906.1
PST130_00907.1
PST130_00908.1
PST130_00909.1
PST130_00910.1
PST130_00911.1
PST130_00912.1
PST130_00913.1
PST130_00914.1
PST130_00915.1
PST130_00916.1
PST130_00917.1
PST130_00918.1
PST130_00919.1
PST130_00920.1
PST130_00921.1
PST130_00922.1
PST130_00923.1				1
PST130_00924.1
PST130_00925.1
PST130_00926.1
PST130_00927.1
PST130_00928.1		3		1
PST130_00929.1			1
PST130_00930.1
PST130_00931.1
PST130_00932.1
PST130_00933.1		1	1
PST130_00934.1
PST130_00935.1
PST130_00936.1
PST130_00937.1
PST130_00938.1	1
PST130_00939.1
PST130_00940.1
PST130_00941.1
PST130_00942.1
PST130_00943.1
PST130_00944.1
PST130_00945.1	4	3	3	4
PST130_00946.1
PST130_00947.1
PST130_00948.1
PST130_00949.1
PST130_00950.1
PST130_00951.1
PST130_00952.1
PST130_00953.1
PST130_00954.1
PST130_00955.1
PST130_00956.1
PST130_00957.1
PST130_00958.1
PST130_00959.1		1	1	1
PST130_00960.1
PST130_00961.1	1	4	4	3
PST130_00962.1		2	1	1
PST130_00963.1
PST130_00964.1
PST130_00965.1		13	10	14
PST130_00966.1
PST130_00967.1
PST130_00968.1
PST130_00969.1
PST130_00970.1
PST130_00971.1
PST130_00972.1		1	1
PST130_00973.1
PST130_00974.1	1	1	1	1
PST130_00975.1	1
PST130_00976.1	1			1
PST130_00977.1
PST130_00978.1			1
PST130_00979.1			1
PST130_00980.1
PST130_00981.1
PST130_00982.1
PST130_00983.1
PST130_00984.1
PST130_00985.1
PST130_00986.1
PST130_00987.1
PST130_00988.1
PST130_00989.1
PST130_00990.1
PST130_00991.1
PST130_00992.1
PST130_00993.1
PST130_00994.1
PST130_00995.1
PST130_00996.1
PST130_00997.1
PST130_00998.1
PST130_00999.1
PST130_01000.1
PST130_01001.1
PST130_01002.1
PST130_01003.1
PST130_01004.1
PST130_01005.1
PST130_01006.1
PST130_01007.1
PST130_01008.1
PST130_01009.1
PST130_01010.1			1	1
PST130_01011.1
PST130_01012.1
PST130_01013.1
PST130_01014.1
PST130_01015.1
PST130_01016.1
PST130_01017.1
PST130_01018.1			3
PST130_01019.1
PST130_01020.1
PST130_01021.1
PST130_01022.1
PST130_01023.1
PST130_01024.1
PST130_01025.1
PST130_01026.1
PST130_01027.1
PST130_01028.1
PST130_01029.1
PST130_01030.1
PST130_01031.1
PST130_01032.1		3	5	5
PST130_01033.1
PST130_01034.1
PST130_01035.1
PST130_01036.1
PST130_01037.1
PST130_01038.1
PST130_01039.1
PST130_01040.1
PST130_01041.1
PST130_01042.1
PST130_01043.1
PST130_01044.1
PST130_01045.1
PST130_01046.1
PST130_01047.1		4	3	3
PST130_01048.1
PST130_01049.1
PST130_01050.1
PST130_01051.1
PST130_01052.1
PST130_01053.1	7	2		3
PST130_01054.1
PST130_01055.1
PST130_01056.1
PST130_01057.1
PST130_01058.1
PST130_01059.1
PST130_01060.1
PST130_01061.1	1		6
PST130_01062.1
PST130_01063.1
PST130_01064.1
PST130_01065.1
PST130_01066.1
PST130_01067.1
PST130_01068.1
PST130_01069.1
PST130_01070.1
PST130_01071.1
PST130_01072.1
PST130_01073.1
PST130_01074.1
PST130_01075.1
PST130_01076.1				1
PST130_01077.1
PST130_01078.1
PST130_01079.1
PST130_01080.1
PST130_01081.1
PST130_01082.1
PST130_01083.1
PST130_01084.1
PST130_01085.1
PST130_01086.1
PST130_01087.1
PST130_01088.1
PST130_01089.1
PST130_01090.1
PST130_01091.1	2
PST130_01092.1
PST130_01093.1
PST130_01094.1
PST130_01095.1
PST130_01096.1		6	6	4
PST130_01097.1
PST130_01098.1
PST130_01099.1
PST130_01100.1
PST130_01101.1
PST130_01102.1
PST130_01103.1
PST130_01104.1
PST130_01105.1
PST130_01106.1		2	2	2
PST130_01107.1
PST130_01108.1
PST130_01109.1
PST130_01110.1
PST130_01111.1
PST130_01112.1	1			1
PST130_01113.1
PST130_01114.1
PST130_01115.1
PST130_01116.1
PST130_01117.1
PST130_01118.1
PST130_01119.1
PST130_01120.1		3	1	2
PST130_01121.1
PST130_01122.1
PST130_01123.1
PST130_01124.1				1
PST130_01125.1
PST130_01126.1
PST130_01127.1
PST130_01128.1
PST130_01129.1
PST130_01130.1
PST130_01131.1
PST130_01132.1
PST130_01133.1
PST130_01134.1
PST130_01135.1
PST130_01136.1		2		2
PST130_01137.1
PST130_01138.1
PST130_01139.1
PST130_01140.1
PST130_01141.1
PST130_01142.1
PST130_01143.1
PST130_01144.1
PST130_01145.1
PST130_01146.1
PST130_01147.1
PST130_01148.1
PST130_01149.1			1
PST130_01150.1
PST130_01151.1
PST130_01152.1
PST130_01153.1		5	7	9
PST130_01154.1		5	4	5
PST130_01155.1
PST130_01156.1
PST130_01157.1
PST130_01158.1
PST130_01159.1	3	1
PST130_01160.1
PST130_01161.1
PST130_01162.1
PST130_01163.1
PST130_01164.1
PST130_01165.1
PST130_01166.1
PST130_01167.1
PST130_01168.1
PST130_01169.1
PST130_01170.1
PST130_01171.1			2
PST130_01172.1		1	1
PST130_01173.1
PST130_01174.1		1	2	1
PST130_01175.1
PST130_01176.1
PST130_01177.1
PST130_01178.1		6	8	7
PST130_01179.1			1	1
PST130_01180.1		4	3	6
PST130_01181.1
PST130_01182.1
PST130_01183.1
PST130_01184.1
PST130_01185.1	17
PST130_01186.1	2
PST130_01187.1
PST130_01188.1
PST130_01189.1
PST130_01190.1
PST130_01191.1
PST130_01192.1				1
PST130_01193.1
PST130_01194.1
PST130_01195.1
PST130_01196.1
PST130_01197.1
PST130_01198.1
PST130_01199.1
PST130_01200.1
PST130_01201.1
PST130_01202.1
PST130_01203.1
PST130_01204.1
PST130_01205.1
PST130_01206.1
PST130_01207.1			1
PST130_01208.1
PST130_01209.1
PST130_01210.1
PST130_01211.1
PST130_01212.1
PST130_01213.1
PST130_01214.1
PST130_01215.1		1	1	1
PST130_01216.1
PST130_01217.1		2		1
PST130_01218.1	7
PST130_01219.1
PST130_01220.1
PST130_01221.1
PST130_01222.1
PST130_01223.1
PST130_01224.1
PST130_01225.1
PST130_01226.1
PST130_01227.1
PST130_01228.1
PST130_01229.1
PST130_01230.1
PST130_01231.1
PST130_01232.1		1	2	2
PST130_01233.1
PST130_01234.1
PST130_01235.1
PST130_01236.1
PST130_01237.1
PST130_01238.1
PST130_01239.1
PST130_01240.1
PST130_01241.1
PST130_01242.1
PST130_01243.1
PST130_01244.1
PST130_01245.1	7	3	2	3
PST130_01246.1		1	1	1
PST130_01247.1
PST130_01248.1				1
PST130_01249.1
PST130_01250.1
PST130_01251.1
PST130_01252.1
PST130_01253.1
PST130_01254.1	1
PST130_01255.1
PST130_01256.1
PST130_01257.1		1		1
PST130_01258.1	5
PST130_01259.1
PST130_01260.1	2
PST130_01261.1		9	11	6
PST130_01262.1
PST130_01263.1
PST130_01264.1
PST130_01265.1
PST130_01266.1
PST130_01267.1
PST130_01268.1				1
PST130_01269.1
PST130_01270.1
PST130_01271.1
PST130_01272.1
PST130_01273.1	1
PST130_01274.1
PST130_01275.1
PST130_01276.1
PST130_01277.1
PST130_01278.1
PST130_01279.1
PST130_01280.1
PST130_01281.1
PST130_01282.1
PST130_01283.1
PST130_01284.1
PST130_01285.1
PST130_01286.1
PST130_01287.1
PST130_01288.1
PST130_01289.1
PST130_01290.1
PST130_01291.1
PST130_01292.1
PST130_01293.1
PST130_01294.1
PST130_01295.1
PST130_01296.1
PST130_01297.1	1
PST130_01298.1
PST130_01299.1
PST130_01300.1
PST130_01301.1
PST130_01302.1				1
PST130_01303.1
PST130_01304.1	1	1	2	7
PST130_01305.1
PST130_01306.1	4
PST130_01307.1
PST130_01308.1
PST130_01309.1
PST130_01310.1
PST130_01311.1
PST130_01312.1
PST130_01313.1
PST130_01314.1
PST130_01315.1
PST130_01316.1
PST130_01317.1				1
PST130_01318.1
PST130_01319.1
PST130_01320.1
PST130_01321.1
PST130_01322.1
PST130_01323.1
PST130_01324.1	17	15	6	4
PST130_01325.1
PST130_01326.1	1
PST130_01327.1
PST130_01328.1
PST130_01329.1
PST130_01330.1
PST130_01331.1
PST130_01332.1
PST130_01333.1		7	6	8
PST130_01334.1	1	1	1
PST130_01335.1	1			1
PST130_01336.1
PST130_01337.1
PST130_01338.1
PST130_01339.1
PST130_01340.1
PST130_01341.1
PST130_01342.1
PST130_01343.1
PST130_01344.1
PST130_01345.1			1
PST130_01346.1
PST130_01347.1
PST130_01348.1
PST130_01349.1	1
PST130_01350.1
PST130_01351.1
PST130_01352.1
PST130_01353.1
PST130_01354.1			1
PST130_01355.1
PST130_01356.1
PST130_01357.1	1
PST130_01358.1
PST130_01359.1
PST130_01360.1	1	3	2	2
PST130_01361.1
PST130_01362.1
PST130_01363.1
PST130_01364.1
PST130_01365.1	1
PST130_01366.1
PST130_01367.1
PST130_01368.1
PST130_01369.1
PST130_01370.1	1	1	1	1
PST130_01371.1
PST130_01372.1
PST130_01373.1
PST130_01374.1	8	7	3	4
PST130_01375.1
PST130_01376.1
PST130_01377.1
PST130_01378.1
PST130_01379.1	1
PST130_01380.1
PST130_01381.1
PST130_01382.1
PST130_01383.1				1
PST130_01384.1
PST130_01385.1
PST130_01386.1
PST130_01387.1
PST130_01388.1
PST130_01389.1
PST130_01390.1	3	2	1	2
PST130_01391.1			1
PST130_01392.1		2	1
PST130_01393.1		5	4	5
PST130_01394.1
PST130_01395.1
PST130_01396.1	5	3	4	4
PST130_01397.1		18	12	16
PST130_01398.1
PST130_01399.1
PST130_01400.1
PST130_01401.1	1	1	1	1
PST130_01402.1
PST130_01403.1
PST130_01404.1
PST130_01405.1
PST130_01406.1
PST130_01407.1
PST130_01408.1
PST130_01409.1
PST130_01410.1
PST130_01411.1
PST130_01412.1
PST130_01413.1	8	9	8	8
PST130_01414.1	4	4	3	3
PST130_01415.1		1		1
PST130_01416.1
PST130_01417.1
PST130_01418.1
PST130_01419.1	1	1	1	1
PST130_01420.1
PST130_01421.1	1
PST130_01422.1
PST130_01423.1
PST130_01424.1
PST130_01425.1
PST130_01426.1	1
PST130_01427.1
PST130_01428.1
PST130_01429.1
PST130_01430.1
PST130_01431.1
PST130_01432.1
PST130_01433.1
PST130_01434.1
PST130_01435.1			1
PST130_01436.1
PST130_01437.1
PST130_01438.1
PST130_01439.1			1
PST130_01440.1
PST130_01441.1
PST130_01442.1
PST130_01443.1
PST130_01444.1
PST130_01445.1
PST130_01446.1
PST130_01447.1		2	1	1
PST130_01448.1
PST130_01449.1
PST130_01450.1
PST130_01451.1		1	1	1
PST130_01452.1
PST130_01453.1
PST130_01454.1
PST130_01455.1		1		1
PST130_01456.1	1
PST130_01457.1		1	1	1
PST130_01458.1
PST130_01459.1
PST130_01460.1		1	1	1
PST130_01461.1
PST130_01462.1
PST130_01463.1		1		1
PST130_01464.1
PST130_01465.1
PST130_01466.1
PST130_01467.1
PST130_01468.1
PST130_01469.1
PST130_01470.1
PST130_01471.1
PST130_01472.1
PST130_01473.1
PST130_01474.1
PST130_01475.1
PST130_01476.1
PST130_01477.1
PST130_01478.1
PST130_01479.1	1	1
PST130_01480.1
PST130_01481.1
PST130_01482.1
PST130_01483.1
PST130_01484.1
PST130_01485.1
PST130_01486.1
PST130_01487.1
PST130_01488.1
PST130_01489.1	2
PST130_01490.1		7
PST130_01491.1
PST130_01492.1
PST130_01493.1
PST130_01494.1
PST130_01495.1			1
PST130_01496.1
PST130_01497.1
PST130_01498.1
PST130_01499.1
PST130_01500.1
PST130_01501.1
PST130_01502.1		1
PST130_01503.1
PST130_01504.1
PST130_01505.1
PST130_01506.1
PST130_01507.1
PST130_01508.1	7	2	2	2
PST130_01509.1
PST130_01510.1
PST130_01511.1
PST130_01512.1
PST130_01513.1
PST130_01514.1
PST130_01515.1		2	1	2
PST130_01516.1
PST130_01517.1
PST130_01518.1
PST130_01519.1		3	2	3
PST130_01520.1
PST130_01521.1
PST130_01522.1
PST130_01523.1
PST130_01524.1
PST130_01525.1
PST130_01526.1
PST130_01527.1
PST130_01528.1	2
PST130_01529.1
PST130_01530.1
PST130_01531.1
PST130_01532.1
PST130_01533.1	3	2	3	2
PST130_01534.1
PST130_01535.1
PST130_01536.1
PST130_01537.1
PST130_01538.1
PST130_01539.1
PST130_01540.1
PST130_01541.1
PST130_01542.1
PST130_01543.1
PST130_01544.1
PST130_01545.1
PST130_01546.1
PST130_01547.1
PST130_01548.1
PST130_01549.1		1
PST130_01550.1
PST130_01551.1
PST130_01552.1
PST130_01553.1
PST130_01554.1
PST130_01555.1
PST130_01556.1
PST130_01557.1	1
PST130_01558.1		1	1	1
PST130_01559.1
PST130_01560.1
PST130_01561.1
PST130_01562.1
PST130_01563.1
PST130_01564.1
PST130_01565.1
PST130_01566.1				1
PST130_01567.1
PST130_01568.1		2		2
PST130_01569.1
PST130_01570.1	5
PST130_01571.1
PST130_01572.1
PST130_01573.1
PST130_01574.1		2	2	2
PST130_01575.1
PST130_01576.1
PST130_01577.1
PST130_01578.1		1	2	1
PST130_01579.1
PST130_01580.1				1
PST130_01581.1
PST130_01582.1
PST130_01583.1
PST130_01584.1
PST130_01585.1
PST130_01586.1
PST130_01587.1			1	1
PST130_01588.1
PST130_01589.1
PST130_01590.1
PST130_01591.1
PST130_01592.1		1	1	1
PST130_01593.1			3
PST130_01594.1
PST130_01595.1
PST130_01596.1
PST130_01597.1		1	2	1
PST130_01598.1
PST130_01599.1
PST130_01600.1
PST130_01601.1
PST130_01602.1
PST130_01603.1
PST130_01604.1
PST130_01605.1
PST130_01606.1
PST130_01607.1
PST130_01608.1
PST130_01609.1
PST130_01610.1
PST130_01611.1
PST130_01612.1
PST130_01613.1
PST130_01614.1
PST130_01615.1
PST130_01616.1	1	3	5	4
PST130_01617.1
PST130_01618.1
PST130_01619.1
PST130_01620.1
PST130_01621.1
PST130_01622.1			3
PST130_01623.1		4	4	4
PST130_01624.1
PST130_01625.1
PST130_01626.1
PST130_01627.1
PST130_01628.1
PST130_01629.1
PST130_01630.1
PST130_01631.1
PST130_01632.1
PST130_01633.1
PST130_01634.1
PST130_01635.1
PST130_01636.1
PST130_01637.1
PST130_01638.1
PST130_01639.1
PST130_01640.1
PST130_01641.1
PST130_01642.1
PST130_01643.1
PST130_01644.1
PST130_01645.1
PST130_01646.1
PST130_01647.1
PST130_01648.1
PST130_01649.1
PST130_01650.1	1	1	1	1
PST130_01651.1
PST130_01652.1	1	1		1
PST130_01653.1
PST130_01654.1
PST130_01655.1
PST130_01656.1
PST130_01657.1		13	13	12
PST130_01658.1
PST130_01659.1
PST130_01660.1
PST130_01661.1
PST130_01662.1
PST130_01663.1
PST130_01664.1
PST130_01665.1
PST130_01666.1
PST130_01667.1
PST130_01668.1
PST130_01669.1
PST130_01670.1
PST130_01671.1
PST130_01672.1			1
PST130_01673.1		6	2	3
PST130_01674.1
PST130_01675.1
PST130_01676.1	1	1	1
PST130_01677.1
PST130_01678.1
PST130_01679.1
PST130_01680.1
PST130_01681.1
PST130_01682.1			1	2
PST130_01683.1	13	5	4	5
PST130_01684.1
PST130_01685.1
PST130_01686.1		1		1
PST130_01687.1
PST130_01688.1	5	5	4	4
PST130_01689.1
PST130_01690.1
PST130_01691.1
PST130_01692.1		6	3	6
PST130_01693.1		1	1	1
PST130_01694.1
PST130_01695.1
PST130_01696.1
PST130_01697.1
PST130_01698.1
PST130_01699.1
PST130_01700.1
PST130_01701.1
PST130_01702.1	5
PST130_01703.1			1	1
PST130_01704.1
PST130_01705.1
PST130_01706.1
PST130_01707.1
PST130_01708.1		15	11	15
PST130_01709.1
PST130_01710.1
PST130_01711.1
PST130_01712.1
PST130_01713.1
PST130_01714.1			3
PST130_01715.1	4	1		1
PST130_01716.1
PST130_01717.1
PST130_01718.1
PST130_01719.1
PST130_01720.1
PST130_01721.1
PST130_01722.1
PST130_01723.1
PST130_01724.1
PST130_01725.1
PST130_01726.1
PST130_01727.1
PST130_01728.1
PST130_01729.1
PST130_01730.1
PST130_01731.1
PST130_01732.1			1
PST130_01733.1
PST130_01734.1
PST130_01735.1
PST130_01736.1
PST130_01737.1
PST130_01738.1
PST130_01739.1	6
PST130_01740.1
PST130_01741.1
PST130_01742.1
PST130_01743.1
PST130_01744.1
PST130_01745.1
PST130_01746.1
PST130_01747.1
PST130_01748.1
PST130_01749.1
PST130_01750.1
PST130_01751.1
PST130_01752.1
PST130_01753.1
PST130_01754.1
PST130_01755.1
PST130_01756.1
PST130_01757.1	8
PST130_01758.1
PST130_01759.1
PST130_01760.1
PST130_01761.1
PST130_01762.1				1
PST130_01763.1
PST130_01764.1
PST130_01765.1
PST130_01766.1
PST130_01767.1		1		1
PST130_01768.1
PST130_01769.1
PST130_01770.1		10	11	14
PST130_01771.1		13	3	3
PST130_01772.1
PST130_01773.1
PST130_01774.1
PST130_01775.1
PST130_01776.1
PST130_01777.1
PST130_01778.1
PST130_01779.1
PST130_01780.1
PST130_01781.1
PST130_01782.1
PST130_01783.1
PST130_01784.1
PST130_01785.1
PST130_01786.1
PST130_01787.1
PST130_01788.1
PST130_01789.1
PST130_01790.1
PST130_01791.1
PST130_01792.1
PST130_01793.1
PST130_01794.1
PST130_01795.1
PST130_01796.1
PST130_01797.1
PST130_01798.1
PST130_01799.1
PST130_01800.1
PST130_01801.1
PST130_01802.1
PST130_01803.1
PST130_01804.1
PST130_01805.1
PST130_01806.1
PST130_01807.1
PST130_01808.1
PST130_01809.1
PST130_01810.1		1	1	1
PST130_01811.1
PST130_01812.1
PST130_01813.1
PST130_01814.1
PST130_01815.1
PST130_01816.1
PST130_01817.1			1
PST130_01818.1				1
PST130_01819.1
PST130_01820.1
PST130_01821.1
PST130_01822.1
PST130_01823.1
PST130_01824.1
PST130_01825.1		1
PST130_01826.1		1		1
PST130_01827.1		3	2	2
PST130_01828.1
PST130_01829.1
PST130_01830.1
PST130_01831.1			1
PST130_01832.1
PST130_01833.1
PST130_01834.1
PST130_01835.1
PST130_01836.1			1	1
PST130_01837.1				1
PST130_01838.1
PST130_01839.1
PST130_01840.1
PST130_01841.1	6
PST130_01842.1
PST130_01843.1	1
PST130_01844.1
PST130_01845.1
PST130_01846.1
PST130_01847.1
PST130_01848.1
PST130_01849.1
PST130_01850.1
PST130_01851.1	1		1
PST130_01852.1
PST130_01853.1
PST130_01854.1
PST130_01855.1
PST130_01856.1
PST130_01857.1		1	1	1
PST130_01858.1
PST130_01859.1	5
PST130_01860.1	2	1	1	1
PST130_01861.1	1
PST130_01862.1	7
PST130_01863.1
PST130_01864.1
PST130_01865.1
PST130_01866.1
PST130_01867.1
PST130_01868.1
PST130_01869.1
PST130_01870.1
PST130_01871.1
PST130_01872.1
PST130_01873.1
PST130_01874.1
PST130_01875.1
PST130_01876.1
PST130_01877.1
PST130_01878.1
PST130_01879.1				1
PST130_01880.1	1		1
PST130_01881.1
PST130_01882.1
PST130_01883.1	2
PST130_01884.1
PST130_01885.1				2
PST130_01886.1
PST130_01887.1
PST130_01888.1
PST130_01889.1
PST130_01890.1
PST130_01891.1
PST130_01892.1
PST130_01893.1			2
PST130_01894.1
PST130_01895.1
PST130_01896.1
PST130_01897.1		8	13	7
PST130_01898.1
PST130_01899.1
PST130_01900.1				1
PST130_01901.1
PST130_01902.1
PST130_01903.1		4	1	3
PST130_01904.1
PST130_01905.1
PST130_01906.1
PST130_01907.1
PST130_01908.1
PST130_01909.1			1
PST130_01910.1
PST130_01911.1
PST130_01912.1
PST130_01913.1
PST130_01914.1
PST130_01915.1
PST130_01916.1
PST130_01917.1
PST130_01918.1	29	2	2	2
PST130_01919.1		2	3	4
PST130_01920.1
PST130_01921.1
PST130_01922.1
PST130_01923.1
PST130_01924.1
PST130_01925.1
PST130_01926.1
PST130_01927.1
PST130_01928.1	1	2		1
PST130_01929.1			1
PST130_01930.1
PST130_01931.1
PST130_01932.1
PST130_01933.1
PST130_01934.1	2	2		2
PST130_01935.1
PST130_01936.1
PST130_01937.1		1
PST130_01938.1
PST130_01939.1
PST130_01940.1
PST130_01941.1
PST130_01942.1
PST130_01943.1
PST130_01944.1	2
PST130_01945.1	7	4	11	26
PST130_01946.1
PST130_01947.1		5	5	4
PST130_01948.1		3	3	3
PST130_01949.1
PST130_01950.1
PST130_01951.1
PST130_01952.1
PST130_01953.1
PST130_01954.1
PST130_01955.1
PST130_01956.1
PST130_01957.1
PST130_01958.1
PST130_01959.1
PST130_01960.1
PST130_01961.1			2
PST130_01962.1
PST130_01963.1
PST130_01964.1
PST130_01965.1
PST130_01966.1
PST130_01967.1
PST130_01968.1
PST130_01969.1
PST130_01970.1
PST130_01971.1
PST130_01972.1
PST130_01973.1
PST130_01974.1
PST130_01975.1
PST130_01976.1
PST130_01977.1
PST130_01978.1
PST130_01979.1	1	2	2	2
PST130_01980.1
PST130_01981.1
PST130_01982.1		3	3	2
PST130_01983.1
PST130_01984.1
PST130_01985.1
PST130_01986.1
PST130_01987.1
PST130_01988.1
PST130_01989.1
PST130_01990.1
PST130_01991.1
PST130_01992.1
PST130_01993.1
PST130_01994.1				1
PST130_01995.1
PST130_01996.1
PST130_01997.1
PST130_01998.1
[truncated: 16,151 more rows]

## Sheet: PST-877
PST-87/7	N. SNPs
GENE ID	21	43	130	08/21
PST887_00001.1
PST887_00002.1	3		4
PST887_00003.1			1
PST887_00004.1			1
PST887_00005.1
PST887_00006.1
PST887_00007.1
PST887_00008.1
PST887_00009.1
PST887_00010.1
PST887_00011.1
PST887_00012.1
PST887_00013.1
PST887_00014.1
PST887_00015.1
PST887_00016.1
PST887_00017.1
PST887_00018.1
PST887_00019.1
PST887_00020.1
PST887_00021.1
PST887_00022.1
PST887_00023.1
PST887_00024.1			1
PST887_00025.1	4		1
PST887_00026.1
PST887_00027.1
PST887_00028.1
PST887_00029.1			1
PST887_00030.1
PST887_00031.1
PST887_00032.1
PST887_00033.1
PST887_00034.1
PST887_00035.1
PST887_00036.1			1
PST887_00037.1
PST887_00038.1
PST887_00039.1
PST887_00040.1
PST887_00041.1
PST887_00042.1
PST887_00043.1
PST887_00044.1
PST887_00045.1
PST887_00046.1
PST887_00047.1
PST887_00048.1
PST887_00049.1
PST887_00050.1
PST887_00051.1
PST887_00052.1
PST887_00053.1
PST887_00054.1
PST887_00055.1
PST887_00056.1	20		11
PST887_00057.1
PST887_00058.1
PST887_00059.1
PST887_00060.1
PST887_00061.1
PST887_00062.1	1
PST887_00063.1
PST887_00064.1
PST887_00065.1
PST887_00066.1
PST887_00067.1	2		1
PST887_00068.1
PST887_00069.1
PST887_00070.1
PST887_00071.1
PST887_00072.1
PST887_00073.1
PST887_00074.1	1
PST887_00075.1
PST887_00076.1
PST887_00077.1
PST887_00078.1	1
PST887_00079.1			2
PST887_00080.1
PST887_00081.1
PST887_00082.1
PST887_00083.1
PST887_00084.1
PST887_00085.1
PST887_00086.1
PST887_00087.1
PST887_00088.1
PST887_00089.1			3
PST887_00090.1
PST887_00091.1
PST887_00092.1
PST887_00093.1
PST887_00094.1
PST887_00095.1
PST887_00096.1
PST887_00097.1
PST887_00098.1
PST887_00099.1
PST887_00100.1
PST887_00101.1
PST887_00102.1
PST887_00103.1
PST887_00104.1
PST887_00105.1
PST887_00106.1
PST887_00107.1
PST887_00108.1
PST887_00109.1
PST887_00110.1
PST887_00111.1
PST887_00112.1
PST887_00113.1
PST887_00114.1
PST887_00115.1
PST887_00116.1
PST887_00117.1
PST887_00118.1
PST887_00119.1
PST887_00120.1
PST887_00121.1
PST887_00122.1
PST887_00123.1
PST887_00124.1
PST887_00125.1
PST887_00126.1
PST887_00127.1
PST887_00128.1
PST887_00129.1			3
PST887_00130.1
PST887_00131.1
PST887_00132.1
PST887_00133.1
PST887_00134.1
PST887_00135.1
PST887_00136.1
PST887_00137.1
PST887_00138.1
PST887_00139.1
PST887_00140.1
PST887_00141.1
PST887_00142.1
PST887_00143.1
PST887_00144.1
PST887_00145.1
PST887_00146.1
PST887_00147.1
PST887_00148.1
PST887_00149.1
PST887_00150.1
PST887_00151.1	1		1
PST887_00152.1
PST887_00153.1
PST887_00154.1
PST887_00155.1
PST887_00156.1
PST887_00157.1
PST887_00158.1			1
PST887_00159.1	6
PST887_00160.1
PST887_00161.1	3
PST887_00162.1
PST887_00163.1
PST887_00164.1
PST887_00165.1
PST887_00166.1
PST887_00167.1	3
PST887_00168.1
PST887_00169.1
PST887_00170.1
PST887_00171.1
PST887_00172.1
PST887_00173.1
PST887_00174.1
PST887_00175.1
PST887_00176.1
PST887_00177.1
PST887_00178.1
PST887_00179.1
PST887_00180.1			2
PST887_00181.1
PST887_00182.1
PST887_00183.1
PST887_00184.1
PST887_00185.1
PST887_00186.1	3		1
PST887_00187.1
PST887_00188.1
PST887_00189.1
PST887_00190.1
PST887_00191.1	3		1
PST887_00192.1
PST887_00193.1
PST887_00194.1
PST887_00195.1
PST887_00196.1
PST887_00197.1	1
PST887_00198.1
PST887_00199.1
PST887_00200.1
PST887_00201.1
PST887_00202.1			1
PST887_00203.1	1		1
PST887_00204.1
PST887_00205.1
PST887_00206.1
PST887_00207.1
PST887_00208.1
PST887_00209.1
PST887_00210.1
PST887_00211.1
PST887_00212.1
PST887_00213.1
PST887_00214.1
PST887_00215.1
PST887_00216.1
PST887_00217.1
PST887_00218.1
PST887_00219.1
PST887_00220.1
PST887_00221.1
PST887_00222.1
PST887_00223.1
PST887_00224.1
PST887_00225.1
PST887_00226.1			1
PST887_00227.1
PST887_00228.1			1
PST887_00229.1
PST887_00230.1
PST887_00231.1	1		1
PST887_00232.1
PST887_00233.1	2
PST887_00234.1
PST887_00235.1
PST887_00236.1
PST887_00237.1
PST887_00238.1
PST887_00239.1
PST887_00240.1
PST887_00241.1
PST887_00242.1
PST887_00243.1
PST887_00244.1
PST887_00245.1
PST887_00246.1	2
PST887_00247.1
PST887_00248.1
PST887_00249.1
PST887_00250.1
PST887_00251.1
PST887_00252.1	1
PST887_00253.1
PST887_00254.1
PST887_00255.1
PST887_00256.1
PST887_00257.1
PST887_00258.1			2
PST887_00259.1
PST887_00260.1
PST887_00261.1
PST887_00262.1
PST887_00263.1
PST887_00264.1
PST887_00265.1
PST887_00266.1
PST887_00267.1
PST887_00268.1
PST887_00269.1
PST887_00270.1			2
PST887_00271.1
PST887_00272.1
PST887_00273.1
PST887_00274.1
PST887_00275.1			1
PST887_00276.1
PST887_00277.1
PST887_00278.1
PST887_00279.1	7	1	4
PST887_00280.1
PST887_00281.1
PST887_00282.1
PST887_00283.1
PST887_00284.1
PST887_00285.1	5
PST887_00286.1
PST887_00287.1
PST887_00288.1
PST887_00289.1
PST887_00290.1
PST887_00291.1	1		1
PST887_00292.1
PST887_00293.1			1
PST887_00294.1
PST887_00295.1
PST887_00296.1
PST887_00297.1
PST887_00298.1	11
PST887_00299.1
PST887_00300.1
PST887_00301.1
PST887_00302.1
PST887_00303.1
PST887_00304.1	1		2
PST887_00305.1	5
PST887_00306.1
PST887_00307.1
PST887_00308.1
PST887_00309.1
PST887_00310.1
PST887_00311.1
PST887_00312.1
PST887_00313.1
PST887_00314.1
PST887_00315.1
PST887_00316.1
PST887_00317.1
PST887_00318.1
PST887_00319.1
PST887_00320.1
PST887_00321.1
PST887_00322.1
PST887_00323.1
PST887_00324.1
PST887_00325.1
PST887_00326.1
PST887_00327.1
PST887_00328.1
PST887_00329.1
PST887_00330.1
PST887_00331.1
PST887_00332.1
PST887_00333.1
PST887_00334.1
PST887_00335.1
PST887_00336.1
PST887_00337.1
PST887_00338.1
PST887_00339.1
PST887_00340.1
PST887_00341.1	1
PST887_00342.1
PST887_00343.1
PST887_00344.1
PST887_00345.1
PST887_00346.1
PST887_00347.1
PST887_00348.1
PST887_00349.1			3
PST887_00350.1
PST887_00351.1
PST887_00352.1
PST887_00353.1
PST887_00354.1
PST887_00355.1
PST887_00356.1
PST887_00357.1
PST887_00358.1
PST887_00359.1
PST887_00360.1			3
PST887_00361.1
PST887_00362.1
PST887_00363.1
PST887_00364.1
PST887_00365.1
PST887_00366.1
PST887_00367.1	2		2
PST887_00368.1
PST887_00369.1
PST887_00370.1
PST887_00371.1
PST887_00372.1
PST887_00373.1
PST887_00374.1
PST887_00375.1
PST887_00376.1
PST887_00377.1
PST887_00378.1
PST887_00379.1
PST887_00380.1
PST887_00381.1
PST887_00382.1
PST887_00383.1
PST887_00384.1
PST887_00385.1
PST887_00386.1
PST887_00387.1	1
PST887_00388.1
PST887_00389.1
PST887_00390.1
PST887_00391.1	1		1
PST887_00392.1			2
PST887_00393.1
PST887_00394.1
PST887_00395.1
PST887_00396.1
PST887_00397.1	1
PST887_00398.1
PST887_00399.1
PST887_00400.1
PST887_00401.1
PST887_00402.1
PST887_00403.1
PST887_00404.1
PST887_00405.1
PST887_00406.1
PST887_00407.1
PST887_00408.1
PST887_00409.1
PST887_00410.1
PST887_00411.1
PST887_00412.1
PST887_00413.1
PST887_00414.1
PST887_00415.1	1
PST887_00416.1
PST887_00417.1
PST887_00418.1
PST887_00419.1
PST887_00420.1
PST887_00421.1
PST887_00422.1
PST887_00423.1
PST887_00424.1
PST887_00425.1
PST887_00426.1
PST887_00427.1
PST887_00428.1
PST887_00429.1
PST887_00430.1
PST887_00431.1
PST887_00432.1	5
PST887_00433.1
PST887_00434.1
PST887_00435.1
PST887_00436.1
PST887_00437.1
PST887_00438.1
PST887_00439.1			3
PST887_00440.1
PST887_00441.1
PST887_00442.1
PST887_00443.1
PST887_00444.1
PST887_00445.1
PST887_00446.1
PST887_00447.1
PST887_00448.1
PST887_00449.1
PST887_00450.1
PST887_00451.1
PST887_00452.1
PST887_00453.1
PST887_00454.1
PST887_00455.1
PST887_00456.1
PST887_00457.1
PST887_00458.1			1
PST887_00459.1
PST887_00460.1
PST887_00461.1
PST887_00462.1
PST887_00463.1
PST887_00464.1
PST887_00465.1
PST887_00466.1
PST887_00467.1
PST887_00468.1
PST887_00469.1
PST887_00470.1
PST887_00471.1
PST887_00472.1
PST887_00473.1
PST887_00474.1			1
PST887_00475.1
PST887_00476.1
PST887_00477.1
PST887_00478.1
PST887_00479.1
PST887_00480.1
PST887_00481.1
PST887_00482.1
PST887_00483.1
PST887_00484.1
PST887_00485.1
PST887_00486.1
PST887_00487.1
PST887_00488.1
PST887_00489.1
PST887_00490.1
PST887_00491.1			2
PST887_00492.1
PST887_00493.1
PST887_00494.1
PST887_00495.1
PST887_00496.1
PST887_00497.1
PST887_00498.1
PST887_00499.1
PST887_00500.1
PST887_00501.1
PST887_00502.1
PST887_00503.1
PST887_00504.1
PST887_00505.1
PST887_00506.1
PST887_00507.1
PST887_00508.1
PST887_00509.1	5		1
PST887_00510.1
PST887_00511.1
PST887_00512.1	4		4
PST887_00513.1			1
PST887_00514.1
PST887_00515.1
PST887_00516.1
PST887_00517.1
PST887_00518.1	1		1
PST887_00519.1
PST887_00520.1
PST887_00521.1
PST887_00522.1
PST887_00523.1			2
PST887_00524.1
PST887_00525.1
PST887_00526.1
PST887_00527.1
PST887_00528.1
PST887_00529.1
PST887_00530.1	2
PST887_00531.1
PST887_00532.1
PST887_00533.1
PST887_00534.1
PST887_00535.1			1
PST887_00536.1	1		1
PST887_00537.1
PST887_00538.1
PST887_00539.1
PST887_00540.1	1
PST887_00541.1
PST887_00542.1
PST887_00543.1
PST887_00544.1	1			1
PST887_00545.1
PST887_00546.1
PST887_00547.1
PST887_00548.1
PST887_00549.1	4		1
PST887_00550.1
PST887_00551.1
PST887_00552.1
PST887_00553.1
PST887_00554.1
PST887_00555.1
PST887_00556.1
PST887_00557.1
PST887_00558.1
PST887_00559.1
PST887_00560.1	1
PST887_00561.1			1
PST887_00562.1
PST887_00563.1
PST887_00564.1			2
PST887_00565.1	9		7
PST887_00566.1
PST887_00567.1
PST887_00568.1
PST887_00569.1				1
PST887_00570.1			10
PST887_00571.1
PST887_00572.1
PST887_00573.1
PST887_00574.1
PST887_00575.1
PST887_00576.1
PST887_00577.1
PST887_00578.1
PST887_00579.1
PST887_00580.1
PST887_00581.1
PST887_00582.1
PST887_00583.1
PST887_00584.1
PST887_00585.1
PST887_00586.1
PST887_00587.1
PST887_00588.1
PST887_00589.1
PST887_00590.1
PST887_00591.1
PST887_00592.1
PST887_00593.1
PST887_00594.1
PST887_00595.1
PST887_00596.1
PST887_00597.1
PST887_00598.1
PST887_00599.1
PST887_00600.1			1
PST887_00601.1
PST887_00602.1
PST887_00603.1
PST887_00604.1	2
PST887_00605.1			1
PST887_00606.1			1
PST887_00607.1			1
PST887_00608.1			2
PST887_00609.1	2		1
PST887_00610.1			3
PST887_00611.1	11
PST887_00612.1
PST887_00613.1
PST887_00614.1
PST887_00615.1
PST887_00616.1
PST887_00617.1
PST887_00618.1
PST887_00619.1
PST887_00620.1
PST887_00621.1
PST887_00622.1
PST887_00623.1
PST887_00624.1			1
PST887_00625.1
PST887_00626.1			1
PST887_00627.1
PST887_00628.1
PST887_00629.1
PST887_00630.1
PST887_00631.1
PST887_00632.1
PST887_00633.1
PST887_00634.1	1		1
PST887_00635.1
PST887_00636.1	1
PST887_00637.1
PST887_00638.1
PST887_00639.1	1		1
PST887_00640.1
PST887_00641.1
PST887_00642.1
PST887_00643.1
PST887_00644.1
PST887_00645.1
PST887_00646.1
PST887_00647.1
PST887_00648.1
PST887_00649.1
PST887_00650.1
PST887_00651.1
PST887_00652.1
PST887_00653.1
PST887_00654.1
PST887_00655.1
PST887_00656.1
PST887_00657.1
PST887_00658.1
PST887_00659.1	1		2
PST887_00660.1
PST887_00661.1
PST887_00662.1
PST887_00663.1
PST887_00664.1
PST887_00665.1
PST887_00666.1
PST887_00667.1
PST887_00668.1
PST887_00669.1
PST887_00670.1
PST887_00671.1
PST887_00672.1
PST887_00673.1
PST887_00674.1
PST887_00675.1
PST887_00676.1
PST887_00677.1
PST887_00678.1
PST887_00679.1
PST887_00680.1
PST887_00681.1
PST887_00682.1
PST887_00683.1
PST887_00684.1
PST887_00685.1
PST887_00686.1
PST887_00687.1	1		1
PST887_00688.1
PST887_00689.1
PST887_00690.1
PST887_00691.1
PST887_00692.1
PST887_00693.1
PST887_00694.1
PST887_00695.1	1
PST887_00696.1
PST887_00697.1
PST887_00698.1
PST887_00699.1
PST887_00700.1
PST887_00701.1
PST887_00702.1
PST887_00703.1
PST887_00704.1
PST887_00705.1
PST887_00706.1
PST887_00707.1
PST887_00708.1
PST887_00709.1
PST887_00710.1
PST887_00711.1
PST887_00712.1
PST887_00713.1
PST887_00714.1	1
PST887_00715.1
PST887_00716.1
PST887_00717.1
PST887_00718.1
PST887_00719.1
PST887_00720.1
PST887_00721.1
PST887_00722.1
PST887_00723.1
PST887_00724.1
PST887_00725.1
PST887_00726.1
PST887_00727.1
PST887_00728.1
PST887_00729.1
PST887_00730.1	1		1
PST887_00731.1
PST887_00732.1
PST887_00733.1
PST887_00734.1
PST887_00735.1			1
PST887_00736.1
PST887_00737.1
PST887_00738.1
PST887_00739.1
PST887_00740.1
PST887_00741.1
PST887_00742.1	1
PST887_00743.1
PST887_00744.1
PST887_00745.1
PST887_00746.1
PST887_00747.1
PST887_00748.1
PST887_00749.1	1		1
PST887_00750.1
PST887_00751.1
PST887_00752.1
PST887_00753.1			1
PST887_00754.1
PST887_00755.1
PST887_00756.1
PST887_00757.1			2
PST887_00758.1
PST887_00759.1
PST887_00760.1
PST887_00761.1
PST887_00762.1
PST887_00763.1	3
PST887_00764.1	2		1
PST887_00765.1
PST887_00766.1
PST887_00767.1
PST887_00768.1
PST887_00769.1			1
PST887_00770.1	3		2
PST887_00771.1
PST887_00772.1
PST887_00773.1
PST887_00774.1
PST887_00775.1			4
PST887_00776.1
PST887_00777.1
PST887_00778.1
PST887_00779.1
PST887_00780.1
PST887_00781.1
PST887_00782.1
PST887_00783.1	1
PST887_00784.1
PST887_00785.1				3
PST887_00786.1
PST887_00787.1
PST887_00788.1
PST887_00789.1
PST887_00790.1
PST887_00791.1
PST887_00792.1
PST887_00793.1
PST887_00794.1
PST887_00795.1
PST887_00796.1
PST887_00797.1
PST887_00798.1
PST887_00799.1
PST887_00800.1			19
PST887_00801.1	3
PST887_00802.1
PST887_00803.1			2
PST887_00804.1
PST887_00805.1
PST887_00806.1
PST887_00807.1
PST887_00808.1
PST887_00809.1
PST887_00810.1
PST887_00811.1
PST887_00812.1
PST887_00813.1
PST887_00814.1
PST887_00815.1
PST887_00816.1
PST887_00817.1	1
PST887_00818.1
PST887_00819.1
PST887_00820.1	2
PST887_00821.1
PST887_00822.1
PST887_00823.1
PST887_00824.1
PST887_00825.1
PST887_00826.1
PST887_00827.1
PST887_00828.1
PST887_00829.1
PST887_00830.1
PST887_00831.1
PST887_00832.1	1		1
PST887_00833.1
PST887_00834.1
PST887_00835.1
PST887_00836.1
PST887_00837.1
PST887_00838.1
PST887_00839.1
PST887_00840.1
PST887_00841.1
PST887_00842.1
PST887_00843.1
PST887_00844.1
PST887_00845.1
PST887_00846.1
PST887_00847.1
PST887_00848.1
PST887_00849.1
PST887_00850.1
PST887_00851.1
PST887_00852.1
PST887_00853.1
PST887_00854.1
PST887_00855.1
PST887_00856.1
PST887_00857.1
PST887_00858.1
PST887_00859.1
PST887_00860.1
PST887_00861.1
PST887_00862.1
PST887_00863.1
PST887_00864.1
PST887_00865.1	1		1
PST887_00866.1
PST887_00867.1
PST887_00868.1			1
PST887_00869.1
PST887_00870.1
PST887_00871.1
PST887_00872.1	2
PST887_00873.1
PST887_00874.1
PST887_00875.1			1
PST887_00876.1	4		3
PST887_00877.1
PST887_00878.1
PST887_00879.1
PST887_00880.1
PST887_00881.1
PST887_00882.1
PST887_00883.1
PST887_00884.1
PST887_00885.1
PST887_00886.1
PST887_00887.1			1
PST887_00888.1
PST887_00889.1			1
PST887_00890.1
PST887_00891.1
PST887_00892.1
PST887_00893.1			1
PST887_00894.1
PST887_00895.1
PST887_00896.1
PST887_00897.1
PST887_00898.1
PST887_00899.1
PST887_00900.1
PST887_00901.1
PST887_00902.1
PST887_00903.1
PST887_00904.1	1		1
PST887_00905.1
PST887_00906.1
PST887_00907.1
PST887_00908.1
PST887_00909.1
PST887_00910.1
PST887_00911.1
PST887_00912.1
PST887_00913.1			1
PST887_00914.1
PST887_00915.1	13		2
PST887_00916.1
PST887_00917.1	1		1
PST887_00918.1	2		1
PST887_00919.1
PST887_00920.1
PST887_00921.1
PST887_00922.1
PST887_00923.1
PST887_00924.1
PST887_00925.1
PST887_00926.1
PST887_00927.1
PST887_00928.1
PST887_00929.1
PST887_00930.1
PST887_00931.1
PST887_00932.1
PST887_00933.1	2		2
PST887_00934.1
PST887_00935.1
PST887_00936.1
PST887_00937.1
PST887_00938.1
PST887_00939.1
PST887_00940.1
PST887_00941.1	4
PST887_00942.1
PST887_00943.1
PST887_00944.1			12
PST887_00945.1
PST887_00946.1	2		4
PST887_00947.1
PST887_00948.1
PST887_00949.1
PST887_00950.1
PST887_00951.1
PST887_00952.1
PST887_00953.1
PST887_00954.1
PST887_00955.1
PST887_00956.1
PST887_00957.1
PST887_00958.1	2		2
PST887_00959.1
PST887_00960.1
PST887_00961.1
PST887_00962.1
PST887_00963.1
PST887_00964.1
PST887_00965.1
PST887_00966.1
PST887_00967.1
PST887_00968.1
PST887_00969.1
PST887_00970.1
PST887_00971.1
PST887_00972.1
PST887_00973.1
PST887_00974.1
PST887_00975.1
PST887_00976.1
PST887_00977.1	1		1
PST887_00978.1
PST887_00979.1
PST887_00980.1	13		10
PST887_00981.1	32
PST887_00982.1
PST887_00983.1	1		1
PST887_00984.1			1
PST887_00985.1	1
PST887_00986.1			1
PST887_00987.1
PST887_00988.1
PST887_00989.1
PST887_00990.1
PST887_00991.1
PST887_00992.1
PST887_00993.1	2
PST887_00994.1
PST887_00995.1
PST887_00996.1
PST887_00997.1
PST887_00998.1
PST887_00999.1
PST887_01000.1			13
PST887_01001.1
PST887_01002.1				1
PST887_01003.1
PST887_01004.1
PST887_01005.1
PST887_01006.1
PST887_01007.1
PST887_01008.1
PST887_01009.1
PST887_01010.1
PST887_01011.1
PST887_01012.1
PST887_01013.1
PST887_01014.1	9
PST887_01015.1
PST887_01016.1
PST887_01017.1	1
PST887_01018.1	1
PST887_01019.1	1		1
PST887_01020.1
PST887_01021.1
PST887_01022.1
PST887_01023.1
PST887_01024.1
PST887_01025.1			1
PST887_01026.1
PST887_01027.1
PST887_01028.1
PST887_01029.1
PST887_01030.1				1
PST887_01031.1
PST887_01032.1
PST887_01033.1
PST887_01034.1
PST887_01035.1
PST887_01036.1
PST887_01037.1	4		9
PST887_01038.1
PST887_01039.1
PST887_01040.1
PST887_01041.1
PST887_01042.1
PST887_01043.1
PST887_01044.1
PST887_01045.1
PST887_01046.1
PST887_01047.1
PST887_01048.1
PST887_01049.1
PST887_01050.1	2		1
PST887_01051.1
PST887_01052.1
PST887_01053.1
PST887_01054.1
PST887_01055.1
PST887_01056.1
PST887_01057.1
PST887_01058.1
PST887_01059.1
PST887_01060.1	1		12
PST887_01061.1	2
PST887_01062.1
PST887_01063.1
PST887_01064.1
PST887_01065.1
PST887_01066.1
PST887_01067.1
PST887_01068.1
PST887_01069.1
PST887_01070.1
PST887_01071.1	3		12
PST887_01072.1	1		1
PST887_01073.1
PST887_01074.1
PST887_01075.1
PST887_01076.1
PST887_01077.1
PST887_01078.1			1
PST887_01079.1
PST887_01080.1
PST887_01081.1
PST887_01082.1
PST887_01083.1			1
PST887_01084.1
PST887_01085.1
PST887_01086.1	1		1
PST887_01087.1	1	1	1
PST887_01088.1
PST887_01089.1
PST887_01090.1
PST887_01091.1
PST887_01092.1
PST887_01093.1			2
PST887_01094.1
PST887_01095.1
PST887_01096.1
PST887_01097.1
PST887_01098.1
PST887_01099.1
PST887_01100.1
PST887_01101.1
PST887_01102.1	1		1
PST887_01103.1
PST887_01104.1			1
PST887_01105.1
PST887_01106.1
PST887_01107.1
PST887_01108.1
PST887_01109.1
PST887_01110.1
PST887_01111.1
PST887_01112.1
PST887_01113.1
PST887_01114.1
PST887_01115.1
PST887_01116.1
PST887_01117.1
PST887_01118.1
PST887_01119.1
PST887_01120.1
PST887_01121.1
PST887_01122.1
PST887_01123.1
PST887_01124.1
PST887_01125.1				1
PST887_01126.1
PST887_01127.1			1
PST887_01128.1
PST887_01129.1
PST887_01130.1
PST887_01131.1	2		2
PST887_01132.1
PST887_01133.1	1
PST887_01134.1
PST887_01135.1
PST887_01136.1
PST887_01137.1
PST887_01138.1
PST887_01139.1
PST887_01140.1			6
PST887_01141.1
PST887_01142.1
PST887_01143.1
PST887_01144.1
PST887_01145.1
PST887_01146.1
PST887_01147.1			1
PST887_01148.1
PST887_01149.1
PST887_01150.1
PST887_01151.1			2
PST887_01152.1
PST887_01153.1
PST887_01154.1
PST887_01155.1
PST887_01156.1
PST887_01157.1	5		1
PST887_01158.1
PST887_01159.1
PST887_01160.1
PST887_01161.1
PST887_01162.1
PST887_01163.1
PST887_01164.1	1		1
PST887_01165.1
PST887_01166.1
PST887_01167.1
PST887_01168.1
PST887_01169.1
PST887_01170.1
PST887_01171.1
PST887_01172.1
PST887_01173.1
PST887_01174.1
PST887_01175.1			1
PST887_01176.1
PST887_01177.1
PST887_01178.1
PST887_01179.1			1
PST887_01180.1
PST887_01181.1
PST887_01182.1
PST887_01183.1
PST887_01184.1
PST887_01185.1
PST887_01186.1	1		2
PST887_01187.1
PST887_01188.1
PST887_01189.1
PST887_01190.1
PST887_01191.1
PST887_01192.1
PST887_01193.1
PST887_01194.1
PST887_01195.1
PST887_01196.1
PST887_01197.1
PST887_01198.1
PST887_01199.1
PST887_01200.1
PST887_01201.1
PST887_01202.1
PST887_01203.1
PST887_01204.1	1		1
PST887_01205.1
PST887_01206.1	1		1
PST887_01207.1
PST887_01208.1
PST887_01209.1
PST887_01210.1
PST887_01211.1
PST887_01212.1			1
PST887_01213.1
PST887_01214.1
PST887_01215.1
PST887_01216.1
PST887_01217.1
PST887_01218.1
PST887_01219.1
PST887_01220.1
PST887_01221.1			1
PST887_01222.1			3
PST887_01223.1
PST887_01224.1
PST887_01225.1
PST887_01226.1
PST887_01227.1
PST887_01228.1
PST887_01229.1
PST887_01230.1
PST887_01231.1
PST887_01232.1
PST887_01233.1	1	1	1
PST887_01234.1
PST887_01235.1
PST887_01236.1
PST887_01237.1
PST887_01238.1
PST887_01239.1
PST887_01240.1
PST887_01241.1
PST887_01242.1
PST887_01243.1
PST887_01244.1
PST887_01245.1
PST887_01246.1
PST887_01247.1			1
PST887_01248.1
PST887_01249.1
PST887_01250.1
PST887_01251.1
PST887_01252.1
PST887_01253.1
PST887_01254.1			1
PST887_01255.1
PST887_01256.1
PST887_01257.1			1
PST887_01258.1
PST887_01259.1
PST887_01260.1
PST887_01261.1
PST887_01262.1
PST887_01263.1
PST887_01264.1
PST887_01265.1
PST887_01266.1
PST887_01267.1
PST887_01268.1
PST887_01269.1
PST887_01270.1
PST887_01271.1
PST887_01272.1
PST887_01273.1
PST887_01274.1
PST887_01275.1
PST887_01276.1
PST887_01277.1
PST887_01278.1
PST887_01279.1
PST887_01280.1
PST887_01281.1
PST887_01282.1
PST887_01283.1
PST887_01284.1
PST887_01285.1
PST887_01286.1
PST887_01287.1
PST887_01288.1
PST887_01289.1
PST887_01290.1
PST887_01291.1
PST887_01292.1
PST887_01293.1
PST887_01294.1
PST887_01295.1
PST887_01296.1
PST887_01297.1
PST887_01298.1
PST887_01299.1
PST887_01300.1	3
PST887_01301.1
PST887_01302.1
PST887_01303.1
PST887_01304.1
PST887_01305.1
PST887_01306.1
PST887_01307.1
PST887_01308.1
PST887_01309.1
PST887_01310.1
PST887_01311.1
PST887_01312.1
PST887_01313.1
PST887_01314.1
PST887_01315.1
PST887_01316.1
PST887_01317.1
PST887_01318.1
PST887_01319.1
PST887_01320.1
PST887_01321.1
PST887_01322.1
PST887_01323.1
PST887_01324.1
PST887_01325.1
PST887_01326.1
PST887_01327.1
PST887_01328.1
PST887_01329.1
PST887_01330.1
PST887_01331.1
PST887_01332.1
PST887_01333.1			4
PST887_01334.1
PST887_01335.1
PST887_01336.1
PST887_01337.1
PST887_01338.1
PST887_01339.1
PST887_01340.1	1		1
PST887_01341.1
PST887_01342.1
PST887_01343.1
PST887_01344.1
PST887_01345.1
PST887_01346.1
PST887_01347.1
PST887_01348.1
PST887_01349.1	3
PST887_01350.1
PST887_01351.1
PST887_01352.1
PST887_01353.1			3
PST887_01354.1
PST887_01355.1
PST887_01356.1	1		1
PST887_01357.1
PST887_01358.1
PST887_01359.1
PST887_01360.1			1
PST887_01361.1
PST887_01362.1
PST887_01363.1
PST887_01364.1
PST887_01365.1
PST887_01366.1
PST887_01367.1
PST887_01368.1	1
PST887_01369.1
PST887_01370.1	1		1
PST887_01371.1
PST887_01372.1	1		1
PST887_01373.1
PST887_01374.1
PST887_01375.1
PST887_01376.1
PST887_01377.1
PST887_01378.1			2
PST887_01379.1
PST887_01380.1
PST887_01381.1	1
PST887_01382.1
PST887_01383.1
PST887_01384.1
PST887_01385.1
PST887_01386.1
PST887_01387.1
PST887_01388.1
PST887_01389.1
PST887_01390.1
PST887_01391.1
PST887_01392.1
PST887_01393.1
PST887_01394.1
PST887_01395.1
PST887_01396.1
PST887_01397.1
PST887_01398.1			2
PST887_01399.1
PST887_01400.1
PST887_01401.1
PST887_01402.1
PST887_01403.1
PST887_01404.1	1		1
PST887_01405.1
PST887_01406.1
PST887_01407.1	3
PST887_01408.1
PST887_01409.1
PST887_01410.1
PST887_01411.1	3
PST887_01412.1
PST887_01413.1
PST887_01414.1
PST887_01415.1
PST887_01416.1
PST887_01417.1
PST887_01418.1
PST887_01419.1
PST887_01420.1
PST887_01421.1
PST887_01422.1
PST887_01423.1
PST887_01424.1
PST887_01425.1
PST887_01426.1
PST887_01427.1
PST887_01428.1
PST887_01429.1
PST887_01430.1
PST887_01431.1
PST887_01432.1
PST887_01433.1
PST887_01434.1
PST887_01435.1
PST887_01436.1
PST887_01437.1
PST887_01438.1
PST887_01439.1
PST887_01440.1
PST887_01441.1
PST887_01442.1	4
PST887_01443.1	1		1
PST887_01444.1
PST887_01445.1
PST887_01446.1			2
PST887_01447.1
PST887_01448.1
PST887_01449.1
PST887_01450.1
PST887_01451.1			1
PST887_01452.1
PST887_01453.1
PST887_01454.1
PST887_01455.1
PST887_01456.1
PST887_01457.1
PST887_01458.1			4
PST887_01459.1
PST887_01460.1
PST887_01461.1
PST887_01462.1
PST887_01463.1
PST887_01464.1	5
PST887_01465.1
PST887_01466.1
PST887_01467.1
PST887_01468.1
PST887_01469.1
PST887_01470.1
PST887_01471.1
PST887_01472.1
PST887_01473.1			3
PST887_01474.1
PST887_01475.1
PST887_01476.1
PST887_01477.1
PST887_01478.1
PST887_01479.1
PST887_01480.1	1		1
PST887_01481.1
PST887_01482.1
PST887_01483.1
PST887_01484.1
PST887_01485.1
PST887_01486.1			1
PST887_01487.1
PST887_01488.1
PST887_01489.1
PST887_01490.1
PST887_01491.1
PST887_01492.1
PST887_01493.1
PST887_01494.1
PST887_01495.1
PST887_01496.1
PST887_01497.1
PST887_01498.1			2
PST887_01499.1
PST887_01500.1
PST887_01501.1
PST887_01502.1
PST887_01503.1
PST887_01504.1
PST887_01505.1
PST887_01506.1	24
PST887_01507.1
PST887_01508.1
PST887_01509.1
PST887_01510.1
PST887_01511.1
PST887_01512.1	1		1
PST887_01513.1
PST887_01514.1
PST887_01515.1
PST887_01516.1
PST887_01517.1
PST887_01518.1
PST887_01519.1
PST887_01520.1
PST887_01521.1
PST887_01522.1
PST887_01523.1
PST887_01524.1
PST887_01525.1
PST887_01526.1			8
PST887_01527.1	1
PST887_01528.1
PST887_01529.1
PST887_01530.1
PST887_01531.1
PST887_01532.1			1
PST887_01533.1
PST887_01534.1	1		1
PST887_01535.1
PST887_01536.1
PST887_01537.1
PST887_01538.1
PST887_01539.1
PST887_01540.1
PST887_01541.1
PST887_01542.1
PST887_01543.1
PST887_01544.1
PST887_01545.1
PST887_01546.1
PST887_01547.1
PST887_01548.1
PST887_01549.1
PST887_01550.1
PST887_01551.1
PST887_01552.1
PST887_01553.1
PST887_01554.1
PST887_01555.1
PST887_01556.1
PST887_01557.1
PST887_01558.1
PST887_01559.1
PST887_01560.1	1		2
PST887_01561.1
PST887_01562.1
PST887_01563.1
PST887_01564.1
PST887_01565.1			1
PST887_01566.1
PST887_01567.1
PST887_01568.1
PST887_01569.1
PST887_01570.1
PST887_01571.1
PST887_01572.1
PST887_01573.1
PST887_01574.1
PST887_01575.1
PST887_01576.1
PST887_01577.1
PST887_01578.1
PST887_01579.1
PST887_01580.1
PST887_01581.1	3
PST887_01582.1	1
PST887_01583.1
PST887_01584.1
PST887_01585.1
PST887_01586.1
PST887_01587.1
PST887_01588.1
PST887_01589.1
PST887_01590.1
PST887_01591.1
PST887_01592.1
PST887_01593.1
PST887_01594.1
PST887_01595.1
PST887_01596.1
PST887_01597.1
PST887_01598.1
PST887_01599.1
PST887_01600.1
PST887_01601.1	2		2
PST887_01602.1
PST887_01603.1
PST887_01604.1
PST887_01605.1
PST887_01606.1
PST887_01607.1
PST887_01608.1
PST887_01609.1
PST887_01610.1
PST887_01611.1
PST887_01612.1			1
PST887_01613.1
PST887_01614.1
PST887_01615.1	1
PST887_01616.1
PST887_01617.1
PST887_01618.1
PST887_01619.1
PST887_01620.1
PST887_01621.1
PST887_01622.1
PST887_01623.1
PST887_01624.1
PST887_01625.1
PST887_01626.1
PST887_01627.1
PST887_01628.1
PST887_01629.1
PST887_01630.1
PST887_01631.1
PST887_01632.1
PST887_01633.1
PST887_01634.1
PST887_01635.1	3		1
PST887_01636.1
PST887_01637.1
PST887_01638.1
PST887_01639.1
PST887_01640.1
PST887_01641.1
PST887_01642.1
PST887_01643.1
PST887_01644.1
PST887_01645.1
PST887_01646.1
PST887_01647.1
PST887_01648.1			3
PST887_01649.1
PST887_01650.1
PST887_01651.1
PST887_01652.1
PST887_01653.1
PST887_01654.1
PST887_01655.1
PST887_01656.1
PST887_01657.1
PST887_01658.1
PST887_01659.1
PST887_01660.1
PST887_01661.1
PST887_01662.1
PST887_01663.1
PST887_01664.1			1
PST887_01665.1
PST887_01666.1
PST887_01667.1
PST887_01668.1
PST887_01669.1			1
PST887_01670.1	11
PST887_01671.1
PST887_01672.1
PST887_01673.1
PST887_01674.1
PST887_01675.1
PST887_01676.1
PST887_01677.1
PST887_01678.1
PST887_01679.1
PST887_01680.1
PST887_01681.1
PST887_01682.1	6		3
PST887_01683.1
PST887_01684.1
PST887_01685.1
PST887_01686.1
PST887_01687.1
PST887_01688.1			1
PST887_01689.1	13		6
PST887_01690.1
PST887_01691.1
PST887_01692.1	2
PST887_01693.1
PST887_01694.1	10
PST887_01695.1
PST887_01696.1
PST887_01697.1
PST887_01698.1
PST887_01699.1
PST887_01700.1
PST887_01701.1
PST887_01702.1
PST887_01703.1
PST887_01704.1
PST887_01705.1	1
PST887_01706.1	1		1
PST887_01707.1
PST887_01708.1
PST887_01709.1
PST887_01710.1			1
PST887_01711.1
PST887_01712.1
PST887_01713.1
PST887_01714.1
PST887_01715.1	2		2
PST887_01716.1
PST887_01717.1
PST887_01718.1			2
PST887_01719.1
PST887_01720.1	3
PST887_01721.1
PST887_01722.1
PST887_01723.1
PST887_01724.1
PST887_01725.1
PST887_01726.1
PST887_01727.1
PST887_01728.1
PST887_01729.1
PST887_01730.1
PST887_01731.1
PST887_01732.1
PST887_01733.1
PST887_01734.1
PST887_01735.1
PST887_01736.1
PST887_01737.1
PST887_01738.1
PST887_01739.1
PST887_01740.1
PST887_01741.1
PST887_01742.1
PST887_01743.1
PST887_01744.1
PST887_01745.1
PST887_01746.1	1		1
PST887_01747.1
PST887_01748.1
PST887_01749.1
PST887_01750.1	1		3
PST887_01751.1
PST887_01752.1
PST887_01753.1
PST887_01754.1
PST887_01755.1
PST887_01756.1	2
PST887_01757.1
PST887_01758.1
PST887_01759.1
PST887_01760.1
PST887_01761.1
PST887_01762.1	3
PST887_01763.1
PST887_01764.1
PST887_01765.1
PST887_01766.1
PST887_01767.1
PST887_01768.1
PST887_01769.1
PST887_01770.1
PST887_01771.1
PST887_01772.1
PST887_01773.1
PST887_01774.1
PST887_01775.1	2		2
PST887_01776.1			1
PST887_01777.1
PST887_01778.1
PST887_01779.1
PST887_01780.1
PST887_01781.1
PST887_01782.1			1
PST887_01783.1
PST887_01784.1			1
PST887_01785.1
PST887_01786.1
PST887_01787.1
PST887_01788.1
PST887_01789.1
PST887_01790.1
PST887_01791.1
PST887_01792.1
PST887_01793.1
PST887_01794.1
PST887_01795.1
PST887_01796.1
PST887_01797.1			1
PST887_01798.1
PST887_01799.1
PST887_01800.1	5
PST887_01801.1
PST887_01802.1
PST887_01803.1
PST887_01804.1				1
PST887_01805.1			3
PST887_01806.1
PST887_01807.1
PST887_01808.1
PST887_01809.1
PST887_01810.1
PST887_01811.1
PST887_01812.1
PST887_01813.1			13
PST887_01814.1
PST887_01815.1
PST887_01816.1
PST887_01817.1
PST887_01818.1
PST887_01819.1
PST887_01820.1
PST887_01821.1
PST887_01822.1
PST887_01823.1
PST887_01824.1
PST887_01825.1
PST887_01826.1
PST887_01827.1
PST887_01828.1
PST887_01829.1
PST887_01830.1
PST887_01831.1	1		1
PST887_01832.1
PST887_01833.1
PST887_01834.1
PST887_01835.1
PST887_01836.1
PST887_01837.1
PST887_01838.1
PST887_01839.1
PST887_01840.1
PST887_01841.1
PST887_01842.1
PST887_01843.1
PST887_01844.1
PST887_01845.1
PST887_01846.1
PST887_01847.1
PST887_01848.1
PST887_01849.1
PST887_01850.1	1		2
PST887_01851.1
PST887_01852.1
PST887_01853.1	1		1
PST887_01854.1
PST887_01855.1			1
PST887_01856.1			1
PST887_01857.1	1		1
PST887_01858.1
PST887_01859.1
PST887_01860.1
PST887_01861.1
PST887_01862.1
PST887_01863.1	1
PST887_01864.1
PST887_01865.1
PST887_01866.1
PST887_01867.1
PST887_01868.1
PST887_01869.1
PST887_01870.1
PST887_01871.1
PST887_01872.1
PST887_01873.1
PST887_01874.1
PST887_01875.1
PST887_01876.1
PST887_01877.1
PST887_01878.1
PST887_01879.1			1
PST887_01880.1
PST887_01881.1
PST887_01882.1
PST887_01883.1
PST887_01884.1	1	1	1
PST887_01885.1
PST887_01886.1
PST887_01887.1			1
PST887_01888.1
PST887_01889.1	1		1
PST887_01890.1			1
PST887_01891.1
PST887_01892.1
PST887_01893.1	2
PST887_01894.1
PST887_01895.1
PST887_01896.1
PST887_01897.1
PST887_01898.1
PST887_01899.1
PST887_01900.1		1
PST887_01901.1
PST887_01902.1
PST887_01903.1
PST887_01904.1
PST887_01905.1
PST887_01906.1
PST887_01907.1
PST887_01908.1
PST887_01909.1
PST887_01910.1
PST887_01911.1
PST887_01912.1
PST887_01913.1
PST887_01914.1
PST887_01915.1
PST887_01916.1
PST887_01917.1
PST887_01918.1
PST887_01919.1
PST887_01920.1
PST887_01921.1
PST887_01922.1
PST887_01923.1
PST887_01924.1
PST887_01925.1
PST887_01926.1	3
PST887_01927.1
PST887_01928.1
PST887_01929.1
PST887_01930.1
PST887_01931.1
PST887_01932.1
PST887_01933.1			5
PST887_01934.1
PST887_01935.1
PST887_01936.1
PST887_01937.1
PST887_01938.1
PST887_01939.1
PST887_01940.1	7
PST887_01941.1
PST887_01942.1
PST887_01943.1
PST887_01944.1			1
PST887_01945.1			1
PST887_01946.1
PST887_01947.1
PST887_01948.1
PST887_01949.1
PST887_01950.1
PST887_01951.1
PST887_01952.1
PST887_01953.1
PST887_01954.1
PST887_01955.1
PST887_01956.1
PST887_01957.1
PST887_01958.1
PST887_01959.1
PST887_01960.1
PST887_01961.1			3
PST887_01962.1
PST887_01963.1
PST887_01964.1
PST887_01965.1
PST887_01966.1
PST887_01967.1
PST887_01968.1
PST887_01969.1
PST887_01970.1
PST887_01971.1
PST887_01972.1
PST887_01973.1	1
PST887_01974.1	1
PST887_01975.1	1		1
PST887_01976.1
PST887_01977.1
PST887_01978.1
PST887_01979.1	1		1
PST887_01980.1
PST887_01981.1	5		4	2
PST887_01982.1
PST887_01983.1
PST887_01984.1
PST887_01985.1
PST887_01986.1
PST887_01987.1
PST887_01988.1
PST887_01989.1
PST887_01990.1
PST887_01991.1
PST887_01992.1
PST887_01993.1			4
PST887_01994.1
PST887_01995.1
PST887_01996.1
PST887_01997.1
PST887_01998.1
[truncated: 18,690 more rows]

## Sheet: PST-0821
PST-08/21	N. SNPs
GENE ID	21	43	130	87/7
PST0821_00001.1
PST0821_00002.1
PST0821_00003.1
PST0821_00004.1
PST0821_00005.1	1		1
PST0821_00006.1
PST0821_00007.1
PST0821_00008.1
PST0821_00009.1
PST0821_00010.1	1
PST0821_00011.1	1
PST0821_00012.1
PST0821_00013.1
PST0821_00014.1
PST0821_00015.1	1
PST0821_00016.1
PST0821_00017.1
PST0821_00018.1
PST0821_00019.1
PST0821_00020.1
PST0821_00021.1	2
PST0821_00022.1
PST0821_00023.1
PST0821_00024.1
PST0821_00025.1
PST0821_00026.1
PST0821_00027.1
PST0821_00028.1
PST0821_00029.1
PST0821_00030.1
PST0821_00031.1
PST0821_00032.1
PST0821_00033.1
PST0821_00034.1
PST0821_00035.1
PST0821_00036.1
PST0821_00037.1
PST0821_00038.1	1		1
PST0821_00039.1
PST0821_00040.1	2		1
PST0821_00041.1			1
PST0821_00042.1
PST0821_00043.1
PST0821_00044.1
PST0821_00045.1	6
PST0821_00046.1
PST0821_00047.1
PST0821_00048.1
PST0821_00049.1
PST0821_00050.1	1
PST0821_00051.1	7
PST0821_00052.1
PST0821_00053.1
PST0821_00054.1
PST0821_00055.1
PST0821_00056.1
PST0821_00057.1
PST0821_00058.1
PST0821_00059.1
PST0821_00060.1
PST0821_00061.1
PST0821_00062.1
PST0821_00063.1
PST0821_00064.1	2
PST0821_00065.1	2		1
PST0821_00066.1
PST0821_00067.1
PST0821_00068.1
PST0821_00069.1
PST0821_00070.1
PST0821_00071.1
PST0821_00072.1
PST0821_00073.1	12
PST0821_00074.1
PST0821_00075.1
PST0821_00076.1
PST0821_00077.1
PST0821_00078.1
PST0821_00079.1
PST0821_00080.1
PST0821_00081.1
PST0821_00082.1
PST0821_00083.1
PST0821_00084.1
PST0821_00085.1
PST0821_00086.1
PST0821_00087.1
PST0821_00088.1
PST0821_00089.1
PST0821_00090.1
PST0821_00091.1
PST0821_00092.1
PST0821_00093.1
PST0821_00094.1
PST0821_00095.1
PST0821_00096.1
PST0821_00097.1
PST0821_00098.1
PST0821_00099.1
PST0821_00100.1
PST0821_00101.1
PST0821_00102.1
PST0821_00103.1
PST0821_00104.1	2		2
PST0821_00105.1
PST0821_00106.1	1		3
PST0821_00107.1	1
PST0821_00108.1
PST0821_00109.1
PST0821_00110.1
PST0821_00111.1
PST0821_00112.1
PST0821_00113.1
PST0821_00114.1
PST0821_00115.1
PST0821_00116.1
PST0821_00117.1
PST0821_00118.1
PST0821_00119.1			3
PST0821_00120.1	1		1
PST0821_00121.1
PST0821_00122.1
PST0821_00123.1			3
PST0821_00124.1
PST0821_00125.1
PST0821_00126.1
PST0821_00127.1
PST0821_00128.1
PST0821_00129.1
PST0821_00130.1
PST0821_00131.1
PST0821_00132.1			2
PST0821_00133.1
PST0821_00134.1
PST0821_00135.1
PST0821_00136.1
PST0821_00137.1	1		1
PST0821_00138.1
PST0821_00139.1
PST0821_00140.1
PST0821_00141.1			1
PST0821_00142.1
PST0821_00143.1
PST0821_00144.1
PST0821_00145.1
PST0821_00146.1
PST0821_00147.1
PST0821_00148.1
PST0821_00149.1
PST0821_00150.1
PST0821_00151.1
PST0821_00152.1
PST0821_00153.1
PST0821_00154.1
PST0821_00155.1	1		1
PST0821_00156.1
PST0821_00157.1
PST0821_00158.1
PST0821_00159.1
PST0821_00160.1
PST0821_00161.1
PST0821_00162.1
PST0821_00163.1
PST0821_00164.1
PST0821_00165.1
PST0821_00166.1
PST0821_00167.1
PST0821_00168.1	1		1
PST0821_00169.1
PST0821_00170.1
PST0821_00171.1			5
PST0821_00172.1
PST0821_00173.1
PST0821_00174.1
PST0821_00175.1
PST0821_00176.1
PST0821_00177.1			1
PST0821_00178.1
PST0821_00179.1			1
PST0821_00180.1
PST0821_00181.1
PST0821_00182.1
PST0821_00183.1
PST0821_00184.1
PST0821_00185.1
PST0821_00186.1
PST0821_00187.1
PST0821_00188.1
PST0821_00189.1
PST0821_00190.1
PST0821_00191.1
PST0821_00192.1
PST0821_00193.1	2
PST0821_00194.1
PST0821_00195.1
PST0821_00196.1
PST0821_00197.1
PST0821_00198.1
PST0821_00199.1
PST0821_00200.1
PST0821_00201.1
PST0821_00202.1	1		1
PST0821_00203.1
PST0821_00204.1
PST0821_00205.1
PST0821_00206.1
PST0821_00207.1
PST0821_00208.1
PST0821_00209.1	1		1
PST0821_00210.1	2		2
PST0821_00211.1	2
PST0821_00212.1	1
PST0821_00213.1
PST0821_00214.1
PST0821_00215.1	6		3
PST0821_00216.1
PST0821_00217.1
PST0821_00218.1
PST0821_00219.1
PST0821_00220.1
PST0821_00221.1	1
PST0821_00222.1
PST0821_00223.1
PST0821_00224.1
PST0821_00225.1
PST0821_00226.1
PST0821_00227.1
PST0821_00228.1
PST0821_00229.1
PST0821_00230.1
PST0821_00231.1
PST0821_00232.1
PST0821_00233.1
PST0821_00234.1
PST0821_00235.1
PST0821_00236.1
PST0821_00237.1			2
PST0821_00238.1
PST0821_00239.1
PST0821_00240.1
PST0821_00241.1
PST0821_00242.1
PST0821_00243.1
PST0821_00244.1
PST0821_00245.1
PST0821_00246.1
PST0821_00247.1
PST0821_00248.1
PST0821_00249.1
PST0821_00250.1			1
PST0821_00251.1	1		1
PST0821_00252.1
PST0821_00253.1
PST0821_00254.1
PST0821_00255.1
PST0821_00256.1
PST0821_00257.1
PST0821_00258.1
PST0821_00259.1
PST0821_00260.1
PST0821_00261.1
PST0821_00262.1
PST0821_00263.1
PST0821_00264.1
PST0821_00265.1
PST0821_00266.1
PST0821_00267.1
PST0821_00268.1
PST0821_00269.1			1
PST0821_00270.1
PST0821_00271.1
PST0821_00272.1
PST0821_00273.1
PST0821_00274.1
PST0821_00275.1
PST0821_00276.1
PST0821_00277.1
PST0821_00278.1
PST0821_00279.1
PST0821_00280.1
PST0821_00281.1
PST0821_00282.1
PST0821_00283.1
PST0821_00284.1			1
PST0821_00285.1
PST0821_00286.1
PST0821_00287.1
PST0821_00288.1
PST0821_00289.1
PST0821_00290.1
PST0821_00291.1
PST0821_00292.1
PST0821_00293.1
PST0821_00294.1
PST0821_00295.1
PST0821_00296.1
PST0821_00297.1
PST0821_00298.1
PST0821_00299.1			5
PST0821_00300.1
PST0821_00301.1
PST0821_00302.1
PST0821_00303.1
PST0821_00304.1	1
PST0821_00305.1
PST0821_00306.1
PST0821_00307.1	1		1
PST0821_00308.1
PST0821_00309.1
PST0821_00310.1
PST0821_00311.1
PST0821_00312.1
PST0821_00313.1
PST0821_00314.1
PST0821_00315.1
PST0821_00316.1
PST0821_00317.1
PST0821_00318.1
PST0821_00319.1
PST0821_00320.1
PST0821_00321.1
PST0821_00322.1
PST0821_00323.1	2		2
PST0821_00324.1	3
PST0821_00325.1
PST0821_00326.1
PST0821_00327.1
PST0821_00328.1
PST0821_00329.1
PST0821_00330.1
PST0821_00331.1
PST0821_00332.1
PST0821_00333.1
PST0821_00334.1
PST0821_00335.1
PST0821_00336.1	3		3
PST0821_00337.1
PST0821_00338.1
PST0821_00339.1
PST0821_00340.1
PST0821_00341.1
PST0821_00342.1
PST0821_00343.1	5		5
PST0821_00344.1
PST0821_00345.1
PST0821_00346.1
PST0821_00347.1
PST0821_00348.1	3
PST0821_00349.1
PST0821_00350.1
PST0821_00351.1
PST0821_00352.1
PST0821_00353.1	1		1
PST0821_00354.1
PST0821_00355.1
PST0821_00356.1
PST0821_00357.1
PST0821_00358.1			1
PST0821_00359.1
PST0821_00360.1	4
PST0821_00361.1	1
PST0821_00362.1
PST0821_00363.1
PST0821_00364.1
PST0821_00365.1
PST0821_00366.1
PST0821_00367.1
PST0821_00368.1
PST0821_00369.1			1
PST0821_00370.1
PST0821_00371.1
PST0821_00372.1
PST0821_00373.1
PST0821_00374.1			8
PST0821_00375.1	1
PST0821_00376.1
PST0821_00377.1
PST0821_00378.1
PST0821_00379.1			2
PST0821_00380.1
PST0821_00381.1			1
PST0821_00382.1
PST0821_00383.1
PST0821_00384.1
PST0821_00385.1
PST0821_00386.1
PST0821_00387.1
PST0821_00388.1
PST0821_00389.1
PST0821_00390.1
PST0821_00391.1			3
PST0821_00392.1
PST0821_00393.1
PST0821_00394.1
PST0821_00395.1
PST0821_00396.1
PST0821_00397.1
PST0821_00398.1
PST0821_00399.1
PST0821_00400.1
PST0821_00401.1	2		1
PST0821_00402.1
PST0821_00403.1
PST0821_00404.1
PST0821_00405.1
PST0821_00406.1
PST0821_00407.1
PST0821_00408.1	1
PST0821_00409.1	2		2
PST0821_00410.1
PST0821_00411.1
PST0821_00412.1	3
PST0821_00413.1
PST0821_00414.1
PST0821_00415.1
PST0821_00416.1
PST0821_00417.1
PST0821_00418.1			1
PST0821_00419.1
PST0821_00420.1
PST0821_00421.1
PST0821_00422.1
PST0821_00423.1
PST0821_00424.1
PST0821_00425.1
PST0821_00426.1
PST0821_00427.1			1
PST0821_00428.1
PST0821_00429.1
PST0821_00430.1
PST0821_00431.1
PST0821_00432.1
PST0821_00433.1
PST0821_00434.1
PST0821_00435.1
PST0821_00436.1
PST0821_00437.1
PST0821_00438.1
PST0821_00439.1
PST0821_00440.1
PST0821_00441.1
PST0821_00442.1	1		2
PST0821_00443.1
PST0821_00444.1
PST0821_00445.1
PST0821_00446.1
PST0821_00447.1
PST0821_00448.1	3
PST0821_00449.1
PST0821_00450.1
PST0821_00451.1
PST0821_00452.1
PST0821_00453.1
PST0821_00454.1
PST0821_00455.1
PST0821_00456.1
PST0821_00457.1
PST0821_00458.1	7		1
PST0821_00459.1
PST0821_00460.1	1
PST0821_00461.1
PST0821_00462.1
PST0821_00463.1
PST0821_00464.1
PST0821_00465.1
PST0821_00466.1
PST0821_00467.1
PST0821_00468.1	1		1
PST0821_00469.1
PST0821_00470.1	6
PST0821_00471.1
PST0821_00472.1
PST0821_00473.1
PST0821_00474.1
PST0821_00475.1	2		1
PST0821_00476.1
PST0821_00477.1
PST0821_00478.1
PST0821_00479.1			1
PST0821_00480.1
PST0821_00481.1
PST0821_00482.1
PST0821_00483.1
PST0821_00484.1
PST0821_00485.1
PST0821_00486.1
PST0821_00487.1
PST0821_00488.1	1		5
PST0821_00489.1
PST0821_00490.1
PST0821_00491.1
PST0821_00492.1			1
PST0821_00493.1
PST0821_00494.1
PST0821_00495.1
PST0821_00496.1
PST0821_00497.1
PST0821_00498.1
PST0821_00499.1
PST0821_00500.1
PST0821_00501.1
PST0821_00502.1			1
PST0821_00503.1
PST0821_00504.1
PST0821_00505.1
PST0821_00506.1
PST0821_00507.1
PST0821_00508.1
PST0821_00509.1
PST0821_00510.1
PST0821_00511.1
PST0821_00512.1
PST0821_00513.1
PST0821_00514.1
PST0821_00515.1
PST0821_00516.1
PST0821_00517.1
PST0821_00518.1
PST0821_00519.1
PST0821_00520.1
PST0821_00521.1
PST0821_00522.1
PST0821_00523.1
PST0821_00524.1
PST0821_00525.1
PST0821_00526.1
PST0821_00527.1
PST0821_00528.1
PST0821_00529.1
PST0821_00530.1
PST0821_00531.1
PST0821_00532.1
PST0821_00533.1
PST0821_00534.1
PST0821_00535.1
PST0821_00536.1
PST0821_00537.1
PST0821_00538.1			1
PST0821_00539.1
PST0821_00540.1
PST0821_00541.1
PST0821_00542.1
PST0821_00543.1
PST0821_00544.1
PST0821_00545.1
PST0821_00546.1
PST0821_00547.1
PST0821_00548.1
PST0821_00549.1
PST0821_00550.1
PST0821_00551.1
PST0821_00552.1
PST0821_00553.1
PST0821_00554.1
PST0821_00555.1
PST0821_00556.1
PST0821_00557.1
PST0821_00558.1
PST0821_00559.1
PST0821_00560.1
PST0821_00561.1
PST0821_00562.1
PST0821_00563.1
PST0821_00564.1
PST0821_00565.1
PST0821_00566.1
PST0821_00567.1
PST0821_00568.1
PST0821_00569.1
PST0821_00570.1	2
PST0821_00571.1	5		2
PST0821_00572.1
PST0821_00573.1				1
PST0821_00574.1
PST0821_00575.1
PST0821_00576.1
PST0821_00577.1
PST0821_00578.1
PST0821_00579.1
PST0821_00580.1
PST0821_00581.1
PST0821_00582.1
PST0821_00583.1
PST0821_00584.1
PST0821_00585.1
PST0821_00586.1
PST0821_00587.1
PST0821_00588.1
PST0821_00589.1
PST0821_00590.1
PST0821_00591.1
PST0821_00592.1
PST0821_00593.1
PST0821_00594.1			9
PST0821_00595.1
PST0821_00596.1	1		1
PST0821_00597.1
PST0821_00598.1
PST0821_00599.1
PST0821_00600.1
PST0821_00601.1
PST0821_00602.1
PST0821_00603.1
PST0821_00604.1
PST0821_00605.1
PST0821_00606.1
PST0821_00607.1
PST0821_00608.1	1
PST0821_00609.1
PST0821_00610.1
PST0821_00611.1
PST0821_00612.1
PST0821_00613.1
PST0821_00614.1
PST0821_00615.1
PST0821_00616.1
PST0821_00617.1
PST0821_00618.1
PST0821_00619.1
PST0821_00620.1
PST0821_00621.1
PST0821_00622.1
PST0821_00623.1
PST0821_00624.1
PST0821_00625.1
PST0821_00626.1
PST0821_00627.1
PST0821_00628.1
PST0821_00629.1
PST0821_00630.1
PST0821_00631.1
PST0821_00632.1
PST0821_00633.1
PST0821_00634.1
PST0821_00635.1
PST0821_00636.1	1		1
PST0821_00637.1
PST0821_00638.1
PST0821_00639.1
PST0821_00640.1
PST0821_00641.1
PST0821_00642.1
PST0821_00643.1
PST0821_00644.1
PST0821_00645.1
PST0821_00646.1
PST0821_00647.1
PST0821_00648.1
PST0821_00649.1
PST0821_00650.1
PST0821_00651.1
PST0821_00652.1	8		3
PST0821_00653.1
PST0821_00654.1
PST0821_00655.1
PST0821_00656.1
PST0821_00657.1			1
PST0821_00658.1
PST0821_00659.1
PST0821_00660.1
PST0821_00661.1	4		4	1
PST0821_00662.1
PST0821_00663.1
PST0821_00664.1
PST0821_00665.1
PST0821_00666.1
PST0821_00667.1
PST0821_00668.1
PST0821_00669.1			2	1
PST0821_00670.1
PST0821_00671.1
PST0821_00672.1
PST0821_00673.1
PST0821_00674.1
PST0821_00675.1
PST0821_00676.1
PST0821_00677.1
PST0821_00678.1
PST0821_00679.1
PST0821_00680.1
PST0821_00681.1
PST0821_00682.1	4
PST0821_00683.1
PST0821_00684.1			3
PST0821_00685.1
PST0821_00686.1			1
PST0821_00687.1
PST0821_00688.1
PST0821_00689.1
PST0821_00690.1
PST0821_00691.1	6		1
PST0821_00692.1
PST0821_00693.1
PST0821_00694.1
PST0821_00695.1
PST0821_00696.1
PST0821_00697.1
PST0821_00698.1	4
PST0821_00699.1
PST0821_00700.1
PST0821_00701.1	4		5
PST0821_00702.1
PST0821_00703.1			1
PST0821_00704.1
PST0821_00705.1
PST0821_00706.1
PST0821_00707.1			1
PST0821_00708.1
PST0821_00709.1
PST0821_00710.1
PST0821_00711.1
PST0821_00712.1				1
PST0821_00713.1
PST0821_00714.1
PST0821_00715.1
PST0821_00716.1
PST0821_00717.1
PST0821_00718.1
PST0821_00719.1
PST0821_00720.1
PST0821_00721.1	2		7
PST0821_00722.1
PST0821_00723.1
PST0821_00724.1	2		1
PST0821_00725.1
PST0821_00726.1
PST0821_00727.1
PST0821_00728.1
PST0821_00729.1
PST0821_00730.1
PST0821_00731.1	1		1
PST0821_00732.1	1	1	1
PST0821_00733.1
PST0821_00734.1
PST0821_00735.1
PST0821_00736.1
PST0821_00737.1
PST0821_00738.1
PST0821_00739.1
PST0821_00740.1			1
PST0821_00741.1
PST0821_00742.1
PST0821_00743.1
PST0821_00744.1
PST0821_00745.1
PST0821_00746.1
PST0821_00747.1	10		15
PST0821_00748.1
PST0821_00749.1
PST0821_00750.1
PST0821_00751.1
PST0821_00752.1
PST0821_00753.1
PST0821_00754.1	2
PST0821_00755.1
PST0821_00756.1
PST0821_00757.1
PST0821_00758.1
PST0821_00759.1
PST0821_00760.1
PST0821_00761.1
PST0821_00762.1	2		3
PST0821_00763.1	1		1
PST0821_00764.1
PST0821_00765.1
PST0821_00766.1
PST0821_00767.1
PST0821_00768.1
PST0821_00769.1
PST0821_00770.1
PST0821_00771.1
PST0821_00772.1
PST0821_00773.1
PST0821_00774.1
PST0821_00775.1
PST0821_00776.1
PST0821_00777.1
PST0821_00778.1
PST0821_00779.1
PST0821_00780.1
PST0821_00781.1
PST0821_00782.1
PST0821_00783.1
PST0821_00784.1
PST0821_00785.1
PST0821_00786.1
PST0821_00787.1
PST0821_00788.1
PST0821_00789.1
PST0821_00790.1
PST0821_00791.1
PST0821_00792.1
PST0821_00793.1
PST0821_00794.1
PST0821_00795.1
PST0821_00796.1	3
PST0821_00797.1			1
PST0821_00798.1
PST0821_00799.1
PST0821_00800.1	3
PST0821_00801.1
PST0821_00802.1
PST0821_00803.1
PST0821_00804.1
PST0821_00805.1
PST0821_00806.1
PST0821_00807.1
PST0821_00808.1			1
PST0821_00809.1
PST0821_00810.1
PST0821_00811.1
PST0821_00812.1			1
PST0821_00813.1	2
PST0821_00814.1
PST0821_00815.1			1
PST0821_00816.1
PST0821_00817.1
PST0821_00818.1
PST0821_00819.1	3
PST0821_00820.1	4		3
PST0821_00821.1
PST0821_00822.1
PST0821_00823.1
PST0821_00824.1
PST0821_00825.1
PST0821_00826.1
PST0821_00827.1			2
PST0821_00828.1
PST0821_00829.1
PST0821_00830.1
PST0821_00831.1
PST0821_00832.1
PST0821_00833.1
PST0821_00834.1
PST0821_00835.1	1		1
PST0821_00836.1
PST0821_00837.1
PST0821_00838.1
PST0821_00839.1
PST0821_00840.1
PST0821_00841.1
PST0821_00842.1
PST0821_00843.1
PST0821_00844.1
PST0821_00845.1
PST0821_00846.1
PST0821_00847.1
PST0821_00848.1
PST0821_00849.1
PST0821_00850.1
PST0821_00851.1
PST0821_00852.1
PST0821_00853.1			1	1
PST0821_00854.1	1		1
PST0821_00855.1
PST0821_00856.1
PST0821_00857.1
PST0821_00858.1
PST0821_00859.1
PST0821_00860.1
PST0821_00861.1
PST0821_00862.1	1	2
PST0821_00863.1
PST0821_00864.1
PST0821_00865.1
PST0821_00866.1
PST0821_00867.1
PST0821_00868.1
PST0821_00869.1
PST0821_00870.1
PST0821_00871.1
PST0821_00872.1
PST0821_00873.1
PST0821_00874.1
PST0821_00875.1
PST0821_00876.1
PST0821_00877.1
PST0821_00878.1			1
PST0821_00879.1	1		1
PST0821_00880.1
PST0821_00881.1
PST0821_00882.1
PST0821_00883.1
PST0821_00884.1
PST0821_00885.1	8		5
PST0821_00886.1
PST0821_00887.1
PST0821_00888.1
PST0821_00889.1
PST0821_00890.1
PST0821_00891.1
PST0821_00892.1
PST0821_00893.1			3
PST0821_00894.1
PST0821_00895.1
PST0821_00896.1
PST0821_00897.1
PST0821_00898.1
PST0821_00899.1
PST0821_00900.1
PST0821_00901.1
PST0821_00902.1
PST0821_00903.1
PST0821_00904.1	13		7
PST0821_00905.1
PST0821_00906.1
PST0821_00907.1
PST0821_00908.1
PST0821_00909.1
PST0821_00910.1
PST0821_00911.1
PST0821_00912.1
PST0821_00913.1
PST0821_00914.1
PST0821_00915.1
PST0821_00916.1
PST0821_00917.1
PST0821_00918.1
PST0821_00919.1
PST0821_00920.1
PST0821_00921.1
PST0821_00922.1	1
PST0821_00923.1
PST0821_00924.1
PST0821_00925.1
PST0821_00926.1
PST0821_00927.1
PST0821_00928.1
PST0821_00929.1
PST0821_00930.1
PST0821_00931.1
PST0821_00932.1	1		1
PST0821_00933.1	1		1
PST0821_00934.1
PST0821_00935.1
PST0821_00936.1	1		1
PST0821_00937.1
PST0821_00938.1
PST0821_00939.1
PST0821_00940.1
PST0821_00941.1			5
PST0821_00942.1
PST0821_00943.1
PST0821_00944.1
PST0821_00945.1
PST0821_00946.1
PST0821_00947.1
PST0821_00948.1
PST0821_00949.1
PST0821_00950.1
PST0821_00951.1
PST0821_00952.1
PST0821_00953.1
PST0821_00954.1	1
PST0821_00955.1
PST0821_00956.1
PST0821_00957.1
PST0821_00958.1
PST0821_00959.1
PST0821_00960.1
PST0821_00961.1	1
PST0821_00962.1	1		1
PST0821_00963.1
PST0821_00964.1
PST0821_00965.1
PST0821_00966.1
PST0821_00967.1
PST0821_00968.1
PST0821_00969.1
PST0821_00970.1
PST0821_00971.1
PST0821_00972.1	1		1
PST0821_00973.1
PST0821_00974.1
PST0821_00975.1	6		2
PST0821_00976.1
PST0821_00977.1
PST0821_00978.1
PST0821_00979.1	2
PST0821_00980.1
PST0821_00981.1	2
PST0821_00982.1
PST0821_00983.1	3		1
PST0821_00984.1
PST0821_00985.1
PST0821_00986.1
PST0821_00987.1
PST0821_00988.1
PST0821_00989.1
PST0821_00990.1
PST0821_00991.1
PST0821_00992.1
PST0821_00993.1
PST0821_00994.1
PST0821_00995.1
PST0821_00996.1
PST0821_00997.1
PST0821_00998.1
PST0821_00999.1	1
PST0821_01000.1
PST0821_01001.1
PST0821_01002.1
PST0821_01003.1
PST0821_01004.1
PST0821_01005.1
PST0821_01006.1
PST0821_01007.1
PST0821_01008.1	2
PST0821_01009.1
PST0821_01010.1
PST0821_01011.1
PST0821_01012.1
PST0821_01013.1
PST0821_01014.1	1		1
PST0821_01015.1
PST0821_01016.1
PST0821_01017.1
PST0821_01018.1
PST0821_01019.1
PST0821_01020.1
PST0821_01021.1
PST0821_01022.1
PST0821_01023.1
PST0821_01024.1
PST0821_01025.1
PST0821_01026.1
PST0821_01027.1
PST0821_01028.1
PST0821_01029.1
PST0821_01030.1	1
PST0821_01031.1
PST0821_01032.1
PST0821_01033.1
PST0821_01034.1	32
PST0821_01035.1
PST0821_01036.1
PST0821_01037.1
PST0821_01038.1
PST0821_01039.1
PST0821_01040.1
PST0821_01041.1
PST0821_01042.1
PST0821_01043.1	1		1
PST0821_01044.1
PST0821_01045.1
PST0821_01046.1
PST0821_01047.1
PST0821_01048.1
PST0821_01049.1	1
PST0821_01050.1
PST0821_01051.1
PST0821_01052.1
PST0821_01053.1
PST0821_01054.1
PST0821_01055.1
PST0821_01056.1
PST0821_01057.1
PST0821_01058.1
PST0821_01059.1			1
PST0821_01060.1
PST0821_01061.1
PST0821_01062.1	2
PST0821_01063.1
PST0821_01064.1
PST0821_01065.1
PST0821_01066.1	10
PST0821_01067.1
PST0821_01068.1
PST0821_01069.1
PST0821_01070.1			1
PST0821_01071.1				1
PST0821_01072.1
PST0821_01073.1
PST0821_01074.1	3		2
PST0821_01075.1
PST0821_01076.1
PST0821_01077.1
PST0821_01078.1	4	1	2
PST0821_01079.1
PST0821_01080.1
PST0821_01081.1
PST0821_01082.1
PST0821_01083.1
PST0821_01084.1	1
PST0821_01085.1			2
PST0821_01086.1
PST0821_01087.1
PST0821_01088.1
PST0821_01089.1
PST0821_01090.1	1
PST0821_01091.1			2
PST0821_01092.1
PST0821_01093.1
PST0821_01094.1
PST0821_01095.1
PST0821_01096.1	1
PST0821_01097.1
PST0821_01098.1
PST0821_01099.1
PST0821_01100.1
PST0821_01101.1
PST0821_01102.1
PST0821_01103.1			1
PST0821_01104.1	3		3
PST0821_01105.1
PST0821_01106.1
PST0821_01107.1
PST0821_01108.1
PST0821_01109.1
PST0821_01110.1
PST0821_01111.1
PST0821_01112.1
PST0821_01113.1
PST0821_01114.1
PST0821_01115.1
PST0821_01116.1	1		1
PST0821_01117.1
PST0821_01118.1
PST0821_01119.1
PST0821_01120.1
PST0821_01121.1
PST0821_01122.1
PST0821_01123.1
PST0821_01124.1
PST0821_01125.1
PST0821_01126.1
PST0821_01127.1
PST0821_01128.1	2
PST0821_01129.1
PST0821_01130.1
PST0821_01131.1
PST0821_01132.1
PST0821_01133.1
PST0821_01134.1
PST0821_01135.1
PST0821_01136.1			3
PST0821_01137.1
PST0821_01138.1
PST0821_01139.1
PST0821_01140.1
PST0821_01141.1
PST0821_01142.1
PST0821_01143.1			1
PST0821_01144.1
PST0821_01145.1
PST0821_01146.1
PST0821_01147.1
PST0821_01148.1
PST0821_01149.1
PST0821_01150.1
PST0821_01151.1
PST0821_01152.1
PST0821_01153.1
PST0821_01154.1
PST0821_01155.1
PST0821_01156.1
PST0821_01157.1			2
PST0821_01158.1
PST0821_01159.1
PST0821_01160.1
PST0821_01161.1
PST0821_01162.1	1
PST0821_01163.1	3
PST0821_01164.1
PST0821_01165.1
PST0821_01166.1
PST0821_01167.1
PST0821_01168.1
PST0821_01169.1
PST0821_01170.1
PST0821_01171.1
PST0821_01172.1
PST0821_01173.1			5
PST0821_01174.1
PST0821_01175.1
PST0821_01176.1
PST0821_01177.1	3		1
PST0821_01178.1
PST0821_01179.1
PST0821_01180.1
PST0821_01181.1
PST0821_01182.1
PST0821_01183.1
PST0821_01184.1
PST0821_01185.1
PST0821_01186.1
PST0821_01187.1			7
PST0821_01188.1
PST0821_01189.1
PST0821_01190.1
PST0821_01191.1
PST0821_01192.1
PST0821_01193.1	1
PST0821_01194.1
PST0821_01195.1
PST0821_01196.1
PST0821_01197.1
PST0821_01198.1
PST0821_01199.1
PST0821_01200.1
PST0821_01201.1
PST0821_01202.1
PST0821_01203.1
PST0821_01204.1
PST0821_01205.1
PST0821_01206.1
PST0821_01207.1
PST0821_01208.1
PST0821_01209.1
PST0821_01210.1
PST0821_01211.1
PST0821_01212.1
PST0821_01213.1
PST0821_01214.1
PST0821_01215.1	1		2
PST0821_01216.1
PST0821_01217.1
PST0821_01218.1			1	1
PST0821_01219.1
PST0821_01220.1
PST0821_01221.1
PST0821_01222.1
PST0821_01223.1
PST0821_01224.1
PST0821_01225.1
PST0821_01226.1
PST0821_01227.1
PST0821_01228.1
PST0821_01229.1
PST0821_01230.1
PST0821_01231.1
PST0821_01232.1	2
PST0821_01233.1	5
PST0821_01234.1
PST0821_01235.1	1		2
PST0821_01236.1
PST0821_01237.1
PST0821_01238.1
PST0821_01239.1
PST0821_01240.1
PST0821_01241.1
PST0821_01242.1
PST0821_01243.1
PST0821_01244.1
PST0821_01245.1
PST0821_01246.1
PST0821_01247.1
PST0821_01248.1
PST0821_01249.1
PST0821_01250.1	20		2
PST0821_01251.1
PST0821_01252.1
PST0821_01253.1	1
PST0821_01254.1
PST0821_01255.1
PST0821_01256.1	1
PST0821_01257.1
PST0821_01258.1
PST0821_01259.1
PST0821_01260.1
PST0821_01261.1
PST0821_01262.1
PST0821_01263.1
PST0821_01264.1
PST0821_01265.1
PST0821_01266.1
PST0821_01267.1
PST0821_01268.1
PST0821_01269.1	2
PST0821_01270.1	1		1
PST0821_01271.1
PST0821_01272.1
PST0821_01273.1
PST0821_01274.1
PST0821_01275.1	1		1
PST0821_01276.1
PST0821_01277.1
PST0821_01278.1
PST0821_01279.1
PST0821_01280.1			1
PST0821_01281.1
PST0821_01282.1
PST0821_01283.1
PST0821_01284.1
PST0821_01285.1
PST0821_01286.1
PST0821_01287.1
PST0821_01288.1	2		1
PST0821_01289.1			1
PST0821_01290.1
PST0821_01291.1
PST0821_01292.1
PST0821_01293.1
PST0821_01294.1
PST0821_01295.1
PST0821_01296.1
PST0821_01297.1
PST0821_01298.1	4
PST0821_01299.1
PST0821_01300.1
PST0821_01301.1
PST0821_01302.1
PST0821_01303.1
PST0821_01304.1
PST0821_01305.1
PST0821_01306.1
PST0821_01307.1
PST0821_01308.1
PST0821_01309.1
PST0821_01310.1
PST0821_01311.1	1
PST0821_01312.1
PST0821_01313.1
PST0821_01314.1
PST0821_01315.1
PST0821_01316.1
PST0821_01317.1
PST0821_01318.1
PST0821_01319.1
PST0821_01320.1
PST0821_01321.1
PST0821_01322.1
PST0821_01323.1
PST0821_01324.1
PST0821_01325.1
PST0821_01326.1
PST0821_01327.1	1
PST0821_01328.1
PST0821_01329.1
PST0821_01330.1
PST0821_01331.1
PST0821_01332.1
PST0821_01333.1
PST0821_01334.1
PST0821_01335.1
PST0821_01336.1
PST0821_01337.1			2
PST0821_01338.1
PST0821_01339.1			1
PST0821_01340.1
PST0821_01341.1
PST0821_01342.1
PST0821_01343.1
PST0821_01344.1
PST0821_01345.1
PST0821_01346.1
PST0821_01347.1
PST0821_01348.1
PST0821_01349.1
PST0821_01350.1
PST0821_01351.1
PST0821_01352.1
PST0821_01353.1
PST0821_01354.1
PST0821_01355.1
PST0821_01356.1
PST0821_01357.1
PST0821_01358.1
PST0821_01359.1
PST0821_01360.1
PST0821_01361.1
PST0821_01362.1
PST0821_01363.1
PST0821_01364.1
PST0821_01365.1
PST0821_01366.1
PST0821_01367.1
PST0821_01368.1
PST0821_01369.1
PST0821_01370.1	4		4
PST0821_01371.1
PST0821_01372.1
PST0821_01373.1
PST0821_01374.1
PST0821_01375.1
PST0821_01376.1
PST0821_01377.1
PST0821_01378.1
PST0821_01379.1
PST0821_01380.1
PST0821_01381.1	7		7
PST0821_01382.1
PST0821_01383.1
PST0821_01384.1
PST0821_01385.1
PST0821_01386.1
PST0821_01387.1
PST0821_01388.1
PST0821_01389.1
PST0821_01390.1			4
PST0821_01391.1
PST0821_01392.1
PST0821_01393.1
PST0821_01394.1
PST0821_01395.1
PST0821_01396.1
PST0821_01397.1
PST0821_01398.1
PST0821_01399.1	1		1
PST0821_01400.1
PST0821_01401.1
PST0821_01402.1
PST0821_01403.1
PST0821_01404.1
PST0821_01405.1
PST0821_01406.1
PST0821_01407.1
PST0821_01408.1
PST0821_01409.1
PST0821_01410.1
PST0821_01411.1
PST0821_01412.1
PST0821_01413.1
PST0821_01414.1
PST0821_01415.1
PST0821_01416.1
PST0821_01417.1
PST0821_01418.1
PST0821_01419.1
PST0821_01420.1
PST0821_01421.1
PST0821_01422.1			1
PST0821_01423.1
PST0821_01424.1
PST0821_01425.1
PST0821_01426.1
PST0821_01427.1
PST0821_01428.1
PST0821_01429.1
PST0821_01430.1
PST0821_01431.1
PST0821_01432.1
PST0821_01433.1
PST0821_01434.1
PST0821_01435.1
PST0821_01436.1
PST0821_01437.1
PST0821_01438.1
PST0821_01439.1
PST0821_01440.1			3
PST0821_01441.1
PST0821_01442.1
PST0821_01443.1
PST0821_01444.1
PST0821_01445.1
PST0821_01446.1
PST0821_01447.1
PST0821_01448.1
PST0821_01449.1
PST0821_01450.1
PST0821_01451.1
PST0821_01452.1
PST0821_01453.1
PST0821_01454.1
PST0821_01455.1	1
PST0821_01456.1
PST0821_01457.1
PST0821_01458.1
PST0821_01459.1
PST0821_01460.1
PST0821_01461.1			6
PST0821_01462.1
PST0821_01463.1
PST0821_01464.1
PST0821_01465.1
PST0821_01466.1
PST0821_01467.1
PST0821_01468.1
PST0821_01469.1
PST0821_01470.1
PST0821_01471.1	1		1
PST0821_01472.1
PST0821_01473.1
PST0821_01474.1
PST0821_01475.1
PST0821_01476.1
PST0821_01477.1
PST0821_01478.1			1
PST0821_01479.1
PST0821_01480.1
PST0821_01481.1			1
PST0821_01482.1
PST0821_01483.1
PST0821_01484.1
PST0821_01485.1
PST0821_01486.1
PST0821_01487.1	1
PST0821_01488.1
PST0821_01489.1
PST0821_01490.1
PST0821_01491.1
PST0821_01492.1
PST0821_01493.1
PST0821_01494.1
PST0821_01495.1
PST0821_01496.1
PST0821_01497.1
PST0821_01498.1
PST0821_01499.1
PST0821_01500.1
PST0821_01501.1
PST0821_01502.1
PST0821_01503.1
PST0821_01504.1
PST0821_01505.1		1	1
PST0821_01506.1
PST0821_01507.1
PST0821_01508.1
PST0821_01509.1
PST0821_01510.1
PST0821_01511.1
PST0821_01512.1	2
PST0821_01513.1
PST0821_01514.1
PST0821_01515.1
PST0821_01516.1
PST0821_01517.1
PST0821_01518.1			5
PST0821_01519.1
PST0821_01520.1
PST0821_01521.1
PST0821_01522.1
PST0821_01523.1
PST0821_01524.1
PST0821_01525.1
PST0821_01526.1
PST0821_01527.1	24		3
PST0821_01528.1
PST0821_01529.1
PST0821_01530.1
PST0821_01531.1
PST0821_01532.1
PST0821_01533.1
PST0821_01534.1
PST0821_01535.1
PST0821_01536.1
PST0821_01537.1
PST0821_01538.1
PST0821_01539.1
PST0821_01540.1
PST0821_01541.1
PST0821_01542.1
PST0821_01543.1
PST0821_01544.1
PST0821_01545.1
PST0821_01546.1
PST0821_01547.1
PST0821_01548.1
PST0821_01549.1
PST0821_01550.1	1		1
PST0821_01551.1
PST0821_01552.1
PST0821_01553.1				2
PST0821_01554.1
PST0821_01555.1
PST0821_01556.1
PST0821_01557.1
PST0821_01558.1	5	1
PST0821_01559.1	1
PST0821_01560.1
PST0821_01561.1
PST0821_01562.1
PST0821_01563.1
PST0821_01564.1
PST0821_01565.1
PST0821_01566.1
PST0821_01567.1
PST0821_01568.1
PST0821_01569.1	12		11
PST0821_01570.1
PST0821_01571.1
PST0821_01572.1	1
PST0821_01573.1
PST0821_01574.1
PST0821_01575.1
PST0821_01576.1
PST0821_01577.1
PST0821_01578.1
PST0821_01579.1
PST0821_01580.1
PST0821_01581.1
PST0821_01582.1	1		1	2
PST0821_01583.1			1
PST0821_01584.1
PST0821_01585.1
PST0821_01586.1
PST0821_01587.1
PST0821_01588.1
PST0821_01589.1
PST0821_01590.1
PST0821_01591.1
PST0821_01592.1
PST0821_01593.1	2
PST0821_01594.1
PST0821_01595.1
PST0821_01596.1
PST0821_01597.1
PST0821_01598.1
PST0821_01599.1
PST0821_01600.1
PST0821_01601.1
PST0821_01602.1
PST0821_01603.1
PST0821_01604.1
PST0821_01605.1
PST0821_01606.1
PST0821_01607.1	1
PST0821_01608.1
PST0821_01609.1
PST0821_01610.1
PST0821_01611.1
PST0821_01612.1
PST0821_01613.1
PST0821_01614.1
PST0821_01615.1
PST0821_01616.1
PST0821_01617.1
PST0821_01618.1
PST0821_01619.1
PST0821_01620.1			1
PST0821_01621.1
PST0821_01622.1
PST0821_01623.1
PST0821_01624.1
PST0821_01625.1
PST0821_01626.1
PST0821_01627.1
PST0821_01628.1	1		1
PST0821_01629.1
PST0821_01630.1
PST0821_01631.1
PST0821_01632.1
PST0821_01633.1
PST0821_01634.1
PST0821_01635.1
PST0821_01636.1
PST0821_01637.1
PST0821_01638.1
PST0821_01639.1
PST0821_01640.1
PST0821_01641.1
PST0821_01642.1	1
PST0821_01643.1
PST0821_01644.1
PST0821_01645.1	7		2
PST0821_01646.1
PST0821_01647.1
PST0821_01648.1
PST0821_01649.1
PST0821_01650.1
PST0821_01651.1
PST0821_01652.1	1		1
PST0821_01653.1
PST0821_01654.1
PST0821_01655.1
PST0821_01656.1
PST0821_01657.1
PST0821_01658.1
PST0821_01659.1
PST0821_01660.1
PST0821_01661.1
PST0821_01662.1
PST0821_01663.1			1
PST0821_01664.1
PST0821_01665.1
PST0821_01666.1
PST0821_01667.1
PST0821_01668.1	1
PST0821_01669.1
PST0821_01670.1	1
PST0821_01671.1
PST0821_01672.1
PST0821_01673.1
PST0821_01674.1	2
PST0821_01675.1
PST0821_01676.1
PST0821_01677.1			1	1
PST0821_01678.1
PST0821_01679.1
PST0821_01680.1
PST0821_01681.1
PST0821_01682.1
PST0821_01683.1
PST0821_01684.1
PST0821_01685.1
PST0821_01686.1
PST0821_01687.1
PST0821_01688.1
PST0821_01689.1
PST0821_01690.1
PST0821_01691.1	1
PST0821_01692.1
PST0821_01693.1
PST0821_01694.1
PST0821_01695.1
PST0821_01696.1
PST0821_01697.1
PST0821_01698.1
PST0821_01699.1
PST0821_01700.1
PST0821_01701.1
PST0821_01702.1
PST0821_01703.1
PST0821_01704.1			2
PST0821_01705.1
PST0821_01706.1
PST0821_01707.1
PST0821_01708.1
PST0821_01709.1
PST0821_01710.1
PST0821_01711.1
PST0821_01712.1
PST0821_01713.1
PST0821_01714.1
PST0821_01715.1
PST0821_01716.1
PST0821_01717.1			2
PST0821_01718.1
PST0821_01719.1
PST0821_01720.1
PST0821_01721.1
PST0821_01722.1
PST0821_01723.1
PST0821_01724.1
PST0821_01725.1
PST0821_01726.1
PST0821_01727.1
PST0821_01728.1
PST0821_01729.1
PST0821_01730.1
PST0821_01731.1
PST0821_01732.1
PST0821_01733.1
PST0821_01734.1
PST0821_01735.1	3
PST0821_01736.1
PST0821_01737.1
PST0821_01738.1
PST0821_01739.1
PST0821_01740.1	4
PST0821_01741.1
PST0821_01742.1
PST0821_01743.1
PST0821_01744.1
PST0821_01745.1	1
PST0821_01746.1
PST0821_01747.1
PST0821_01748.1
PST0821_01749.1
PST0821_01750.1
PST0821_01751.1
PST0821_01752.1
PST0821_01753.1
PST0821_01754.1
PST0821_01755.1
PST0821_01756.1
PST0821_01757.1
PST0821_01758.1
PST0821_01759.1	1
PST0821_01760.1
PST0821_01761.1
PST0821_01762.1
PST0821_01763.1
PST0821_01764.1	1		1
PST0821_01765.1
PST0821_01766.1
PST0821_01767.1
PST0821_01768.1
PST0821_01769.1			1
PST0821_01770.1
PST0821_01771.1
PST0821_01772.1
PST0821_01773.1
PST0821_01774.1
PST0821_01775.1
PST0821_01776.1
PST0821_01777.1
PST0821_01778.1
PST0821_01779.1
PST0821_01780.1	1
PST0821_01781.1
PST0821_01782.1
PST0821_01783.1
PST0821_01784.1
PST0821_01785.1
PST0821_01786.1
PST0821_01787.1			1
PST0821_01788.1
PST0821_01789.1
PST0821_01790.1
PST0821_01791.1
PST0821_01792.1
PST0821_01793.1
PST0821_01794.1
PST0821_01795.1	2		6	1
PST0821_01796.1	2		2
PST0821_01797.1
PST0821_01798.1
PST0821_01799.1
PST0821_01800.1	1
PST0821_01801.1
PST0821_01802.1	1
PST0821_01803.1
PST0821_01804.1
PST0821_01805.1
PST0821_01806.1
PST0821_01807.1	4		4
PST0821_01808.1
PST0821_01809.1
PST0821_01810.1
PST0821_01811.1
PST0821_01812.1
PST0821_01813.1
PST0821_01814.1
PST0821_01815.1
PST0821_01816.1
PST0821_01817.1
PST0821_01818.1
PST0821_01819.1
PST0821_01820.1
PST0821_01821.1	1
PST0821_01822.1
PST0821_01823.1
PST0821_01824.1
PST0821_01825.1
PST0821_01826.1
PST0821_01827.1
PST0821_01828.1
PST0821_01829.1
PST0821_01830.1	6		2
PST0821_01831.1
PST0821_01832.1
PST0821_01833.1
PST0821_01834.1
PST0821_01835.1			1
PST0821_01836.1
PST0821_01837.1
PST0821_01838.1
PST0821_01839.1
PST0821_01840.1
PST0821_01841.1
PST0821_01842.1
PST0821_01843.1
PST0821_01844.1
PST0821_01845.1
PST0821_01846.1
PST0821_01847.1
PST0821_01848.1
PST0821_01849.1
PST0821_01850.1
PST0821_01851.1
PST0821_01852.1
PST0821_01853.1
PST0821_01854.1
PST0821_01855.1
PST0821_01856.1
PST0821_01857.1
PST0821_01858.1
PST0821_01859.1
PST0821_01860.1
PST0821_01861.1
PST0821_01862.1	1		1
PST0821_01863.1
PST0821_01864.1
PST0821_01865.1
PST0821_01866.1
PST0821_01867.1
PST0821_01868.1	2
PST0821_01869.1
PST0821_01870.1
PST0821_01871.1
PST0821_01872.1
PST0821_01873.1	1		1
PST0821_01874.1	3
PST0821_01875.1
PST0821_01876.1
PST0821_01877.1
PST0821_01878.1
PST0821_01879.1
PST0821_01880.1
PST0821_01881.1			1
PST0821_01882.1
PST0821_01883.1
PST0821_01884.1
PST0821_01885.1
PST0821_01886.1
PST0821_01887.1
PST0821_01888.1
PST0821_01889.1
PST0821_01890.1			1
PST0821_01891.1			2
PST0821_01892.1
PST0821_01893.1
PST0821_01894.1
PST0821_01895.1
PST0821_01896.1	4		4
PST0821_01897.1
PST0821_01898.1
PST0821_01899.1			1
PST0821_01900.1
PST0821_01901.1
PST0821_01902.1
PST0821_01903.1
PST0821_01904.1			1
PST0821_01905.1
PST0821_01906.1
PST0821_01907.1
PST0821_01908.1
PST0821_01909.1
PST0821_01910.1
PST0821_01911.1
PST0821_01912.1
PST0821_01913.1
PST0821_01914.1
PST0821_01915.1
PST0821_01916.1
PST0821_01917.1
PST0821_01918.1
PST0821_01919.1
PST0821_01920.1
PST0821_01921.1
PST0821_01922.1			2
PST0821_01923.1
PST0821_01924.1
PST0821_01925.1
PST0821_01926.1
PST0821_01927.1
PST0821_01928.1
PST0821_01929.1
PST0821_01930.1
PST0821_01931.1	1
PST0821_01932.1
PST0821_01933.1
PST0821_01934.1
PST0821_01935.1				1
PST0821_01936.1
PST0821_01937.1
PST0821_01938.1	1		1
PST0821_01939.1
PST0821_01940.1
PST0821_01941.1
PST0821_01942.1
PST0821_01943.1
PST0821_01944.1			2
PST0821_01945.1
PST0821_01946.1
PST0821_01947.1
PST0821_01948.1	1
PST0821_01949.1
PST0821_01950.1
PST0821_01951.1
PST0821_01952.1
PST0821_01953.1
PST0821_01954.1
PST0821_01955.1
PST0821_01956.1
PST0821_01957.1
PST0821_01958.1
PST0821_01959.1
PST0821_01960.1
PST0821_01961.1
PST0821_01962.1
PST0821_01963.1
PST0821_01964.1
PST0821_01965.1
PST0821_01966.1
PST0821_01967.1
PST0821_01968.1
PST0821_01969.1
PST0821_01970.1
PST0821_01971.1
PST0821_01972.1
PST0821_01973.1
PST0821_01974.1
PST0821_01975.1
PST0821_01976.1
PST0821_01977.1
PST0821_01978.1
PST0821_01979.1
PST0821_01980.1
PST0821_01981.1
PST0821_01982.1
PST0821_01983.1
PST0821_01984.1	4		5
PST0821_01985.1
PST0821_01986.1
PST0821_01987.1
PST0821_01988.1
PST0821_01989.1
PST0821_01990.1
PST0821_01991.1	1		2
PST0821_01992.1
PST0821_01993.1
PST0821_01994.1	1
PST0821_01995.1	1		1
PST0821_01996.1
PST0821_01997.1
PST0821_01998.1
[truncated: 18,877 more rows]
