# Supplementary material for: Genome analyses of the wheat yellow (stripe) rust pathogen Puccinia striiformis f. sp. tritici reveal polymorphic and haustorial expressed secreted proteins as candidate effectors
Source: BMC Genomics. 2013 Apr 22;14:270. doi: 10.1186/1471-2164-14-270 (PMC3640902; doi:10.1186/1471-2164-14-270)
Supplement: Additional file 7 — Pairwise dN values calculated using Yn00 for each gene of the 5 PST genomes, comparing all isolates. [file 1471-2164-14-270-S7.xlsx]

## Sheet: PST-21
Additional File 7
	dN value calculated using Yn00
Gene ID	PST-43 vs. PST-21	PST-130 vs. PST-21	PST-130 vs. PST-43	PST-0821 vs PST-21	PST-0821 vs. PST-43	PST-0821 vs. PST-130	PST-877 vs. PST-21	PST-877 vs. PST-43	PST-877 vs. PST-130	PST-877 vs. PST-0821
PST21_11135	0	0	0	0	0	0	0.0347	0.0347	0.0347	0.0347
PST21_05793	0.0308	0.0386	0.0265	0.0463	0.0147	0.0116	0.0309	0.0254	0.0265	0.0275
PST21_07614	0.0463	0	0.0463	0.0546	0.0078	0.0546	0.0278	0.0177	0.0278	0.0257
PST21_05662	0	0	0	0.0194	0.0194	0.0194	0.0129	0.0129	0.0129	0.0238
PST21_16670	0.0484	0	0.0484	0.0484	0	0.0484	0.0251	0.0225	0.0251	0.0225
PST21_06305	0.0097	0	0.0097	0.0032	0.0064	0.0032	0.0162	0.0129	0.0162	0.0195
PST21_06223	0.0217	0	0.0217	0.0327	0.0108	0.0327	0.0143	0.029	0.0143	0.018
PST21_13500	0.0067	0.0223	0.0267	0.0161	0.0154	0.0338	0.0037	0.0105	0.0261	0.0173
PST21_00455	0.0085	0	0.0085	0.0169	0.0084	0.0169	0	0.0085	0	0.0169
PST21_02324	0.0084	0	0.0084	0	0.0084	0	0.0168	0.0084	0.0168	0.0168
PST21_07554	0.0166	0.011	0.0055	0.0166	0	0.0055	0	0.0166	0.011	0.0166
PST21_05999	0	0.037	0.037	0.0162	0.0162	0.0202	0	0	0.037	0.0162
PST21_05590	0	0	0	0	0	0	0.0162	0.0162	0.0162	0.0162
PST21_15685	0.0275	0.0124	0.0263	0.0182	0.0205	0.0193	0.0068	0.0205	0.0147	0.0159
PST21_14754	0.0157	0	0.0157	0.0238	0.0079	0.0238	0.0078	0.0078	0.0078	0.0158
PST21_01470	0	0.0103	0.0103	0.0103	0.0103	0	0.0051	0.0051	0.0155	0.0155
PST21_10036	0.0368	0.0368	0	0.0368	0	0	0.0208	0.0154	0.0154	0.0154
PST21_10896	0.0154	0	0.0154	0	0.0154	0	0.0154	0	0.0154	0.0154
PST21_15768	0.005	0.0025	0.0076	0.0153	0.0153	0.0127	0	0.005	0.0025	0.0153
PST21_20057	0.0321	0.0076	0.0242	0.0373	0.005	0.0294	0.0242	0.0152	0.0216	0.0152
PST21_14356	0.0151	0	0.0151	0	0.0152	0	0.0151	0	0.0151	0.0152
PST21_19814	0	0	0	0.015	0.015	0.015	0	0	0	0.015
PST21_19487	0.015	0.015	0	0	0.015	0.015	0.015	0	0	0.015
PST21_20190	0	0	0	0.0148	0.0148	0.0148	0	0	0	0.0148
PST21_11872	0.0074	0	0.0074	0.0147	0.0074	0.0147	0	0.0074	0	0.0147
PST21_15065	0.0145	0.0048	0.0096	0.0145	0	0.0096	0	0.0145	0.0048	0.0145
PST21_11112	0	0	0	0.0141	0.0141	0.0141	0	0	0	0.0141
PST21_07666	0.0126	0	0.0126	0.0137	0.0057	0.0137	0.0023	0.0126	0.0023	0.0138
PST21_03112	0	0	0	0.0068	0.0068	0.0068	0.0068	0.0068	0.0068	0.0137
PST21_12237	0.0151	0.0121	0.009	0.0136	0.0165	0.0258	0	0.0151	0.0121	0.0136
PST21_04011	0.0067	0	0.0067	0.0169	0.0101	0.0169	0.0237	0.0168	0.0237	0.0135
PST21_08865	0	0	0	0.0134	0.0134	0.0134	0	0	0	0.0134
PST21_01773	0.0086	0	0.0086	0.013	0.0219	0.013	0	0.0086	0	0.013
PST21_16646	0.0043	0	0.0043	0	0.0043	0	0.0129	0.0086	0.0129	0.0129
PST21_08758	0	0	0	0.0106	0.0106	0.0106	0.0019	0.0019	0.0019	0.0126
PST21_10277	0.0063	0.0254	0.019	0.0157	0.0094	0.0094	0.0031	0.0031	0.0222	0.0125
PST21_03462	0.0188	0	0.0188	0.0124	0.0062	0.0124	0	0.0188	0	0.0124
PST21_18756	0	0.0267	0.0267	0	0	0.0267	0.0123	0.0123	0.0394	0.0123
PST21_07881	0.0308	0.0183	0.0122	0.0246	0.0061	0.0061	0.0244	0.0061	0.0061	0.0122
PST21_11951	0.004	0.0081	0.0121	0.004	0.0081	0.0121	0.0081	0.0122	0	0.0122
PST21_11499	0	0	0	0.0122	0.0122	0.0122	0	0	0	0.0122
PST21_15279	0.0184	0	0.0184	0.0184	0	0.0184	0.0061	0.0122	0.0061	0.0122
PST21_18428	0	0	0	0.0119	0.0119	0.0119	0	0	0	0.0119
PST21_07350	0.0119	0	0.0119	0.0119	0	0.0119	0	0.0119	0	0.0119
PST21_06098	0.0057	0	0.0057	0.0115	0.0173	0.0115	0	0.0057	0	0.0115
PST21_07090	0.0023	0.0023	0.0046	0.0092	0.0068	0.0115	0.0069	0.0046	0.0092	0.0114
PST21_00220	0	0	0	0.0114	0.0114	0.0114	0	0	0	0.0114
PST21_06966	0	0	0	0	0	0	0.0113	0.0113	0.0113	0.0113
PST21_16519	0.0057	0	0.0057	0.0114	0.0113	0.0114	0	0.0056	0	0.0113
PST21_06678	0	0.0028	0.0028	0	0	0.0028	0.0113	0.0113	0.0085	0.0113
PST21_01771	0.0099	0.0085	0.0099	0.0099	0.0085	0.0128	0.0127	0.0142	0.0156	0.0113
PST21_14446	0.0045	0	0.0045	0.0159	0.0113	0.0159	0.0045	0	0.0045	0.0113
PST21_09319	0.014	0.0084	0.0168	0.0028	0.0168	0.0112	0.0084	0.0225	0.0112	0.0112
PST21_09943	0.0225	0	0.0225	0	0.0225	0	0.0111	0.0224	0.0111	0.0111
PST21_15274	0.011	0.0281	0.0167	0	0.011	0.0281	0.011	0	0.0167	0.011
PST21_06747	0	0	0	0	0	0	0.0109	0.0109	0.0109	0.011
PST21_00665	0.011	0.011	0	0.011	0	0	0	0.011	0.011	0.011
PST21_10920	0	0.022	0.022	0	0	0.022	0.0109	0.0109	0.0258	0.0109
PST21_06262	0.0161	0.0053	0.0107	0.0107	0.0053	0.0053	0	0.0161	0.0053	0.0107
PST21_19256	0.0105	0.0035	0.007	0.014	0.0035	0.0105	0.0035	0.007	0	0.0105
PST21_20550	0.0026	0	0.0026	0.0104	0.013	0.0104	0	0.0026	0	0.0104
PST21_18706	0.0104	0	0.0104	0.0069	0.0173	0.0069	0.0034	0.0069	0.0034	0.0104
PST21_10371	0.0169	0.0135	0.0101	0.0204	0.0033	0.0135	0.0101	0.0067	0.0169	0.0101
PST21_01528	0	0	0	0.0101	0.0101	0.0101	0	0	0	0.0101
PST21_12715	0.0097	0	0.0097	0.0097	0	0.0097	0	0.0097	0	0.0097
PST21_11365	0.0049	0.0135	0.0134	0.0209	0.0159	0.0146	0.0159	0.011	0.0146	0.0097
PST21_14950	0	0	0	0.0097	0.0097	0.0097	0	0	0	0.0097
PST21_01464	0	0	0	0.0097	0.0097	0.0097	0	0	0	0.0097
PST21_03682	0.0035	0.0053	0.007	0.0061	0.0079	0.0009	0.0035	0.007	0.0088	0.0097
PST21_15755	0.0146	0	0.0146	0.0196	0.0048	0.0196	0.0097	0.0048	0.0097	0.0097
PST21_11329	0.0077	0	0.0077	0	0.0077	0	0.0096	0.0038	0.0096	0.0096
PST21_01885	0.019	0.0094	0.0095	0.019	0.0063	0.0159	0.0158	0.0031	0.0063	0.0095
PST21_08155	0	0.0031	0.0031	0.0095	0.0095	0.0127	0	0	0.0031	0.0095
PST21_11773	0.0039	0.0008	0.0047	0.0102	0.0142	0.0094	0.0055	0.0047	0.0063	0.0094
PST21_09010	0	0.0093	0.0093	0.0062	0.0062	0.0031	0.0031	0.0031	0.0062	0.0093
PST21_07070	0.0187	0.0163	0.0163	0.0092	0.0234	0.0116	0	0.0187	0.0163	0.0092
PST21_09129	0	0	0	0	0	0	0.0091	0.0091	0.0091	0.0091
PST21_19718	0.0091	0	0.0091	0.0023	0.0068	0.0023	0.0068	0.0068	0.0068	0.0091
PST21_04864	0.006	0.0151	0.0212	0.012	0.012	0.0151	0.003	0.003	0.0182	0.009
PST21_05105	0.0088	0.0058	0.0029	0.0088	0	0.0029	0	0.0088	0.0058	0.0088
PST21_19346	0.0131	0.0044	0.0088	0.0131	0	0.0087	0.0044	0.0088	0.0088	0.0087
PST21_11838	0.0115	0.0086	0.0144	0.0029	0.0086	0.0057	0.0115	0.0114	0.0086	0.0086
PST21_05586	0.021	0	0.021	0.0069	0.021	0.0069	0.0052	0.0157	0.0052	0.0086
PST21_13779	0.0043	0	0.0043	0	0.0043	0	0.0085	0.0128	0.0085	0.0085
PST21_14038	0.0529	0	0.0529	0.0172	0.0351	0.0172	0.0085	0.044	0.0085	0.0085
PST21_04560	0.0128	0.0215	0.0085	0.0128	0.0085	0.0085	0.0128	0.0085	0.0085	0.0085
PST21_00443	0	0	0	0	0	0	0.0084	0.0084	0.0084	0.0084
PST21_08967	0	0	0	0	0	0	0.0084	0.0084	0.0084	0.0084
PST21_20294	0	0	0	0.0083	0.0083	0.0083	0	0	0	0.0083
PST21_08304	0	0.0082	0.0082	0	0	0.0082	0.0082	0.0082	0.0165	0.0082
PST21_05747	0.0192	0	0.0192	0.0099	0.011	0.0099	0.0092	0.0118	0.0092	0.0081
PST21_12703	0	0	0	0.0081	0.0081	0.0081	0	0	0	0.0081
PST21_02707	0	0	0	0.0041	0.0041	0.0041	0.0041	0.0041	0.0041	0.0081
PST21_11988	0.004	0.008	0.004	0	0.004	0.008	0.008	0.004	0	0.008
PST21_14757	0.0161	0.008	0.008	0	0.0161	0.008	0.008	0.008	0	0.008
PST21_11819	0.008	0	0.008	0.008	0	0.008	0	0.008	0	0.008
PST21_09550	0.0145	0	0.0145	0.0151	0.0047	0.0151	0.0135	0.0084	0.0135	0.0079
PST21_01136	0	0	0	0.0079	0.0079	0.0079	0	0	0	0.0079
PST21_09632	0.0118	0.0118	0	0.0079	0.0039	0.0039	0	0.0118	0.0118	0.0079
PST21_05310	0.0316	0	0.0316	0.0078	0.0397	0.0078	0	0.0316	0	0.0078
PST21_08585	0.0078	0.0026	0.0052	0.0078	0	0.0052	0	0.0078	0.0026	0.0078
PST21_12785	0.0078	0	0.0078	0.0078	0	0.0078	0	0.0078	0	0.0078
PST21_11326	0.0078	0.0078	0	0	0.0078	0.0078	0.0078	0	0	0.0078
PST21_12516	0	0	0	0.0077	0.0077	0.0077	0	0	0	0.0077
PST21_05670	0.0077	0.0058	0.0058	0.0077	0.0038	0.0058	0	0.0077	0.0058	0.0077
PST21_09783	0.0076	0.0153	0.0153	0.0076	0.0076	0.0076	0	0.0076	0.0153	0.0076
PST21_03217	0.0076	0	0.0076	0.0076	0	0.0076	0	0.0076	0	0.0076
PST21_09595	0	0.0076	0.0076	0.0076	0.0076	0	0	0	0.0076	0.0076
PST21_00150	0	0	0	0	0	0	0.0076	0.0076	0.0076	0.0076
PST21_09161	0	0	0	0.0076	0.0076	0.0076	0	0	0	0.0076
PST21_03323	0.023	0	0.023	0.0075	0.0152	0.0075	0	0.023	0	0.0075
PST21_11561	0.0075	0	0.0075	0.0075	0	0.0075	0	0.0075	0	0.0075
PST21_10216	0.0104	0.0009	0.0113	0.0075	0.0085	0.0066	0.0019	0.0085	0.0028	0.0075
PST21_04713	0	0	0	0	0	0	0.0075	0.0075	0.0075	0.0075
PST21_07923	0.0075	0	0.0075	0.0075	0	0.0075	0	0.0075	0	0.0075
PST21_15236	0	0	0	0.0075	0.0075	0.0075	0	0	0	0.0075
PST21_07462	0	0.0074	0.0074	0.0074	0.0074	0	0	0	0.0074	0.0074
PST21_19584	0.0074	0	0.0074	0.0074	0	0.0074	0	0.0074	0	0.0074
PST21_03200	0	0.0037	0.0037	0.0074	0.0074	0.0037	0	0	0.0037	0.0074
PST21_17192	0	0	0	0.0074	0.0074	0.0074	0	0	0	0.0074
PST21_14536	0.0074	0	0.0074	0	0.0074	0	0.0074	0	0.0074	0.0074
PST21_07533	0.0025	0	0.0025	0.0025	0	0.0025	0.0049	0.0074	0.0049	0.0074
PST21_04590	0	0	0	0.0073	0.0073	0.0073	0	0	0	0.0073
PST21_08169	0.0073	0.0073	0	0.0073	0	0	0	0.0073	0.0073	0.0073
PST21_00282	0.0073	0	0.0073	0.0073	0	0.0073	0	0.0073	0	0.0073
PST21_13047	0.0072	0	0.0072	0.0072	0	0.0072	0	0.0072	0	0.0072
PST21_05850	0	0	0	0.0072	0.0072	0.0072	0	0	0	0.0072
PST21_19472	0.0072	0.0036	0.0036	0.0072	0	0.0036	0	0.0072	0.0036	0.0072
PST21_10099	0	0	0	0.0072	0.0072	0.0072	0	0	0	0.0072
PST21_08707	0.0072	0.0264	0.0192	0.0072	0	0.0192	0.0144	0.0072	0.0266	0.0072
PST21_07757	0.0107	0	0.0107	0.0107	0	0.0107	0.0036	0.0071	0.0036	0.0071
PST21_04919	0	0	0	0	0	0	0.0071	0.0071	0.0071	0.0071
PST21_02824	0.0036	0	0.0036	0.0072	0.0036	0.0072	0.0071	0.0036	0.0071	0.0071
PST21_03957	0	0	0	0.0035	0.0035	0.0035	0.0035	0.0035	0.0035	0.0071
PST21_15727	0	0	0	0.0071	0.0071	0.0071	0	0	0	0.0071
PST21_12476	0.0071	0	0.0071	0	0.0071	0	0.0071	0	0.0071	0.0071
PST21_06278	0.0117	0.007	0.0093	0.0117	0	0.0093	0.0047	0.007	0.0023	0.007
PST21_15324	0.0084	0	0.0084	0.0212	0.0126	0.0212	0.0169	0.0112	0.0169	0.007
PST21_19008	0	0	0	0.0027	0.0027	0.0027	0.0041	0.0041	0.0041	0.0069
PST21_16948	0.0103	0	0.0103	0.0103	0	0.0103	0.0034	0.0069	0.0034	0.0069
PST21_00409	0.0069	0	0.0069	0.0069	0	0.0069	0	0.0069	0	0.0069
PST21_09158	0	0.0069	0.0069	0.0069	0.0069	0.0069	0	0	0.0069	0.0069
PST21_05794	0.014	0	0.014	0.0282	0.0139	0.0282	0.021	0.0069	0.021	0.0069
PST21_04522	0.0046	0	0.0046	0.0115	0.0115	0.0115	0.0046	0.0091	0.0046	0.0068
PST21_19245	0.0011	0.0045	0.0034	0.0045	0.0034	0.0068	0.0023	0.0034	0.0068	0.0068
PST21_03733	0.0068	0	0.0068	0.0102	0.0102	0.0102	0.0102	0.0034	0.0102	0.0068
PST21_03520	0	0	0	0.0068	0.0068	0.0068	0	0	0	0.0068
PST21_04238	0.0027	0.0069	0.0041	0.0027	0.0027	0.0041	0.0041	0.0041	0.0027	0.0068
PST21_06868	0.0068	0.0022	0.0045	0.0113	0.0045	0.009	0.0045	0.0113	0.0068	0.0068
PST21_15029	0.0034	0.0034	0.0068	0	0.0034	0.0034	0.0068	0.0034	0.0103	0.0068
PST21_11677	0.0017	0.0051	0.0034	0.0017	0.0034	0.0068	0.0085	0.0068	0.0034	0.0068
PST21_07696	0	0.0136	0.0136	0.0136	0.0136	0	0.0068	0.0068	0.0068	0.0068
PST21_12318	0.0204	0	0.0204	0.0204	0	0.0204	0.0135	0.0067	0.0135	0.0067
PST21_02105	0.0205	0	0.0205	0	0.0205	0	0.0067	0.0275	0.0067	0.0067
PST21_10615	0	0	0	0	0	0	0.0067	0.0067	0.0067	0.0067
PST21_03803	0.0067	0	0.0067	0.0067	0.0045	0.0067	0.0045	0.0022	0.0045	0.0067
PST21_06270	0.0067	0	0.0067	0.0067	0	0.0067	0	0.0067	0	0.0067
PST21_11646	0.0067	0	0.0067	0.01	0.01	0.01	0.0033	0.0033	0.0033	0.0066
PST21_16577	0.0066	0	0.0066	0.0066	0	0.0066	0	0.0066	0	0.0066
PST21_02210	0	0	0	0	0	0	0.0066	0.0066	0.0066	0.0066
PST21_03689	0.0032	0	0.0032	0.0065	0.0032	0.0065	0	0.0032	0	0.0065
PST21_18905	0.0064	0	0.0064	0.0064	0	0.0064	0	0.0064	0	0.0064
PST21_17010	0	0	0	0	0	0	0.0064	0.0064	0.0064	0.0064
PST21_08879	0.007	0	0.007	0.0035	0.0035	0.0035	0.0029	0.0099	0.0029	0.0064
PST21_01563	0.0064	0	0.0064	0.0032	0.0032	0.0032	0.0032	0.0032	0.0032	0.0064
PST21_11749	0	0	0	0	0	0	0.0064	0.0064	0.0064	0.0064
PST21_13407	0.0064	0	0.0064	0	0.0064	0	0.0064	0	0.0064	0.0064
PST21_00323	0	0.0127	0.0127	0.0063	0.0063	0.0063	0	0	0.0127	0.0063
PST21_17196	0.0063	0	0.0063	0.0063	0	0.0063	0	0.0063	0	0.0063
PST21_06894	0.0063	0	0.0063	0	0.0063	0	0.0063	0	0.0063	0.0063
PST21_06387	0	0	0	0.0063	0.0063	0.0063	0	0	0	0.0063
PST21_16413	0	0.0042	0.0042	0	0	0.0042	0.0063	0.0063	0.0105	0.0063
PST21_12459	0	0.0085	0.0085	0.0063	0.0063	0.0064	0	0	0.0085	0.0063
PST21_11963	0.0042	0.0042	0.0042	0.0042	0.0042	0.0042	0.0063	0.0021	0.0063	0.0063
PST21_12948	0	0	0	0.0016	0.0016	0.0016	0.0047	0.0047	0.0047	0.0063
PST21_15698	0.0038	0	0.0038	0.0025	0.0038	0.0025	0.0063	0.005	0.0063	0.0063
PST21_04614	0.0063	0	0.0063	0.0032	0.0032	0.0032	0.0032	0.0032	0.0032	0.0063
PST21_03362	0.0063	0	0.0063	0.0063	0	0.0063	0	0.0063	0	0.0063
PST21_13847	0.0062	0.0062	0	0	0.0062	0.0062	0.0062	0	0	0.0062
PST21_04348	0	0	0	0.0062	0.0062	0.0062	0.0124	0.0124	0.0124	0.0062
PST21_13934	0.0062	0	0.0062	0	0.0062	0	0.0062	0	0.0062	0.0062
PST21_11889	0.0062	0.0062	0	0.0062	0	0	0	0.0062	0.0062	0.0062
PST21_07645	0.0062	0	0.0062	0.0062	0	0.0062	0	0.0062	0	0.0062
PST21_07523	0	0	0	0	0	0	0.0062	0.0062	0.0062	0.0062
PST21_02775	0	0	0	0.0062	0.0062	0.0062	0	0	0	0.0062
PST21_10572	0	0	0	0	0	0	0.0061	0.0061	0.0061	0.0061
PST21_19705	0	0	0	0	0	0	0.0061	0.0061	0.0061	0.0061
PST21_20473	0	0	0	0	0	0	0.0061	0.0061	0.0061	0.0061
PST21_09477	0.0123	0	0.0123	0.0123	0	0.0123	0.0185	0.0061	0.0185	0.0061
PST21_15930	0.0046	0	0.0046	0	0.0046	0	0.0061	0.0015	0.0061	0.0061
PST21_02494	0.0061	0	0.0061	0.0061	0	0.0061	0	0.0061	0	0.0061
PST21_19934	0	0	0	0	0	0	0.0061	0.0061	0.0061	0.0061
PST21_17212	0.0061	0	0.0061	0.0092	0.003	0.0092	0.0031	0.0092	0.0031	0.0061
PST21_10303	0.0101	0	0.0101	0.006	0.004	0.006	0.008	0.002	0.008	0.006
PST21_03819	0.0118	0	0.0118	0.0059	0.006	0.0059	0.0118	0	0.0118	0.006
PST21_06345	0.006	0	0.006	0.003	0.0091	0.003	0.0091	0.003	0.0091	0.006
PST21_15748	0.006	0.003	0.003	0.006	0	0.003	0	0.006	0.003	0.006
PST21_00800	0	0	0	0.0043	0.0043	0.0043	0.0017	0.0017	0.0017	0.006
PST21_05268	0	0	0	0	0	0	0.0059	0.0059	0.0059	0.0059
PST21_17316	0.0059	0	0.0059	0.0059	0	0.0059	0	0.0059	0	0.0059
PST21_12417	0.0059	0	0.0059	0	0.0059	0	0.0059	0	0.0059	0.0059
PST21_03328	0	0	0	0.0059	0.0059	0.0059	0	0	0	0.0059
PST21_12862	0	0	0	0	0	0	0.0059	0.0059	0.0058	0.0059
PST21_16887	0	0	0	0.0059	0.0059	0.0059	0	0	0	0.0059
PST21_12986	0.0059	0	0.0059	0.0059	0	0.0059	0	0.0059	0	0.0059
PST21_16548	0	0	0	0.0059	0.0059	0.0059	0	0	0	0.0059
PST21_13885	0.0029	0	0.0029	0.0058	0.0029	0.0058	0.0058	0.0029	0.0058	0.0058
PST21_16235	0.0058	0.0058	0	0	0.0058	0.0058	0.0058	0	0	0.0058
PST21_04294	0.0058	0	0.0058	0.0058	0	0.0058	0	0.0058	0	0.0058
PST21_04486	0	0.0116	0.0116	0	0	0.0116	0.0058	0.0058	0.0058	0.0058
PST21_19278	0.0058	0	0.0058	0.0058	0	0.0058	0	0.0058	0	0.0058
PST21_00183	0	0	0	0.0058	0.0058	0.0058	0	0	0	0.0058
PST21_10120	0	0	0	0	0	0	0.0058	0.0058	0.0057	0.0058
PST21_08780	0	0	0	0	0	0	0.0057	0.0057	0.0057	0.0057
PST21_17529	0.0115	0	0.0115	0.0115	0	0.0115	0.0057	0.0057	0.0057	0.0057
PST21_14039	0.0028	0.0014	0.0043	0.0071	0.0071	0.0085	0.0014	0.0014	0.0028	0.0057
PST21_19529	0.0057	0	0.0057	0.0057	0	0.0057	0	0.0057	0	0.0057
PST21_17654	0.0101	0.0014	0.0086	0.0086	0.0014	0.0101	0.0029	0.0072	0.0043	0.0057
PST21_16477	0	0	0	0.0057	0.0057	0.0057	0	0	0	0.0057
PST21_02620	0.0113	0	0.0113	0.0056	0.0056	0.0056	0	0.0113	0	0.0056
PST21_01105	0	0	0	0.0056	0.0056	0.0056	0	0	0	0.0056
PST21_15774	0	0	0	0	0	0	0.0056	0.0056	0.0056	0.0056
PST21_18926	0.0112	0.0084	0.014	0.0028	0.0084	0.0056	0.0028	0.0084	0.0112	0.0056
PST21_08951	0	0	0	0.0084	0.0084	0.0084	0.0028	0.0028	0.0028	0.0056
PST21_20014	0	0	0	0.0028	0.0028	0.0028	0.0028	0.0028	0.0028	0.0056
PST21_04206	0.0019	0	0.0019	0.0028	0.0009	0.0028	0.0028	0.0047	0.0028	0.0056
PST21_01673	0.0027	0.0083	0.0111	0.0027	0.0055	0.0111	0.0083	0.0055	0.0167	0.0055
PST21_07771	0.0055	0	0.0055	0.0055	0	0.0055	0	0.0055	0	0.0055
PST21_14134	0	0	0	0.0055	0.0055	0.0055	0	0	0	0.0055
PST21_14931	0.0055	0.0055	0.011	0.0055	0.011	0	0	0.0055	0.0055	0.0055
PST21_14240	0	0	0	0.0055	0.0055	0.0055	0	0	0	0.0055
PST21_18842	0	0	0	0	0	0	0.0055	0.0055	0.0055	0.0055
PST21_02095	0	0	0	0	0	0	0.0054	0.0054	0.0054	0.0054
PST21_12956	0	0	0	0.0036	0.0036	0.0036	0.0018	0.0018	0.0018	0.0054
PST21_10837	0.0071	0	0.0071	0.0054	0.0126	0.0054	0	0.0071	0	0.0054
PST21_16439	0.0054	0	0.0054	0.0054	0	0.0054	0	0.0054	0	0.0054
PST21_11625	0.0054	0	0.0054	0.0054	0	0.0054	0	0.0054	0	0.0054
PST21_05019	0.0054	0	0.0054	0.0163	0.0108	0.0163	0.0108	0.0163	0.0108	0.0054
PST21_09885	0.0054	0	0.0054	0.0054	0	0.0054	0	0.0054	0	0.0054
PST21_12858	0	0	0	0	0	0	0.0054	0.0054	0.0054	0.0054
PST21_05013	0.0108	0	0.0108	0	0.0108	0	0.0054	0.0054	0.0054	0.0054
PST21_01192	0	0	0	0.0054	0.0054	0.0054	0	0	0	0.0054
PST21_08942	0.0054	0	0.0054	0.0054	0	0.0054	0	0.0054	0	0.0054
PST21_10428	0	0	0	0	0	0	0.0054	0.0054	0.0054	0.0054
PST21_20603	0.0054	0	0.0054	0.0054	0	0.0054	0	0.0054	0	0.0054
PST21_12079	0.0164	0	0.0164	0.0054	0.0109	0.0054	0.0109	0.0054	0.0109	0.0054
PST21_19217	0.0018	0.0018	0.0035	0.0018	0.0035	0	0.0035	0.0018	0.0053	0.0053
PST21_09554	0.0026	0.0026	0	0.0026	0	0	0.0079	0.0053	0.0053	0.0053
PST21_19760	0.0027	0	0.0027	0.0053	0.0027	0.0053	0.0053	0.0027	0.0053	0.0053
PST21_15821	0	0	0	0	0	0	0.0053	0.0053	0.0053	0.0053
PST21_18953	0.0026	0.0026	0.0053	0.0053	0.0079	0.0079	0.0079	0.0053	0.0106	0.0053
PST21_00767	0.0053	0	0.0053	0	0.0053	0	0.0053	0	0.0053	0.0053
PST21_05546	0.016	0.0106	0.0268	0	0.0159	0.0106	0.0053	0.0106	0.016	0.0053
PST21_06972	0.0053	0	0.0053	0.0053	0	0.0053	0	0.0053	0	0.0053
PST21_19544	0.0159	0.0269	0.0106	0.0313	0.015	0.0086	0.0257	0.0203	0.0139	0.0053
PST21_19320	0.0069	0	0.0069	0.0069	0	0.0069	0.0017	0.0052	0.0017	0.0052
PST21_09084	0.0052	0	0.0052	0	0.0052	0	0.0052	0	0.0052	0.0052
PST21_11383	0	0	0	0.0052	0.0052	0.0052	0	0	0	0.0052
PST21_11443	0	0	0	0.0052	0.0052	0.0052	0	0	0	0.0052
PST21_18330	0.0034	0.0017	0.0017	0.0069	0.0034	0.0052	0.0017	0.0017	0	0.0052
PST21_09731	0	0.0052	0.0052	0	0	0.0052	0.0052	0.0052	0	0.0052
PST21_09327	0.0052	0.0026	0.0026	0.0052	0	0.0026	0	0.0052	0.0026	0.0052
PST21_02387	0	0	0	0.0052	0.0052	0.0052	0	0	0	0.0052
PST21_11245	0.0051	0	0.0051	0.0051	0	0.0051	0	0.0051	0	0.0051
PST21_20446	0	0.0051	0.0051	0	0	0.0051	0.0051	0.0051	0.0102	0.0051
PST21_19511	0.0102	0.0076	0.0077	0.0077	0.0025	0.0102	0.0128	0.0025	0.0051	0.0051
PST21_03373	0.0051	0	0.0051	0.0051	0	0.0051	0	0.0051	0	0.0051
PST21_06759	0	0	0	0.0051	0.0051	0.0051	0	0	0	0.0051
PST21_12334	0.0051	0	0.0051	0.0051	0	0.0051	0	0.0051	0	0.0051
PST21_10912	0	0	0	0	0	0	0.0051	0.0051	0.0051	0.0051
PST21_16171	0.0051	0	0.0051	0	0.0051	0	0.0051	0	0.0051	0.0051
PST21_20080	0.005	0	0.005	0.005	0	0.005	0	0.005	0	0.005
PST21_07573	0	0.005	0.005	0.005	0.005	0	0	0	0.005	0.005
PST21_11036	0	0	0	0.005	0.005	0.005	0	0	0	0.005
PST21_04829	0.0062	0	0.0062	0.0037	0.0025	0.0037	0.0037	0.0025	0.0037	0.005
PST21_07045	0	0	0	0.0049	0.0049	0.0049	0	0	0	0.0049
PST21_15843	0	0	0	0	0	0	0.0049	0.0049	0.0049	0.0049
PST21_15642	0.0048	0.0048	0	0.0048	0	0	0.0096	0.0048	0.0048	0.0048
PST21_10447	0.0024	0	0.0024	0.006	0.006	0.006	0.0036	0.0012	0.0036	0.0048
PST21_14303	0.0064	0.0032	0.0064	0.0048	0.0016	0.0048	0.0032	0.0032	0.0064	0.0048
PST21_03853	0	0	0	0.0048	0.0048	0.0048	0	0	0	0.0048
PST21_06512	0.0048	0.0146	0.0097	0.0048	0	0.0097	0	0.0048	0.0146	0.0048
PST21_11082	0	0	0	0	0	0	0.0048	0.0048	0.0048	0.0048
PST21_12084	0	0	0	0.0048	0.0048	0.0048	0	0	0	0.0048
PST21_18631	0	0.0024	0.0024	0.0048	0.0048	0.0072	0	0	0.0024	0.0048
PST21_01829	0.0048	0	0.0048	0.0048	0	0.0048	0	0.0048	0	0.0048
PST21_05722	0	0	0	0	0	0	0.0048	0.0048	0.0048	0.0048
PST21_11139	0.0048	0.0048	0	0	0.0048	0.0048	0.0048	0	0	0.0048
PST21_11366	0.0016	0	0.0016	0.0095	0.0079	0.0095	0.0047	0.0063	0.0047	0.0048
PST21_20226	0.0048	0.0097	0.0048	0	0.0048	0.0097	0.0048	0	0.0048	0.0048
PST21_08981	0	0.0047	0.0047	0.0047	0.0047	0	0	0	0.0047	0.0047
PST21_17855	0.0047	0.0047	0	0.0023	0.0023	0.0023	0.0023	0.0023	0.0023	0.0047
PST21_06063	0.0047	0	0.0047	0	0.0047	0	0.0047	0	0.0047	0.0047
PST21_02716	0.0008	0	0.0008	0.0055	0.0047	0.0055	0.0024	0.0016	0.0024	0.0047
PST21_00086	0.0097	0	0.0097	0.0103	0.0031	0.0103	0.0081	0.004	0.0081	0.0047
PST21_18551	0.0047	0.0047	0	0	0.0047	0.0047	0.0047	0	0	0.0047
PST21_18659	0.0047	0	0.0047	0.0047	0	0.0047	0	0.0047	0	0.0047
PST21_12130	0.0047	0	0.0047	0.0047	0	0.0047	0	0.0047	0	0.0047
PST21_01045	0.0047	0	0.0047	0	0.0047	0	0.0047	0	0.0047	0.0047
PST21_01148	0.0047	0	0.0047	0	0.0047	0	0.0047	0	0.0047	0.0047
PST21_02911	0	0.0047	0.0047	0.0047	0.0047	0	0	0	0.0047	0.0047
PST21_17051	0	0	0	0.0047	0.0047	0.0047	0	0	0	0.0047
PST21_01735	0	0	0	0	0	0	0.0047	0.0047	0.0047	0.0047
PST21_05472	0	0	0	0	0	0	0.0047	0.0047	0.0047	0.0047
PST21_03817	0.0046	0	0.0046	0.0023	0.007	0.0023	0.0023	0.0023	0.0023	0.0046
PST21_10768	0	0	0	0	0	0	0.0046	0.0046	0.0046	0.0046
PST21_17246	0	0	0	0.0046	0.0046	0.0046	0	0	0	0.0046
PST21_08388	0.0046	0	0.0046	0.0046	0.0093	0.0046	0	0.0046	0	0.0046
PST21_18779	0	0	0	0	0	0	0.0046	0.0046	0.0046	0.0046
PST21_06241	0	0	0	0.0046	0.0046	0.0046	0	0	0	0.0046
PST21_02789	0.0046	0	0.0046	0.0046	0	0.0046	0	0.0046	0	0.0046
PST21_18110	0	0	0	0	0	0	0.0046	0.0046	0.0046	0.0046
PST21_13581	0.0046	0.0046	0	0.0046	0	0	0.0092	0.0046	0.0046	0.0046
PST21_09840	0.0023	0	0.0023	0.0046	0.007	0.0046	0	0.0023	0	0.0046
PST21_05378	0.0092	0	0.0092	0.0046	0.0046	0.0046	0	0.0092	0	0.0046
PST21_05285	0.0046	0	0.0046	0.0046	0	0.0046	0	0.0046	0	0.0046
PST21_11903	0.0046	0	0.0046	0.0046	0	0.0046	0	0.0046	0	0.0046
PST21_20005	0.0046	0	0.0046	0.0046	0	0.0046	0	0.0046	0	0.0046
PST21_14475	0.0045	0	0.0045	0.0045	0	0.0045	0	0.0045	0	0.0045
PST21_13560	0.0067	0	0.0067	0.0067	0	0.0067	0.0022	0.0045	0.0022	0.0045
PST21_12900	0	0	0	0	0	0	0.0045	0.0045	0.0045	0.0045
PST21_04907	0.0045	0.0091	0.0045	0.0045	0	0.0045	0.0091	0.0045	0.0091	0.0045
PST21_15785	0	0	0	0	0	0	0.0045	0.0045	0.0045	0.0045
PST21_09376	0.0045	0.0045	0	0.0045	0	0	0	0.0045	0.0045	0.0045
PST21_10219	0.0135	0	0.0135	0.0135	0	0.0135	0.009	0.0045	0.009	0.0045
PST21_10718	0	0.0045	0.0045	0.0091	0.0091	0.0045	0.0045	0.0045	0.0091	0.0045
PST21_18876	0.0022	0.0011	0.0011	0.0079	0.0056	0.0068	0.0056	0.0056	0.0068	0.0045
PST21_18504	0	0	0	0.0045	0.0045	0.0045	0	0	0	0.0045
PST21_10631	0.009	0.009	0.009	0.009	0	0.009	0.0045	0.0045	0.0135	0.0045
PST21_06367	0.0045	0.0045	0	0	0.0045	0.0045	0.0045	0	0	0.0045
PST21_10312	0.0045	0.0045	0	0.0091	0.0045	0.0045	0.0045	0	0	0.0045
PST21_04892	0.0045	0	0.0045	0	0.0045	0	0.0045	0	0.0045	0.0045
PST21_04174	0.0055	0.0055	0.0089	0.0067	0.0055	0.0078	0.0044	0.0033	0.01	0.0044
PST21_18155	0.0089	0	0.0089	0.0089	0	0.0089	0.0045	0.0044	0.0045	0.0044
PST21_08558	0	0	0	0	0	0	0.0044	0.0044	0.0044	0.0044
PST21_18101	0.0044	0	0.0044	0.0044	0	0.0044	0	0.0044	0	0.0044
PST21_04754	0.0044	0	0.0044	0.0133	0.0088	0.0133	0.0088	0.0044	0.0088	0.0044
PST21_08041	0.0268	0	0.0268	0.0044	0.0223	0.0044	0.0089	0.027	0.0089	0.0044
PST21_18141	0	0.0089	0.0089	0.0044	0.0044	0.0044	0	0	0.0089	0.0044
PST21_07589	0.0044	0	0.0044	0.0044	0	0.0044	0	0.0044	0	0.0044
PST21_04946	0	0	0	0	0	0	0.0044	0.0044	0.0044	0.0044
PST21_02895	0.0089	0.0044	0.0044	0.0044	0.0044	0	0.0089	0	0.0044	0.0044
PST21_01737	0.0044	0.0044	0	0.0044	0	0	0	0.0044	0.0044	0.0044
PST21_07889	0.0043	0	0.0043	0	0.0043	0	0.0043	0	0.0043	0.0043
PST21_13654	0.0043	0	0.0043	0.0043	0	0.0043	0.0087	0.0043	0.0087	0.0043
PST21_08491	0.0043	0	0.0043	0	0.0043	0	0.0043	0	0.0043	0.0043
PST21_20036	0.0172	0.0043	0.0215	0.0043	0.0216	0	0	0.0172	0.0043	0.0043
PST21_18867	0	0	0	0	0	0	0.0043	0.0044	0.0043	0.0043
PST21_12072	0.0043	0	0.0043	0.0043	0	0.0043	0	0.0043	0	0.0043
PST21_14487	0	0	0	0.0043	0.0043	0.0043	0	0	0	0.0043
PST21_12597	0.0043	0	0.0043	0.0086	0.0043	0.0086	0.0043	0	0.0043	0.0043
PST21_09471	0	0	0	0.0043	0.0043	0.0043	0	0	0	0.0043
PST21_02365	0	0	0	0	0	0	0.0043	0.0043	0.0043	0.0043
PST21_13588	0.0058	0	0.0058	0.0058	0	0.0058	0.0014	0.0043	0.0014	0.0043
PST21_19128	0.0032	0.0011	0.0043	0.0043	0.0075	0.0054	0	0.0032	0.0011	0.0043
PST21_05692	0.0021	0.0021	0	0.0042	0.0021	0.0021	0	0.0021	0.0021	0.0042
PST21_04940	0	0	0	0	0	0	0.0042	0.0042	0.0042	0.0042
PST21_14100	0.0042	0	0.0042	0.0042	0	0.0042	0	0.0042	0	0.0042
PST21_03820	0.0084	0	0.0084	0.0084	0	0.0084	0.0042	0.0042	0.0042	0.0042
PST21_18951	0	0.0084	0.0084	0	0	0.0084	0.0042	0.0042	0.0042	0.0042
PST21_14707	0	0	0	0	0	0	0.0042	0.0042	0.0042	0.0042
PST21_18268	0	0.0085	0.0085	0.0042	0.0042	0.0043	0	0	0.0085	0.0042
PST21_04362	0.0042	0	0.0042	0.0042	0	0.0042	0	0.0042	0	0.0042
PST21_18765	0	0	0	0.0042	0.0042	0.0042	0	0	0	0.0042
PST21_15258	0.0191	0	0.0191	0.0148	0.0042	0.0148	0.0191	0	0.0191	0.0042
PST21_06744	0	0	0	0	0	0	0.0042	0.0042	0.0042	0.0042
PST21_07119	0.0083	0.0042	0.0041	0	0.0083	0.0042	0.0042	0.0041	0	0.0042
PST21_13283	0.0042	0.0042	0	0	0.0042	0.0042	0.0042	0	0	0.0042
PST21_11919	0	0	0	0.0041	0.0041	0.0041	0	0	0	0.0041
PST21_09387	0.0123	0	0.0123	0.0123	0	0.0123	0.0082	0.0041	0.0082	0.0041
PST21_12220	0.0041	0	0.0041	0.0041	0	0.0041	0	0.0041	0	0.0041
PST21_10770	0.0068	0.0054	0.0013	0.0081	0.0013	0.0027	0.0041	0.0027	0.0041	0.0041
PST21_04243	0.002	0.0041	0.002	0.0031	0.001	0.001	0.001	0.0031	0.0051	0.0041
PST21_10760	0.0041	0.0033	0.0041	0.0041	0	0.0041	0	0.0041	0.0033	0.0041
PST21_07829	0.0041	0	0.0041	0.0041	0	0.0041	0	0.0041	0	0.0041
PST21_02425	0	0	0	0	0	0	0.0041	0.0041	0.0041	0.0041
PST21_15676	0.0041	0.0082	0.0123	0.0124	0.0082	0.0206	0.0082	0.0041	0.0164	0.0041
PST21_07953	0.0041	0	0.0041	0.0041	0	0.0041	0	0.0041	0	0.0041
PST21_13132	0	0	0	0.0041	0.0041	0.0041	0	0	0	0.0041
PST21_07588	0.0081	0	0.0081	0.0081	0.0163	0.0081	0.004	0.0122	0.004	0.004
PST21_19700	0	0	0	0.004	0.004	0.004	0	0	0	0.004
PST21_10121	0.0161	0	0.0161	0	0.0161	0	0.004	0.0121	0.004	0.004
PST21_10767	0.004	0	0.004	0.004	0	0.004	0	0.004	0	0.004
PST21_12937	0	0	0	0	0	0	0.004	0.004	0.004	0.004
PST21_05092	0	0	0	0.004	0.004	0.004	0	0	0	0.004
PST21_11387	0	0.004	0.004	0.004	0.004	0	0	0	0.004	0.004
PST21_02279	0	0	0	0	0	0	0.004	0.004	0.004	0.004
PST21_00978	0.004	0	0.004	0.004	0	0.004	0	0.004	0	0.004
PST21_05374	0.008	0.004	0.008	0.0101	0.002	0.0101	0.006	0.006	0.0101	0.004
PST21_19355	0	0	0	0.008	0.008	0.008	0.004	0.004	0.004	0.004
PST21_09911	0	0	0	0.004	0.004	0.004	0	0	0	0.004
PST21_08248	0.0026	0	0.0026	0.0039	0.0013	0.0039	0	0.0026	0	0.0039
PST21_10834	0	0.0039	0.0039	0.0039	0.0039	0	0	0	0.0039	0.0039
PST21_04284	0.0019	0.0019	0.0039	0.0039	0.0019	0.0058	0	0.0019	0.0019	0.0039
PST21_18922	0.0008	0.0008	0.0016	0.0008	0	0.0016	0.0047	0.0039	0.0039	0.0039
PST21_00792	0	0.0039	0.0039	0	0	0.0039	0.0039	0.0039	0	0.0039
PST21_14305	0.0039	0	0.0039	0.0039	0	0.0039	0	0.0039	0	0.0039
PST21_12449	0.0013	0	0.0013	0.0013	0	0.0013	0.0026	0.0039	0.0026	0.0039
PST21_18722	0	0	0	0	0	0	0.0039	0.0039	0.0039	0.0039
PST21_14181	0	0	0	0.0039	0.0039	0.0039	0	0	0	0.0039
PST21_04499	0.0059	0	0.0059	0.0039	0.002	0.0039	0.0039	0.002	0.0039	0.0039
PST21_04658	0.0097	0	0.0097	0.0039	0.0058	0.0039	0.0039	0.0058	0.0039	0.0039
PST21_03458	0	0	0	0.0154	0.0154	0.0154	0.0192	0.0192	0.0192	0.0038
PST21_12614	0.0038	0.0038	0	0	0.0038	0.0038	0.0038	0	0	0.0038
PST21_16002	0	0	0	0	0	0	0.0038	0.0038	0.0038	0.0038
PST21_01577	0.0038	0.0019	0.0019	0.0038	0	0.0019	0	0.0038	0.0019	0.0038
PST21_08686	0.0038	0.0038	0	0	0.0038	0.0038	0.0038	0	0	0.0038
PST21_05141	0.0038	0	0.0038	0.0038	0	0.0038	0	0.0038	0	0.0038
PST21_18316	0	0	0	0.0038	0.0038	0.0038	0	0	0	0.0038
PST21_10090	0.0038	0	0.0038	0.0038	0	0.0038	0	0.0038	0	0.0038
PST21_15039	0.0038	0	0.0038	0	0.0038	0	0.0038	0	0.0038	0.0038
PST21_11955	0.0041	0.0005	0.0036	0.0046	0.0005	0.0041	0.0023	0.0033	0.0018	0.0038
PST21_13852	0.0038	0	0.0038	0.0038	0	0.0038	0	0.0038	0	0.0038
PST21_05426	0.0019	0	0.0019	0	0.0019	0	0.0037	0.0019	0.0038	0.0038
PST21_13007	0	0	0	0	0	0	0.0038	0.0038	0.0038	0.0038
PST21_14288	0.0037	0	0.0037	0.0037	0	0.0037	0	0.0037	0	0.0037
PST21_18121	0.0037	0	0.0037	0.0037	0	0.0037	0	0.0037	0	0.0037
PST21_04752	0.0037	0.0019	0.0019	0.0019	0.0019	0	0.0019	0.0019	0.0037	0.0037
PST21_19857	0.0037	0	0.0037	0.0037	0	0.0037	0	0.0037	0	0.0037
PST21_05288	0.0037	0.0037	0.0074	0.0037	0.0074	0	0	0.0037	0.0037	0.0037
PST21_00270	0.0037	0	0.0037	0	0.0037	0	0.0037	0	0.0037	0.0037
PST21_16604	0.0075	0	0.0075	0.0037	0.0075	0.0037	0	0.0075	0	0.0037
PST21_04147	0	0	0	0	0	0	0.0037	0.0037	0.0037	0.0037
PST21_05353	0	0	0	0	0	0	0.0037	0.0037	0.0037	0.0037
PST21_19306	0.0037	0	0.0037	0.0037	0	0.0037	0	0.0037	0	0.0037
PST21_11461	0	0	0	0.0036	0.0036	0.0036	0	0	0	0.0036
PST21_01312	0	0	0	0	0	0	0.0036	0.0036	0.0036	0.0036
PST21_18978	0.0036	0	0.0036	0	0.0036	0	0.0036	0	0.0036	0.0036
PST21_07461	0	0	0	0	0	0	0.0036	0.0036	0.0036	0.0036
PST21_10308	0	0	0	0.0036	0.0036	0.0036	0	0	0	0.0036
PST21_09779	0	0	0	0	0	0	0.0036	0.0036	0.0036	0.0036
PST21_19133	0	0	0	0	0	0	0.0036	0.0036	0.0036	0.0036
PST21_17084	0	0	0	0.0036	0.0036	0.0036	0	0	0	0.0036
PST21_13526	0.0036	0	0.0036	0.0036	0	0.0036	0	0.0036	0	0.0036
PST21_04008	0	0	0	0.0036	0.0036	0.0036	0	0	0	0.0036
PST21_03802	0.0018	0	0.0018	0	0.0018	0	0.0035	0.0018	0.0035	0.0035
PST21_18825	0.0035	0	0.0035	0	0.0035	0	0.0035	0	0.0035	0.0035
PST21_05072	0	0	0	0.0035	0.0035	0.0035	0	0	0	0.0035
PST21_13461	0	0	0	0	0	0	0.0035	0.0035	0.0035	0.0035
PST21_14310	0.0035	0	0.0035	0.0035	0	0.0035	0	0.0035	0	0.0035
PST21_06870	0.0053	0.0018	0.0036	0.0053	0.0036	0.0071	0.0053	0	0.0036	0.0035
PST21_14608	0.0034	0	0.0034	0.0046	0.0034	0.0046	0.0011	0.0023	0.0011	0.0035
PST21_03267	0.0028	0	0.0028	0.0035	0.0049	0.0035	0	0.0028	0	0.0035
PST21_16148	0.014	0	0.014	0.0035	0.0105	0.0035	0.0069	0.007	0.0069	0.0035
PST21_07753	0	0	0	0	0	0	0.0035	0.0035	0.0035	0.0035
PST21_17831	0	0.0046	0.0046	0.0035	0.0035	0.0012	0	0	0.0046	0.0035
PST21_08901	0	0	0	0.0035	0.0035	0.0035	0	0	0	0.0035
PST21_18240	0.0035	0.0105	0.014	0.0105	0.0069	0.0211	0.007	0.0105	0.0175	0.0035
PST21_07282	0.0052	0	0.0052	0.0035	0.0017	0.0035	0	0.0052	0	0.0035
PST21_12603	0.0035	0.0035	0.007	0	0.0035	0.0035	0.0035	0	0.007	0.0035
PST21_19272	0.0142	0.0035	0.0179	0.0035	0.0106	0.0071	0	0.0142	0.0035	0.0035
PST21_11626	0	0	0	0	0	0	0.0035	0.0035	0.0035	0.0035
PST21_02306	0.0017	0	0.0017	0	0.0017	0	0.0035	0.0035	0.0035	0.0035
PST21_19797	0.0034	0.0034	0	0	0.0034	0.0034	0.0034	0	0	0.0034
PST21_06502	0.0034	0	0.0034	0.0034	0	0.0034	0	0.0034	0	0.0034
PST21_20352	0	0	0	0.0034	0.0034	0.0034	0	0	0	0.0034
PST21_06564	0.0034	0.0034	0	0.0034	0	0	0	0.0034	0.0034	0.0034
PST21_13977	0	0.0069	0.0069	0.0034	0.0034	0.0034	0	0	0.0069	0.0034
PST21_18729	0	0	0	0	0	0	0.0034	0.0034	0.0034	0.0034
PST21_09768	0	0	0	0	0	0	0.0034	0.0034	0.0034	0.0034
PST21_19835	0.0034	0.0034	0	0.0034	0	0	0	0.0034	0.0034	0.0034
PST21_16230	0.0034	0.0034	0	0.0034	0	0	0	0.0034	0.0034	0.0034
PST21_15814	0	0	0	0.0034	0.0034	0.0034	0	0	0	0.0034
PST21_03254	0.0103	0	0.0103	0.0034	0.0068	0.0034	0	0.0103	0	0.0034
PST21_06958	0.0034	0	0.0034	0.0068	0.0034	0.0068	0.0034	0	0.0034	0.0034
PST21_00297	0	0	0	0	0	0	0.0034	0.0034	0.0034	0.0034
PST21_06686	0.0034	0	0.0034	0	0.0034	0	0.0034	0	0.0034	0.0034
PST21_08441	0	0	0	0	0	0	0.0034	0.0034	0.0034	0.0034
PST21_18831	0	0	0	0.0034	0.0034	0.0034	0	0	0	0.0034
PST21_05566	0.0104	0	0.0104	0	0.0104	0	0.0034	0.0069	0.0035	0.0034
PST21_18993	0.0321	0	0.0321	0.0286	0.0033	0.0286	0.0321	0	0.0321	0.0033
PST21_11483	0	0	0	0.0033	0.0033	0.0033	0	0	0	0.0033
PST21_01326	0	0	0	0	0	0	0.0033	0.0033	0.0033	0.0033
PST21_18992	0.0341	0	0.0341	0.0341	0.0033	0.0341	0.0341	0.0033	0.0341	0.0033
PST21_06438	0.0033	0.0016	0.0016	0.0033	0	0.0016	0	0.0033	0.0016	0.0033
PST21_09379	0.0033	0.0066	0.0033	0.0033	0	0.0033	0	0.0033	0.0066	0.0033
PST21_06323	0	0	0	0	0	0	0.0033	0.0033	0.0033	0.0033
PST21_02624	0	0	0	0	0	0	0.0033	0.0033	0.0033	0.0033
PST21_12305	0.0033	0.0017	0.0017	0.0033	0	0.0017	0	0.0033	0.0017	0.0033
PST21_07813	0.0033	0	0.0033	0.0033	0	0.0033	0	0.0033	0	0.0033
PST21_12965	0.0066	0	0.0066	0.0066	0	0.0066	0.0033	0.0033	0.0033	0.0033
PST21_10653	0.0166	0	0.0166	0.0167	0	0.0167	0.0133	0.0033	0.0133	0.0033
PST21_17592	0.0066	0.0066	0	0.0033	0.0033	0.0033	0.0066	0	0	0.0033
PST21_07946	0.0066	0	0.0066	0.0066	0	0.0066	0.0033	0.0033	0.0033	0.0033
PST21_13731	0	0	0	0	0	0	0.0032	0.0032	0.0032	0.0032
PST21_03861	0.0032	0	0.0032	0.0032	0	0.0032	0	0.0032	0	0.0032
PST21_17556	0	0	0	0.0032	0.0032	0.0032	0	0	0	0.0032
PST21_15092	0.0032	0	0.0032	0.0032	0	0.0032	0	0.0032	0	0.0032
PST21_02444	0.0032	0	0.0032	0.0032	0	0.0032	0	0.0032	0	0.0032
PST21_07996	0	0	0	0.0032	0.0032	0.0032	0	0	0	0.0032
PST21_02003	0.0032	0	0.0032	0	0.0032	0	0.0032	0.0064	0.0032	0.0032
PST21_03965	0.0098	0.0098	0.0065	0.0098	0	0.0065	0.0131	0.0032	0.0032	0.0032
PST21_03905	0.0024	0	0.0024	0.004	0.0032	0.004	0.0024	0.0016	0.0024	0.0032
PST21_02935	0	0	0	0.0032	0.0032	0.0032	0	0	0	0.0032
PST21_09196	0	0	0	0	0	0	0.0032	0.0032	0.0032	0.0032
PST21_19471	0.0043	0.0011	0.0032	0.0011	0.0032	0.0021	0.0021	0.0021	0.0032	0.0032
PST21_06103	0.0064	0	0.0064	0.0032	0.0032	0.0032	0.0064	0	0.0064	0.0032
PST21_10379	0	0.0032	0.0032	0.0032	0.0032	0	0	0	0.0032	0.0032
PST21_01765	0	0	0	0	0	0	0.0032	0.0032	0.0032	0.0032
PST21_15383	0.0032	0	0.0032	0	0.0032	0	0.0032	0	0.0032	0.0032
PST21_12489	0	0	0	0	0	0	0.0032	0.0032	0.0032	0.0032
PST21_08786	0	0	0	0.0032	0.0032	0.0032	0	0	0	0.0032
PST21_19809	0.0032	0	0.0032	0.0032	0	0.0032	0	0.0032	0	0.0032
PST21_20484	0.0065	0	0.0065	0.0032	0.0032	0.0032	0.0032	0.0032	0.0032	0.0032
PST21_13260	0	0	0	0.0032	0.0032	0.0032	0	0	0	0.0032
PST21_11386	0.0129	0.0113	0.008	0.0113	0.008	0.0032	0.0113	0.008	0.0032	0.0032
PST21_08103	0.0032	0.0032	0	0.0032	0	0	0	0.0032	0.0032	0.0032
PST21_05366	0.0032	0	0.0032	0.0032	0.0065	0.0032	0	0.0032	0	0.0032
PST21_18682	0	0	0	0	0	0	0.0032	0.0032	0.0032	0.0032
PST21_20035	0.0031	0.0015	0.0046	0.0031	0	0.0046	0	0.0031	0.0015	0.0031
PST21_09314	0.0031	0.0031	0.0062	0.0031	0	0.0062	0	0.0031	0.0031	0.0031
PST21_04352	0	0	0	0	0	0	0.0031	0.0031	0.0031	0.0031
PST21_12539	0.0042	0.0021	0.0021	0.0031	0.001	0.001	0.0021	0.0021	0.0042	0.0031
PST21_01807	0	0	0	0.0031	0.0031	0.0031	0	0	0	0.0031
PST21_02378	0.0031	0.0031	0	0.0031	0	0	0	0.0031	0.0031	0.0031
PST21_13985	0	0.0124	0.0124	0.0031	0.0031	0.0156	0	0	0.0124	0.0031
PST21_04273	0	0	0	0.0031	0.0031	0.0031	0	0	0	0.0031
PST21_08929	0.0031	0	0.0031	0.0077	0.0108	0.0077	0.0046	0.0077	0.0046	0.0031
PST21_01151	0	0.0031	0.0031	0	0	0.0031	0.0031	0.0031	0	0.0031
PST21_09221	0.0031	0	0.0031	0.0031	0	0.0031	0	0.0031	0	0.0031
PST21_19795	0	0	0	0	0	0	0.0031	0.0031	0.0031	0.0031
PST21_14171	0	0	0	0	0	0	0.0031	0.0031	0.0031	0.0031
PST21_02139	0	0.0031	0.0031	0.0031	0.0031	0.0062	0	0	0.0031	0.0031
PST21_20501	0.0046	0	0.0046	0.0039	0.0008	0.0039	0.0023	0.0023	0.0023	0.0031
PST21_03816	0.0126	0	0.0126	0.011	0.0016	0.011	0.011	0.0016	0.011	0.0031
PST21_03608	0.0062	0	0.0062	0.0062	0	0.0062	0.0031	0.0031	0.0031	0.0031
PST21_03835	0.0031	0	0.0031	0	0.0031	0	0.0031	0	0.0031	0.0031
PST21_17070	0	0	0	0	0	0	0.0031	0.0031	0.0031	0.0031
PST21_08262	0.0061	0	0.0061	0.0076	0.0076	0.0076	0.0076	0.0046	0.0076	0.003
PST21_05396	0	0	0	0.003	0.003	0.003	0	0	0	0.003
PST21_01791	0.003	0	0.003	0.003	0	0.003	0	0.003	0	0.003
PST21_17848	0	0	0	0.003	0.003	0.003	0	0	0	0.003
PST21_16039	0.006	0	0.006	0.003	0.003	0.003	0	0.006	0	0.003
PST21_10020	0	0	0	0	0	0	0.003	0.003	0.003	0.003
PST21_00280	0.003	0.003	0	0.003	0	0	0	0.003	0.003	0.003
PST21_19003	0.0031	0	0.0031	0.0031	0	0.0031	0.0061	0.003	0.0061	0.003
PST21_01782	0.003	0	0.003	0.003	0	0.003	0	0.003	0	0.003
PST21_18637	0	0	0	0	0	0	0.003	0.003	0.003	0.003
PST21_11220	0	0	0	0.003	0.003	0.003	0	0	0	0.003
PST21_18586	0	0	0	0.003	0.003	0.003	0	0	0	0.003
PST21_20244	0	0	0	0.003	0.003	0.003	0	0	0	0.003
PST21_01654	0	0	0	0.003	0.003	0.003	0	0	0	0.003
PST21_16691	0	0	0	0	0	0	0.003	0.003	0.003	0.003
PST21_07260	0.003	0.003	0	0	0.003	0.003	0.003	0	0	0.003
PST21_02719	0.003	0	0.003	0.003	0	0.003	0	0.003	0	0.003
PST21_04863	0	0	0	0	0	0	0.003	0.003	0.003	0.003
PST21_05053	0	0	0	0.004	0.004	0.004	0.001	0.001	0.001	0.003
PST21_11855	0	0	0	0.003	0.003	0.003	0	0	0	0.003
PST21_11541	0.003	0.003	0	0	0.003	0.003	0.003	0	0	0.003
PST21_09433	0	0	0	0	0	0	0.0029	0.0029	0.0029	0.0029
PST21_19101	0	0	0	0	0	0	0.0029	0.0029	0.0029	0.0029
PST21_04928	0.0029	0	0.0029	0.0029	0	0.0029	0	0.0029	0	0.0029
PST21_11388	0.0029	0.0029	0	0.0029	0	0	0	0.0029	0.0029	0.0029
PST21_19161	0	0	0	0	0	0	0.0029	0.0029	0.0029	0.0029
PST21_06975	0	0.0029	0.0029	0.0029	0.0029	0	0	0	0.0029	0.0029
PST21_06464	0.0044	0.0029	0.0044	0.0015	0.0029	0.0015	0.0044	0	0.0044	0.0029
PST21_12978	0.0014	0.0014	0.0029	0.0014	0	0.0029	0.0014	0.0029	0.0029	0.0029
PST21_05993	0	0	0	0.0029	0.0029	0.0029	0	0	0	0.0029
PST21_01543	0.0029	0	0.0029	0	0.0029	0	0.0029	0	0.0029	0.0029
PST21_10376	0	0.0029	0.0029	0.0014	0.0014	0.0014	0.0014	0.0014	0.0014	0.0029
PST21_11402	0.0029	0	0.0029	0.0088	0.0058	0.0088	0.0058	0.0029	0.0058	0.0029
PST21_10567	0	0.0039	0.0039	0.0029	0.0029	0.0039	0	0	0.0039	0.0029
PST21_10926	0.0015	0	0.0015	0.0029	0.0015	0.0029	0	0.0015	0	0.0029
PST21_15176	0.0043	0	0.0043	0.0057	0.0014	0.0057	0.0029	0.0043	0.0029	0.0029
PST21_08604	0.0029	0	0.0029	0.0029	0	0.0029	0	0.0029	0	0.0029
PST21_16450	0	0	0	0	0	0	0.0029	0.0029	0.0029	0.0029
PST21_12781	0.0029	0	0.0029	0	0.0029	0	0.0029	0	0.0029	0.0029
PST21_15496	0	0	0	0	0	0	0.0029	0.0029	0.0029	0.0029
PST21_05968	0	0	0	0.0029	0.0029	0.0029	0	0	0	0.0029
PST21_19203	0.0029	0	0.0029	0.0029	0	0.0029	0	0.0029	0	0.0029
PST21_11053	0.0059	0.0039	0.002	0.0049	0.001	0.001	0.0039	0.002	0.0039	0.0029
PST21_10661	0.0042	0.0071	0.0028	0.0028	0.0071	0.007	0	0.0042	0.0071	0.0028
PST21_05819	0.0028	0.0014	0.0014	0.0042	0.0014	0.0028	0.0014	0.0014	0.0028	0.0028
PST21_09200	0.0028	0	0.0028	0.0028	0	0.0028	0	0.0028	0	0.0028
PST21_05730	0.0028	0	0.0028	0	0.0028	0	0.0028	0	0.0028	0.0028
PST21_05538	0.0115	0	0.0115	0	0.0115	0	0.0028	0.0144	0.0028	0.0028
PST21_09135	0	0	0	0.0028	0.0028	0.0028	0	0	0	0.0028
PST21_15787	0	0.0014	0.0014	0.0028	0.0028	0.0014	0	0	0.0014	0.0028
PST21_13323	0.0028	0.0028	0	0	0.0028	0.0028	0.0028	0	0	0.0028
PST21_17946	0	0	0	0.0028	0.0028	0.0028	0	0	0	0.0028
PST21_14954	0.0056	0.0056	0	0.0056	0	0	0.0028	0.0028	0.0028	0.0028
PST21_14179	0.0028	0	0.0028	0.0028	0	0.0028	0	0.0028	0	0.0028
PST21_06430	0	0	0	0.0028	0.0028	0.0028	0	0	0	0.0028
PST21_20305	0	0.0056	0.0056	0	0	0.0056	0.0028	0.0028	0.0028	0.0028
PST21_02993	0.0028	0	0.0028	0.0028	0	0.0028	0	0.0028	0	0.0028
PST21_17133	0	0	0	0	0	0	0.0028	0.0028	0.0028	0.0028
PST21_13224	0.0014	0.0014	0	0	0.0014	0.0014	0.0028	0.0014	0.0014	0.0028
PST21_11607	0.0014	0	0.0014	0.0028	0.0042	0.0028	0	0.0014	0	0.0028
PST21_06523	0	0	0	0.0028	0.0028	0.0028	0	0	0	0.0028
PST21_11664	0.0028	0	0.0028	0.0028	0	0.0028	0	0.0028	0	0.0028
PST21_15735	0	0	0	0	0	0	0.0028	0.0028	0.0028	0.0028
PST21_00738	0.0009	0.0009	0.0019	0.0028	0.0019	0.0019	0	0.0009	0.0009	0.0028
PST21_09358	0.0056	0	0.0056	0.0028	0.0028	0.0028	0.0056	0	0.0056	0.0028
PST21_00801	0	0	0	0.0014	0.0014	0.0014	0.0014	0.0014	0.0014	0.0028
PST21_13033	0	0	0	0	0	0	0.0028	0.0028	0.0028	0.0028
PST21_00940	0	0.0055	0.0055	0.0028	0.0028	0.0083	0	0	0.0055	0.0028
PST21_20277	0.0027	0.0054	0.0027	0.0027	0	0.0027	0	0.0027	0.0054	0.0027
PST21_04058	0.0081	0.0095	0.0014	0.0068	0.0014	0.0027	0.0068	0.0014	0.0027	0.0027
PST21_06160	0	0	0	0.0027	0.0027	0.0027	0	0	0	0.0027
PST21_01123	0.0027	0	0.0027	0.0027	0	0.0027	0	0.0027	0	0.0027
PST21_03401	0	0	0	0.0027	0.0027	0.0027	0	0	0	0.0027
PST21_04064	0	0.0014	0.0014	0.0041	0.0041	0.0027	0.0014	0.0014	0.0027	0.0027
PST21_02209	0.0027	0	0.0027	0.0027	0	0.0027	0	0.0027	0	0.0027
PST21_02159	0.0041	0	0.0041	0.0014	0.0027	0.0014	0.0014	0.0027	0.0014	0.0027
PST21_07455	0	0.0027	0.0027	0.0027	0.0027	0.0054	0	0	0.0027	0.0027
PST21_02813	0	0	0	0.0027	0.0027	0.0027	0	0	0	0.0027
PST21_11378	0	0	0	0	0	0	0.0027	0.0027	0.0027	0.0027
PST21_03893	0.0027	0.0027	0	0.0027	0	0	0	0.0027	0.0027	0.0027
PST21_16183	0.0082	0.0027	0.0055	0.0055	0.0027	0.0027	0.0027	0.0055	0.0055	0.0027
PST21_17822	0	0.0069	0.0069	0.0027	0.0027	0.0097	0	0	0.0069	0.0027
PST21_00606	0.0027	0.0027	0	0.0027	0	0	0	0.0027	0.0027	0.0027
PST21_20039	0.0027	0	0.0027	0	0.0027	0	0.0027	0	0.0027	0.0027
PST21_19784	0.0027	0.0014	0.0041	0.0027	0	0.0041	0	0.0027	0.0014	0.0027
PST21_00871	0.0054	0	0.0054	0.0027	0.0027	0.0027	0.0054	0	0.0054	0.0027
PST21_14290	0	0.0014	0.0014	0.0014	0.0014	0.0027	0.0014	0.0014	0.0027	0.0027
PST21_11303	0.0027	0	0.0027	0.0027	0	0.0027	0	0.0027	0	0.0027
PST21_20509	0	0	0	0.0027	0.0027	0.0027	0	0	0	0.0027
PST21_04845	0.0027	0	0.0027	0.0027	0	0.0027	0	0.0027	0	0.0027
PST21_15641	0	0	0	0	0	0	0.0027	0.0027	0.0027	0.0027
PST21_10539	0.0036	0.0009	0.0027	0.008	0.0098	0.0089	0.0071	0.0071	0.0062	0.0027
PST21_16186	0.0026	0.0026	0	0.0026	0	0	0	0.0026	0.0026	0.0026
PST21_12091	0	0	0	0	0	0	0.0026	0.0026	0.0026	0.0026
PST21_02726	0	0	0	0	0	0	0.0026	0.0026	0.0026	0.0026
PST21_00523	0.0013	0	0.0013	0.0013	0	0.0013	0.0013	0.0026	0.0013	0.0026
PST21_13831	0.0026	0	0.0026	0.0026	0	0.0026	0	0.0026	0	0.0026
PST21_07387	0.0039	0	0.0039	0.0026	0.0013	0.0026	0.0026	0.0013	0.0026	0.0026
PST21_02429	0.0026	0	0.0026	0.0026	0	0.0026	0	0.0026	0	0.0026
PST21_18287	0.0026	0	0.0026	0.0026	0	0.0026	0	0.0026	0	0.0026
PST21_00737	0.0017	0.0017	0	0.0035	0.0017	0.0017	0.0009	0.0009	0.0009	0.0026
PST21_00903	0	0	0	0.0026	0.0026	0.0026	0	0	0	0.0026
PST21_19479	0.0026	0.0053	0.0026	0.0026	0	0.0026	0	0.0026	0.0053	0.0026
PST21_10550	0.0013	0	0.0013	0.0013	0	0.0013	0.0039	0.0026	0.0039	0.0026
PST21_09163	0	0	0	0	0	0	0.0026	0.0026	0.0026	0.0026
PST21_09551	0.0039	0	0.0039	0.0039	0.0039	0.0039	0.0013	0.0026	0.0013	0.0026
PST21_10450	0.0026	0	0.0026	0.0026	0	0.0026	0	0.0026	0	0.0026
PST21_18768	0.0026	0	0.0026	0.0026	0	0.0026	0	0.0026	0	0.0026
PST21_12315	0.0078	0	0.0078	0.0052	0.0026	0.0052	0.0026	0.0052	0.0026	0.0026
PST21_09020	0.0026	0	0.0026	0.0026	0	0.0026	0	0.0026	0	0.0026
PST21_06826	0.0051	0.0026	0.0026	0.0026	0.0026	0	0	0.0051	0.0026	0.0026
PST21_19393	0.0025	0	0.0025	0.0025	0	0.0025	0	0.0025	0	0.0025
PST21_11661	0	0	0	0	0	0	0.0025	0.0025	0.0025	0.0025
PST21_18439	0	0	0	0.005	0.005	0.005	0.0025	0.0025	0.0025	0.0025
PST21_16001	0.0051	0	0.0051	0.0038	0.0013	0.0038	0.0051	0.0013	0.0051	0.0025
PST21_04052	0.0025	0.0051	0.0025	0	0.0025	0.0051	0.0025	0	0.0025	0.0025
PST21_11763	0.0051	0.0051	0	0.0051	0.0051	0.0051	0.0077	0.0025	0.0025	0.0025
PST21_17789	0.0025	0	0.0025	0.0025	0	0.0025	0	0.0025	0	0.0025
PST21_06746	0.0181	0	0.0181	0.0077	0.0102	0.0077	0.0102	0.0077	0.0102	0.0025
PST21_17074	0	0	0	0.0025	0.0025	0.0025	0	0	0	0.0025
PST21_06925	0.0025	0.0025	0	0.0012	0.0012	0.0012	0.0012	0.0012	0.0012	0.0025
PST21_03089	0	0	0	0.0025	0.0025	0.0025	0	0	0	0.0025
PST21_14855	0.0025	0.0025	0	0.0025	0	0	0	0.0025	0.0025	0.0025
PST21_05825	0	0	0	0	0	0	0.0025	0.0025	0.0025	0.0025
PST21_05671	0.005	0	0.005	0.0025	0.0025	0.0025	0.005	0.005	0.005	0.0025
PST21_04136	0	0	0	0	0	0	0.0025	0.0025	0.0025	0.0025
PST21_11711	0.0025	0.0025	0.0049	0.0025	0	0.0049	0	0.0025	0.0025	0.0025
PST21_18821	0.005	0	0.005	0.005	0	0.005	0.0025	0.0025	0.0025	0.0025
PST21_01062	0.0025	0	0.0025	0	0.0025	0	0.0025	0	0.0025	0.0025
PST21_04931	0	0	0	0.0025	0.0025	0.0025	0	0	0	0.0025
PST21_03860	0.0025	0	0.0025	0.0025	0	0.0025	0	0.0025	0	0.0025
PST21_05369	0.0025	0.0025	0	0.0025	0	0	0	0.0025	0.0025	0.0025
PST21_11403	0.0025	0.0051	0.0025	0.0025	0	0.0025	0	0.0025	0.0051	0.0025
PST21_00914	0.0025	0.0025	0.005	0.0025	0	0.005	0	0.0025	0.0025	0.0025
PST21_16709	0	0	0	0.0025	0.0025	0.0025	0.0051	0.0051	0.0051	0.0025
PST21_10434	0	0	0	0.0025	0.0025	0.0025	0	0	0	0.0025
PST21_18802	0	0	0	0	0	0	0.0025	0.0025	0.0025	0.0025
PST21_06961	0.0012	0	0.0012	0.0025	0.0012	0.0025	0	0.0012	0	0.0025
PST21_01284	0.0025	0.0025	0	0.0025	0	0	0	0.0025	0.0025	0.0025
PST21_16096	0.0025	0	0.0025	0	0.0025	0	0.0025	0	0.0025	0.0025
PST21_12652	0.005	0	0.005	0.0063	0.0013	0.0063	0.0038	0.0013	0.0038	0.0025
PST21_09784	0.0051	0.0025	0.0025	0	0.0051	0.0025	0.0025	0.0025	0.0051	0.0025
PST21_00465	0.0025	0	0.0025	0.0025	0	0.0025	0	0.0025	0	0.0025
PST21_19289	0	0.0051	0.0051	0	0	0.0051	0.0026	0.0025	0.0077	0.0025
PST21_02323	0	0	0	0	0	0	0.0025	0.0025	0.0025	0.0025
PST21_20325	0.0051	0	0.0051	0.0051	0	0.0051	0.0077	0.0025	0.0077	0.0025
PST21_08840	0.0025	0.0025	0.0051	0.0025	0	0.0051	0	0.0025	0.0025	0.0025
PST21_07558	0.0025	0.0037	0.0012	0	0.0025	0.0037	0.0025	0	0.0012	0.0025
PST21_14344	0.0025	0	0.0025	0	0.0025	0	0.0025	0	0.0025	0.0025
PST21_08577	0	0	0	0	0	0	0.0025	0.0025	0.0025	0.0025
PST21_06530	0.0012	0	0.0012	0	0.0012	0	0.0025	0.0012	0.0025	0.0025
PST21_13189	0	0.0025	0.0025	0	0	0.0025	0.0025	0.0025	0.005	0.0025
PST21_12298	0.0024	0.0024	0	0.0024	0	0	0	0.0024	0.0024	0.0024
PST21_15974	0.0024	0	0.0024	0.0024	0	0.0024	0	0.0024	0	0.0024
PST21_08673	0.0024	0	0.0024	0.0024	0.0048	0.0024	0.0048	0.0024	0.0048	0.0024
PST21_20441	0	0	0	0	0	0	0.0024	0.0024	0.0024	0.0024
PST21_10909	0.0024	0	0.0024	0.0024	0	0.0024	0	0.0024	0	0.0024
PST21_06064	0.0024	0	0.0024	0.0024	0	0.0024	0.0049	0.0024	0.0049	0.0024
PST21_17369	0	0	0	0	0	0	0.0024	0.0024	0.0024	0.0024
PST21_02299	0.0016	0	0.0016	0.0024	0.0008	0.0024	0.0016	0.0016	0.0016	0.0024
PST21_15161	0	0	0	0	0	0	0.0024	0.0024	0.0024	0.0024
PST21_19303	0.0024	0	0.0024	0.0024	0	0.0024	0	0.0024	0	0.0024
PST21_16016	0.0024	0.0024	0.0049	0	0.0024	0.0024	0.0024	0	0.0049	0.0024
PST21_02215	0.0036	0	0.0036	0.0036	0	0.0036	0.0036	0.0024	0.0036	0.0024
PST21_04989	0	0	0	0.0024	0.0024	0.0024	0	0	0	0.0024
PST21_15776	0	0	0	0	0	0	0.0024	0.0024	0.0024	0.0024
PST21_13200	0	0	0	0	0	0	0.0024	0.0024	0.0024	0.0024
PST21_01689	0	0	0	0	0	0	0.0024	0.0024	0.0024	0.0024
PST21_01251	0	0	0	0.0024	0.0024	0.0024	0	0	0	0.0024
PST21_03738	0	0	0	0.0024	0.0024	0.0024	0	0	0	0.0024
PST21_16114	0	0	0	0.0016	0.0016	0.0016	0.0008	0.0008	0.0008	0.0024
PST21_16702	0	0	0	0	0	0	0.0024	0.0024	0.0024	0.0024
PST21_02552	0	0.0012	0.0012	0.0024	0.0024	0.0036	0	0	0.0012	0.0024
PST21_01665	0.0036	0.0036	0.0049	0.0036	0.0024	0.0024	0.0012	0.0024	0.0049	0.0024
PST21_07029	0.0024	0.0012	0.0012	0.0024	0	0.0012	0	0.0024	0.0012	0.0024
PST21_10599	0	0	0	0.0024	0.0024	0.0024	0	0	0	0.0024
PST21_03645	0	0.0023	0.0023	0.0023	0.0023	0.0023	0.0023	0.0023	0	0.0023
PST21_18269	0	0.0068	0.0068	0.0023	0.0023	0.0045	0	0	0.0068	0.0023
PST21_05853	0.0164	0	0.0164	0.014	0.0023	0.014	0.0164	0	0.0164	0.0023
PST21_17976	0	0	0	0	0	0	0.0023	0.0023	0.0023	0.0023
PST21_19719	0.0035	0	0.0035	0.0023	0.0012	0.0023	0.0023	0.0012	0.0023	0.0023
PST21_07831	0.0023	0	0.0023	0	0.0023	0	0.0023	0	0.0023	0.0023
PST21_06044	0.0035	0	0.0035	0.0023	0.0035	0.0023	0	0.0035	0	0.0023
PST21_06257	0.0046	0	0.0046	0.0046	0	0.0046	0.0023	0.0023	0.0023	0.0023
PST21_00584	0.0023	0.0118	0.0142	0.0141	0.0117	0.007	0.0164	0.0141	0.0094	0.0023
PST21_02326	0.0023	0	0.0023	0.0023	0	0.0023	0	0.0023	0	0.0023
PST21_13408	0.0094	0	0.0094	0	0.0094	0	0.0023	0.007	0.0023	0.0023
PST21_00113	0	0	0	0.0023	0.0023	0.0023	0.0023	0.0023	0.0023	0.0023
PST21_16635	0.0015	0	0.0015	0.0023	0	0.0023	0	0.0015	0	0.0023
PST21_05980	0	0	0	0	0	0	0.0023	0.0023	0.0023	0.0023
PST21_06736	0.0023	0	0.0023	0.0046	0.0023	0.0046	0.0069	0.0046	0.0069	0.0023
PST21_16609	0.0045	0.0023	0.0023	0.0023	0.0023	0	0	0.0045	0.0023	0.0023
PST21_07477	0	0.0047	0.0047	0.0023	0.0023	0.007	0	0	0.0047	0.0023
PST21_05774	0.0083	0.0023	0.0106	0.0083	0.0023	0.0106	0.0083	0.0023	0.0106	0.0023
PST21_07825	0.0023	0.0023	0.0046	0.0023	0	0.0046	0.0046	0.0023	0.0069	0.0023
PST21_01900	0	0.0023	0.0023	0.0023	0.0023	0.0046	0	0	0.0023	0.0023
PST21_16886	0.0141	0	0.0141	0.0141	0	0.0141	0.0117	0.0023	0.0117	0.0023
PST21_08302	0.0023	0	0.0023	0.0046	0.0023	0.0046	0.0023	0	0.0023	0.0023
PST21_18862	0	0	0	0	0	0	0.0023	0.0023	0.0023	0.0023
PST21_15587	0	0.0023	0.0023	0.0023	0.0023	0	0	0	0.0023	0.0023
PST21_04443	0.0046	0	0.0046	0.0046	0.0046	0.0046	0.0023	0.0069	0.0023	0.0023
PST21_16749	0	0.0023	0.0023	0.0023	0.0023	0	0	0	0.0023	0.0023
PST21_08277	0.0045	0	0.0045	0.0023	0.0023	0.0023	0	0.0045	0	0.0023
PST21_04615	0	0	0	0.0022	0.0022	0.0022	0	0	0	0.0022
PST21_16144	0.0033	0.0022	0.0011	0.0022	0.0011	0.0022	0.0022	0.0011	0	0.0022
PST21_06535	0	0	0	0	0	0	0.0022	0.0022	0.0022	0.0022
PST21_19172	0	0	0	0	0	0	0.0022	0.0022	0.0022	0.0022
PST21_14906	0	0	0	0.0022	0.0022	0.0022	0	0	0	0.0022
PST21_15547	0.0022	0.0022	0	0.0022	0	0	0	0.0022	0.0022	0.0022
PST21_12695	0	0	0	0	0	0	0.0022	0.0022	0.0022	0.0022
PST21_20023	0	0.0011	0.0011	0.0045	0.0045	0.0034	0.0022	0.0022	0.0034	0.0022
PST21_15924	0.0022	0	0.0022	0.0022	0	0.0022	0	0.0022	0	0.0022
PST21_20537	0.0034	0	0.0034	0.0011	0.0022	0.0011	0.0034	0	0.0034	0.0022
PST21_16973	0.0078	0	0.0078	0.0078	0	0.0078	0.0056	0.0022	0.0056	0.0022
PST21_14902	0	0	0	0.0022	0.0022	0.0022	0	0	0	0.0022
PST21_15395	0	0	0	0	0	0	0.0022	0.0022	0.0022	0.0022
PST21_18908	0.0022	0.0022	0	0.0022	0	0	0	0.0022	0.0022	0.0022
PST21_07778	0.0022	0.0022	0	0.0022	0	0	0	0.0022	0.0022	0.0022
PST21_13634	0	0	0	0	0	0	0.0022	0.0022	0.0022	0.0022
PST21_07464	0	0	0	0.0044	0.0044	0.0044	0.0022	0.0022	0.0022	0.0022
PST21_14197	0	0	0	0	0	0	0.0022	0.0022	0.0022	0.0022
PST21_09631	0.0015	0.0007	0.0022	0.0022	0.0007	0.0029	0.0015	0.0029	0.0022	0.0022
PST21_11497	0.0022	0	0.0022	0.0022	0	0.0022	0	0.0022	0	0.0022
PST21_08661	0	0	0	0.0022	0.0022	0.0022	0	0	0	0.0022
PST21_08919	0.0022	0	0.0022	0	0.0022	0	0.0022	0	0.0022	0.0022
PST21_05631	0.0022	0.0043	0.0022	0.0043	0.0022	0	0.0022	0	0.0022	0.0022
PST21_01866	0.0022	0	0.0022	0	0.0022	0	0.0022	0	0.0022	0.0022
PST21_12916	0.0022	0	0.0022	0.0011	0.0011	0.0011	0.0011	0.0011	0.0011	0.0022
PST21_12585	0.0022	0.0022	0	0.0022	0	0	0	0.0022	0.0022	0.0022
PST21_19358	0.0044	0	0.0044	0.0033	0.0011	0.0033	0.0033	0.0011	0.0033	0.0022
PST21_13555	0.0022	0.0043	0.0022	0	0.0022	0.0043	0.0022	0	0.0022	0.0022
PST21_20025	0	0	0	0.0022	0.0022	0.0022	0	0	0	0.0022
PST21_15581	0.0022	0.0054	0.0033	0.0011	0.0033	0.0044	0.0011	0.0011	0.0044	0.0022
PST21_06205	0.0022	0.0022	0	0.0022	0	0	0	0.0022	0.0022	0.0022
PST21_07112	0.0065	0	0.0065	0.0022	0.0044	0.0022	0.0044	0.0022	0.0044	0.0022
PST21_16462	0	0.0022	0.0022	0.0022	0.0022	0	0	0	0.0022	0.0022
PST21_09884	0	0	0	0.0021	0.0021	0.0021	0	0	0	0.0021
PST21_12480	0	0.0021	0.0021	0.0021	0.0021	0	0	0	0.0021	0.0021
PST21_03424	0	0	0	0.0021	0.0021	0.0021	0	0	0	0.0021
PST21_08142	0.0021	0	0.0021	0.0021	0.0041	0.0021	0	0.0021	0	0.0021
PST21_16200	0	0	0	0	0	0	0.0021	0.0021	0.0021	0.0021
PST21_17108	0.0021	0	0.0021	0.0021	0	0.0021	0	0.0021	0	0.0021
PST21_13241	0.0021	0	0.0021	0.0021	0.0041	0.0021	0	0.0021	0	0.0021
PST21_14725	0	0.0014	0.0014	0.0007	0.0007	0.0021	0.0014	0.0014	0.0028	0.0021
PST21_11341	0.0021	0	0.0021	0.0054	0.0032	0.0054	0.0032	0.0054	0.0032	0.0021
PST21_11770	0.0021	0	0.0021	0	0.0021	0	0.0021	0	0.0021	0.0021
PST21_18827	0.0021	0	0.0021	0.0014	0.0021	0.0014	0.0021	0	0.0021	0.0021
PST21_18747	0.0032	0	0.0032	0.0011	0.0021	0.0011	0.0011	0.0021	0.0011	0.0021
PST21_15376	0	0	0	0	0	0	0.0021	0.0021	0.0021	0.0021
PST21_11052	0.0021	0	0.0021	0.0021	0.0042	0.0021	0	0.0021	0	0.0021
PST21_09636	0	0	0	0	0	0	0.0021	0.0021	0.0021	0.0021
PST21_08199	0.0021	0.0021	0	0.0063	0.0042	0.0042	0.0042	0.0063	0.0063	0.0021
PST21_14086	0.0021	0	0.0021	0.0021	0	0.0021	0	0.0021	0	0.0021
PST21_20546	0	0.0021	0.0021	0.0021	0.0021	0	0	0	0.0021	0.0021
PST21_14144	0	0	0	0	0	0	0.0021	0.0021	0.0021	0.0021
PST21_14959	0.0021	0.0064	0.0043	0.0064	0.0086	0.0129	0.0086	0.0064	0.0107	0.0021
PST21_06196	0.0021	0	0.0021	0.0042	0.0021	0.0042	0.0021	0.0042	0.0021	0.0021
PST21_11559	0	0	0	0	0	0	0.0021	0.0021	0.0021	0.0021
PST21_14955	0.003	0.0026	0.0039	0.003	0	0.0039	0.0009	0.0021	0.0026	0.0021
PST21_12848	0	0	0	0	0	0	0.002	0.002	0.002	0.002
PST21_13694	0	0	0	0.002	0.002	0.002	0	0	0	0.002
PST21_16350	0	0	0	0	0	0	0.002	0.002	0.002	0.002
PST21_08374	0	0	0	0.001	0.001	0.001	0.001	0.001	0.001	0.002
PST21_19724	0	0.002	0.002	0.002	0.002	0	0	0	0.002	0.002
PST21_15783	0.0041	0.002	0.002	0.002	0.002	0	0.0041	0	0.002	0.002
PST21_08356	0	0	0	0.002	0.002	0.002	0	0	0	0.002
PST21_01311	0.002	0	0.002	0	0.002	0	0.002	0	0.002	0.002
PST21_05706	0.002	0.001	0.001	0.002	0.002	0.001	0	0.002	0.001	0.002
PST21_08915	0.0031	0	0.0031	0.002	0.001	0.002	0.0041	0.001	0.0041	0.002
PST21_14152	0	0	0	0.0013	0.0013	0.0013	0.0007	0.0007	0.0007	0.002
PST21_06333	0	0	0	0	0	0	0.002	0.002	0.002	0.002
PST21_08878	0	0	0	0.002	0.002	0.002	0	0	0	0.002
PST21_02968	0	0	0	0.002	0.002	0.002	0	0	0	0.002
PST21_12373	0.002	0	0.002	0.002	0	0.002	0	0.002	0	0.002
PST21_18603	0.002	0	0.002	0	0.002	0	0.002	0	0.002	0.002
PST21_03376	0.004	0.002	0.002	0.004	0	0.002	0.002	0.002	0	0.002
PST21_08621	0.002	0	0.002	0.002	0	0.002	0	0.002	0	0.002
PST21_15167	0	0	0	0.002	0.002	0.002	0	0	0	0.002
PST21_17857	0	0.004	0.004	0.004	0.004	0	0.0059	0.0059	0.002	0.002
PST21_14257	0.002	0	0.002	0.002	0	0.002	0	0.002	0	0.002
PST21_17963	0.002	0.0051	0.002	0.002	0	0.002	0	0.002	0.0051	0.002
PST21_13355	0	0	0	0.0007	0.0007	0.0007	0.0013	0.0013	0.0013	0.002
PST21_06458	0	0	0	0	0	0	0.002	0.002	0.002	0.002
PST21_01374	0.002	0	0.002	0.002	0	0.002	0	0.002	0	0.002
PST21_17948	0.002	0.002	0.0039	0.002	0	0.0039	0	0.002	0.002	0.002
PST21_10796	0.002	0	0.002	0.002	0	0.002	0	0.002	0	0.002
PST21_14890	0	0	0	0.002	0.002	0.002	0	0	0	0.002
PST21_04177	0	0	0	0	0	0	0.003	0.002	0.003	0.002
PST21_09576	0	0	0	0	0	0	0.002	0.002	0.002	0.002
PST21_17842	0.002	0	0.002	0	0.002	0	0.002	0	0.002	0.002
PST21_18834	0	0	0	0	0	0	0.002	0.002	0.002	0.002
PST21_16581	0	0	0	0	0	0	0.0019	0.0019	0.0019	0.0019
PST21_19302	0.0009	0	0.0009	0	0.0009	0	0.0019	0.0009	0.0019	0.0019
PST21_05809	0	0	0	0.0019	0.0019	0.0019	0	0	0	0.0019
PST21_03887	0.0019	0.0019	0	0.0019	0	0	0	0.0019	0.0019	0.0019
PST21_00387	0	0	0	0.0019	0.0019	0.0019	0	0	0	0.0019
PST21_05297	0.0038	0	0.0038	0.0019	0.0019	0.0019	0.0038	0	0.0038	0.0019
PST21_15518	0	0	0	0	0	0	0.0019	0.0019	0.0019	0.0019
PST21_00681	0	0	0	0.0009	0.0009	0.0009	0.0009	0.0009	0.0009	0.0019
PST21_10336	0.0019	0.0019	0	0	0.0019	0.0019	0.0019	0	0	0.0019
PST21_02859	0	0	0	0	0	0	0.0019	0.0019	0.0019	0.0019
PST21_19493	0.0009	0	0.0009	0.0009	0	0.0009	0.0009	0.0019	0.0009	0.0019
PST21_00260	0.0038	0.0077	0.0038	0.0057	0.0019	0.0019	0.0038	0.0038	0.0038	0.0019
PST21_09665	0.0019	0.0019	0.0038	0.0019	0.0038	0	0	0.0019	0.0019	0.0019
PST21_16677	0	0	0	0	0	0	0.0019	0.0019	0.0019	0.0019
PST21_12546	0	0	0	0	0	0	0.0019	0.0019	0.0019	0.0019
PST21_11945	0.0019	0	0.0019	0	0.0019	0	0.0019	0	0.0019	0.0019
PST21_17056	0.0019	0.0019	0	0.0019	0	0	0	0.0019	0.0019	0.0019
PST21_06269	0.0019	0.0019	0	0.0019	0	0	0	0.0019	0.0019	0.0019
PST21_00761	0	0	0	0.0019	0.0019	0.0019	0	0	0	0.0019
PST21_01027	0.0019	0	0.0019	0.0019	0	0.0019	0	0.0019	0	0.0019
PST21_15024	0.0019	0.0037	0.0019	0.0019	0	0.0019	0	0.0019	0.0037	0.0019
PST21_11769	0.0019	0	0.0019	0	0.0019	0	0.0019	0	0.0019	0.0019
PST21_04072	0.0019	0	0.0019	0	0.0019	0	0.0019	0	0.0019	0.0019
PST21_09367	0.0019	0	0.0019	0.0019	0	0.0019	0	0.0019	0	0.0019
PST21_17224	0.0048	0	0.0048	0.0038	0.001	0.0038	0.0038	0.001	0.0038	0.0019
PST21_09614	0	0	0	0	0	0	0.0019	0.0019	0.0019	0.0019
PST21_08814	0	0.0036	0.0036	0.0018	0.0018	0.0054	0	0	0.0036	0.0018
PST21_13400	0	0	0	0.0018	0.0018	0.0018	0	0	0	0.0018
PST21_13473	0	0	0	0.0018	0.0018	0.0018	0	0	0	0.0018
PST21_18649	0	0.0018	0.0018	0.0018	0.0018	0.0036	0	0	0.0018	0.0018
PST21_14136	0	0	0	0	0	0	0.0018	0.0018	0.0018	0.0018
PST21_17876	0.0053	0	0.0053	0.0053	0	0.0053	0.0035	0.0018	0.0035	0.0018
PST21_00144	0	0	0	0.0018	0.0018	0.0018	0	0	0	0.0018
PST21_09993	0.0018	0.0018	0	0.0028	0.0009	0.0009	0.0009	0.0009	0.0009	0.0018
PST21_07883	0	0	0	0.0018	0.0018	0.0018	0	0	0	0.0018
PST21_14532	0.0018	0	0.0018	0.0018	0	0.0018	0	0.0018	0	0.0018
PST21_16178	0.0072	0	0.0072	0	0.0072	0	0.0018	0.0054	0.0018	0.0018
PST21_00157	0	0	0	0	0	0	0.0018	0.0018	0.0018	0.0018
PST21_09804	0.0018	0	0.0018	0.0018	0	0.0018	0	0.0018	0	0.0018
PST21_05621	0	0	0	0	0	0	0.0018	0.0018	0.0018	0.0018
PST21_09628	0.0018	0.0018	0	0.0027	0.0009	0.0009	0.0009	0.0009	0.0009	0.0018
PST21_09625	0	0	0	0	0	0	0.0018	0.0018	0.0018	0.0018
PST21_04760	0	0	0	0	0	0	0.0018	0.0018	0.0018	0.0018
PST21_02917	0	0	0	0.0018	0.0018	0.0018	0	0	0	0.0018
PST21_05591	0	0	0	0	0	0	0.0018	0.0018	0.0018	0.0018
PST21_10347	0.0037	0.0018	0.0018	0.0037	0	0.0018	0.0018	0.0018	0.0037	0.0018
PST21_03783	0.0018	0.0018	0	0.0018	0	0	0	0.0018	0.0018	0.0018
PST21_11305	0.0037	0.0018	0.0018	0.0018	0.0018	0	0	0.0037	0.0018	0.0018
PST21_20157	0.0037	0.0018	0.0033	0.0037	0.0007	0.0026	0.0026	0.0011	0.0044	0.0018
PST21_12081	0.0018	0	0.0018	0.0018	0	0.0018	0	0.0018	0	0.0018
PST21_09519	0	0.0018	0.0018	0.0037	0.0037	0.0018	0.0055	0.0055	0.0037	0.0018
PST21_16189	0.0018	0	0.0018	0.0027	0.0046	0.0027	0.0046	0.0027	0.0046	0.0018
PST21_19313	0	0.0037	0.0037	0.0018	0.0018	0.0055	0	0	0.0037	0.0018
PST21_10148	0	0	0	0	0	0	0.0018	0.0018	0.0018	0.0018
PST21_10404	0.0022	0	0.0022	0.0022	0.0009	0.0022	0.0004	0.0018	0.0004	0.0018
PST21_04006	0	0.0009	0.0009	0	0	0.0009	0.0018	0.0018	0.0009	0.0018
PST21_19828	0	0	0	0.0018	0.0018	0.0018	0	0	0	0.0018
PST21_08927	0	0	0	0	0	0	0.0018	0.0018	0.0018	0.0018
PST21_00456	0.0036	0	0.0036	0.0018	0.0054	0.0018	0	0.0036	0	0.0018
PST21_09747	0	0	0	0.0018	0.0018	0.0018	0	0	0	0.0018
PST21_06210	0	0.0009	0.0009	0	0	0.0009	0.0018	0.0018	0.0027	0.0018
PST21_06751	0.0018	0.0018	0	0	0.0018	0.0018	0.0018	0	0	0.0018
PST21_15046	0	0	0	0	0	0	0.0018	0.0018	0.0018	0.0018
PST21_15082	0	0.0018	0.0018	0.0018	0.0018	0.0036	0	0	0.0018	0.0018
PST21_10826	0	0	0	0.0018	0.0018	0.0018	0	0	0	0.0018
PST21_08962	0	0	0	0.0018	0.0018	0.0018	0	0	0	0.0018
PST21_07900	0.0018	0.0073	0.0055	0.0018	0	0.0055	0	0.0018	0.0073	0.0018
PST21_01128	0	0	0	0	0	0	0.0018	0.0018	0.0018	0.0018
PST21_16664	0.0018	0.0053	0.0035	0.0053	0.0035	0.0071	0.0035	0.0018	0.0053	0.0018
PST21_05186	0.0017	0	0.0017	0.0043	0.0043	0.0043	0.0026	0.0026	0.0026	0.0017
PST21_04549	0.0017	0	0.0017	0.0017	0	0.0017	0	0.0017	0	0.0017
PST21_08233	0	0	0	0	0	0	0.0017	0.0017	0.0017	0.0017
PST21_14431	0.0017	0	0.0017	0.0017	0.0035	0.0017	0	0.0017	0	0.0017
PST21_05988	0.0017	0	0.0017	0.0017	0	0.0017	0	0.0017	0	0.0017
PST21_09473	0	0	0	0.0017	0.0017	0.0017	0	0	0	0.0017
PST21_16027	0.0017	0.0017	0	0.0017	0	0	0	0.0017	0.0017	0.0017
PST21_14135	0	0	0	0.0017	0.0017	0.0017	0	0	0	0.0017
PST21_12304	0	0.0017	0.0017	0.0017	0.0017	0	0	0	0.0017	0.0017
PST21_08493	0	0	0	0.0017	0.0017	0.0017	0	0	0	0.0017
PST21_03130	0.0017	0.0017	0	0.0017	0	0	0	0.0017	0.0017	0.0017
PST21_03752	0	0	0	0.0017	0.0017	0.0017	0	0	0	0.0017
PST21_15522	0.0017	0	0.0017	0	0.0017	0	0.0017	0	0.0017	0.0017
PST21_00172	0	0	0	0.0017	0.0017	0.0017	0	0	0	0.0017
PST21_11924	0	0	0	0.0017	0.0017	0.0017	0	0	0	0.0017
PST21_19250	0.0034	0	0.0034	0.0017	0.0017	0.0017	0.0034	0	0.0034	0.0017
PST21_10144	0	0	0	0	0	0	0.0017	0.0017	0.0017	0.0017
PST21_12757	0.0017	0	0.0017	0	0.0017	0	0.0017	0	0.0017	0.0017
PST21_09500	0.0069	0	0.0069	0.0069	0	0.0069	0.0052	0.0017	0.0052	0.0017
PST21_11848	0.0034	0.0017	0.0034	0.0034	0.0017	0.0051	0.0034	0.0017	0.0034	0.0017
PST21_09640	0	0	0	0.0017	0.0017	0.0017	0	0	0	0.0017
PST21_03554	0	0	0	0.0017	0.0017	0.0017	0	0	0	0.0017
PST21_10862	0	0	0	0.0017	0.0017	0.0017	0	0	0	0.0017
PST21_00033	0.0017	0	0.0017	0.0017	0	0.0017	0	0.0017	0	0.0017
PST21_04151	0.0034	0	0.0034	0.0034	0	0.0034	0.0017	0.0017	0.0017	0.0017
PST21_12870	0.0017	0	0.0017	0.0017	0	0.0017	0	0.0017	0	0.0017
PST21_18634	0.0017	0	0.0017	0	0.0017	0	0.0017	0	0.0017	0.0017
PST21_12643	0	0	0	0	0	0	0.0017	0.0017	0.0017	0.0017
PST21_11489	0	0	0	0.0017	0.0017	0.0017	0	0	0	0.0017
PST21_16115	0	0.0017	0.0017	0.0017	0.0017	0.0033	0.0033	0.0033	0.005	0.0017
PST21_02456	0	0	0	0.0017	0.0017	0.0017	0	0	0	0.0017
PST21_02117	0	0	0	0.0017	0.0017	0.0017	0	0	0	0.0017
PST21_00252	0.0017	0	0.0017	0.0017	0	0.0017	0	0.0017	0	0.0017
PST21_08510	0	0	0	0.0017	0.0017	0.0017	0	0	0	0.0017
PST21_16789	0.0034	0	0.0034	0.0034	0	0.0034	0.0017	0.0017	0.0017	0.0017
PST21_01212	0	0	0	0	0	0	0.0017	0.0017	0.0017	0.0017
PST21_03982	0	0	0	0.0017	0.0017	0.0017	0	0	0	0.0017
PST21_11840	0.0028	0	0.0028	0.0028	0.0011	0.0028	0.0034	0.0006	0.0034	0.0017
PST21_19319	0.003	0	0.003	0.0017	0.0013	0.0017	0.0026	0.0004	0.0026	0.0017
PST21_09649	0.0016	0	0.0016	0.0008	0.0008	0.0008	0.0008	0.0008	0.0008	0.0016
PST21_06077	0	0.0047	0.0047	0	0	0.0047	0.0016	0.0016	0.0031	0.0016
PST21_01298	0	0.0016	0.0016	0.0016	0.0016	0.0032	0	0	0.0016	0.0016
PST21_04698	0	0	0	0	0	0	0.0016	0.0016	0.0016	0.0016
PST21_10640	0	0	0	0	0	0	0.0016	0.0016	0.0016	0.0016
PST21_10008	0	0.0016	0.0016	0	0	0.0016	0.0016	0.0016	0	0.0016
PST21_05335	0.0004	0.002	0.0016	0.0016	0.0012	0.0004	0.0008	0.0012	0.002	0.0016
PST21_16583	0.0016	0.0016	0.0032	0	0.0016	0.0016	0.0016	0	0.0032	0.0016
PST21_18746	0.0032	0	0.0032	0.0024	0.0008	0.0024	0.0024	0.0008	0.0024	0.0016
PST21_02949	0.0016	0.0016	0.0032	0.0016	0	0.0032	0	0.0016	0.0016	0.0016
PST21_07737	0	0	0	0.0016	0.0016	0.0016	0	0	0	0.0016
PST21_15460	0	0	0	0	0	0	0.0016	0.0016	0.0016	0.0016
PST21_01275	0.0049	0	0.0049	0.0049	0	0.0049	0.0032	0.0016	0.0032	0.0016
PST21_06883	0	0	0	0.0016	0.0016	0.0016	0	0	0	0.0016
PST21_00311	0	0.0016	0.0016	0	0	0.0016	0.0016	0.0016	0.0031	0.0016
PST21_09630	0.0049	0	0.0049	0.0065	0.0016	0.0065	0.0049	0.0032	0.0049	0.0016
PST21_09162	0.0016	0	0.0016	0.0016	0	0.0016	0	0.0016	0	0.0016
PST21_07031	0.0049	0.0049	0.0033	0.0033	0.0049	0.0016	0.0049	0.0033	0	0.0016
PST21_02779	0	0	0	0.0016	0.0016	0.0016	0	0	0	0.0016
PST21_15964	0	0	0	0.0016	0.0016	0.0016	0	0	0	0.0016
PST21_17335	0	0.0016	0.0016	0	0	0.0016	0.0016	0.0016	0.0031	0.0016
PST21_15899	0.0008	0.0008	0.0016	0.0008	0	0.0016	0.0008	0.0016	0.0016	0.0016
PST21_12556	0	0	0	0.0016	0.0016	0.0016	0	0	0	0.0016
PST21_06837	0	0	0	0	0	0	0.0016	0.0016	0.0016	0.0016
PST21_11859	0	0	0	0	0	0	0.0016	0.0016	0.0016	0.0016
PST21_10755	0	0	0	0.0016	0.0016	0.0016	0	0	0	0.0016
PST21_01332	0	0	0	0	0	0	0.0016	0.0016	0.0016	0.0016
PST21_06695	0	0	0	0	0	0	0.0016	0.0016	0.0016	0.0016
PST21_11152	0.0016	0.0016	0	0.0016	0	0	0	0.0016	0.0016	0.0016
PST21_00946	0	0	0	0.0016	0.0016	0.0016	0	0	0	0.0016
PST21_07427	0	0	0	0.0016	0.0016	0.0016	0	0	0	0.0016
PST21_14292	0.0008	0	0.0008	0.0008	0.0016	0.0008	0.0008	0	0.0008	0.0016
PST21_04649	0.0016	0	0.0016	0.0016	0	0.0016	0	0.0016	0	0.0016
PST21_17406	0.0016	0.0049	0.0066	0.0016	0.0033	0.0033	0	0.0016	0.0049	0.0016
PST21_12545	0.0016	0	0.0016	0.0032	0.0016	0.0032	0.0016	0	0.0016	0.0016
PST21_06648	0.0016	0	0.0016	0	0.0016	0	0.0016	0	0.0016	0.0016
PST21_16590	0.0016	0.0016	0.0031	0	0.0016	0.0016	0.0016	0	0.0031	0.0016
PST21_13084	0.0032	0.0016	0.0016	0.0032	0	0.0016	0.0016	0.0016	0	0.0016
PST21_19314	0.0049	0	0.0049	0.013	0.0081	0.013	0.0114	0.0098	0.0114	0.0016
PST21_11800	0.0016	0.0016	0.0031	0.0031	0.0016	0.0047	0.0016	0.0031	0.0031	0.0016
PST21_10369	0	0	0	0	0	0	0.0016	0.0016	0.0016	0.0016
PST21_13258	0.0015	0.0015	0	0	0.0015	0.0015	0.0015	0	0	0.0015
PST21_12062	0	0	0	0.0015	0.0015	0.0015	0	0	0	0.0015
PST21_08490	0.0047	0	0.0047	0.0074	0.0058	0.0074	0.0058	0.0074	0.0058	0.0015
PST21_00594	0	0	0	0.0015	0.0015	0.0015	0	0	0	0.0015
PST21_14907	0.003	0	0.003	0.003	0.003	0.003	0.0015	0.0015	0.0015	0.0015
PST21_03793	0.0029	0.0029	0	0.0015	0.0015	0.0015	0.0029	0	0	0.0015
PST21_08914	0.0045	0	0.0045	0.0015	0.003	0.0015	0.003	0.0015	0.003	0.0015
PST21_06932	0.0015	0	0.0015	0	0.0015	0	0.0015	0	0.0015	0.0015
PST21_12787	0	0	0	0.0015	0.0015	0.0015	0	0	0	0.0015
PST21_06644	0.003	0	0.003	0.003	0	0.003	0.0015	0.0015	0.0015	0.0015
PST21_02382	0	0	0	0	0	0	0.0015	0.0015	0.0015	0.0015
PST21_04097	0	0	0	0	0	0	0.0015	0.0015	0.0015	0.0015
PST21_12821	0.0015	0	0.0015	0.0015	0	0.0015	0	0.0015	0	0.0015
PST21_17850	0	0	0	0.0015	0.0015	0.0015	0	0	0	0.0015
PST21_06647	0	0.0015	0.0015	0	0	0.0015	0.0015	0.0015	0	0.0015
PST21_00203	0	0.0015	0.0015	0	0	0.0015	0.0015	0.0015	0	0.0015
PST21_20464	0.0015	0.0014	0.0029	0.0015	0	0.0029	0	0.0015	0.0014	0.0015
PST21_18582	0	0	0	0.0015	0.0015	0.0015	0	0	0	0.0015
PST21_11511	0.0015	0	0.0015	0.0015	0	0.0015	0	0.0015	0	0.0015
PST21_16058	0.0015	0	0.0015	0.0015	0	0.0015	0	0.0015	0	0.0015
PST21_20471	0	0	0	0.0015	0.0015	0.0015	0	0	0	0.0015
PST21_00549	0.0015	0.0015	0.0029	0.0015	0	0.0029	0	0.0015	0.0015	0.0015
PST21_08306	0	0.0008	0.0008	0.0015	0.0015	0.0023	0	0	0.0008	0.0015
PST21_13792	0.0015	0	0.0015	0.0015	0	0.0015	0	0.0015	0	0.0015
PST21_16079	0	0	0	0.0015	0.0015	0.0015	0	0	0	0.0015
PST21_16983	0.003	0	0.003	0	0.003	0	0.0015	0.0015	0.0015	0.0015
PST21_19697	0	0	0	0	0	0	0.0015	0.0015	0.0015	0.0015
PST21_02474	0.0015	0	0.0015	0.0015	0	0.0015	0	0.0015	0	0.0015
PST21_05710	0	0	0	0.003	0.003	0.003	0.0015	0.0015	0.0015	0.0015
PST21_00396	0.0015	0.0015	0.003	0	0.0015	0.0015	0.0015	0	0.003	0.0015
PST21_15823	0.0029	0	0.0029	0.0015	0.0015	0.0015	0	0.0029	0	0.0015
PST21_09697	0	0	0	0.0015	0.0015	0.0015	0	0	0	0.0015
PST21_11865	0	0	0	0.0015	0.0015	0.0015	0	0	0	0.0015
PST21_04079	0.0015	0.0015	0	0.0015	0	0	0.003	0.0015	0.0015	0.0015
PST21_09487	0	0.0015	0.0015	0	0	0.0015	0.0015	0.0015	0	0.0015
PST21_11351	0.0029	0	0.0029	0.0029	0	0.0029	0.0015	0.0015	0.0015	0.0015
PST21_19872	0.0007	0.0007	0	0.0015	0.0007	0.0007	0	0.0007	0.0007	0.0015
PST21_16880	0.0015	0.0015	0	0	0.0015	0.0015	0.0015	0	0	0.0015
PST21_08702	0.0015	0	0.0015	0.0015	0	0.0015	0	0.0015	0	0.0015
PST21_11063	0	0	0	0	0	0	0.0015	0.0015	0.0015	0.0015
PST21_14714	0	0.0015	0.0015	0	0	0.0015	0.0015	0.0015	0	0.0015
PST21_15249	0	0.0015	0.0015	0	0	0.0015	0.0014	0.0014	0.0029	0.0014
PST21_11016	0.0014	0.0014	0	0	0.0014	0.0014	0.0014	0	0	0.0014
PST21_10702	0	0	0	0.0014	0.0014	0.0014	0	0	0	0.0014
PST21_14313	0.0014	0	0.0014	0.0014	0	0.0014	0	0.0014	0	0.0014
PST21_12892	0.0014	0.0014	0	0.0014	0	0	0.0028	0.0014	0.0014	0.0014
PST21_09788	0.0014	0.0022	0.0007	0.0014	0	0.0007	0	0.0014	0.0022	0.0014
PST21_04141	0	0	0	0	0	0	0.0014	0.0014	0.0014	0.0014
PST21_02331	0.0014	0.0014	0	0.0014	0	0	0	0.0014	0.0014	0.0014
PST21_15762	0.0014	0	0.0014	0.0014	0	0.0014	0	0.0014	0	0.0014
PST21_04865	0	0.0014	0.0014	0.0014	0.0014	0.0028	0	0	0.0014	0.0014
PST21_10081	0.0042	0.0028	0.0014	0.0028	0.0014	0.0028	0.0042	0	0.0014	0.0014
PST21_06303	0.0028	0	0.0028	0.0014	0.0014	0.0014	0.0028	0	0.0028	0.0014
PST21_12187	0.0014	0	0.0014	0	0.0014	0	0.0014	0.0029	0.0014	0.0014
PST21_18056	0	0	0	0	0	0	0.0014	0.0014	0.0014	0.0014
PST21_17629	0	0	0	0	0	0	0.0014	0.0014	0.0014	0.0014
PST21_15607	0.0014	0.0041	0.0027	0.0014	0	0.0027	0.0027	0.0014	0.0041	0.0014
PST21_03277	0	0	0	0	0	0	0.0014	0.0014	0.0014	0.0014
PST21_15850	0.0014	0.0014	0	0.0014	0	0	0	0.0014	0.0014	0.0014
PST21_05553	0	0	0	0.0014	0.0014	0.0014	0	0	0	0.0014
PST21_07530	0.0014	0	0.0014	0.0014	0	0.0014	0	0.0014	0	0.0014
PST21_10403	0	0	0	0.0014	0.0014	0.0014	0	0	0	0.0014
PST21_16897	0	0	0	0	0	0	0.0014	0.0014	0.0014	0.0014
PST21_17635	0.0014	0	0.0014	0	0.0014	0	0.0014	0	0.0014	0.0014
PST21_19941	0	0	0	0.0014	0.0014	0.0014	0	0	0	0.0014
PST21_19192	0.0027	0	0.0027	0.0027	0	0.0027	0.0041	0.0014	0.0041	0.0014
PST21_08153	0	0	0	0.0014	0.0014	0.0014	0	0	0	0.0014
PST21_10145	0	0	0	0	0	0	0.0014	0.0014	0.0014	0.0014
PST21_16456	0.0055	0	0.0055	0.0055	0	0.0055	0.0041	0.0014	0.0041	0.0014
PST21_02154	0	0.0014	0.0014	0	0	0.0014	0.0014	0.0014	0.0029	0.0014
PST21_13327	0	0.0014	0.0014	0.0028	0.0028	0.0014	0.0014	0.0014	0	0.0014
PST21_11589	0	0	0	0	0	0	0.0014	0.0014	0.0014	0.0014
PST21_20601	0	0	0	0.0014	0.0014	0.0014	0	0	0	0.0014
PST21_05111	0	0	0	0	0	0	0.0014	0.0014	0.0014	0.0014
PST21_13923	0	0	0	0.0014	0.0014	0.0014	0	0	0	0.0014
PST21_10469	0.0014	0	0.0014	0.0027	0.0014	0.0027	0.0014	0	0.0014	0.0014
PST21_17498	0	0	0	0	0	0	0.0014	0.0014	0.0014	0.0014
PST21_19540	0.0028	0	0.0028	0.0028	0	0.0028	0.0014	0.0014	0.0014	0.0014
PST21_18541	0.0014	0.0043	0.0028	0.0014	0	0.0028	0	0.0014	0.0043	0.0014
PST21_04188	0	0.0028	0.0028	0	0	0.0028	0.0014	0.0014	0.0014	0.0014
PST21_01758	0	0	0	0	0	0	0.0014	0.0014	0.0014	0.0014
PST21_17807	0	0	0	0	0	0	0.0014	0.0014	0.0014	0.0014
PST21_05669	0.0014	0.0014	0	0.0014	0	0	0	0.0014	0.0014	0.0014
PST21_17536	0.0028	0	0.0028	0.0014	0.0014	0.0014	0.0028	0	0.0028	0.0014
PST21_02857	0	0	0	0	0	0	0.0014	0.0014	0.0014	0.0014
PST21_07646	0	0.0014	0.0014	0.0014	0.0014	0	0	0	0.0014	0.0014
PST21_15337	0	0.0014	0.0014	0.0014	0.0014	0.0028	0	0	0.0014	0.0014
PST21_03470	0	0	0	0.0014	0.0014	0.0014	0	0	0	0.0014
PST21_05181	0	0	0	0.0014	0.0014	0.0014	0	0	0	0.0014
PST21_08750	0	0	0	0	0	0	0.0013	0.0013	0.0013	0.0013
PST21_20314	0	0	0	0.0013	0.0013	0.0013	0	0	0	0.0013
PST21_02587	0.0013	0	0.0013	0.0009	0.0004	0.0009	0.0004	0.0009	0.0004	0.0013
PST21_12199	0.0038	0.0013	0.0051	0.0038	0	0.0051	0.0026	0.0013	0.0038	0.0013
PST21_17446	0	0	0	0.0013	0.0013	0.0013	0	0	0	0.0013
PST21_19276	0.0013	0	0.0013	0.0013	0	0.0013	0	0.0013	0	0.0013
PST21_01138	0	0	0	0.0009	0.0009	0.0009	0.0022	0.0022	0.0022	0.0013
PST21_19370	0	0	0	0	0	0	0.0013	0.0013	0.0013	0.0013
PST21_09515	0	0	0	0	0	0	0.0013	0.0013	0.0013	0.0013
PST21_04839	0.0013	0.0054	0.0067	0.0027	0.0013	0.0054	0.0013	0.0027	0.004	0.0013
PST21_19279	0.0063	0	0.0063	0.0063	0.005	0.0063	0.005	0.0063	0.005	0.0013
PST21_07671	0	0	0	0.0013	0.0013	0.0013	0	0	0	0.0013
PST21_01264	0.0019	0.0006	0.0013	0.0019	0	0.0013	0.0006	0.0013	0.0013	0.0013
PST21_20165	0	0	0	0.0026	0.0026	0.0026	0.0013	0.0013	0.0013	0.0013
PST21_05877	0	0	0	0.0013	0.0013	0.0013	0	0	0	0.0013
PST21_08456	0.0013	0	0.0013	0.0026	0.0013	0.0026	0.0013	0	0.0013	0.0013
PST21_03580	0	0	0	0	0	0	0.0013	0.0013	0.0013	0.0013
PST21_00493	0.0026	0.0053	0.0053	0	0.0026	0.0053	0.0013	0.0013	0.0039	0.0013
PST21_15817	0.0088	0	0.0088	0.0025	0.0088	0.0025	0.0013	0.0076	0.0013	0.0013
PST21_06885	0.0006	0	0.0006	0.0006	0	0.0006	0.0006	0.0013	0.0006	0.0013
PST21_04810	0	0.0026	0.0026	0.0026	0.0026	0	0.0013	0.0013	0.0013	0.0013
PST21_07028	0	0	0	0.0013	0.0013	0.0013	0	0	0	0.0013
PST21_14272	0	0.0013	0.0013	0.0013	0.0013	0	0	0	0.0013	0.0013
PST21_08791	0.0013	0	0.0013	0.0013	0	0.0013	0	0.0013	0	0.0013
PST21_09829	0	0	0	0	0	0	0.0013	0.0013	0.0013	0.0013
PST21_20169	0.0025	0.0025	0.0025	0.0038	0.0013	0.0038	0.0025	0.0025	0.0025	0.0013
PST21_05207	0.0026	0.0026	0.0026	0.0026	0	0.0026	0.0013	0.0013	0.0013	0.0013
PST21_09005	0.0026	0	0.0026	0.0026	0	0.0026	0.0013	0.0013	0.0013	0.0013
PST21_09513	0.0007	0	0.0007	0.0013	0.0007	0.0013	0	0.0007	0	0.0013
PST21_11102	0	0	0	0	0	0	0.0013	0.0013	0.0013	0.0013
PST21_19046	0.0013	0	0.0013	0	0.0013	0	0.0013	0	0.0013	0.0013
PST21_13083	0.0025	0.0013	0.0013	0.0025	0	0.0013	0.0013	0.0013	0.0025	0.0013
PST21_11796	0	0	0	0	0	0	0.0013	0.0013	0.0013	0.0013
PST21_14772	0	0	0	0	0	0	0.0013	0.0013	0.0013	0.0013
PST21_02417	0.0032	0	0.0032	0.0019	0.0013	0.0019	0.0019	0.0013	0.0019	0.0013
PST21_10319	0	0.0013	0.0013	0.0013	0.0013	0	0	0	0.0013	0.0013
PST21_14958	0.0038	0.0038	0.0026	0.0038	0.0026	0.0051	0.0051	0.0013	0.0038	0.0013
PST21_10666	0	0	0	0	0	0	0.0013	0.0013	0.0013	0.0013
PST21_14957	0.0026	0.0013	0.004	0.004	0.0013	0.0053	0.0026	0.0026	0.0039	0.0013
PST21_18828	0.0013	0	0.0013	0	0.0013	0	0.0013	0	0.0013	0.0013
PST21_04593	0.0013	0.0013	0	0.0026	0.0013	0.0013	0.0013	0	0	0.0013
PST21_19977	0.0012	0.0025	0.0013	0.0025	0.0012	0	0.0012	0	0.0013	0.0012
PST21_11140	0.0023	0	0.0023	0.0023	0	0.0023	0.0012	0.0012	0.0012	0.0012
PST21_04569	0	0	0	0.0012	0.0012	0.0012	0.0025	0.0025	0.0025	0.0012
PST21_08752	0	0	0	0.0012	0.0012	0.0012	0	0	0	0.0012
PST21_13222	0	0	0	0	0	0	0.0012	0.0012	0.0012	0.0012
PST21_04193	0	0.0012	0.0012	0.0012	0.0012	0.0023	0	0	0.0012	0.0012
PST21_17940	0.0012	0.0012	0	0.0024	0.0012	0.0012	0.0012	0	0	0.0012
PST21_00970	0	0	0	0.0012	0.0012	0.0012	0	0	0	0.0012
PST21_07715	0	0	0	0.0012	0.0012	0.0012	0	0	0	0.0012
PST21_00852	0	0	0	0.0012	0.0012	0.0012	0	0	0	0.0012
PST21_07711	0	0	0	0.0012	0.0012	0.0012	0	0	0	0.0012
PST21_16343	0.0012	0	0.0012	0	0.0012	0	0.0012	0	0.0012	0.0012
PST21_15862	0.0012	0.0018	0.0006	0.0012	0	0.0006	0.0012	0.0012	0.0006	0.0012
PST21_02437	0.0012	0.0012	0	0.0012	0	0	0	0.0012	0.0012	0.0012
PST21_09124	0	0	0	0	0	0	0.0012	0.0012	0.0012	0.0012
PST21_11571	0.0024	0	0.0024	0.0024	0	0.0024	0.0012	0.0012	0.0012	0.0012
PST21_01580	0.0024	0.0012	0.0012	0.0024	0	0.0012	0.0012	0.0012	0.0024	0.0012
PST21_02927	0	0	0	0.0012	0.0012	0.0012	0	0	0	0.0012
PST21_01597	0.0012	0	0.0012	0.0012	0	0.0012	0	0.0012	0	0.0012
PST21_01150	0	0.0006	0.0006	0.0012	0.0012	0.0006	0	0	0.0006	0.0012
PST21_09294	0.0012	0.0012	0	0	0.0012	0.0012	0.0012	0.0024	0.0024	0.0012
PST21_13611	0.0012	0	0.0012	0.0012	0	0.0012	0	0.0012	0	0.0012
PST21_20246	0.0051	0	0.0051	0.0056	0.0015	0.0056	0.0059	0.0022	0.0059	0.0012
PST21_05121	0	0	0	0	0	0	0.0012	0.0012	0.0012	0.0012
PST21_01323	0.0019	0	0.0019	0.0025	0.0019	0.0025	0.0012	0.0031	0.0012	0.0012
PST21_06078	0.0012	0.0023	0.0012	0.0012	0	0.0012	0	0.0012	0.0023	0.0012
PST21_20251	0.0017	0	0.0017	0.0017	0	0.0017	0.0006	0.0012	0.0006	0.0012
PST21_20539	0.0012	0	0.0012	0.0006	0.0006	0.0006	0.0006	0.0006	0.0006	0.0012
PST21_16618	0	0	0	0	0	0	0.0012	0.0012	0.0012	0.0012
PST21_18685	0	0.0108	0.0108	0.0012	0.0012	0.012	0	0	0.0108	0.0012
PST21_08887	0.0047	0.0035	0.0012	0.0012	0.0035	0.0023	0	0.0047	0.0035	0.0012
PST21_19074	0.0012	0	0.0012	0.0012	0	0.0012	0	0.0012	0	0.0012
PST21_05152	0	0	0	0	0	0	0.0012	0.0012	0.0012	0.0012
PST21_06197	0	0	0	0	0	0	0.0012	0.0012	0.0012	0.0012
PST21_20263	0	0	0	0	0	0	0.0012	0.0012	0.0012	0.0012
PST21_02877	0.0037	0	0.0037	0.0025	0.0012	0.0025	0.0037	0.0025	0.0037	0.0012
PST21_04730	0	0	0	0.0012	0.0012	0.0012	0	0	0	0.0012
PST21_16361	0	0	0	0.0012	0.0012	0.0012	0	0	0	0.0012
PST21_10327	0.0012	0.0012	0	0	0.0012	0.0012	0.0012	0	0	0.0012
PST21_05210	0	0	0	0	0	0	0.0012	0.0012	0.0012	0.0012
PST21_00161	0	0	0	0	0	0	0.0012	0.0012	0.0012	0.0012
PST21_15064	0	0	0	0	0	0	0.0012	0.0012	0.0012	0.0012
PST21_08447	0.0012	0	0.0012	0.0012	0	0.0012	0	0.0012	0	0.0012
PST21_01229	0.0012	0.0012	0	0.0012	0	0	0	0.0012	0.0012	0.0012
PST21_15966	0	0	0	0.0012	0.0012	0.0012	0	0	0	0.0012
PST21_19369	0	0.0037	0.0037	0	0	0.0037	0.0012	0.0012	0.0049	0.0012
PST21_16849	0	0.0037	0.0037	0	0	0.0037	0.0012	0.0012	0.005	0.0012
PST21_00894	0.0012	0.0012	0	0	0.0012	0.0012	0.0012	0	0	0.0012
PST21_07465	0.0006	0.0012	0.0006	0.0012	0.0006	0.0012	0	0.0006	0.0012	0.0012
PST21_07799	0.0012	0	0.0012	0.0012	0	0.0012	0	0.0012	0	0.0012
PST21_10929	0.0024	0	0.0024	0	0.0024	0	0.0012	0.0012	0.0012	0.0012
PST21_00710	0	0	0	0	0	0	0.0012	0.0012	0.0012	0.0012
PST21_11296	0.0025	0.0012	0.0012	0.0025	0	0.0012	0.0012	0.0012	0.0025	0.0012
PST21_12540	0.0036	0.0024	0.0036	0.0024	0.0012	0.0024	0.0012	0.0024	0.0036	0.0012
PST21_18194	0.0012	0.0012	0	0	0.0012	0.0012	0.0012	0	0	0.0012
PST21_15575	0	0.0012	0.0012	0.0012	0.0012	0	0	0	0.0012	0.0012
PST21_08130	0.0012	0.0015	0.0021	0.0012	0.0006	0.0021	0.0006	0.0012	0.0021	0.0012
PST21_17726	0	0	0	0.0011	0.0011	0.0011	0	0	0	0.0011
PST21_14708	0.0011	0	0.0011	0	0.0011	0	0.0011	0	0.0011	0.0011
PST21_11683	0	0	0	0.0011	0.0011	0.0011	0	0	0	0.0011
PST21_16971	0.0011	0.0011	0	0.0011	0	0	0	0.0011	0.0011	0.0011
PST21_00044	0	0	0	0	0	0	0.0011	0.0011	0.0011	0.0011
PST21_03038	0.0011	0	0.0011	0.0011	0	0.0011	0	0.0011	0	0.0011
PST21_06022	0	0	0	0.0011	0.0011	0.0011	0	0	0	0.0011
PST21_08980	0	0	0	0.0011	0.0011	0.0011	0	0	0	0.0011
PST21_17300	0	0	0	0	0	0	0.0011	0.0011	0.0011	0.0011
PST21_11060	0	0.0011	0.0011	0.0011	0.0011	0	0	0	0.0011	0.0011
PST21_07902	0.0032	0	0.0032	0.0032	0	0.0032	0.0021	0.0011	0.0021	0.0011
PST21_14850	0.0011	0.0011	0	0	0.0011	0.0011	0.0011	0.0021	0.0021	0.0011
PST21_09624	0	0	0	0.0005	0.0005	0.0005	0.0005	0.0005	0.0005	0.0011
PST21_11320	0	0.0011	0.0011	0.0011	0.0011	0.0021	0	0	0.0011	0.0011
PST21_18304	0.0033	0	0.0033	0.0011	0.0022	0.0011	0	0.0033	0	0.0011
PST21_10410	0	0	0	0.0011	0.0011	0.0011	0	0	0	0.0011
PST21_09336	0	0	0	0	0	0	0.0011	0.0011	0.0011	0.0011
PST21_14965	0	0	0	0	0	0	0.0011	0.0011	0.0011	0.0011
PST21_15963	0.0022	0	0.0022	0.0011	0.0011	0.0011	0.0022	0	0.0022	0.0011
PST21_07330	0	0	0	0	0	0	0.0011	0.0011	0.0011	0.0011
PST21_09041	0.0022	0	0.0022	0.0022	0	0.0022	0.0011	0.0011	0.0011	0.0011
PST21_07283	0	0	0	0	0	0	0.0011	0.0011	0.0011	0.0011
PST21_04538	0.0005	0.0011	0.0016	0.0005	0	0.0016	0.0005	0.0011	0.0016	0.0011
PST21_05143	0	0	0	0.0011	0.0011	0.0011	0	0	0	0.0011
PST21_10035	0.0004	0	0.0004	0.0007	0.0004	0.0007	0.0018	0.0014	0.0018	0.0011
PST21_15769	0	0	0	0.0011	0.0011	0.0011	0	0	0	0.0011
PST21_13028	0	0	0	0	0	0	0.0011	0.0011	0.0011	0.0011
PST21_12169	0.0011	0	0.0011	0.0011	0	0.0011	0	0.0011	0	0.0011
PST21_05485	0	0	0	0	0	0	0.0011	0.0011	0.0011	0.0011
PST21_18157	0	0	0	0.0011	0.0011	0.0011	0	0	0	0.0011
PST21_10080	0.0011	0.0023	0.0011	0	0.0011	0.0023	0.0011	0	0.0011	0.0011
PST21_02763	0.0011	0	0.0011	0	0.0011	0	0.0011	0	0.0011	0.0011
PST21_15712	0	0	0	0.0011	0.0011	0.0011	0	0	0	0.0011
PST21_10739	0	0	0	0	0	0	0.0011	0.0011	0.0011	0.0011
PST21_15063	0.0023	0.0011	0.0011	0.0011	0.0011	0.0023	0.0023	0	0.0011	0.0011
PST21_18863	0.0018	0.0007	0.0011	0.0011	0.0007	0.0004	0.0014	0.0004	0.0014	0.0011
PST21_07940	0.0011	0	0.0011	0.0011	0	0.0011	0	0.0011	0	0.0011
PST21_00786	0.0011	0	0.0011	0.0011	0	0.0011	0	0.0011	0	0.0011
PST21_09694	0.0045	0	0.0045	0.0045	0	0.0045	0.0034	0.0011	0.0034	0.0011
PST21_12934	0	0.0011	0.0011	0.0006	0.0006	0.0017	0.0006	0.0006	0.0006	0.0011
PST21_08601	0	0	0	0.0011	0.0011	0.0011	0	0	0	0.0011
PST21_01960	0.0011	0	0.0011	0.0011	0	0.0011	0	0.0011	0	0.0011
PST21_18278	0.001	0	0.001	0.001	0	0.001	0	0.001	0	0.001
PST21_02959	0.002	0	0.002	0.0026	0.0005	0.0026	0.0015	0.0015	0.0015	0.001
PST21_09231	0.001	0	0.001	0	0.001	0	0.001	0	0.001	0.001
PST21_15971	0.002	0	0.002	0.002	0	0.002	0.001	0.001	0.001	0.001
PST21_07635	0	0	0	0.0021	0.0021	0.0021	0.001	0.001	0.001	0.001
PST21_03473	0	0	0	0.001	0.001	0.001	0	0	0	0.001
PST21_07434	0.001	0	0.001	0	0.001	0	0.001	0	0.001	0.001
PST21_19087	0	0	0	0.001	0.001	0.001	0	0	0	0.001
PST21_08552	0	0	0	0	0	0	0.001	0.001	0.001	0.001
PST21_00743	0	0	0	0	0	0	0.001	0.001	0.001	0.001
PST21_12116	0	0	0	0	0	0	0.001	0.001	0.001	0.001
PST21_06034	0.001	0	0.001	0	0.001	0	0.001	0	0.001	0.001
PST21_09264	0	0	0	0	0	0	0.001	0.001	0.001	0.001
PST21_16859	0.001	0.0019	0.001	0.0019	0.001	0	0.001	0.0019	0.001	0.001
PST21_06579	0	0	0	0.001	0.001	0.001	0	0	0	0.001
PST21_12959	0	0	0	0.001	0.001	0.001	0	0	0	0.001
PST21_17658	0.001	0	0.001	0	0.001	0	0.001	0	0.001	0.001
PST21_05569	0	0	0	0	0	0	0.001	0.001	0.001	0.001
PST21_02191	0	0	0	0.001	0.001	0.001	0	0	0	0.001
PST21_00380	0	0.001	0.001	0	0	0.001	0.001	0.001	0	0.001
PST21_08741	0	0.002	0.002	0	0	0.002	0.001	0.001	0.0029	0.001
PST21_01310	0.001	0	0.001	0	0.001	0	0.001	0	0.001	0.001
PST21_01753	0	0	0	0.001	0.001	0.001	0	0	0	0.001
PST21_03164	0	0	0	0.001	0.001	0.001	0	0	0	0.001
PST21_00763	0.001	0.001	0	0.001	0	0	0	0.001	0.001	0.001
PST21_09195	0.001	0.002	0.001	0.002	0.001	0	0.001	0	0.001	0.001
PST21_01032	0.001	0	0.001	0	0.001	0	0.001	0.001	0.001	0.001
PST21_10872	0.001	0.0031	0.0021	0	0.001	0.0031	0.001	0	0.0021	0.001
PST21_12746	0	0	0	0.001	0.001	0.001	0	0	0	0.001
PST21_11843	0.0019	0	0.0019	0.0019	0	0.0019	0.001	0.001	0.001	0.001
PST21_17864	0.002	0	0.002	0.002	0	0.002	0.001	0.001	0.001	0.001
PST21_10916	0	0	0	0.001	0.001	0.001	0	0	0	0.001
PST21_08400	0	0	0	0	0	0	0.001	0.001	0.001	0.001
PST21_15969	0.0005	0	0.0005	0.001	0.0005	0.001	0	0.0005	0	0.001
PST21_17814	0	0	0	0.001	0.001	0.001	0	0	0	0.001
PST21_15608	0	0	0	0.002	0.002	0.002	0.001	0.001	0.001	0.001
PST21_02413	0	0	0	0	0	0	0.001	0.001	0.001	0.001
PST21_11155	0.001	0	0.001	0	0.001	0	0.001	0	0.001	0.001
PST21_16187	0.001	0.0015	0.0005	0.0015	0.0005	0.001	0.0005	0.0005	0.001	0.001
PST21_18611	0	0	0	0	0	0	0.001	0.001	0.001	0.001
PST21_12944	0	0	0	0.001	0.001	0.001	0	0	0	0.001
PST21_15615	0.001	0	0.001	0.001	0	0.001	0	0.001	0	0.001
PST21_14120	0	0	0	0.001	0.001	0.001	0	0	0	0.001
PST21_03737	0	0.004	0.004	0	0	0.004	0.001	0.001	0.005	0.001
PST21_07030	0.0008	0.0008	0	0.0025	0.0017	0.0017	0.0017	0.0008	0.0008	0.0009
PST21_08237	0	0.0012	0.0012	0.0006	0.0006	0.0012	0.0003	0.0003	0.0014	0.0009
PST21_16074	0.0009	0	0.0009	0.0009	0.0018	0.0009	0	0.0009	0	0.0009
PST21_16101	0	0	0	0	0	0	0.0009	0.0009	0.0009	0.0009
PST21_03474	0.0009	0	0.0009	0	0.0009	0	0.0009	0	0.0009	0.0009
PST21_08860	0.0009	0	0.0009	0.0009	0.0019	0.0009	0	0.0009	0	0.0009
PST21_01675	0	0	0	0.0009	0.0009	0.0009	0	0	0	0.0009
PST21_01671	0	0	0	0.0009	0.0009	0.0009	0	0	0	0.0009
PST21_19127	0.0009	0.0009	0	0.0009	0	0	0	0.0009	0.0009	0.0009
PST21_19717	0	0	0	0.0009	0.0009	0.0009	0	0	0	0.0009
PST21_12586	0.0009	0	0.0009	0.0009	0	0.0009	0	0.0009	0	0.0009
PST21_07431	0.0009	0	0.0009	0.0009	0	0.0009	0	0.0009	0	0.0009
PST21_16977	0.0022	0.0004	0.0018	0.0013	0.0018	0.0018	0.0013	0.0009	0.0018	0.0009
PST21_13360	0.0009	0	0.0009	0.0009	0	0.0009	0	0.0009	0	0.0009
PST21_10226	0	0	0	0.0009	0.0009	0.0009	0	0	0	0.0009
PST21_15131	0.0009	0	0.0009	0.0009	0	0.0009	0	0.0009	0	0.0009
PST21_06537	0	0	0	0	0	0	0.0009	0.0009	0.0009	0.0009
PST21_06036	0.0009	0	0.0009	0.0009	0	0.0009	0	0.0009	0	0.0009
PST21_03337	0	0	0	0	0	0	0.0009	0.0009	0.0009	0.0009
PST21_16551	0	0	0	0	0	0	0.0009	0.0009	0.0009	0.0009
PST21_03231	0.0028	0.0028	0	0.0019	0.0009	0.0009	0.0028	0	0	0.0009
PST21_00989	0	0	0	0.0004	0.0004	0.0004	0.0004	0.0004	0.0004	0.0009
PST21_10506	0.0023	0	0.0023	0.0023	0.0009	0.0023	0.0023	0.0009	0.0023	0.0009
PST21_18324	0.0026	0	0.0026	0.0017	0.0009	0.0017	0.0026	0	0.0026	0.0009
PST21_10699	0	0.0028	0.0028	0.0019	0.0019	0.0028	0.0009	0.0009	0.0019	0.0009
PST21_17069	0.0018	0.0018	0	0.0018	0	0	0.0009	0.0009	0.0009	0.0009
PST21_07789	0.0009	0	0.0009	0.0009	0	0.0009	0	0.0009	0	0.0009
PST21_01315	0.0009	0	0.0009	0.0009	0	0.0009	0	0.0009	0	0.0009
PST21_08795	0.0046	0.0055	0.0064	0.0018	0.0027	0.0036	0.0027	0.0036	0.0046	0.0009
PST21_12739	0	0	0	0	0	0	0.0009	0.0009	0.0009	0.0009
PST21_20182	0	0	0	0.0009	0.0009	0.0009	0	0	0	0.0009
PST21_09634	0	0	0	0.0009	0.0009	0.0009	0	0	0	0.0009
PST21_05707	0	0	0	0.0009	0.0009	0.0009	0	0	0	0.0009
PST21_08106	0	0	0	0.0009	0.0009	0.0009	0	0	0	0.0009
PST21_02808	0.0009	0	0.0009	0.0009	0	0.0009	0	0.0009	0	0.0009
PST21_16224	0	0	0	0	0	0	0.0009	0.0009	0.0009	0.0009
PST21_16113	0.0018	0.0009	0.0027	0.0009	0.0009	0.0018	0	0.0018	0.0009	0.0009
PST21_00101	0	0.0009	0.0009	0	0	0.0009	0.0009	0.0009	0	0.0009
PST21_03631	0	0	0	0	0	0	0.0009	0.0009	0.0009	0.0009
PST21_16259	0	0	0	0	0	0	0.0009	0.0009	0.0009	0.0009
PST21_11772	0.0009	0	0.0009	0.0009	0	0.0009	0	0.0009	0	0.0009
PST21_11880	0	0	0	0.0009	0.0009	0.0009	0	0	0	0.0009
PST21_13646	0	0	0	0.0009	0.0009	0.0009	0	0	0	0.0009
PST21_00688	0	0	0	0	0	0	0.0009	0.0009	0.0009	0.0009
PST21_16772	0	0	0	0	0	0	0.0009	0.0009	0.0009	0.0009
PST21_11930	0.0008	0	0.0008	0	0.0008	0	0.0008	0	0.0008	0.0008
PST21_00855	0	0.0039	0.0039	0.0008	0.0008	0.0031	0	0	0.0039	0.0008
PST21_17473	0.0008	0	0.0008	0.0008	0	0.0008	0	0.0008	0	0.0008
PST21_16576	0	0	0	0.0008	0.0008	0.0008	0	0	0	0.0008
PST21_18642	0.0007	0.0007	0	0	0.0008	0.0008	0.0007	0	0	0.0008
PST21_17778	0	0	0	0	0	0	0.0008	0.0008	0.0008	0.0008
PST21_05407	0.0016	0.0016	0.0016	0.0016	0	0.0016	0.0008	0.0008	0.0024	0.0008
PST21_14667	0	0	0	0	0	0	0.0008	0.0008	0.0008	0.0008
PST21_07620	0.0025	0	0.0025	0	0.0025	0	0.0008	0.0034	0.0008	0.0008
PST21_07440	0	0	0	0.0008	0.0008	0.0008	0	0	0	0.0008
PST21_19769	0.0008	0	0.0008	0.0008	0	0.0008	0	0.0008	0	0.0008
PST21_02400	0	0	0	0	0	0	0.0008	0.0008	0.0008	0.0008
PST21_12250	0	0.0015	0.0015	0	0	0.0015	0.0008	0.0008	0.0023	0.0008
PST21_12232	0	0	0	0	0	0	0.0008	0.0008	0.0008	0.0008
PST21_15878	0	0	0	0.0008	0.0008	0.0008	0	0	0	0.0008
PST21_13173	0.0025	0.0016	0.0041	0.0016	0.0025	0.0033	0.0008	0.0033	0.0025	0.0008
PST21_13073	0	0	0	0.0008	0.0008	0.0008	0	0	0	0.0008
PST21_12042	0	0.0017	0.0017	0.0008	0.0008	0.0025	0	0	0.0017	0.0008
PST21_18753	0.0008	0	0.0008	0.0008	0	0.0008	0	0.0008	0	0.0008
PST21_05434	0	0	0	0	0	0	0.0008	0.0008	0.0008	0.0008
PST21_14903	0.0008	0.0016	0.0008	0.0008	0.0016	0.0008	0.0016	0.0008	0	0.0008
PST21_06397	0	0	0	0	0	0	0.0008	0.0008	0.0008	0.0008
PST21_15848	0	0	0	0	0	0	0.0008	0.0008	0.0008	0.0008
PST21_08933	0	0	0	0.0008	0.0008	0.0008	0	0	0	0.0008
PST21_19963	0	0	0	0.0008	0.0008	0.0008	0	0	0	0.0008
PST21_13140	0	0	0	0.0008	0.0008	0.0008	0	0	0	0.0008
PST21_02528	0	0	0	0	0	0	0.0008	0.0008	0.0008	0.0008
PST21_04320	0	0	0	0.0008	0.0008	0.0008	0.0016	0.0016	0.0016	0.0008
PST21_09190	0	0	0	0.0008	0.0008	0.0008	0	0	0	0.0008
PST21_05496	0	0	0	0	0	0	0.0008	0.0008	0.0008	0.0008
PST21_12636	0	0	0	0	0	0	0.0008	0.0008	0.0008	0.0008
PST21_16872	0.0017	0	0.0017	0.0008	0.0008	0.0008	0.0017	0	0.0017	0.0008
PST21_01697	0.0008	0	0.0008	0	0.0008	0	0.0008	0	0.0008	0.0008
PST21_11635	0.0015	0	0.0015	0.0015	0	0.0015	0.0008	0.0008	0.0008	0.0008
PST21_15663	0	0	0	0	0	0	0.0008	0.0008	0.0008	0.0008
PST21_02350	0.0008	0.0015	0.0008	0.0008	0.0015	0.0008	0.0015	0.0023	0.0015	0.0008
PST21_01033	0.0008	0	0.0008	0.0008	0	0.0008	0	0.0008	0	0.0008
PST21_14395	0	0	0	0.0008	0.0008	0.0008	0	0	0	0.0008
PST21_13739	0.0004	0.0004	0	0.0004	0.0008	0.0008	0.0004	0	0	0.0008
PST21_01432	0	0	0	0	0	0	0.0008	0.0008	0.0008	0.0008
PST21_16801	0.0008	0	0.0008	0.0008	0	0.0008	0	0.0008	0	0.0008
PST21_11942	0.0008	0	0.0008	0.0008	0	0.0008	0	0.0008	0	0.0008
PST21_00175	0.0008	0	0.0008	0.0008	0	0.0008	0	0.0008	0	0.0008
PST21_14493	0	0	0	0.0008	0.0008	0.0008	0	0	0	0.0008
PST21_02801	0	0	0	0.0007	0.0007	0.0007	0	0	0	0.0007
PST21_01608	0.0022	0	0.0022	0.0015	0.0007	0.0015	0.0007	0.0015	0.0007	0.0007
PST21_01537	0	0	0	0	0	0	0.0007	0.0007	0.0007	0.0007
PST21_17756	0	0	0	0	0	0	0.0007	0.0007	0.0007	0.0007
PST21_07661	0	0	0	0	0	0	0.0007	0.0007	0.0007	0.0007
PST21_12384	0	0.0007	0.0007	0.0007	0.0007	0	0	0	0.0007	0.0007
PST21_00004	0.0007	0	0.0007	0.0007	0.0013	0.0007	0	0.0007	0	0.0007
PST21_15037	0.0007	0.0007	0	0.0007	0	0	0	0.0007	0.0007	0.0007
PST21_12697	0	0	0	0.0007	0.0007	0.0007	0	0	0	0.0007
PST21_08483	0	0.002	0.002	0	0	0.002	0.0007	0.0007	0.0027	0.0007
PST21_00621	0	0	0	0	0	0	0.0007	0.0007	0.0007	0.0007
PST21_17824	0	0.0007	0.0007	0	0	0.0007	0.0007	0.0007	0	0.0007
PST21_01407	0	0	0	0.0007	0.0007	0.0007	0	0	0	0.0007
PST21_16919	0	0	0	0	0	0	0.0007	0.0007	0.0007	0.0007
PST21_19043	0.0007	0	0.0007	0	0.0007	0	0.0007	0	0.0007	0.0007
PST21_13484	0	0	0	0	0	0	0.0007	0.0007	0.0007	0.0007
PST21_05904	0.0007	0.0005	0.0012	0.001	0.0002	0.0015	0.0007	0.001	0.0012	0.0007
PST21_15174	0.0007	0	0.0007	0.0014	0.0007	0.0014	0.0007	0.0014	0.0007	0.0007
PST21_01723	0.0007	0	0.0007	0.0007	0.0013	0.0007	0	0.0007	0	0.0007
PST21_13337	0.0007	0.0022	0.0015	0.0015	0.0007	0.0007	0.0022	0.0015	0	0.0007
PST21_14246	0	0	0	0	0	0	0.0007	0.0007	0.0007	0.0007
PST21_09245	0.0022	0.0014	0.0007	0.0022	0	0.0007	0.0014	0.0007	0	0.0007
PST21_03691	0.0007	0	0.0007	0.0007	0	0.0007	0	0.0007	0	0.0007
PST21_01854	0.002	0.0016	0.0016	0.002	0.0013	0.0003	0.0013	0.002	0.0003	0.0007
PST21_13369	0	0	0	0.0007	0.0007	0.0007	0	0	0	0.0007
PST21_13938	0	0	0	0	0	0	0.0007	0.0007	0.0007	0.0007
PST21_05548	0.0007	0	0.0007	0	0.0007	0	0.0007	0	0.0007	0.0007
PST21_02230	0	0	0	0	0	0	0.0007	0.0007	0.0007	0.0007
PST21_03400	0	0	0	0	0	0	0.0007	0.0007	0.0007	0.0007
PST21_06684	0	0	0	0.0007	0.0007	0.0007	0	0	0	0.0007
PST21_02432	0	0	0	0	0	0	0.0007	0.0007	0.0007	0.0007
PST21_02349	0.0037	0.0037	0.003	0.0037	0	0.003	0.0045	0.0007	0.0022	0.0007
PST21_04390	0	0	0	0	0	0	0.0007	0.0007	0.0007	0.0007
PST21_14180	0.0022	0.0007	0.0015	0.0007	0.0015	0	0	0.0022	0.0007	0.0007
PST21_15248	0	0.0013	0.0013	0	0	0.0013	0.0007	0.0007	0.002	0.0007
PST21_11704	0.0007	0	0.0007	0	0.0007	0	0.0007	0	0.0007	0.0007
PST21_01571	0	0	0	0	0	0	0.0007	0.0007	0.0007	0.0007
PST21_08217	0.002	0.0007	0.0026	0.002	0	0.0026	0.0013	0.0007	0.002	0.0007
PST21_01948	0	0	0	0.0007	0.0007	0.0007	0	0	0	0.0007
PST21_20112	0.0007	0	0.0007	0.0007	0	0.0007	0	0.0007	0	0.0007
PST21_07677	0.0007	0.0007	0	0.0007	0	0	0	0.0007	0.0007	0.0007
PST21_19959	0.0007	0	0.0007	0.0007	0	0.0007	0.0014	0.0007	0.0014	0.0007
PST21_00511	0	0	0	0.0007	0.0007	0.0007	0	0	0	0.0007
PST21_10925	0.0019	0.0044	0.005	0	0.0019	0.0044	0.0006	0.0012	0.0037	0.0006
PST21_02017	0	0	0	0	0	0	0.0006	0.0006	0.0006	0.0006
PST21_13086	0.0012	0	0.0012	0.0012	0	0.0012	0.0006	0.0006	0.0006	0.0006
PST21_04848	0	0	0	0.0006	0.0006	0.0006	0	0	0	0.0006
PST21_05738	0.0013	0.0019	0.0006	0.0019	0.0006	0	0.0013	0.0013	0.0006	0.0006
PST21_19738	0.0011	0	0.0011	0.0011	0	0.0011	0.0006	0.0006	0.0006	0.0006
PST21_06342	0	0	0	0	0	0	0.0006	0.0006	0.0006	0.0006
PST21_15171	0	0	0	0	0	0	0.0006	0.0006	0.0006	0.0006
PST21_00713	0.0006	0.0006	0	0.0006	0	0	0	0.0006	0.0006	0.0006
PST21_03149	0	0	0	0	0	0	0.0006	0.0006	0.0006	0.0006
PST21_17385	0	0	0	0.0006	0.0006	0.0006	0	0	0	0.0006
PST21_11515	0.0006	0	0.0006	0.0006	0	0.0006	0	0.0006	0	0.0006
PST21_14259	0	0	0	0	0	0	0.0006	0.0006	0.0006	0.0006
PST21_05208	0.0006	0.0006	0	0.0006	0.0011	0.0011	0.0011	0.0006	0.0006	0.0006
PST21_16075	0.0012	0	0.0012	0.0006	0.0006	0.0006	0	0.0012	0	0.0006
PST21_18334	0	0	0	0.0034	0.0034	0.0034	0.004	0.004	0.004	0.0006
PST21_12749	0	0	0	0	0	0	0.0006	0.0006	0.0006	0.0006
PST21_09968	0.0006	0	0.0006	0.0006	0	0.0006	0	0.0006	0	0.0006
PST21_11669	0	0.0006	0.0006	0	0	0.0006	0.0006	0.0006	0	0.0006
PST21_13776	0.0006	0.0006	0.0011	0	0.0006	0.0006	0.0006	0	0.0011	0.0006
PST21_16076	0.0006	0.0006	0	0.0006	0	0	0	0.0006	0.0006	0.0006
PST21_06562	0.0011	0	0.0011	0.0017	0.0006	0.0017	0.0011	0	0.0011	0.0006
PST21_03182	0.0012	0.0012	0.0012	0.0012	0	0.0012	0.0006	0.0006	0.0006	0.0006
PST21_07150	0.0006	0	0.0006	0	0.0006	0	0.0006	0	0.0006	0.0006
PST21_09194	0.0006	0	0.0006	0	0.0006	0	0.0006	0	0.0006	0.0006
PST21_19560	0.0006	0	0.0006	0	0.0006	0	0.0006	0	0.0006	0.0006
PST21_16324	0.0006	0.0002	0.0007	0.0006	0	0.0007	0.0007	0.0006	0.0009	0.0006
PST21_05440	0	0	0	0	0	0	0.0006	0.0006	0.0006	0.0006
PST21_11037	0	0	0	0	0	0	0.0006	0.0006	0.0006	0.0006
PST21_16787	0	0.0034	0.0034	0.0011	0.0011	0.0023	0.0006	0.0006	0.0029	0.0006
PST21_15632	0.0019	0	0.0019	0.0019	0	0.0019	0.0012	0.0006	0.0012	0.0006
PST21_13771	0.0029	0.0006	0.0034	0.0011	0.0017	0.0017	0.0006	0.0023	0.0011	0.0006
PST21_15188	0.0006	0.0012	0.0018	0	0.0006	0.0012	0.0006	0.0012	0.0006	0.0006
PST21_11985	0	0	0	0	0	0	0.0006	0.0006	0.0006	0.0006
PST21_10320	0.0006	0.0006	0	0.0006	0.0012	0.0012	0	0.0006	0.0006	0.0006
PST21_19316	0	0	0	0	0	0	0.0006	0.0006	0.0006	0.0006
PST21_03914	0	0	0	0	0	0	0.0006	0.0006	0.0006	0.0006
PST21_10082	0.0031	0.0043	0.0025	0.0031	0.0012	0.0025	0.0024	0.0018	0.0031	0.0006
PST21_18873	0.0006	0	0.0006	0.0006	0	0.0006	0	0.0006	0	0.0006
PST21_13946	0	0	0	0	0	0	0.0006	0.0006	0.0006	0.0006
PST21_07745	0.0017	0	0.0017	0.0017	0	0.0017	0.0011	0.0005	0.0011	0.0005
PST21_19404	0	0	0	0	0	0	0.0005	0.0005	0.0005	0.0005
PST21_05109	0	0	0	0.0005	0.0005	0.0005	0	0	0	0.0005
PST21_16621	0	0	0	0.0005	0.0005	0.0005	0	0	0	0.0005
PST21_05718	0.0005	0	0.0005	0.0005	0.0009	0.0005	0.0009	0.0005	0.0009	0.0005
PST21_01817	0	0	0	0	0	0	0.0005	0.0005	0.0005	0.0005
PST21_11968	0.0005	0	0.0005	0.0015	0.001	0.0015	0.001	0.0005	0.001	0.0005
PST21_04534	0.0018	0	0.0018	0.0018	0	0.0018	0.0014	0.0005	0.0014	0.0005
PST21_01579	0.0016	0.0005	0.0021	0.0016	0	0.0021	0.001	0.0005	0.0016	0.0005
PST21_09407	0	0	0	0	0	0	0.0005	0.0005	0.0005	0.0005
PST21_07106	0	0.0005	0.0005	0.0005	0.0005	0	0	0	0.0005	0.0005
PST21_08526	0	0	0	0.0005	0.0005	0.0005	0	0	0	0.0005
PST21_14618	0	0	0	0	0	0	0.0005	0.0005	0.0005	0.0005
PST21_10085	0.0005	0.0049	0.0043	0.0005	0	0.0043	0.0011	0.0005	0.0049	0.0005
PST21_10521	0.0005	0	0.0005	0.0005	0	0.0005	0	0.0005	0	0.0005
PST21_17348	0.0005	0	0.0005	0	0.0005	0	0.0005	0	0.0005	0.0005
PST21_11074	0	0	0	0	0	0	0.0005	0.0005	0.0005	0.0005
PST21_15438	0	0	0	0.0005	0.0005	0.0005	0	0	0	0.0005
PST21_12568	0	0	0	0	0	0	0.0005	0.0005	0.0005	0.0005
PST21_12983	0	0.0005	0.0005	0	0	0.0005	0.0005	0.0005	0.001	0.0005
PST21_19029	0	0	0	0.0005	0.0005	0.0005	0	0	0	0.0005
PST21_11879	0	0	0	0.0005	0.0005	0.0005	0	0	0	0.0005
PST21_15920	0	0	0	0	0	0	0.0005	0.0005	0.0005	0.0005
PST21_08028	0	0	0	0	0	0	0.0005	0.0005	0.0005	0.0005
PST21_07146	0.0011	0.0005	0.0016	0.0005	0.0005	0.0011	0.0011	0	0.0016	0.0005
PST21_06621	0.0016	0	0.0016	0.0016	0	0.0016	0.0011	0.0005	0.0011	0.0005
PST21_00524	0.0011	0	0.0011	0.0005	0.0005	0.0005	0.0011	0	0.0011	0.0005
PST21_19921	0.0005	0	0.0005	0.0005	0	0.0005	0	0.0005	0	0.0005
PST21_16464	0	0	0	0	0	0	0.0004	0.0004	0.0004	0.0004
PST21_02269	0	0	0	0.0004	0.0004	0.0004	0	0	0	0.0004
PST21_01124	0	0	0	0	0	0	0.0004	0.0004	0.0004	0.0004
PST21_03326	0.0011	0.0007	0.0011	0.0014	0.0004	0.0014	0.0011	0.0007	0.0018	0.0004
PST21_11555	0	0	0	0.0004	0.0004	0.0004	0	0	0	0.0004
PST21_04840	0.0004	0	0.0004	0.0009	0.0004	0.0009	0.0013	0.0009	0.0013	0.0004
PST21_10139	0	0	0	0	0	0	0.0004	0.0004	0.0004	0.0004
PST21_16371	0	0	0	0.0004	0.0004	0.0004	0	0	0	0.0004
PST21_10079	0.0004	0.0013	0.0009	0.0009	0.0004	0.0013	0.0004	0	0.0009	0.0004
PST21_13883	0.0008	0	0.0008	0.0012	0.0004	0.0012	0.0008	0.0008	0.0008	0.0004
PST21_09099	0.0022	0.0013	0.0026	0.0013	0.0009	0.0017	0.0009	0.0013	0.0013	0.0004
PST21_10213	0	0	0	0.0004	0.0004	0.0004	0	0	0	0.0004
PST21_00558	0	0	0	0.0004	0.0004	0.0004	0	0	0	0.0004
PST21_08966	0	0	0	0	0	0	0.0004	0.0004	0.0004	0.0004
PST21_14416	0.0004	0.0004	0	0.0004	0	0	0	0.0004	0.0004	0.0004
PST21_20062	0	0.0004	0.0004	0	0	0.0004	0.0004	0.0004	0.0008	0.0004
PST21_17241	0	0	0	0	0	0	0.0004	0.0004	0.0004	0.0004
PST21_00231	0	0	0	0	0	0	0.0004	0.0004	0.0004	0.0004
PST21_18615	0	0	0	0	0	0	0.0003	0.0003	0.0003	0.0003
PST21_07104	0.0003	0.0003	0.0006	0.0003	0	0.0006	0	0.0003	0.0003	0.0003
PST21_12235	0	0.001	0.001	0.0003	0.0003	0.0013	0	0	0.001	0.0003
PST21_02506	0.0003	0.0006	0.0009	0.0012	0.0015	0.0012	0.0015	0.0012	0.0015	0.0003
PST21_19595	0	0	0	0.0003	0.0003	0.0003	0	0	0	0.0003
PST21_06487	0	0	0	0.0006	0.0006	0.0006	0.0003	0.0003	0.0003	0.0003
PST21_03369	0	0	0	0	0	0	0.0003	0.0003	0.0003	0.0003
PST21_03693	0	0	0	0.0006	0.0006	0.0006	0.0003	0.0003	0.0003	0.0003
PST21_04322	0	0	0	0	0	0	0.0003	0.0003	0.0003	0.0003
PST21_10662	0.0005	0.0003	0.0003	0.0005	0	0.0003	0.0008	0.0003	0.0005	0.0003
PST21_05497	0	0.0005	0.0005	0.0003	0.0003	0.0008	0	0	0.0005	0.0003
PST21_18179	0.0003	0	0.0003	0.0003	0	0.0003	0	0.0003	0	0.0003
PST21_01038	0.0003	0	0.0003	0	0.0003	0	0.0003	0	0.0003	0.0003
PST21_16389	0	0	0	0.0003	0.0003	0.0003	0	0	0	0.0003
PST21_08836	0	0.0003	0.0003	0	0	0.0003	0.0003	0.0003	0.0007	0.0003
PST21_13318	0.0003	0	0.0003	0.0003	0	0.0003	0	0.0003	0	0.0003
PST21_01605	0	0	0	0	0	0	0.0003	0.0003	0.0003	0.0003
PST21_09426	0.0003	0.0003	0	0.0003	0	0	0	0.0003	0.0003	0.0003
PST21_19510	0.0024	0	0.0024	0.0026	0.0007	0.0026	0.0028	0.0005	0.0028	0.0002
PST21_07595	0	0	0	0.0002	0.0002	0.0002	0	0	0	0.0002
PST21_08208	0	0	0	0.0002	0.0002	0.0002	0	0	0	0.0002
PST21_07991	0	0	0	0	0	0	0	0	0	0
PST21_19265	0	0	0	0	0	0	0	0	0	0
PST21_05356	0	0	0	0	0	0	0	0	0	0
PST21_12177	0	0	0	0	0	0	0	0	0	0
PST21_19587	0	0	0	0	0	0	0	0	0	0
PST21_16223	0	0	0	0	0	0	0	0	0	0
PST21_20295	0	0	0	0	0	0	0	0	0	0
PST21_14563	0	0	0	0	0	0	0	0	0	0
PST21_17612	0	0	0	0	0	0	0	0	0	0
PST21_06724	0	0	0	0	0	0	0	0	0	0
PST21_18851	0	0	0	0	0	0	0	0	0	0
PST21_17407	0	0	0	0	0	0	0	0	0	0
PST21_03247	0	0	0	0	0	0	0	0	0	0
PST21_15494	0	0	0	0	0	0	0	0	0	0
PST21_15989	0	0	0	0	0	0	0	0	0	0
PST21_03331	0.0016	0	0.0016	0	0.0016	0	0	0.0016	0	0
PST21_19206	0	0	0	0	0	0	0	0	0	0
PST21_13989	0	0	0	0	0	0	0	0	0	0
PST21_10552	0	0	0	0	0	0	0	0	0	0
PST21_06018	0	0	0	0	0	0	0	0	0	0
PST21_12669	0	0.0028	0.0028	0	0	0.0028	0	0	0.0028	0
PST21_05525	0	0	0	0	0	0	0	0	0	0
PST21_20291	0	0	0	0	0	0	0	0	0	0
PST21_16437	0.0012	0	0.0012	0.0012	0	0.0012	0.0012	0	0.0012	0
PST21_00798	0	0	0	0	0	0	0	0	0	0
PST21_16206	0	0.0016	0.0016	0	0	0.0016	0	0	0.0016	0
PST21_09223	0	0	0	0	0	0	0	0	0	0
PST21_20144	0	0	0	0	0	0	0	0	0	0
PST21_02766	0	0	0	0	0	0	0	0	0	0
PST21_20148	0	0	0	0	0	0	0	0	0	0
PST21_14304	0	0	0	0	0	0	0	0	0	0
PST21_18813	0	0	0	0	0	0	0	0	0	0
PST21_16031	0	0	0	0	0	0	0	0	0	0
PST21_07680	0	0	0	0	0	0	0	0	0	0
PST21_00862	0	0.0028	0.0028	0	0	0.0028	0	0	0.0028	0
PST21_20499	0	0	0	0	0	0	0	0	0	0
PST21_18033	0	0	0	0	0	0	0	0	0	0
PST21_06639	0	0	0	0	0	0	0	0	0	0
PST21_15061	0	0	0	0	0	0	0	0	0	0
PST21_17285	0	0	0	0	0	0	0	0	0	0
PST21_06978	0	0.0019	0.0019	0	0	0.0019	0	0	0.0019	0
PST21_01802	0	0	0	0	0	0	0	0	0	0
PST21_05352	0	0	0	0	0	0	0	0	0	0
PST21_16068	0	0	0	0	0	0	0	0	0	0
PST21_20054	0	0	0	0	0	0	0	0	0	0
PST21_19528	0	0	0	0	0	0	0	0	0	0
PST21_12766	0	0	0	0	0	0	0	0	0	0
PST21_10388	0	0	0	0	0	0	0	0	0	0
PST21_06654	0	0	0	0	0	0	0	0	0	0
PST21_00435	0	0	0	0	0	0	0	0	0	0
PST21_19904	0	0	0	0	0	0	0	0	0	0
PST21_04278	0	0	0	0	0	0	0	0	0	0
PST21_17600	0	0	0	0	0	0	0	0	0	0
PST21_10954	0	0	0	0	0	0	0	0	0	0
PST21_03335	0	0	0	0	0	0	0	0	0	0
PST21_10863	0	0	0	0	0	0	0	0	0	0
PST21_06954	0	0	0	0	0	0	0	0	0	0
PST21_04017	0	0	0	0	0	0	0	0	0	0
PST21_04131	0.0029	0.0029	0	0	0.0029	0.0029	0	0.0029	0.0029	0
PST21_14397	0	0	0	0	0	0	0	0	0	0
PST21_06796	0	0	0	0	0	0	0	0	0	0
PST21_16506	0	0	0	0	0	0	0	0	0	0
PST21_09888	0	0	0	0	0	0	0	0	0	0
PST21_09532	0	0	0	0	0	0	0	0	0	0
PST21_12259	0	0	0	0	0	0	0	0	0	0
PST21_03269	0	0	0	0	0	0	0	0	0	0
PST21_03798	0	0	0	0	0	0	0	0	0	0
PST21_13954	0	0	0	0	0	0	0	0	0	0
PST21_03555	0.0011	0	0.0011	0.0011	0	0.0011	0.0011	0	0.0011	0
PST21_05808	0	0	0	0	0	0	0	0	0	0
PST21_10407	0	0	0	0	0	0	0	0	0	0
PST21_14715	0	0	0	0	0	0	0	0	0	0
PST21_18500	0	0	0	0	0	0	0	0	0	0
PST21_19923	0	0	0	0	0	0	0	0	0	0
PST21_13165	0.0018	0	0.0018	0.0018	0	0.0018	0.0018	0	0.0018	0
PST21_19366	0	0	0	0	0	0	0	0	0	0
PST21_18814	0.0022	0.0066	0.0044	0	0.0022	0.0066	0	0.0022	0.0066	0
PST21_03813	0	0	0	0	0	0	0	0	0	0
PST21_17558	0	0	0	0	0	0	0	0	0	0
PST21_11791	0	0	0	0	0	0	0	0	0	0
PST21_11750	0	0	0	0	0	0	0	0	0	0
PST21_07286	0	0	0	0	0	0	0	0	0	0
PST21_07333	0	0	0	0	0	0	0	0	0	0
PST21_19610	0	0	0	0	0	0	0	0	0	0
PST21_18031	0	0	0	0	0	0	0	0	0	0
PST21_19119	0	0.0043	0.0043	0	0	0.0043	0	0	0.0043	0
PST21_10442	0	0	0	0	0	0	0	0	0	0
PST21_17324	0	0	0	0	0	0	0	0	0	0
PST21_01873	0	0	0	0	0	0	0	0	0	0
PST21_16913	0	0	0	0	0	0	0	0	0	0
PST21_15629	0	0	0	0	0	0	0	0	0	0
PST21_00014	0	0	0	0	0	0	0	0	0	0
PST21_17764	0	0	0	0	0	0	0	0	0	0
PST21_05577	0	0	0	0	0	0	0	0	0	0
PST21_09592	0	0	0	0	0	0	0	0	0	0
PST21_06019	0	0	0	0	0	0	0	0	0	0
PST21_13375	0	0	0	0	0	0	0	0	0	0
PST21_19942	0	0	0	0	0	0	0	0	0	0
PST21_11380	0	0	0	0	0	0	0	0	0	0
PST21_19949	0	0	0	0	0	0	0	0	0	0
PST21_16323	0	0	0	0	0	0	0	0	0	0
PST21_02332	0.0023	0	0.0023	0	0.0023	0	0	0.0023	0	0
PST21_11416	0	0	0	0	0	0	0	0	0	0
PST21_00831	0	0	0	0	0	0	0	0	0	0
PST21_15053	0	0	0	0	0	0	0	0	0	0
PST21_15436	0	0	0	0	0	0	0	0	0	0
PST21_06921	0	0	0	0	0	0	0	0	0	0
PST21_11648	0	0	0	0	0	0	0	0	0	0
PST21_08230	0	0	0	0	0	0	0	0	0	0
PST21_03183	0.0025	0	0.0025	0.0041	0.0017	0.0041	0.0041	0.0017	0.0041	0
PST21_11506	0	0	0	0	0	0	0	0	0	0
PST21_03907	0	0	0	0	0	0	0	0	0	0
PST21_11263	0	0	0	0	0	0	0	0	0	0
PST21_01611	0	0	0	0	0	0	0	0	0	0
PST21_13930	0	0	0	0	0	0	0	0	0	0
PST21_02554	0	0	0	0	0	0	0	0	0	0
PST21_09138	0	0	0	0	0	0	0	0	0	0
PST21_12644	0	0	0	0	0	0	0	0	0	0
PST21_04671	0	0	0	0	0	0	0	0	0	0
PST21_13252	0	0	0	0	0	0	0	0	0	0
PST21_09104	0	0	0	0	0	0	0	0	0	0
PST21_11056	0	0	0	0	0	0	0	0	0	0
PST21_10048	0	0	0	0	0	0	0	0	0	0
PST21_04882	0	0	0	0	0	0	0	0	0	0
PST21_13932	0	0	0	0	0	0	0	0	0	0
PST21_05831	0	0	0	0	0	0	0	0	0	0
PST21_07749	0	0	0	0	0	0	0	0	0	0
PST21_18384	0	0	0	0	0	0	0	0	0	0
PST21_10306	0	0	0	0	0	0	0	0	0	0
PST21_11354	0	0	0	0	0	0	0	0	0	0
PST21_02748	0	0	0	0	0	0	0	0	0	0
PST21_03940	0	0	0	0	0	0	0	0	0	0
PST21_02914	0	0	0	0	0	0	0	0	0	0
PST21_03772	0	0	0	0	0	0	0	0	0	0
PST21_17119	0	0	0	0	0	0	0	0	0	0
PST21_13151	0	0	0	0	0	0	0	0	0	0
PST21_13737	0	0	0	0	0	0	0	0	0	0
PST21_13329	0	0	0	0	0	0	0	0	0	0
PST21_06703	0	0	0	0	0	0	0	0	0	0
PST21_07672	0	0	0	0	0	0	0	0	0	0
PST21_00945	0	0	0	0	0	0	0	0	0	0
PST21_11467	0	0	0	0	0	0	0	0	0	0
PST21_12885	0	0	0	0	0	0	0	0	0	0
PST21_16867	0	0	0	0	0	0	0	0	0	0
PST21_07828	0	0	0	0	0	0	0	0	0	0
PST21_17762	0	0	0	0	0	0	0	0	0	0
PST21_16838	0	0	0	0	0	0	0	0	0	0
PST21_14067	0	0	0	0	0	0	0	0	0	0
PST21_08664	0	0	0	0	0	0	0	0	0	0
PST21_02852	0	0	0	0	0	0	0	0	0	0
PST21_16165	0	0	0	0	0	0	0	0	0	0
PST21_14477	0	0	0	0	0	0	0	0	0	0
PST21_07961	0	0	0	0	0	0	0	0	0	0
PST21_15110	0	0	0	0	0	0	0	0	0	0
PST21_05990	0	0	0	0	0	0	0	0	0	0
PST21_10156	0	0	0	0	0	0	0	0	0	0
PST21_02686	0	0	0	0	0	0	0	0	0	0
PST21_07520	0	0	0	0	0	0	0	0	0	0
PST21_04757	0	0	0	0	0	0	0	0	0	0
PST21_14439	0	0.0041	0.0041	0	0	0.0041	0	0	0.0041	0
PST21_00095	0	0	0	0	0	0	0	0	0	0
PST21_06797	0	0	0	0	0	0	0	0	0	0
PST21_18318	0	0	0	0	0	0	0	0	0	0
PST21_00774	0	0	0	0	0	0	0	0	0	0
PST21_19163	0	0	0	0	0	0	0	0	0	0
PST21_07435	0.0019	0	0.0019	0	0.0019	0	0	0.0019	0	0
PST21_06729	0	0	0	0	0	0	0	0	0	0
PST21_03903	0.0084	0	0.0084	0	0.0084	0	0	0.0084	0	0
PST21_06359	0	0.0027	0.0027	0	0	0.0027	0	0	0.0027	0
PST21_02015	0	0	0	0	0	0	0	0	0	0
PST21_07006	0	0	0	0	0	0	0	0	0	0
PST21_06735	0	0	0	0	0	0	0	0	0	0
PST21_08619	0	0	0	0	0	0	0	0	0	0
PST21_02477	0	0	0	0	0	0	0	0	0	0
PST21_01650	0	0	0	0	0	0	0	0	0	0
PST21_10093	0	0	0	0	0	0	0	0	0	0
PST21_03686	0	0	0	0	0	0	0	0	0	0
PST21_03259	0	0	0	0	0	0	0	0	0	0
PST21_13636	0	0	0	0	0	0	0	0	0	0
PST21_07537	0	0	0	0.0019	0.0019	0.0019	0.0019	0.0019	0.0019	0
PST21_00806	0	0	0	0	0	0	0	0	0	0
PST21_05193	0	0	0	0	0	0	0	0	0	0
PST21_19789	0	0	0	0	0	0	0	0	0	0
PST21_03709	0	0	0	0	0	0	0	0	0	0
PST21_16272	0	0	0	0	0	0	0	0	0	0
PST21_03706	0	0.0071	0.0071	0	0	0.0071	0	0	0.0071	0
PST21_16520	0	0	0	0	0	0	0	0	0	0
PST21_14194	0	0	0	0	0	0	0	0	0	0
PST21_11192	0	0	0	0	0	0	0	0	0	0
PST21_07539	0	0	0	0	0	0	0	0	0	0
PST21_17232	0	0	0	0	0	0	0	0	0	0
PST21_06372	0	0	0	0	0	0	0	0	0	0
PST21_09098	0	0	0	0	0	0	0	0	0	0
PST21_05120	0	0	0	0	0	0	0	0	0	0
PST21_16638	0	0.0036	0.0036	0	0	0.0036	0	0	0.0036	0
PST21_20599	0	0	0	0	0	0	0	0	0	0
PST21_03455	0.0017	0	0.0017	0	0.0017	0	0	0.0017	0	0
PST21_03000	0	0	0	0	0	0	0	0	0	0
PST21_01215	0	0	0	0	0	0	0	0	0	0
PST21_15228	0	0	0	0	0	0	0	0	0	0
PST21_18645	0	0	0	0	0	0	0	0	0	0
PST21_07630	0	0	0	0	0	0	0	0	0	0
PST21_06110	0	0	0	0	0	0	0	0	0	0
PST21_19926	0	0	0	0	0	0	0	0	0	0
PST21_15295	0	0	0	0	0	0	0	0	0	0
PST21_14307	0	0	0	0	0	0	0	0	0	0
PST21_06248	0	0	0	0	0	0	0	0	0	0
PST21_17523	0	0	0	0	0	0	0	0	0	0
PST21_04895	0	0	0	0	0	0	0	0	0	0
PST21_20310	0	0	0	0	0	0	0	0	0	0
PST21_02747	0	0	0	0	0	0	0	0	0	0
PST21_01813	0	0	0	0	0	0	0	0	0	0
PST21_06489	0	0	0	0	0	0	0	0	0	0
PST21_17471	0	0	0	0	0	0	0	0	0	0
PST21_15221	0	0	0	0	0	0	0	0	0	0
PST21_05064	0	0	0	0	0	0	0	0	0	0
PST21_03042	0	0	0	0	0	0	0	0	0	0
PST21_10463	0	0	0	0.0042	0.0042	0.0042	0.0042	0.0042	0.0042	0
PST21_02579	0	0	0	0	0	0	0	0	0	0
PST21_11698	0	0	0	0	0	0	0	0	0	0
PST21_11944	0	0	0	0	0	0	0	0	0	0
PST21_02192	0	0	0	0	0	0	0	0	0	0
PST21_18381	0	0	0	0	0	0	0	0	0	0
PST21_19936	0	0	0	0	0	0	0	0	0	0
PST21_09899	0	0	0	0	0	0	0	0	0	0
PST21_19855	0	0	0	0	0	0	0	0	0	0
PST21_07621	0	0	0	0	0	0	0	0	0	0
PST21_02314	0	0	0	0	0	0	0	0	0	0
PST21_00537	0	0	0	0	0	0	0	0	0	0
PST21_17253	0	0	0	0	0	0	0	0	0	0
PST21_11039	0	0	0	0	0	0	0	0	0	0
PST21_18529	0	0	0	0	0	0	0	0	0	0
PST21_18487	0	0	0	0	0	0	0	0	0	0
PST21_17856	0	0	0	0	0	0	0	0	0	0
PST21_09504	0	0	0	0	0	0	0	0	0	0
PST21_00638	0.0026	0	0.0026	0	0.0026	0	0	0.0026	0	0
PST21_20548	0	0	0	0	0	0	0	0	0	0
PST21_00643	0	0	0	0	0	0	0	0	0	0
PST21_12573	0	0	0	0	0	0	0	0	0	0
PST21_09577	0	0	0	0	0	0	0	0	0	0
PST21_10756	0	0	0	0	0	0	0	0	0	0
PST21_00660	0	0	0	0	0	0	0	0	0	0
PST21_13354	0	0	0	0	0	0	0	0	0	0
PST21_10516	0	0	0	0	0	0	0	0	0	0
PST21_08420	0	0	0	0	0	0	0	0	0	0
PST21_15551	0	0	0	0	0	0	0	0	0	0
PST21_16967	0	0	0	0	0	0	0	0	0	0
PST21_14539	0	0	0	0	0	0	0	0	0	0
PST21_20079	0	0	0	0	0	0	0	0	0	0
PST21_02525	0	0	0	0	0	0	0	0	0	0
PST21_19457	0	0	0	0	0	0	0	0	0	0
PST21_20502	0.0022	0	0.0022	0.0022	0	0.0022	0.0022	0	0.0022	0
PST21_12425	0	0	0	0	0	0	0	0	0	0
PST21_13517	0	0	0	0	0	0	0	0	0	0
PST21_07510	0	0	0	0	0	0	0	0	0	0
PST21_16024	0	0	0	0	0	0	0	0	0	0
PST21_13373	0	0	0	0	0	0	0	0	0	0
PST21_05101	0	0	0	0	0	0	0	0	0	0
PST21_17149	0	0	0	0	0	0	0	0	0	0
PST21_07957	0	0	0	0	0	0	0	0	0	0
PST21_12386	0	0	0	0	0	0	0	0	0	0
PST21_05771	0	0	0	0	0	0	0	0	0	0
PST21_01978	0	0	0	0	0	0	0	0	0	0
PST21_10105	0	0	0	0	0	0	0	0	0	0
PST21_14999	0	0	0	0	0	0	0	0	0	0
PST21_05531	0	0	0	0	0	0	0	0	0	0
PST21_05543	0	0	0	0	0	0	0	0	0	0
PST21_02561	0	0	0	0	0	0	0	0	0	0
PST21_15373	0	0	0	0	0	0	0	0	0	0
PST21_10529	0	0	0	0	0	0	0	0	0	0
PST21_02786	0	0	0	0	0	0	0	0	0	0
PST21_10269	0	0	0	0	0	0	0	0	0	0
PST21_17243	0	0	0	0	0	0	0	0	0	0
PST21_07134	0	0	0	0	0	0	0	0	0	0
PST21_12670	0	0	0	0	0	0	0	0	0	0
PST21_04631	0	0	0	0	0	0	0	0	0	0
PST21_14117	0	0	0	0	0	0	0	0	0	0
PST21_20151	0	0	0	0	0	0	0	0	0	0
PST21_18236	0	0	0	0	0	0	0	0	0	0
PST21_18057	0	0	0	0	0	0	0	0	0	0
PST21_16579	0	0	0	0	0	0	0	0	0	0
PST21_16903	0	0.0041	0.0041	0	0	0.0041	0	0	0.0041	0
PST21_16441	0	0	0	0	0	0	0	0	0	0
PST21_08538	0	0	0	0	0	0	0	0	0	0
PST21_01449	0	0	0	0	0	0	0	0	0	0
PST21_02915	0.004	0.0161	0.012	0.0161	0.012	0	0.0161	0.012	0	0
PST21_02000	0	0	0	0	0	0	0	0	0	0
PST21_17398	0	0	0	0	0	0	0	0	0	0
PST21_11180	0	0	0	0	0	0	0	0	0	0
PST21_13701	0	0	0	0.0028	0.0028	0.0028	0.0028	0.0028	0.0028	0
PST21_04190	0	0.0018	0.0018	0	0	0.0018	0	0	0.0018	0
PST21_17882	0	0	0	0	0	0	0	0	0	0
PST21_00901	0	0	0	0	0	0	0	0	0	0
PST21_01627	0	0	0	0	0	0	0	0	0	0
PST21_06638	0	0	0	0	0	0	0	0	0	0
PST21_10527	0	0	0	0	0	0	0	0	0	0
PST21_11367	0	0	0	0	0	0	0	0	0	0
PST21_07901	0	0	0	0	0	0	0	0	0	0
PST21_03805	0	0	0	0	0	0	0	0	0	0
PST21_03309	0	0.006	0.006	0	0	0.006	0	0	0.006	0
PST21_00040	0	0	0	0	0	0	0	0	0	0
PST21_16110	0	0	0	0	0	0	0	0	0	0
PST21_06673	0	0	0	0	0	0	0	0	0	0
PST21_17386	0	0	0	0	0	0	0	0	0	0
PST21_00109	0	0	0	0	0	0	0	0	0	0
PST21_10650	0	0	0	0	0	0	0	0	0	0
PST21_07515	0	0	0	0	0	0	0	0	0	0
PST21_11327	0	0	0	0	0	0	0	0	0	0
PST21_04584	0	0	0	0	0	0	0	0	0	0
PST21_14940	0	0	0	0	0	0	0	0	0	0
PST21_13624	0	0	0	0	0	0	0	0	0	0
PST21_05296	0	0	0	0	0	0	0	0	0	0
PST21_20398	0	0	0	0	0	0	0	0	0	0
PST21_09573	0	0.0086	0.0086	0	0	0.0086	0	0	0.0086	0
PST21_05883	0	0	0	0	0	0	0	0	0	0
PST21_05759	0	0	0	0	0	0	0	0	0	0
PST21_15175	0	0	0	0	0	0	0	0	0	0
PST21_16915	0	0	0	0	0	0	0	0	0	0
PST21_02879	0	0	0	0	0	0	0	0	0	0
PST21_05884	0	0	0	0	0	0	0	0	0	0
PST21_03669	0	0	0	0	0	0	0	0	0	0
PST21_11713	0	0	0	0	0	0	0	0	0	0
PST21_10225	0	0	0	0	0	0	0	0	0	0
PST21_08507	0	0	0	0	0	0	0	0	0	0
PST21_04503	0	0	0	0	0	0	0	0	0	0
PST21_17785	0	0	0	0	0	0	0	0	0	0
PST21_07453	0	0	0	0	0	0	0	0	0	0
PST21_03909	0	0	0	0	0	0	0	0	0	0
PST21_10505	0	0	0	0	0	0	0	0	0	0
PST21_19661	0	0	0	0	0	0	0	0	0	0
PST21_19235	0	0	0	0	0	0	0	0	0	0
PST21_02798	0.0028	0.0043	0.0014	0.0028	0	0.0014	0.0028	0	0.0014	0
PST21_11542	0	0	0	0	0	0	0	0	0	0
PST21_06471	0	0	0	0	0	0	0	0	0	0
PST21_04296	0	0	0	0	0	0	0	0	0	0
PST21_19637	0	0	0	0	0	0	0	0	0	0
PST21_14457	0	0	0	0	0	0	0	0	0	0
PST21_08086	0	0	0	0	0	0	0	0	0	0
PST21_03241	0	0	0	0	0	0	0	0	0	0
PST21_18306	0	0	0	0	0	0	0	0	0	0
PST21_09191	0	0	0	0	0	0	0	0	0	0
PST21_18085	0	0	0	0	0	0	0	0	0	0
PST21_04359	0	0	0	0	0	0	0	0	0	0
PST21_03635	0	0	0	0	0	0	0	0	0	0
PST21_18918	0	0	0	0	0	0	0	0	0	0
PST21_18197	0	0	0	0	0	0	0	0	0	0
PST21_17321	0	0	0	0	0	0	0	0	0	0
PST21_14622	0	0	0	0	0	0	0	0	0	0
PST21_12142	0	0	0	0	0	0	0	0	0	0
PST21_17404	0	0	0	0	0	0	0	0	0	0
PST21_19712	0	0	0	0	0	0	0	0	0	0
PST21_14643	0	0	0	0	0	0	0	0	0	0
PST21_06668	0	0	0	0	0	0	0	0	0	0
PST21_00217	0	0	0	0	0	0	0	0	0	0
PST21_20586	0	0	0	0	0	0	0	0	0	0
PST21_19145	0	0	0	0	0	0	0	0	0	0
PST21_01012	0	0	0	0	0	0	0	0	0	0
PST21_12146	0	0	0	0	0	0	0	0	0	0
PST21_08353	0	0	0	0	0	0	0	0	0	0
PST21_09892	0	0	0	0	0	0	0	0	0	0
PST21_03658	0	0	0	0	0	0	0	0	0	0
PST21_03916	0	0	0	0	0	0	0	0	0	0
PST21_06149	0	0	0	0	0	0	0	0	0	0
PST21_05318	0	0	0	0	0	0	0	0	0	0
PST21_17681	0	0	0	0	0	0	0	0	0	0
PST21_17334	0	0	0	0	0	0	0	0	0	0
PST21_08532	0	0	0	0	0	0	0	0	0	0
PST21_12292	0	0	0	0	0	0	0	0	0	0
PST21_02213	0	0	0	0	0	0	0	0	0	0
PST21_00764	0	0.0069	0.0069	0	0	0.0069	0	0	0.0069	0
PST21_15718	0	0	0	0	0	0	0	0	0	0
PST21_07905	0	0	0	0	0	0	0	0	0	0
PST21_06637	0	0	0	0	0	0	0	0	0	0
PST21_07788	0	0	0	0	0	0	0	0	0	0
PST21_00065	0	0	0	0	0	0	0	0	0	0
PST21_17477	0	0	0	0	0	0	0	0	0	0
PST21_17961	0	0	0	0	0	0	0	0	0	0
PST21_13727	0	0	0	0	0	0	0	0	0	0
PST21_13348	0	0	0	0	0	0	0	0	0	0
PST21_14743	0	0	0	0	0	0	0	0	0	0
PST21_04036	0	0	0	0	0	0	0	0	0	0
PST21_03321	0	0	0	0	0	0	0	0	0	0
PST21_19582	0	0	0	0	0	0	0	0	0	0
PST21_05824	0	0	0	0	0	0	0	0	0	0
PST21_04397	0	0	0	0	0	0	0	0	0	0
PST21_03886	0	0	0	0	0	0	0	0	0	0
PST21_17207	0	0	0	0	0	0	0	0	0	0
PST21_11738	0	0	0	0	0	0	0	0	0	0
PST21_12701	0	0	0	0	0	0	0	0	0	0
PST21_01436	0	0	0	0	0	0	0	0	0	0
PST21_10307	0	0	0	0	0	0	0	0	0	0
PST21_14005	0	0	0	0	0	0	0	0	0	0
PST21_07107	0	0	0	0	0	0	0	0	0	0
PST21_04773	0	0	0	0	0	0	0	0	0	0
PST21_03588	0.0021	0	0.0021	0.0021	0	0.0021	0.0021	0	0.0021	0
PST21_06266	0	0	0	0	0	0	0	0	0	0
PST21_05076	0	0	0	0	0	0	0	0	0	0
PST21_20216	0	0	0	0	0	0	0	0	0	0
PST21_07158	0	0.0004	0.0004	0	0	0.0004	0	0	0.0004	0
PST21_01983	0	0	0	0	0	0	0	0	0	0
PST21_11229	0	0	0	0	0	0	0	0	0	0
PST21_10232	0	0	0	0	0	0	0	0	0	0
PST21_20345	0	0	0	0	0	0	0	0	0	0
PST21_19353	0	0	0	0	0	0	0	0	0	0
PST21_13919	0	0	0	0	0	0	0	0	0	0
PST21_11530	0.0051	0	0.0051	0.0051	0	0.0051	0.0051	0	0.0051	0
PST21_06337	0	0	0	0	0	0	0	0	0	0
PST21_07202	0	0	0	0	0	0	0	0	0	0
PST21_18385	0	0	0	0	0	0	0	0	0	0
PST21_04379	0	0	0	0	0	0	0	0	0	0
PST21_12600	0	0	0	0	0	0	0	0	0	0
PST21_03610	0	0	0	0	0	0	0	0	0	0
PST21_02068	0	0	0	0	0	0	0	0	0	0
PST21_16844	0	0	0	0	0	0	0	0	0	0
PST21_13788	0	0	0	0	0	0	0	0	0	0
PST21_17955	0	0	0	0	0	0	0	0	0	0
PST21_02204	0	0	0	0	0	0	0	0	0	0
PST21_10975	0	0	0	0	0	0	0	0	0	0
PST21_10609	0	0	0	0	0	0	0	0	0	0
PST21_02960	0	0	0	0	0	0	0	0	0	0
PST21_17871	0	0	0	0	0	0	0	0	0	0
PST21_12358	0	0	0	0	0	0	0	0	0	0
PST21_07535	0	0	0	0	0	0	0	0	0	0
PST21_00340	0	0	0	0	0	0	0	0	0	0
PST21_09274	0	0	0	0	0	0	0	0	0	0
PST21_06128	0	0	0	0	0	0	0	0	0	0
PST21_15740	0	0	0	0	0	0	0	0	0	0
PST21_15283	0	0	0	0	0	0	0	0	0	0
PST21_15267	0	0	0	0	0	0	0	0	0	0
PST21_15407	0	0	0	0	0	0	0	0	0	0
PST21_09815	0	0	0	0	0	0	0	0	0	0
PST21_19650	0	0	0	0	0	0	0	0	0	0
PST21_10444	0	0	0	0	0	0	0	0	0	0
PST21_19572	0	0.0012	0.0012	0	0	0.0012	0	0	0.0012	0
PST21_09529	0	0	0	0	0	0	0	0	0	0
PST21_02119	0	0	0	0	0	0	0	0	0	0
PST21_06171	0	0	0	0	0	0	0	0	0	0
PST21_19220	0.0064	0	0.0064	0.0032	0.0032	0.0032	0.0032	0.0032	0.0032	0
PST21_12251	0	0	0	0	0	0	0	0	0	0
PST21_09895	0	0	0	0	0	0	0	0	0	0
PST21_12012	0	0	0	0	0	0	0	0	0	0
PST21_17715	0	0	0	0	0	0	0	0	0	0
PST21_15303	0	0	0	0	0	0	0	0	0	0
PST21_18882	0	0	0	0	0	0	0	0	0	0
PST21_15922	0	0	0	0	0	0	0	0	0	0
PST21_20468	0	0	0	0	0	0	0	0	0	0
PST21_02362	0	0	0	0	0	0	0	0	0	0
PST21_00288	0	0	0	0	0	0	0	0	0	0
PST21_16305	0	0	0	0	0	0	0	0	0	0
PST21_05653	0	0	0	0	0	0	0	0	0	0
PST21_04168	0	0	0	0	0	0	0	0	0	0
PST21_13010	0	0	0	0	0	0	0	0	0	0
PST21_15760	0	0	0	0	0	0	0	0	0	0
PST21_13342	0	0	0	0	0	0	0	0	0	0
PST21_06073	0	0	0	0	0	0	0	0	0	0
PST21_03692	0	0	0	0	0	0	0	0	0	0
PST21_00898	0.0012	0	0.0012	0.0012	0	0.0012	0.0012	0	0.0012	0
PST21_17015	0	0	0	0	0	0	0	0	0	0
PST21_07963	0	0	0	0	0	0	0	0	0	0
PST21_18002	0	0	0	0	0	0	0	0	0	0
PST21_02369	0	0	0	0	0	0	0	0	0	0
PST21_14049	0	0	0	0	0	0	0	0	0	0
PST21_03450	0	0	0	0	0	0	0	0	0	0
PST21_10818	0	0	0	0	0	0	0	0	0	0
PST21_02569	0	0	0	0	0	0	0	0	0	0
PST21_09931	0	0	0	0	0	0	0	0	0	0
PST21_16823	0	0	0	0	0	0	0	0	0	0
PST21_12205	0	0	0	0	0	0	0	0	0	0
PST21_05275	0	0	0	0	0	0	0	0	0	0
PST21_02932	0	0.0026	0.0026	0	0	0.0026	0	0	0.0026	0
PST21_04005	0	0	0	0	0	0	0	0	0	0
PST21_15078	0	0	0	0	0	0	0	0	0	0
PST21_18261	0	0	0	0	0	0	0	0	0	0
PST21_14232	0	0	0	0	0	0	0	0	0	0
PST21_11971	0	0	0	0	0	0	0	0	0	0
PST21_15726	0	0	0	0	0	0	0	0	0	0
PST21_01639	0	0	0	0	0	0	0	0	0	0
PST21_02172	0	0	0	0	0	0	0	0	0	0
PST21_08071	0	0	0	0	0	0	0	0	0	0
PST21_16949	0	0	0	0	0	0	0	0	0	0
PST21_03290	0	0	0	0	0	0	0	0	0	0
PST21_13972	0	0	0	0	0	0	0	0	0	0
PST21_15523	0	0	0	0	0	0	0	0	0	0
PST21_11057	0	0	0	0	0	0	0	0	0	0
PST21_02001	0	0	0	0	0	0	0	0	0	0
PST21_18911	0	0	0	0	0	0	0	0	0	0
PST21_09570	0	0	0	0	0	0	0	0	0	0
PST21_03031	0	0	0	0	0	0	0	0	0	0
PST21_16169	0	0	0	0	0	0	0	0	0	0
PST21_15487	0	0	0	0	0	0	0	0	0	0
PST21_04787	0	0	0	0	0	0	0	0	0	0
PST21_07415	0	0	0	0	0	0	0	0	0	0
PST21_14981	0	0	0	0	0	0	0	0	0	0
PST21_13296	0	0	0	0	0	0	0	0	0	0
PST21_10553	0	0	0	0	0	0	0	0	0	0
PST21_07576	0	0	0	0	0	0	0	0	0	0
PST21_12731	0	0	0	0	0	0	0	0	0	0
PST21_00948	0	0.0006	0.0006	0	0	0.0006	0	0	0.0006	0
PST21_17454	0.0049	0	0.0049	0.0049	0	0.0049	0.0049	0	0.0049	0
PST21_18823	0	0	0	0	0	0	0	0	0	0
PST21_00912	0	0	0	0	0	0	0	0	0	0
PST21_15151	0	0	0	0	0	0	0	0	0	0
PST21_06939	0	0	0	0	0	0	0	0	0	0
PST21_06071	0	0	0	0	0	0	0	0	0	0
PST21_14789	0	0	0	0	0	0	0	0	0	0
PST21_07502	0	0	0	0	0	0	0	0	0	0
PST21_19683	0	0	0	0	0	0	0	0	0	0
PST21_18251	0.001	0.0019	0.001	0.0019	0.001	0.0019	0.0019	0.001	0.0019	0
PST21_12022	0	0	0	0	0	0	0	0	0	0
PST21_01330	0	0	0	0	0	0	0	0	0	0
PST21_09177	0	0	0	0	0	0	0	0	0	0
PST21_10184	0	0	0	0	0	0	0	0	0	0
PST21_10647	0	0	0	0	0	0	0	0	0	0
PST21_11921	0	0	0	0	0	0	0	0	0	0
PST21_05818	0	0	0	0	0	0	0	0	0	0
PST21_05225	0	0	0	0	0	0	0	0	0	0
PST21_18205	0	0	0	0	0	0	0	0	0	0
[truncated: 18,365 more rows]

## Sheet: PST-130
Gene ID	PST-21 vs. PST-130	PST-43 vs. PST-130	PST-43 vs. PST-21	PST-0821 vs. PST-130	PST-0821 vs. PST-21	PST-0821 vs. PST-43	PST-877 vs. PST-130	PST-877 vs. PST-21	PST-877 vs. PST-43	PST-877 vs. PST-0821
PST130_04040	0	0.0327	0.0327	0.044	0.044	0.0107	0	0	0.0327	0.044
PST130_16861	0	0.0334	0.0334	0.0266	0.0266	0.0066	0.0065	0.0065	0.0402	0.0335
PST130_02562	0	0.0096	0.0096	0.0369	0.0369	0.0268	0.0096	0.0096	0	0.0268
PST130_00708	0	0	0	0.0231	0.0231	0.0231	0	0	0	0.0231
PST130_03168	0	0	0	0.0211	0.0211	0.0211	0	0	0	0.0211
PST130_05140	0.0281	0.0092	0.0186	0.0161	0.0161	0.0115	0.0046	0.0234	0.0092	0.0209
PST130_16859	0	0.0152	0.0152	0.0362	0.0362	0.0203	0.0152	0.0152	0.0101	0.0204
PST130_13704	0	0	0	0	0	0	0.0193	0.0193	0.0193	0.0193
PST130_17104	0	0.0189	0.0189	0	0	0.0189	0.0189	0.0189	0	0.0189
PST130_13829	0	0.0149	0.0149	0	0	0.0149	0.0188	0.0188	0.0112	0.0188
PST130_06546	0	0.0123	0.0123	0.0184	0.0184	0.0061	0	0	0.0122	0.0184
PST130_10339	0	0	0	0.018	0.018	0.018	0	0	0	0.018
PST130_14377	0	0	0	0.0088	0.0088	0.0088	0.0087	0.0087	0.0087	0.0177
PST130_15710	0	0.0169	0.0169	0.0056	0.0056	0.0112	0.0112	0.0112	0.0056	0.0169
PST130_05327	0	0.0223	0.0223	0.0166	0.0166	0.0055	0	0	0.0223	0.0166
PST130_15917	0	0.0154	0.0154	0.0123	0.0123	0.0051	0.0164	0.0164	0.0133	0.0164
PST130_01934	0.016	0.016	0	0.016	0	0	0	0.016	0.016	0.016
PST130_05096	0	0.0077	0.0077	0.0077	0.0077	0.0154	0.0077	0.0077	0	0.0155
PST130_03242	0	0	0	0	0	0	0.0154	0.0154	0.0154	0.0154
PST130_06310	0	0	0	0	0	0	0.0154	0.0154	0.0154	0.0154
PST130_15387	0.0152	0.0152	0	0.0152	0	0	0	0.0152	0.0152	0.0152
PST130_11820	0	0.0075	0.0075	0.0126	0.0126	0.0203	0.0075	0.0075	0.005	0.0152
PST130_03705	0	0.0115	0.0115	0.0131	0.0131	0.0082	0.0082	0.0082	0.0098	0.0148
PST130_16578	0	0.0276	0.0276	0.0045	0.0045	0.0229	0.0092	0.0092	0.037	0.0138
PST130_08989	0	0.0318	0.0318	0.0197	0.0197	0.0117	0.0217	0.0217	0.0097	0.0137
PST130_14455	0.0068	0.0137	0.0068	0.0137	0.0068	0	0	0.0068	0.0137	0.0137
PST130_10970	0	0.0132	0.0132	0.019	0.019	0.0248	0.0056	0.0056	0.0152	0.0133
PST130_13430	0.0042	0.017	0.0127	0.017	0.0127	0	0.0042	0.0084	0.0127	0.0127
PST130_01304	0.0021	0.0021	0.0041	0.0104	0.0125	0.0125	0.0021	0.0041	0.0041	0.0125
PST130_15727	0	0	0	0.0123	0.0123	0.0123	0.0041	0.0041	0.0041	0.0123
PST130_10671	0	0.0121	0.0121	0	0	0.0121	0.0121	0.0121	0	0.0121
PST130_10802	0	0	0	0	0	0	0.0117	0.0117	0.0117	0.0117
PST130_02489	0	0.0057	0.0057	0.0115	0.0115	0.0058	0	0	0.0057	0.0115
PST130_10509	0	0.0081	0.0081	0.019	0.019	0.0108	0.0081	0.0081	0	0.0108
PST130_08620	0	0	0	0	0	0	0.0108	0.0108	0.0108	0.0108
PST130_16065	0	0.0108	0.0108	0.0108	0.0108	0	0	0	0.0108	0.0108
PST130_01324	0.0264	0.0237	0.0026	0.0078	0.0183	0.0156	0.0131	0.013	0.0104	0.0104
PST130_07342	0	0	0	0	0	0	0.0103	0.0103	0.0103	0.0103
PST130_05465	0	0	0	0	0	0	0.0101	0.0101	0.0101	0.0101
PST130_17302	0	0.01	0.01	0.01	0.01	0	0	0	0.01	0.01
PST130_17215	0	0.0101	0.0101	0.01	0.01	0	0	0	0.0101	0.01
PST130_05343	0.0096	0.0032	0.0064	0.0096	0	0.0064	0	0.0096	0.0032	0.0096
PST130_06072	0	0.0096	0.0096	0.0096	0.0096	0	0	0	0.0096	0.0096
PST130_05983	0	0.0047	0.0047	0	0	0.0047	0.0095	0.0095	0.0047	0.0095
PST130_05691	0	0	0	0.0093	0.0093	0.0093	0	0	0	0.0093
PST130_12572	0	0	0	0	0	0	0.009	0.009	0.009	0.009
PST130_05301	0	0.0136	0.0136	0.0045	0.0045	0.009	0.0136	0.0136	0.009	0.009
PST130_00039	0	0.009	0.009	0.009	0.009	0	0	0	0.009	0.0089
PST130_11403	0	0	0	0.0089	0.0089	0.0089	0	0	0	0.0089
PST130_13194	0.0022	0.0066	0.0044	0.0066	0.0088	0.0133	0.0111	0.0088	0.0044	0.0088
PST130_03194	0	0	0	0	0	0	0.0087	0.0087	0.0087	0.0087
PST130_04491	0	0.0044	0.0044	0.0044	0.0044	0	0.0131	0.0131	0.0087	0.0087
PST130_11840	0	0.0352	0.0352	0.0129	0.0129	0.0218	0.0043	0.0043	0.0307	0.0086
PST130_03068	0.0029	0.0202	0.0202	0.0057	0.0057	0.0173	0.0086	0.0115	0.0173	0.0086
PST130_12297	0	0.0066	0.0066	0.0066	0.0066	0.0033	0.0016	0.0016	0.0083	0.0083
PST130_08969	0	0.0125	0.0125	0.0125	0.0125	0.0083	0.0209	0.0209	0.0083	0.0083
PST130_09287	0	0	0	0	0	0	0.0082	0.0082	0.0082	0.0082
PST130_10198	0	0	0	0.0082	0.0082	0.0082	0	0	0	0.0082
PST130_09600	0	0	0	0.0081	0.0081	0.0081	0	0	0	0.0081
PST130_09374	0	0	0	0	0	0	0.0081	0.0081	0.0081	0.0081
PST130_04605	0.0034	0.0011	0.0023	0.0081	0.0046	0.0069	0	0.0034	0.0011	0.0081
PST130_15658	0.008	0.008	0	0	0.008	0.008	0.008	0	0	0.008
PST130_11044	0	0	0	0	0	0	0.008	0.008	0.008	0.008
PST130_14974	0	0	0	0	0	0	0.008	0.008	0.008	0.008
PST130_16868	0.0079	0.0079	0	0.0079	0	0	0	0.0079	0.0079	0.0079
PST130_01463	0	0.0077	0.0077	0.0077	0.0077	0	0	0	0.0077	0.0077
PST130_00041	0	0	0	0.0076	0.0076	0.0076	0	0	0	0.0076
PST130_03150	0	0.0075	0.0075	0.0075	0.0075	0	0.002	0.002	0.0075	0.0075
PST130_11945	0	0	0	0	0	0	0.0075	0.0075	0.0075	0.0075
PST130_00688	0	0	0	0.0075	0.0075	0.0075	0	0	0	0.0075
PST130_02331	0	0.0037	0.0037	0.0074	0.0074	0.0111	0	0	0.0037	0.0074
PST130_08052	0	0	0	0	0	0	0.0074	0.0074	0.0074	0.0074
PST130_11134	0	0	0	0	0	0	0.0074	0.0074	0.0074	0.0074
PST130_17566	0.0074	0.0074	0	0.0074	0	0	0	0.0074	0.0074	0.0074
PST130_12674	0	0.0074	0.0074	0.0074	0.0074	0	0	0	0.0074	0.0074
PST130_07053	0	0.0024	0.0024	0.0098	0.0098	0.0123	0.0172	0.0172	0.0198	0.0073
PST130_07900	0.0207	0.0133	0.0073	0.0133	0.0103	0.0118	0.0118	0.0147	0.0162	0.0073
PST130_13387	0	0.0073	0.0073	0.0024	0.0024	0.0049	0.0049	0.0049	0.0024	0.0073
PST130_00856	0	0	0	0.0073	0.0073	0.0073	0	0	0	0.0073
PST130_01120	0	0.0072	0.0072	0.0072	0.0072	0	0	0	0.0072	0.0072
PST130_10938	0	0	0	0.0072	0.0072	0.0072	0	0	0	0.0072
PST130_12712	0	0.0071	0.0071	0.0143	0.0143	0.0071	0.0071	0.0071	0	0.0071
PST130_05880	0	0.0062	0.0062	0.0098	0.0098	0.0071	0.0044	0.0044	0.0053	0.0071
PST130_01672	0	0	0	0	0	0	0.0071	0.0071	0.0071	0.0071
PST130_03470	0	0	0	0.007	0.007	0.007	0	0	0	0.007
PST130_03828	0	0.0047	0.0047	0.0047	0.0047	0.0094	0.0023	0.0023	0.0023	0.007
PST130_10172	0	0	0	0	0	0	0.007	0.007	0.007	0.007
PST130_10489	0	0.0069	0.0069	0.0069	0.0069	0	0	0	0.0069	0.0069
PST130_10511	0	0.0034	0.0034	0.0103	0.0103	0.0069	0.0034	0.0034	0	0.0069
PST130_15500	0	0	0	0	0	0	0.0068	0.0068	0.0068	0.0068
PST130_17883	0	0.0137	0.0137	0.0137	0.0137	0	0.0069	0.0069	0.0068	0.0068
PST130_06114	0	0.0067	0.0067	0.0067	0.0067	0	0	0	0.0067	0.0067
PST130_08158	0	0.0067	0.0067	0	0	0.0067	0.0067	0.0067	0	0.0067
PST130_10465	0	0	0	0	0	0	0.0067	0.0067	0.0067	0.0067
PST130_12110	0	0.0034	0.0034	0	0	0.0034	0.0067	0.0067	0.0034	0.0067
PST130_05552	0	0.0066	0.0066	0	0	0.0066	0.0066	0.0066	0	0.0066
PST130_15788	0	0.0066	0.0066	0.0066	0.0066	0	0	0	0.0066	0.0066
PST130_04532	0.0088	0.0066	0.0066	0.0066	0.0066	0.0088	0.0044	0.0088	0.0066	0.0066
PST130_03670	0	0.0066	0.0066	0.0066	0.0066	0	0	0	0.0066	0.0066
PST130_07688	0	0.0065	0.0065	0.0065	0.0065	0	0	0	0.0065	0.0065
PST130_14797	0.0064	0	0.0064	0.0064	0.0128	0.0064	0	0.0064	0	0.0064
PST130_11302	0.0018	0	0.0018	0.0055	0.0036	0.0055	0.0027	0.0027	0.0027	0.0064
PST130_00303	0	0.0021	0.0021	0.0064	0.0064	0.0043	0	0	0.0021	0.0064
PST130_12145	0	0.0064	0.0064	0.0038	0.0038	0.0025	0.0025	0.0025	0.0064	0.0064
PST130_06984	0.0261	0	0.0261	0	0.0261	0	0.0064	0.0326	0.0064	0.0064
PST130_11497	0	0	0	0	0	0	0.0064	0.0064	0.0064	0.0064
PST130_04441	0.0129	0.0064	0.0064	0	0.0129	0.0064	0.0064	0.0064	0	0.0064
PST130_06093	0	0	0	0.0064	0.0064	0.0064	0	0	0	0.0064
PST130_14881	0	0	0	0.0063	0.0063	0.0063	0	0	0	0.0063
PST130_15559	0	0.0063	0.0063	0	0	0.0063	0.0063	0.0063	0	0.0063
PST130_17976	0	0.0063	0.0063	0.0063	0.0063	0	0	0	0.0063	0.0063
PST130_16858	0	0.0062	0.0062	0.0062	0.0062	0	0	0	0.0062	0.0062
PST130_12318	0	0.0031	0.0031	0.0047	0.0047	0.0047	0.0015	0.0015	0.0015	0.0062
PST130_14251	0	0.0037	0.0037	0.0012	0.0012	0.0025	0.005	0.005	0.0037	0.0062
PST130_02141	0	0	0	0.0042	0.0042	0.0042	0.0021	0.0021	0.0021	0.0062
PST130_17770	0	0	0	0	0	0	0.0061	0.0061	0.0061	0.0061
PST130_02501	0	0.0061	0.0061	0.0061	0.0061	0	0	0	0.0061	0.0061
PST130_00473	0	0	0	0	0	0	0.0061	0.0061	0.0061	0.0061
PST130_14103	0	0.0061	0.0061	0.0061	0.0061	0	0	0	0.0061	0.0061
PST130_09347	0	0	0	0	0	0	0.0061	0.0061	0.0061	0.0061
PST130_09876	0.0031	0	0.0031	0.0061	0.0092	0.0061	0	0.0031	0	0.0061
PST130_17898	0	0.006	0.006	0.006	0.006	0	0	0	0.006	0.006
PST130_15533	0.0144	0.0048	0.0096	0.006	0.0156	0.0084	0	0.0144	0.0048	0.006
PST130_11368	0	0.0058	0.0058	0.0043	0.0043	0.0043	0.0014	0.0014	0.0043	0.0058
PST130_10712	0	0.0087	0.0087	0.0058	0.0058	0.0029	0	0	0.0087	0.0058
PST130_05463	0	0.0028	0.0028	0.0028	0.0028	0	0.0085	0.0085	0.0057	0.0057
PST130_16432	0	0.0058	0.0058	0.0058	0.0058	0	0	0	0.0057	0.0057
PST130_07054	0.0076	0.0019	0.0095	0.0019	0.0095	0	0.0076	0.0153	0.0057	0.0057
PST130_05580	0	0.0057	0.0057	0	0	0.0057	0.0057	0.0057	0	0.0057
PST130_06846	0	0	0	0.0057	0.0057	0.0057	0	0	0	0.0057
PST130_12829	0	0.0028	0.0028	0.0028	0.0028	0.0057	0.0028	0.0028	0	0.0057
PST130_17187	0.0057	0.0057	0	0.0057	0	0	0	0.0057	0.0057	0.0057
PST130_00418	0.0085	0	0.0085	0.0056	0.0142	0.0056	0	0.0085	0	0.0056
PST130_01836	0	0	0	0.0028	0.0028	0.0028	0.0028	0.0028	0.0028	0.0056
PST130_12107	0	0.0028	0.0028	0.0028	0.0028	0	0.0084	0.0084	0.0056	0.0056
PST130_00821	0	0	0	0	0	0	0.0056	0.0056	0.0056	0.0056
PST130_12873	0	0.0094	0.0094	0.0094	0.0094	0	0.0037	0.0037	0.0056	0.0056
PST130_07845	0	0.0056	0.0056	0.0056	0.0056	0	0	0	0.0056	0.0056
PST130_03411	0.017	0.0056	0.0113	0.017	0	0.0113	0.0112	0.0056	0.017	0.0056
PST130_14171	0.0113	0.0113	0	0.0141	0.0028	0.0028	0.0085	0.0028	0.0028	0.0056
PST130_07181	0	0.0055	0.0055	0	0	0.0055	0.0055	0.0055	0	0.0055
PST130_05781	0	0.0055	0.0055	0	0	0.0055	0.0055	0.0055	0	0.0055
PST130_05721	0	0.0027	0.0027	0.0138	0.0138	0.011	0.0083	0.0083	0.0055	0.0055
PST130_09758	0	0.0054	0.0054	0.0014	0.0014	0.0068	0.0068	0.0068	0.0014	0.0054
PST130_11536	0	0	0	0	0	0	0.0054	0.0054	0.0054	0.0054
PST130_11580	0	0	0	0.0054	0.0054	0.0054	0	0	0	0.0054
PST130_08333	0	0	0	0	0	0	0.0053	0.0053	0.0053	0.0053
PST130_16444	0	0.0053	0.0053	0	0	0.0053	0.0053	0.0053	0	0.0053
PST130_03201	0	0	0	0.0053	0.0053	0.0053	0	0	0	0.0053
PST130_08030	0	0.008	0.008	0.0053	0.0053	0.0027	0.0106	0.0106	0.0027	0.0053
PST130_07260	0	0.0026	0.0026	0.0026	0.0026	0	0.0026	0.0026	0.0053	0.0053
PST130_02050	0	0	0	0.0053	0.0053	0.0053	0	0	0	0.0053
PST130_02917	0	0	0	0	0	0	0.0053	0.0053	0.0053	0.0053
PST130_04653	0	0	0	0	0	0	0.0052	0.0052	0.0052	0.0052
PST130_13038	0	0	0	0.0026	0.0026	0.0026	0.0026	0.0026	0.0026	0.0052
PST130_13320	0	0.0052	0.0052	0.0052	0.0052	0	0	0	0.0052	0.0052
PST130_00158	0	0	0	0	0	0	0.0052	0.0052	0.0052	0.0052
PST130_17676	0	0.0021	0.0021	0	0	0.0021	0.0052	0.0052	0.0072	0.0052
PST130_17586	0	0.0156	0.0156	0.0156	0.0156	0	0.0103	0.0103	0.0051	0.0051
PST130_00123	0	0	0	0	0	0	0.0051	0.0051	0.0051	0.0051
PST130_06352	0	0.0051	0.0051	0.0051	0.0051	0	0	0	0.0051	0.0051
PST130_13343	0.005	0.005	0	0.005	0	0	0	0.005	0.005	0.005
PST130_15316	0	0.0101	0.0101	0.0101	0.0101	0	0.005	0.005	0.005	0.005
PST130_01708	0	0.0074	0.0074	0.0074	0.0074	0	0.0025	0.0025	0.005	0.005
PST130_10098	0	0	0	0.005	0.005	0.005	0	0	0	0.005
PST130_08866	0	0.0128	0.0128	0.01	0.01	0.0028	0.005	0.005	0.0078	0.005
PST130_01397	0	0.0084	0.0084	0.0076	0.0076	0.0008	0.0042	0.0042	0.0042	0.005
PST130_05927	0	0	0	0	0	0	0.005	0.005	0.005	0.005
PST130_03189	0	0	0	0.0101	0.0101	0.0101	0.0051	0.0051	0.0051	0.005
PST130_10539	0	0	0	0.005	0.005	0.005	0	0	0	0.005
PST130_12850	0	0.005	0.005	0.005	0.005	0	0	0	0.005	0.005
PST130_03898	0	0.0025	0.0025	0.0074	0.0074	0.0049	0.0025	0.0025	0	0.0049
PST130_08530	0	0.0049	0.0049	0.0049	0.0049	0	0	0	0.0049	0.0049
PST130_09453	0	0.0074	0.0074	0.0049	0.0049	0.0024	0	0	0.0074	0.0049
PST130_16335	0	0	0	0.0049	0.0049	0.0049	0	0	0	0.0049
PST130_00549	0	0	0	0	0	0	0.0049	0.0049	0.0049	0.0049
PST130_04907	0	0.0035	0.0035	0.0048	0.0048	0.0013	0.0035	0.0035	0.0035	0.0048
PST130_17387	0	0	0	0	0	0	0.0048	0.0048	0.0048	0.0048
PST130_06789	0	0.0048	0.0048	0.0048	0.0048	0	0	0	0.0048	0.0048
PST130_16526	0	0	0	0.0048	0.0048	0.0048	0	0	0	0.0048
PST130_17939	0	0.0032	0.0032	0.0016	0.0016	0.0016	0.0032	0.0032	0.0064	0.0048
PST130_02600	0	0.0048	0.0048	0.0048	0.0048	0.0024	0	0	0.0048	0.0048
PST130_16320	0.0048	0.0048	0.0096	0.0048	0.0096	0	0	0.0048	0.0048	0.0048
PST130_03543	0	0.0048	0.0048	0.0024	0.0024	0.0024	0.0024	0.0024	0.0024	0.0048
PST130_14177	0	0.0071	0.0071	0.0024	0.0024	0.0047	0.0047	0.0047	0.0047	0.0047
PST130_16231	0	0.0126	0.0126	0.0158	0.0158	0.0031	0.0174	0.0174	0.0079	0.0047
PST130_02634	0	0	0	0.0047	0.0047	0.0047	0	0	0	0.0047
PST130_00783	0	0	0	0.0047	0.0047	0.0047	0	0	0	0.0047
PST130_15400	0	0.0054	0.0054	0.0031	0.0031	0.0023	0.0031	0.0031	0.0023	0.0046
PST130_06520	0	0	0	0.0046	0.0046	0.0046	0	0	0	0.0046
PST130_16122	0	0	0	0	0	0	0.0046	0.0046	0.0046	0.0046
PST130_06177	0	0.0046	0.0046	0.0046	0.0046	0	0	0	0.0046	0.0046
PST130_10852	0	0	0	0.0046	0.0046	0.0046	0	0	0	0.0046
PST130_09217	0	0	0	0	0	0	0.0045	0.0045	0.0045	0.0045
PST130_01061	0	0	0	0	0	0	0.0045	0.0045	0.0045	0.0045
PST130_11354	0	0	0	0.0022	0.0022	0.0022	0.0022	0.0022	0.0022	0.0045
PST130_05143	0	0	0	0	0	0	0.0045	0.0045	0.0045	0.0045
PST130_08024	0	0.0067	0.0067	0.0067	0.0067	0	0.0022	0.0022	0.0045	0.0045
PST130_15105	0	0	0	0.0045	0.0045	0.0045	0	0	0	0.0045
PST130_09392	0	0	0	0	0	0	0.0045	0.0045	0.0045	0.0045
PST130_10709	0.0044	0.0044	0	0	0.0044	0.0044	0.0044	0	0	0.0044
PST130_18102	0	0	0	0	0	0	0.0044	0.0044	0.0044	0.0044
PST130_12159	0	0	0	0.0022	0.0022	0.0022	0.0022	0.0022	0.0022	0.0044
PST130_12915	0	0	0	0	0	0	0.0044	0.0044	0.0044	0.0044
PST130_10301	0	0	0	0	0	0	0.0044	0.0044	0.0044	0.0044
PST130_11070	0	0	0	0	0	0	0.0044	0.0044	0.0044	0.0044
PST130_09512	0	0	0	0.0043	0.0043	0.0043	0	0	0	0.0043
PST130_11370	0	0.0043	0.0043	0.0043	0.0043	0	0	0	0.0043	0.0043
PST130_07945	0	0	0	0.0043	0.0043	0.0043	0	0	0	0.0043
PST130_09620	0	0.0043	0.0043	0.0021	0.0021	0.0021	0.0021	0.0021	0.0021	0.0043
PST130_10807	0	0.0065	0.0065	0.0086	0.0086	0.0065	0.013	0.013	0.0064	0.0043
PST130_05302	0	0.0042	0.0042	0	0	0.0042	0.0043	0.0043	0.0085	0.0043
PST130_15000	0.0065	0.0065	0.0043	0.0065	0	0.0043	0.0022	0.0043	0.0043	0.0043
PST130_03862	0	0	0	0	0	0	0.0043	0.0043	0.0043	0.0043
PST130_09771	0	0	0	0	0	0	0.0043	0.0043	0.0043	0.0043
PST130_00867	0	0	0	0	0	0	0.0043	0.0043	0.0043	0.0043
PST130_07996	0	0.0028	0.0028	0	0	0.0028	0.0042	0.0042	0.0014	0.0042
PST130_12644	0	0	0	0	0	0	0.0042	0.0042	0.0042	0.0042
PST130_08856	0.0021	0	0.0021	0.0032	0.0053	0.0032	0.0053	0.0053	0.0053	0.0042
PST130_17201	0	0	0	0	0	0	0.0042	0.0042	0.0042	0.0042
PST130_07315	0.0021	0.0021	0	0.0042	0.0021	0.0021	0	0.0021	0.0021	0.0042
PST130_17596	0	0	0	0	0	0	0.0042	0.0042	0.0042	0.0042
PST130_09283	0.0123	0.0082	0.0208	0.0041	0.0165	0.0124	0	0.0123	0.0082	0.0041
PST130_03121	0.002	0.002	0	0.0061	0.0041	0.0041	0.002	0	0	0.0041
PST130_14636	0	0	0	0	0	0	0.0041	0.0041	0.0041	0.0041
PST130_05114	0	0	0	0	0	0	0.0041	0.0041	0.0041	0.0041
PST130_14516	0	0	0	0	0	0	0.0041	0.0041	0.0041	0.0041
PST130_06163	0	0.0062	0.0062	0.0062	0.0062	0	0.0071	0.0071	0.004	0.004
PST130_15791	0	0.004	0.004	0	0	0.004	0.004	0.004	0	0.004
PST130_10974	0	0.004	0.004	0.004	0.004	0	0	0	0.004	0.004
PST130_11012	0	0	0	0.004	0.004	0.004	0	0	0	0.004
PST130_17488	0	0	0	0	0	0	0.004	0.004	0.004	0.004
PST130_01770	0	0.006	0.006	0.012	0.012	0.006	0.008	0.008	0.002	0.004
PST130_16487	0	0.006	0.006	0.004	0.004	0.002	0.004	0.004	0.002	0.004
PST130_01136	0	0.004	0.004	0.004	0.004	0	0	0	0.004	0.004
PST130_09382	0	0	0	0	0	0	0.0039	0.0039	0.0039	0.0039
PST130_15323	0	0.0039	0.0039	0.0078	0.0078	0.0039	0.0118	0.0118	0.0079	0.0039
PST130_02310	0	0.0039	0.0039	0.0039	0.0039	0	0	0	0.0039	0.0039
PST130_00406	0	0.0055	0.0055	0.0055	0.0055	0	0.0016	0.0016	0.0039	0.0039
PST130_05950	0	0.0039	0.0039	0	0	0.0039	0.0039	0.0039	0	0.0039
PST130_09200	0	0.0078	0.0078	0.0078	0.0078	0	0.0039	0.0039	0.0039	0.0039
PST130_10801	0	0.0057	0.0057	0.0038	0.0038	0.0019	0	0	0.0057	0.0038
PST130_05372	0	0.0085	0.0085	0.0085	0.0085	0	0.0047	0.0047	0.0038	0.0038
PST130_00561	0	0.0038	0.0038	0	0	0.0038	0.0038	0.0038	0.0076	0.0038
PST130_07123	0	0.0038	0.0038	0	0	0.0038	0.0038	0.0038	0	0.0038
PST130_14975	0	0	0	0.0038	0.0038	0.0038	0	0	0	0.0038
PST130_15462	0	0	0	0	0	0	0.0038	0.0038	0.0038	0.0038
PST130_12250	0	0	0	0.0038	0.0038	0.0038	0	0	0	0.0038
PST130_13872	0	0.0013	0.0013	0.0025	0.0025	0.0013	0.0038	0.0038	0.0025	0.0038
PST130_14020	0.0152	0.0076	0.0076	0	0.0152	0.0076	0.0038	0.0114	0.0038	0.0038
PST130_17715	0	0.0057	0.0057	0.0124	0.0124	0.0066	0.0114	0.0114	0.0057	0.0038
PST130_12592	0	0.0038	0.0038	0.0038	0.0038	0	0	0	0.0038	0.0038
PST130_03114	0	0	0	0	0	0	0.0037	0.0037	0.0037	0.0037
PST130_09607	0	0	0	0.0037	0.0037	0.0037	0	0	0	0.0037
PST130_06975	0	0	0	0	0	0	0.0037	0.0037	0.0037	0.0037
PST130_12918	0.0037	0.0037	0	0.0037	0	0	0	0.0037	0.0037	0.0037
PST130_01053	0.0073	0.0018	0.0055	0.0037	0.0037	0.0018	0	0.0073	0.0018	0.0037
PST130_17649	0.0037	0.0037	0	0.0037	0	0	0	0.0037	0.0037	0.0037
PST130_04904	0	0.0037	0.0037	0.0037	0.0037	0	0	0	0.0037	0.0037
PST130_14716	0	0.0071	0.0071	0.0071	0.0071	0	0.0036	0.0036	0.0036	0.0036
PST130_17279	0	0.0108	0.0108	0.0072	0.0072	0.0036	0.0109	0.0109	0	0.0036
PST130_14304	0	0.0035	0.0035	0	0	0.0036	0.0035	0.0035	0	0.0036
PST130_06929	0	0	0	0	0	0	0.0036	0.0036	0.0036	0.0036
PST130_00870	0	0	0	0	0	0	0.0036	0.0036	0.0036	0.0036
PST130_15331	0	0	0	0.0036	0.0036	0.0036	0	0	0	0.0036
PST130_08737	0	0	0	0	0	0	0.0035	0.0035	0.0035	0.0035
PST130_01392	0	0.007	0.007	0	0	0.007	0.0035	0.0035	0.0035	0.0035
PST130_00308	0	0	0	0	0	0	0.0035	0.0035	0.0035	0.0035
PST130_06197	0	0	0	0.0036	0.0036	0.0036	0.0071	0.0071	0.0071	0.0035
PST130_09215	0	0	0	0	0	0	0.0035	0.0035	0.0035	0.0035
PST130_15826	0	0.0034	0.0034	0	0	0.0034	0.0034	0.0034	0	0.0034
PST130_05491	0	0	0	0.0034	0.0034	0.0034	0	0	0	0.0034
PST130_11892	0	0.0104	0.0104	0.0139	0.0139	0.0104	0.0104	0.0104	0.0138	0.0034
PST130_13214	0	0.0034	0.0034	0.0034	0.0034	0	0	0	0.0034	0.0034
PST130_15467	0	0	0	0	0	0	0.0034	0.0034	0.0034	0.0034
PST130_00605	0	0.0133	0.0133	0.02	0.02	0.0066	0.0166	0.0166	0.0033	0.0033
PST130_14823	0	0.0033	0.0033	0.0033	0.0033	0	0	0	0.0033	0.0033
PST130_03175	0	0.0033	0.0033	0	0	0.0033	0.0033	0.0033	0	0.0033
PST130_03830	0	0.0033	0.0033	0	0	0.0033	0.0033	0.0033	0	0.0033
PST130_10030	0.0033	0.0033	0.0066	0.0033	0.0066	0	0	0.0033	0.0033	0.0033
PST130_08231	0	0	0	0.0033	0.0033	0.0033	0	0	0	0.0033
PST130_10773	0	0	0	0.0033	0.0033	0.0033	0	0	0	0.0033
PST130_06669	0	0	0	0	0	0	0.0033	0.0033	0.0033	0.0033
PST130_00773	0	0	0	0	0	0	0.0033	0.0033	0.0033	0.0033
PST130_06549	0	0.0032	0.0032	0.0032	0.0032	0	0	0	0.0032	0.0032
PST130_05099	0	0	0	0	0	0	0.0032	0.0032	0.0032	0.0032
PST130_07431	0	0	0	0	0	0	0.0032	0.0032	0.0032	0.0032
PST130_08698	0	0.0016	0.0016	0.0032	0.0032	0.0016	0	0	0.0016	0.0032
PST130_00976	0	0	0	0.0032	0.0032	0.0032	0	0	0	0.0032
PST130_13712	0	0	0	0.0032	0.0032	0.0032	0	0	0	0.0032
PST130_09631	0.0032	0	0.0032	0	0.0032	0	0.0032	0.0065	0.0032	0.0032
PST130_05722	0	0.0048	0.0048	0.0048	0.0048	0	0.0016	0.0016	0.0032	0.0032
PST130_04496	0	0	0	0	0	0	0.0032	0.0032	0.0032	0.0032
PST130_16272	0.0032	0	0.0032	0	0.0032	0	0.0032	0	0.0032	0.0032
PST130_02510	0	0	0	0.0032	0.0032	0.0032	0	0	0	0.0032
PST130_12670	0	0.0032	0.0032	0.0032	0.0032	0	0	0	0.0032	0.0032
PST130_17633	0	0.0032	0.0032	0.0032	0.0032	0	0	0	0.0032	0.0032
PST130_00362	0	0	0	0.0032	0.0032	0.0032	0	0	0	0.0032
PST130_18135	0	0.0032	0.0032	0.0011	0.0011	0.0021	0.0043	0.0043	0.0011	0.0032
PST130_03685	0	0.0059	0.0059	0.0059	0.0059	0	0.0028	0.0028	0.0031	0.0031
PST130_12253	0	0	0	0.0031	0.0031	0.0031	0	0	0	0.0031
PST130_11804	0.0031	0	0.0031	0.0031	0	0.0031	0	0.0031	0	0.0031
PST130_07375	0.0031	0	0.0031	0	0.0031	0	0.0031	0	0.0031	0.0031
PST130_02733	0	0	0	0	0	0	0.0031	0.0031	0.0031	0.0031
PST130_09133	0	0	0	0	0	0	0.0031	0.0031	0.0031	0.0031
PST130_16957	0	0	0	0.003	0.003	0.003	0	0	0	0.003
PST130_08524	0	0.006	0.006	0.003	0.003	0.003	0.006	0.006	0.002	0.003
PST130_17216	0	0.003	0.003	0.003	0.003	0	0	0	0.003	0.003
PST130_14017	0	0	0	0	0	0	0.003	0.003	0.003	0.003
PST130_07211	0	0.0015	0.0015	0.0015	0.0015	0.003	0.0015	0.0015	0	0.003
PST130_16288	0	0.003	0.003	0.003	0.003	0	0	0	0.003	0.003
PST130_07502	0	0.003	0.003	0.003	0.003	0	0	0	0.003	0.003
PST130_04136	0	0.003	0.003	0.003	0.003	0	0	0	0.003	0.003
PST130_03837	0	0.003	0.003	0	0	0.003	0.003	0.003	0	0.003
PST130_11633	0.003	0	0.003	0.003	0.0061	0.003	0	0.003	0	0.003
PST130_06157	0	0.003	0.003	0	0	0.003	0.003	0.003	0	0.003
PST130_15762	0	0.003	0.003	0.003	0.003	0	0	0	0.003	0.003
PST130_11112	0	0	0	0	0	0	0.003	0.003	0.003	0.003
PST130_08776	0	0	0	0.003	0.003	0.003	0	0	0	0.003
PST130_15929	0	0	0	0.0029	0.0029	0.0029	0	0	0	0.0029
PST130_06532	0	0	0	0.0029	0.0029	0.0029	0	0	0	0.0029
PST130_10543	0	0.0029	0.0029	0.0029	0.0029	0.0058	0.0058	0.0058	0.0029	0.0029
PST130_04662	0	0	0	0.0019	0.0019	0.0019	0.001	0.001	0.001	0.0029
PST130_07454	0	0	0	0	0	0	0.0029	0.0029	0.0029	0.0029
PST130_11587	0	0.0029	0.0029	0.0029	0.0029	0	0	0	0.0029	0.0029
PST130_00189	0	0.0029	0.0029	0.0029	0.0029	0	0	0	0.0029	0.0029
PST130_17303	0	0.0029	0.0029	0	0	0.0029	0.0029	0.0029	0	0.0029
PST130_02490	0	0	0	0.0029	0.0029	0.0029	0	0	0	0.0029
PST130_07290	0	0	0	0	0	0	0.0029	0.0029	0.0029	0.0029
PST130_00030	0	0.0028	0.0028	0.0028	0.0028	0	0	0	0.0028	0.0028
PST130_03052	0.0028	0.0014	0.0014	0	0.0028	0.0014	0.0028	0	0.0014	0.0028
PST130_05572	0	0.0028	0.0028	0.0028	0.0028	0	0	0	0.0028	0.0028
PST130_07952	0.0028	0.0028	0	0	0.0028	0.0028	0.0028	0	0	0.0028
PST130_16430	0	0	0	0	0	0	0.0028	0.0028	0.0028	0.0028
PST130_12095	0	0	0	0.0021	0.0021	0.0021	0.0007	0.0007	0.0007	0.0028
PST130_13476	0.0028	0	0.0028	0.0028	0.0056	0.0028	0	0.0028	0	0.0028
PST130_07906	0	0.0028	0.0028	0.0028	0.0028	0	0	0	0.0028	0.0028
PST130_05918	0	0.0028	0.0028	0.0028	0.0028	0	0	0	0.0028	0.0028
PST130_14091	0	0	0	0	0	0	0.0028	0.0028	0.0028	0.0028
PST130_14565	0	0	0	0.0028	0.0028	0.0028	0	0	0	0.0028
PST130_06340	0	0	0	0.0028	0.0028	0.0028	0	0	0	0.0028
PST130_16532	0	0	0	0.0013	0.0013	0.0013	0.0013	0.0013	0.0013	0.0027
PST130_02288	0.0054	0.0027	0.0027	0.0027	0.0027	0	0	0.0054	0.0027	0.0027
PST130_17802	0	0	0	0.0027	0.0027	0.0027	0	0	0	0.0027
PST130_17367	0	0.0027	0.0027	0.0027	0.0027	0.0054	0.0054	0.0054	0.0027	0.0027
PST130_13132	0	0.0027	0.0027	0.0013	0.0013	0.0013	0.0013	0.0013	0.0013	0.0027
PST130_12598	0	0	0	0	0	0	0.0027	0.0027	0.0027	0.0027
PST130_08438	0	0	0	0.0027	0.0027	0.0027	0	0	0	0.0027
PST130_02013	0	0.008	0.008	0.0053	0.0053	0.0027	0.008	0.008	0	0.0027
PST130_08250	0.0054	0.0027	0.0027	0.0027	0.0027	0	0	0.0054	0.0027	0.0027
PST130_06512	0.0027	0.0027	0.0054	0.0027	0.0054	0	0.0054	0.008	0.0027	0.0027
PST130_06167	0	0.0055	0.0055	0.0027	0.0027	0.0027	0.0055	0.0055	0	0.0027
PST130_04301	0.0055	0.0055	0	0.0055	0	0	0.0027	0.0027	0.0027	0.0027
PST130_17806	0.0026	0.0013	0.0013	0.0013	0.0013	0.0026	0.0013	0.0013	0	0.0026
PST130_12730	0	0.0026	0.0026	0.0026	0.0026	0	0	0	0.0026	0.0026
PST130_12596	0	0.0077	0.0077	0.0077	0.0077	0	0.0051	0.0051	0.0026	0.0026
PST130_09228	0.0027	0.0027	0	0.0053	0.0026	0.0026	0.0027	0	0	0.0026
PST130_10506	0.0026	0.0026	0	0.0026	0	0	0	0.0026	0.0026	0.0026
PST130_16007	0	0	0	0	0	0	0.0026	0.0026	0.0026	0.0026
PST130_12734	0.0026	0.0026	0	0.0051	0.0026	0.0026	0.0026	0	0	0.0026
PST130_18121	0	0.0039	0.0039	0.0026	0.0026	0.0013	0	0	0.0039	0.0026
PST130_06570	0	0.0013	0.0013	0.0013	0.0013	0	0.0013	0.0013	0.0026	0.0026
PST130_05259	0	0.0052	0.0052	0.0026	0.0026	0.0026	0.0052	0.0052	0	0.0026
PST130_04230	0	0.0133	0.0133	0.016	0.016	0.0026	0.0133	0.0133	0.0053	0.0026
PST130_03762	0	0.0025	0.0025	0	0	0.0025	0.0025	0.0025	0	0.0025
PST130_02991	0	0	0	0	0	0	0.0025	0.0025	0.0025	0.0025
PST130_09366	0.005	0.0025	0.0025	0.0025	0.0075	0.005	0.005	0.005	0.0025	0.0025
PST130_08927	0	0	0	0	0	0	0.0025	0.0025	0.0025	0.0025
PST130_08954	0	0.0051	0.0051	0.0051	0.0051	0	0.0025	0.0025	0.0025	0.0025
PST130_15606	0	0.0025	0.0025	0.0025	0.0025	0	0	0	0.0025	0.0025
PST130_03691	0	0.0025	0.0025	0.0033	0.0033	0.0008	0.0025	0.0025	0.0017	0.0025
PST130_08490	0	0	0	0.0025	0.0025	0.0025	0	0	0	0.0025
PST130_05128	0.0231	0.0025	0.0258	0.0025	0.0258	0	0	0.0231	0.0025	0.0025
PST130_11956	0	0.0076	0.0076	0.0063	0.0063	0.0013	0.0063	0.0063	0.0038	0.0025
PST130_13844	0	0.0012	0.0012	0	0	0.0012	0.0025	0.0025	0.0012	0.0025
PST130_11386	0	0.0019	0.0019	0.0012	0.0012	0.0031	0.0012	0.0012	0.0006	0.0025
PST130_10210	0	0.0024	0.0024	0.0024	0.0024	0	0	0	0.0024	0.0024
PST130_08409	0	0	0	0	0	0	0.0024	0.0024	0.0024	0.0024
PST130_10148	0	0	0	0	0	0	0.0024	0.0024	0.0024	0.0024
PST130_14157	0.0024	0.0024	0	0	0.0024	0.0024	0.0024	0	0	0.0024
PST130_17650	0	0	0	0	0	0	0.0024	0.0024	0.0024	0.0024
PST130_11455	0.0024	0	0.0024	0.0024	0.0048	0.0024	0	0.0024	0	0.0024
PST130_02500	0	0	0	0	0	0	0.0024	0.0024	0.0024	0.0024
PST130_14072	0	0	0	0.0024	0.0024	0.0024	0	0	0	0.0024
PST130_09701	0	0.0024	0.0024	0.0024	0.0024	0	0	0	0.0024	0.0024
PST130_15160	0	0.0024	0.0024	0.0024	0.0024	0	0	0	0.0024	0.0024
PST130_14394	0.0024	0.0012	0.0012	0.0012	0.0012	0	0.0036	0.0036	0.0024	0.0024
PST130_10446	0	0	0	0	0	0	0.0024	0.0024	0.0024	0.0024
PST130_00721	0	0	0	0	0	0	0.0024	0.0024	0.0024	0.0024
PST130_15007	0	0	0	0	0	0	0.0024	0.0024	0.0024	0.0024
PST130_16269	0	0	0	0.0024	0.0024	0.0024	0	0	0	0.0024
PST130_16418	0	0.0024	0.0024	0.0024	0.0024	0	0.0048	0.0048	0.0024	0.0024
PST130_11450	0	0.0024	0.0024	0.0024	0.0024	0	0	0	0.0024	0.0024
PST130_13858	0	0.0024	0.0024	0	0	0.0024	0.0024	0.0024	0	0.0024
PST130_07725	0	0	0	0	0	0	0.0024	0.0024	0.0024	0.0024
PST130_16227	0	0.0023	0.0023	0	0	0.0023	0.0023	0.0023	0	0.0023
PST130_11224	0	0.0023	0.0023	0.0023	0.0023	0	0	0	0.0023	0.0023
PST130_17445	0	0	0	0	0	0	0.0023	0.0023	0.0023	0.0023
PST130_13298	0	0.0034	0.0034	0.0023	0.0023	0.0011	0.0023	0.0023	0.0011	0.0023
PST130_05551	0	0	0	0	0	0	0.0023	0.0023	0.0023	0.0023
PST130_17420	0	0.0051	0.0051	0.0057	0.0057	0.0006	0.0034	0.0034	0.0029	0.0023
PST130_14882	0	0	0	0	0	0	0.0023	0.0023	0.0023	0.0023
PST130_09265	0	0.0046	0.0046	0.0023	0.0023	0.0069	0	0	0.0046	0.0023
PST130_03585	0	0	0	0	0	0	0.0023	0.0023	0.0023	0.0023
PST130_01383	0	0	0	0.0023	0.0023	0.0023	0	0	0	0.0023
PST130_06047	0.0023	0.0023	0	0.0023	0	0	0	0.0023	0.0023	0.0023
PST130_11371	0	0.0023	0.0023	0.0047	0.0047	0.0023	0.0023	0.0023	0	0.0023
PST130_07953	0.0047	0.0047	0	0.0047	0	0	0.0023	0.0023	0.0023	0.0023
PST130_14280	0	0	0	0.0023	0.0023	0.0023	0	0	0	0.0023
PST130_09893	0	0.0164	0.0164	0.014	0.014	0.0023	0.0164	0.0164	0	0.0023
PST130_15060	0	0.0023	0.0023	0.0023	0.0023	0	0	0	0.0023	0.0023
PST130_18034	0	0.0011	0.0011	0.0011	0.0011	0	0.0011	0.0011	0.0023	0.0023
PST130_17708	0	0	0	0	0	0	0.0023	0.0023	0.0023	0.0023
PST130_07039	0	0	0	0.0023	0.0023	0.0023	0	0	0	0.0023
PST130_02025	0	0.0023	0.0023	0.0023	0.0023	0	0	0	0.0023	0.0023
PST130_12438	0	0.0023	0.0023	0.0023	0.0023	0	0	0	0.0023	0.0023
PST130_04935	0.0023	0	0.0023	0.0023	0	0.0023	0	0.0023	0	0.0023
PST130_07138	0	0	0	0	0	0	0.0023	0.0023	0.0023	0.0023
PST130_06095	0	0.0087	0.0087	0.0022	0.0022	0.0065	0	0	0.0087	0.0022
PST130_00766	0.0033	0.0011	0.0022	0	0.0033	0.0011	0.0022	0.0011	0.0011	0.0022
PST130_12197	0.0022	0.0043	0.0022	0.0065	0.0044	0.0022	0.0043	0.0022	0.0044	0.0022
PST130_15268	0	0.0022	0.0022	0.0022	0.0022	0	0	0	0.0022	0.0022
PST130_10604	0	0	0	0	0	0	0.0022	0.0022	0.0022	0.0022
PST130_00489	0	0	0	0.0022	0.0022	0.0022	0	0	0	0.0022
PST130_09634	0	0	0	0.0022	0.0022	0.0022	0	0	0	0.0022
PST130_00285	0	0.0067	0.0067	0.0067	0.0067	0	0.0045	0.0045	0.0022	0.0022
PST130_02986	0	0.0022	0.0022	0.0045	0.0045	0.0022	0.0022	0.0022	0.0045	0.0022
PST130_05578	0	0.0011	0.0011	0.0011	0.0011	0	0.0011	0.0011	0.0022	0.0022
PST130_06330	0	0.0044	0.0044	0.0022	0.0022	0.0022	0.0044	0.0044	0	0.0022
PST130_10420	0	0.0022	0.0022	0	0	0.0022	0.0022	0.0022	0	0.0022
PST130_06046	0	0	0	0.0022	0.0022	0.0022	0	0	0	0.0022
PST130_08965	0	0.0022	0.0022	0.0011	0.0011	0.0011	0.0011	0.0011	0.0011	0.0022
PST130_03515	0.0178	0.0022	0.0156	0	0.0178	0.0022	0.0022	0.0156	0	0.0022
PST130_12079	0	0	0	0	0	0	0.0022	0.0022	0.0022	0.0022
PST130_00745	0	0	0	0.0022	0.0022	0.0022	0	0	0	0.0022
PST130_10742	0	0	0	0.0022	0.0022	0.0022	0	0	0	0.0022
PST130_05809	0	0	0	0	0	0	0.0022	0.0022	0.0022	0.0022
PST130_02461	0	0.0022	0.0022	0.0022	0.0022	0	0	0	0.0022	0.0022
PST130_08405	0.0011	0.0011	0	0	0.0011	0.0011	0.0022	0.0011	0.0011	0.0022
PST130_14185	0	0	0	0	0	0	0.0022	0.0022	0.0022	0.0022
PST130_06251	0	0.0021	0.0021	0.0021	0.0021	0	0	0	0.0021	0.0021
PST130_00972	0	0.0021	0.0021	0	0	0.0021	0.0021	0.0021	0	0.0021
PST130_13778	0	0.0021	0.0021	0.0042	0.0042	0.0021	0.0021	0.0021	0.0042	0.0021
PST130_03715	0	0.0021	0.0021	0.0027	0.0027	0.0007	0.0007	0.0007	0.0014	0.0021
PST130_08217	0	0.0021	0.0021	0.0021	0.0021	0	0	0	0.0021	0.0021
PST130_02361	0	0	0	0	0	0	0.0021	0.0021	0.0021	0.0021
PST130_13798	0	0.0021	0.0021	0.0021	0.0021	0	0	0	0.0021	0.0021
PST130_07297	0.0146	0.0083	0.0063	0.0125	0.0021	0.0083	0.0146	0	0.0062	0.0021
PST130_04147	0	0	0	0	0	0	0.0021	0.0021	0.0021	0.0021
PST130_00929	0	0	0	0	0	0	0.0021	0.0021	0.0021	0.0021
PST130_10205	0.0062	0.0041	0.0062	0.0083	0.0021	0.0041	0.0062	0	0.0062	0.0021
PST130_00680	0	0	0	0	0	0	0.0021	0.0021	0.0021	0.0021
PST130_10929	0	0.0021	0.0021	0.0042	0.0042	0.0021	0.0021	0.0021	0	0.0021
PST130_00015	0	0	0	0	0	0	0.0021	0.0021	0.0021	0.0021
PST130_02483	0.0064	0	0.0064	0.0021	0.0086	0.0021	0	0.0064	0	0.0021
PST130_10808	0	0	0	0	0	0	0.0021	0.0021	0.0021	0.0021
PST130_11642	0	0.0021	0.0021	0.0021	0.0021	0	0	0	0.0021	0.0021
PST130_16412	0	0.0021	0.0021	0.0021	0.0021	0	0	0	0.0021	0.0021
PST130_16107	0	0	0	0	0	0	0.0021	0.0021	0.0021	0.0021
PST130_04909	0.0084	0.0021	0.0063	0	0.0084	0.0021	0.0021	0.0063	0.0042	0.0021
PST130_02381	0	0	0	0.0021	0.0021	0.0021	0	0	0	0.0021
PST130_03929	0	0	0	0.002	0.002	0.002	0	0	0	0.002
PST130_17773	0	0	0	0	0	0	0.002	0.002	0.002	0.002
PST130_06804	0	0	0	0.002	0.002	0.002	0	0	0	0.002
PST130_00826	0	0.002	0.002	0.002	0.002	0	0	0	0.002	0.002
PST130_00962	0	0.002	0.002	0.002	0.002	0	0	0	0.002	0.002
PST130_13107	0	0.0049	0.0049	0.0039	0.0039	0.003	0.0059	0.0059	0.001	0.002
PST130_08382	0.0007	0.0033	0.0027	0.0027	0.002	0.0007	0.002	0.0013	0.0027	0.002
PST130_17342	0	0	0	0.002	0.002	0.002	0	0	0	0.002
PST130_04381	0	0	0	0.002	0.002	0.002	0	0	0	0.002
PST130_14506	0	0.0029	0.0029	0	0	0.0029	0.002	0.002	0.001	0.002
PST130_07660	0	0	0	0	0	0	0.002	0.002	0.002	0.002
PST130_00242	0	0.002	0.002	0	0	0.002	0.002	0.002	0	0.002
PST130_01455	0	0.002	0.002	0.002	0.002	0	0	0	0.002	0.002
PST130_18114	0	0	0	0	0	0	0.002	0.002	0.002	0.002
PST130_15145	0.004	0.004	0.0079	0.0059	0.0059	0.002	0.004	0.004	0.004	0.002
PST130_05065	0	0.002	0.002	0.002	0.002	0	0	0	0.002	0.002
PST130_00086	0	0	0	0.002	0.002	0.002	0	0	0	0.002
PST130_16076	0	0	0	0.002	0.002	0.002	0	0	0	0.002
PST130_02401	0	0	0	0	0	0	0.002	0.002	0.002	0.002
PST130_07658	0	0	0	0	0	0	0.0019	0.0019	0.0019	0.0019
PST130_03306	0	0.0056	0.0056	0.0056	0.0056	0	0.0037	0.0037	0.0019	0.0019
PST130_12078	0.0019	0.0019	0	0.0019	0	0	0.0038	0.0019	0.0019	0.0019
PST130_06828	0	0	0	0.0019	0.0019	0.0019	0	0	0	0.0019
PST130_01593	0	0	0	0	0	0	0.0019	0.0019	0.0019	0.0019
PST130_04553	0.0019	0	0.0019	0.0019	0	0.0019	0	0.0019	0	0.0019
PST130_17171	0	0	0	0	0	0	0.0019	0.0019	0.0019	0.0019
PST130_18011	0	0.0019	0.0019	0	0	0.0019	0.0019	0.0019	0	0.0019
PST130_06232	0	0	0	0.0019	0.0019	0.0019	0	0	0	0.0019
PST130_02716	0	0	0	0	0	0	0.0019	0.0019	0.0019	0.0019
PST130_15497	0	0	0	0	0	0	0.0019	0.0019	0.0019	0.0019
PST130_13374	0	0.0019	0.0019	0.0019	0.0019	0	0	0	0.0019	0.0019
PST130_03791	0	0	0	0.0019	0.0019	0.0019	0	0	0	0.0019
PST130_05862	0	0.0019	0.0019	0.0019	0.0019	0	0	0	0.0019	0.0019
PST130_12767	0	0	0	0	0	0	0.0019	0.0019	0.0019	0.0019
PST130_03127	0	0.0019	0.0019	0	0	0.0019	0.0019	0.0019	0	0.0019
PST130_00683	0	0	0	0	0	0	0.0018	0.0018	0.0018	0.0018
PST130_13392	0	0.0054	0.0054	0.0054	0.0054	0	0.0072	0.0072	0.0018	0.0018
PST130_04572	0	0	0	0	0	0	0.0018	0.0018	0.0018	0.0018
PST130_13287	0.0125	0.0018	0.0143	0.0018	0.0143	0	0	0.0125	0.0018	0.0018
PST130_16306	0.0009	0.0009	0.0018	0.0009	0.0018	0	0.0009	0.0018	0.0018	0.0018
PST130_10204	0	0	0	0	0	0	0.0018	0.0018	0.0018	0.0018
PST130_16837	0	0.0018	0.0018	0.0018	0.0018	0	0	0	0.0018	0.0018
PST130_16991	0	0.0025	0.0025	0.0025	0.0025	0	0.0006	0.0006	0.0018	0.0018
PST130_08631	0	0.0018	0.0018	0.0018	0.0018	0	0	0	0.0018	0.0018
PST130_08700	0	0.0018	0.0018	0.0009	0.0009	0.0009	0.0009	0.0009	0.0009	0.0018
PST130_07377	0	0	0	0.0018	0.0018	0.0018	0	0	0	0.0018
PST130_09964	0	0	0	0	0	0	0.0018	0.0018	0.0018	0.0018
PST130_17568	0.0035	0.0018	0.0053	0	0.0035	0.0018	0.0018	0.0053	0.0035	0.0018
PST130_00183	0	0.0036	0.0036	0.0036	0.0036	0	0.0018	0.0018	0.0018	0.0018
PST130_04039	0	0.0053	0.0053	0.0053	0.0053	0	0.0035	0.0035	0.0018	0.0018
PST130_16553	0	0.0018	0.0018	0.0018	0.0018	0	0	0	0.0018	0.0018
PST130_06664	0	0	0	0	0	0	0.0018	0.0018	0.0018	0.0018
PST130_01897	0	0.0018	0.0018	0.0018	0.0018	0	0.0036	0.0036	0.0018	0.0018
PST130_16970	0	0	0	0	0	0	0.0018	0.0018	0.0018	0.0018
PST130_08675	0	0	0	0	0	0	0.0018	0.0018	0.0018	0.0018
PST130_00210	0	0.0018	0.0018	0.0018	0.0018	0.0009	0	0	0.0018	0.0018
PST130_14108	0	0	0	0	0	0	0.0018	0.0018	0.0018	0.0018
PST130_17668	0	0	0	0.0018	0.0018	0.0018	0	0	0	0.0018
PST130_16671	0	0.0018	0.0018	0.0018	0.0018	0	0	0	0.0018	0.0018
PST130_05360	0	0.0027	0.0027	0.0018	0.0018	0.0009	0	0	0.0027	0.0018
PST130_17521	0	0	0	0	0	0	0.0018	0.0018	0.0018	0.0018
PST130_04394	0	0.0024	0.0024	0.0023	0.0023	0	0.0006	0.0006	0.0018	0.0018
PST130_01345	0	0	0	0	0	0	0.0018	0.0018	0.0018	0.0018
PST130_13089	0	0	0	0	0	0	0.0018	0.0018	0.0018	0.0018
PST130_12819	0	0.0018	0.0018	0.0018	0.0018	0	0	0	0.0018	0.0018
PST130_15715	0	0	0	0	0	0	0.0018	0.0018	0.0018	0.0018
PST130_12872	0.0018	0.0036	0.0018	0.0036	0.0018	0	0.0018	0.0036	0.0018	0.0018
PST130_16930	0	0	0	0	0	0	0.0017	0.0017	0.0017	0.0017
PST130_01616	0	0.0008	0.0008	0.0017	0.0017	0.0008	0	0	0.0008	0.0017
PST130_15443	0	0	0	0.0017	0.0017	0.0017	0	0	0	0.0017
PST130_07191	0	0.0017	0.0017	0	0	0.0017	0.0017	0.0017	0	0.0017
PST130_02777	0	0.0009	0.0009	0.0017	0.0017	0.0017	0	0	0.0009	0.0017
PST130_15742	0	0.0028	0.0028	0.0028	0.0028	0.0023	0.0034	0.0034	0.0017	0.0017
PST130_05703	0	0.0017	0.0017	0.0017	0.0017	0	0	0	0.0017	0.0017
PST130_14520	0	0.0034	0.0034	0.0017	0.0017	0.0017	0.0035	0.0035	0	0.0017
PST130_00611	0	0.005	0.005	0.0017	0.0017	0.0033	0.0033	0.0033	0.0017	0.0017
PST130_05023	0	0.0033	0.0033	0.005	0.005	0.0017	0.0066	0.0066	0.0033	0.0017
PST130_05478	0	0.0017	0.0017	0.0017	0.0017	0	0	0	0.0017	0.0017
PST130_05600	0	0	0	0	0	0	0.0017	0.0017	0.0017	0.0017
PST130_01827	0	0.0025	0.0025	0.0017	0.0017	0.0008	0.0017	0.0017	0.0008	0.0017
PST130_10090	0	0.0034	0.0034	0.0034	0.0034	0	0.0017	0.0017	0.0017	0.0017
PST130_06581	0	0	0	0	0	0	0.0017	0.0017	0.0017	0.0017
PST130_04763	0.0035	0.0017	0.0017	0.0017	0.0017	0	0	0.0035	0.0017	0.0017
PST130_16929	0	0	0	0	0	0	0.0017	0.0017	0.0017	0.0017
PST130_05823	0	0	0	0.0017	0.0017	0.0017	0	0	0	0.0017
PST130_14312	0	0	0	0	0	0	0.0017	0.0017	0.0017	0.0017
PST130_06050	0	0	0	0.0017	0.0017	0.0017	0	0	0	0.0017
PST130_11223	0	0	0	0.0017	0.0017	0.0017	0	0	0	0.0017
PST130_12641	0	0.0017	0.0017	0.0017	0.0017	0	0	0	0.0017	0.0017
PST130_11834	0	0.0017	0.0017	0.0017	0.0017	0	0	0	0.0017	0.0017
PST130_13492	0.0016	0.0016	0	0	0.0016	0.0016	0.0016	0	0	0.0016
PST130_15343	0	0	0	0	0	0	0.0016	0.0016	0.0016	0.0016
PST130_04018	0	0	0	0	0	0	0.0016	0.0016	0.0016	0.0016
PST130_05784	0	0	0	0.0016	0.0016	0.0016	0	0	0	0.0016
PST130_17580	0	0	0	0	0	0	0.0016	0.0016	0.0016	0.0016
PST130_17522	0.0024	0.0016	0.0008	0	0.0024	0.0016	0.0016	0.0008	0	0.0016
PST130_10445	0	0.0023	0.0023	0.0016	0.0016	0.0008	0.0016	0.0016	0.0008	0.0016
PST130_01994	0	0	0	0.0016	0.0016	0.0016	0	0	0	0.0016
PST130_11330	0.0032	0.0032	0.0064	0.0016	0.0048	0.0016	0	0.0032	0.0032	0.0016
PST130_06277	0	0.0016	0.0016	0.0016	0.0016	0	0.0032	0.0032	0.0016	0.0016
PST130_05462	0	0.0041	0.0041	0.0033	0.0033	0.0008	0.0033	0.0033	0.0008	0.0016
PST130_07460	0	0	0	0.0016	0.0016	0.0016	0	0	0	0.0016
PST130_07043	0	0.0016	0.0016	0.0016	0.0016	0	0	0	0.0016	0.0016
PST130_05617	0	0	0	0.0016	0.0016	0.0016	0	0	0	0.0016
PST130_04043	0	0	0	0	0	0	0.0016	0.0016	0.0016	0.0016
PST130_11147	0	0	0	0.0016	0.0016	0.0016	0	0	0	0.0016
PST130_16159	0.005	0	0.005	0.0016	0.0066	0.0016	0	0.005	0	0.0016
PST130_17567	0.0065	0	0.0065	0.0016	0.0049	0.0016	0	0.0065	0	0.0016
PST130_05173	0	0.0016	0.0016	0	0	0.0016	0.0016	0.0016	0	0.0016
PST130_11650	0	0.0016	0.0016	0	0	0.0016	0.0016	0.0016	0	0.0016
PST130_09814	0	0	0	0.0015	0.0015	0.0015	0	0	0	0.0015
PST130_02472	0	0.0015	0.0015	0.003	0.003	0.0015	0.0015	0.0015	0	0.0015
PST130_05380	0	0	0	0	0	0	0.0015	0.0015	0.0015	0.0015
PST130_11919	0	0	0	0	0	0	0.0015	0.0015	0.0015	0.0015
PST130_04916	0	0.003	0.003	0.003	0.003	0	0.0015	0.0015	0.0015	0.0015
PST130_17570	0	0	0	0	0	0	0.0015	0.0015	0.0015	0.0015
PST130_05868	0	0.0015	0.0015	0.0015	0.0015	0	0	0	0.0015	0.0015
PST130_10889	0	0.0015	0.0015	0.0015	0.0015	0.001	0.001	0.001	0.0015	0.0015
PST130_05081	0	0.0015	0.0015	0.002	0.002	0.0005	0.0005	0.0005	0.001	0.0015
PST130_10918	0	0	0	0	0	0	0.0015	0.0015	0.0015	0.0015
PST130_14080	0	0	0	0	0	0	0.0015	0.0015	0.0015	0.0015
PST130_00072	0	0.0015	0.0015	0.0015	0.0015	0	0	0	0.0015	0.0015
PST130_03761	0	0	0	0	0	0	0.0015	0.0015	0.0015	0.0015
PST130_03789	0.0044	0.0022	0.0066	0.0022	0.0066	0	0.0007	0.0052	0.0015	0.0015
PST130_14137	0	0	0	0.0015	0.0015	0.0015	0	0	0	0.0015
PST130_02064	0	0	0	0.0015	0.0015	0.0015	0	0	0	0.0015
PST130_05257	0	0	0	0	0	0	0.0015	0.0015	0.0015	0.0015
PST130_12295	0	0	0	0	0	0	0.0015	0.0015	0.0015	0.0015
PST130_07246	0	0	0	0.0015	0.0015	0.0015	0	0	0	0.0015
PST130_01566	0	0	0	0.0015	0.0015	0.0015	0	0	0	0.0015
PST130_07194	0	0	0	0	0	0	0.0015	0.0015	0.0015	0.0015
PST130_06226	0	0.0015	0.0015	0.0015	0.0015	0	0	0	0.0015	0.0015
PST130_07132	0	0	0	0	0	0	0.0015	0.0015	0.0015	0.0015
PST130_04962	0.003	0	0.003	0.0015	0.0044	0.0015	0	0.003	0	0.0015
PST130_13381	0	0.0015	0.0015	0.0015	0.0015	0	0	0	0.0015	0.0015
PST130_08517	0	0	0	0.0007	0.0007	0.0007	0.0007	0.0007	0.0007	0.0015
PST130_17641	0	0.0015	0.0015	0.0015	0.0015	0	0	0	0.0015	0.0015
PST130_10212	0	0	0	0	0	0	0.0015	0.0015	0.0015	0.0015
PST130_15218	0	0.003	0.003	0.0015	0.0015	0.0015	0.003	0.003	0	0.0015
PST130_11605	0	0	0	0	0	0	0.0015	0.0015	0.0015	0.0015
PST130_09361	0	0	0	0.0014	0.0014	0.0014	0	0	0	0.0014
PST130_08157	0	0	0	0	0	0	0.0014	0.0014	0.0014	0.0014
PST130_11629	0	0.0014	0.0014	0	0	0.0014	0.0014	0.0014	0.0028	0.0014
PST130_13553	0	0.0041	0.0041	0.005	0.005	0.0009	0.0036	0.0036	0.0023	0.0014
PST130_06153	0	0	0	0.0014	0.0014	0.0014	0	0	0	0.0014
PST130_18066	0	0.0027	0.0027	0.0014	0.0014	0.0014	0	0	0.0027	0.0014
PST130_09747	0	0	0	0	0	0	0.0014	0.0014	0.0014	0.0014
PST130_12671	0.0014	0.0014	0	0.0014	0	0	0	0.0014	0.0014	0.0014
PST130_11046	0	0	0	0	0	0	0.0014	0.0014	0.0014	0.0014
PST130_08553	0	0	0	0.0007	0.0007	0.0007	0.0007	0.0007	0.0007	0.0014
PST130_03532	0	0.0014	0.0014	0	0	0.0014	0.0014	0.0014	0	0.0014
PST130_08396	0	0.0054	0.0054	0.0054	0.0054	0	0.0068	0.0068	0.0014	0.0014
PST130_17723	0.0027	0.0027	0	0.0014	0.0014	0.0014	0.0027	0	0	0.0014
PST130_13422	0	0	0	0	0	0	0.0014	0.0014	0.0014	0.0014
PST130_04812	0	0.0014	0.0014	0	0	0.0014	0.0014	0.0014	0	0.0014
PST130_11493	0.0034	0.0014	0.0021	0.0007	0.0027	0.0007	0.0021	0.0014	0.0007	0.0014
PST130_01192	0	0	0	0.0014	0.0014	0.0014	0	0	0	0.0014
PST130_04353	0	0	0	0	0	0	0.0014	0.0014	0.0014	0.0014
PST130_14978	0	0	0	0	0	0	0.0014	0.0014	0.0014	0.0014
PST130_15677	0	0	0	0.0028	0.0028	0.0028	0.0014	0.0014	0.0014	0.0014
PST130_03369	0	0	0	0.0014	0.0014	0.0014	0	0	0	0.0014
PST130_05056	0	0	0	0	0	0	0.0014	0.0014	0.0014	0.0014
PST130_14970	0	0	0	0.0014	0.0014	0.0014	0	0	0	0.0014
PST130_14297	0	0.0027	0.0027	0	0	0.0027	0.0014	0.0014	0.0014	0.0014
PST130_10092	0	0	0	0	0	0	0.0014	0.0014	0.0014	0.0014
PST130_13004	0.0013	0	0.0013	0.0013	0.0027	0.0013	0	0.0013	0	0.0013
PST130_15353	0	0.0013	0.0013	0	0	0.0013	0.0013	0.0013	0	0.0013
PST130_13874	0	0	0	0.0013	0.0013	0.0013	0	0	0	0.0013
PST130_14661	0.0013	0.0013	0	0.0013	0	0	0	0.0013	0.0013	0.0013
PST130_13485	0	0	0	0	0	0	0.0013	0.0013	0.0013	0.0013
PST130_14496	0	0	0	0	0	0	0.0013	0.0013	0.0013	0.0013
PST130_06236	0	0	0	0	0	0	0.0013	0.0013	0.0013	0.0013
PST130_05614	0	0.0013	0.0013	0.0013	0.0013	0.0025	0.0025	0.0025	0.0013	0.0013
PST130_02196	0	0.0013	0.0013	0.0013	0.0013	0	0	0	0.0013	0.0013
PST130_05665	0	0	0	0.0013	0.0013	0.0013	0	0	0	0.0013
PST130_07829	0.0026	0	0.0026	0	0.0026	0	0.0013	0.0039	0.0013	0.0013
PST130_01076	0	0	0	0.0013	0.0013	0.0013	0	0	0	0.0013
PST130_09777	0	0	0	0	0	0	0.0013	0.0013	0.0013	0.0013
PST130_01415	0	0.0013	0.0013	0.0013	0.0013	0	0	0	0.0013	0.0013
PST130_10062	0	0	0	0.0013	0.0013	0.0013	0	0	0	0.0013
PST130_07578	0	0	0	0.0013	0.0013	0.0013	0	0	0	0.0013
PST130_08863	0	0	0	0	0	0	0.0013	0.0013	0.0013	0.0013
PST130_01732	0	0	0	0	0	0	0.0013	0.0013	0.0013	0.0013
PST130_07754	0.0013	0	0.0013	0	0.0013	0	0.0013	0	0.0013	0.0013
PST130_08128	0	0.0013	0.0013	0.0013	0.0013	0	0	0	0.0013	0.0013
PST130_16585	0	0	0	0.0013	0.0013	0.0013	0	0	0	0.0013
PST130_11397	0	0.0013	0.0013	0.0013	0.0013	0	0	0	0.0013	0.0013
PST130_00301	0	0	0	0	0	0	0.0013	0.0013	0.0013	0.0013
PST130_05988	0	0.0027	0.0027	0.0013	0.0013	0.0013	0	0	0.0027	0.0013
PST130_17329	0	0.0007	0.0007	0	0	0.0007	0.0013	0.0013	0.002	0.0013
PST130_03445	0	0	0	0.0013	0.0013	0.0013	0	0	0	0.0013
PST130_14397	0	0	0	0	0	0	0.0013	0.0013	0.0013	0.0013
PST130_15783	0	0	0	0	0	0	0.0013	0.0013	0.0013	0.0013
PST130_01257	0	0.0013	0.0013	0.0013	0.0013	0	0	0	0.0013	0.0013
PST130_14241	0	0	0	0.0013	0.0013	0.0013	0	0	0	0.0013
PST130_15863	0	0.0038	0.0038	0.0032	0.0032	0.0019	0.0045	0.0045	0.0006	0.0013
PST130_04551	0	0.0053	0.0053	0.0067	0.0067	0.0013	0.0053	0.0053	0	0.0013
PST130_04720	0	0.0013	0.0013	0.0009	0.0009	0.0004	0.0004	0.0004	0.0009	0.0013
PST130_10393	0	0	0	0.0013	0.0013	0.0013	0	0	0	0.0013
PST130_03085	0.0025	0.0013	0.0013	0	0.0025	0.0013	0.0013	0.0013	0	0.0013
PST130_07706	0.0013	0.0013	0	0.0013	0	0	0	0.0013	0.0013	0.0013
PST130_08645	0	0	0	0.0013	0.0013	0.0013	0	0	0	0.0013
PST130_02605	0	0	0	0.0013	0.0013	0.0013	0	0	0	0.0013
PST130_07813	0.0013	0.0013	0	0	0.0013	0.0013	0.0013	0	0	0.0013
PST130_09518	0	0	0	0.0013	0.0013	0.0013	0	0	0	0.0013
PST130_05452	0	0	0	0.0012	0.0012	0.0012	0	0	0	0.0012
PST130_17479	0.0006	0.0037	0.0043	0.0037	0.0043	0	0.0025	0.0031	0.0012	0.0012
PST130_03214	0.0012	0	0.0012	0	0.0012	0	0.0012	0	0.0012	0.0012
PST130_03879	0	0	0	0.0012	0.0012	0.0012	0	0	0	0.0012
PST130_03695	0	0.0036	0.0036	0.0024	0.0024	0.0012	0.0036	0.0036	0.0024	0.0012
PST130_18142	0	0	0	0.0012	0.0012	0.0012	0	0	0	0.0012
PST130_05877	0	0	0	0.0012	0.0012	0.0012	0	0	0	0.0012
PST130_08949	0	0.0012	0.0012	0.0012	0.0012	0	0.0024	0.0024	0.0012	0.0012
PST130_01018	0	0	0	0	0	0	0.0012	0.0012	0.0012	0.0012
PST130_02823	0	0.0075	0.0075	0.0075	0.0075	0	0.0063	0.0063	0.0012	0.0012
PST130_07324	0	0.0012	0.0012	0.0012	0.0012	0	0	0	0.0012	0.0012
PST130_01245	0.0062	0.0025	0.0037	0.0025	0.0037	0	0.0012	0.0049	0.0012	0.0012
PST130_15703	0.0024	0	0.0024	0.0012	0.0012	0.0012	0	0.0024	0	0.0012
PST130_11201	0	0	0	0	0	0	0.0012	0.0012	0.0012	0.0012
PST130_03737	0.0035	0	0.0035	0.0012	0.0023	0.0012	0	0.0035	0	0.0012
PST130_16284	0.0012	0.0012	0.0024	0	0.0012	0.0012	0.0012	0.0024	0	0.0012
PST130_14845	0	0	0	0	0	0	0.0012	0.0012	0.0012	0.0012
PST130_09991	0	0	0	0	0	0	0.0012	0.0012	0.0012	0.0012
PST130_04772	0	0	0	0.0012	0.0012	0.0012	0	0	0	0.0012
PST130_06830	0	0	0	0	0	0	0.0012	0.0012	0.0012	0.0012
PST130_07064	0	0.0012	0.0012	0.0012	0.0012	0	0	0	0.0012	0.0012
PST130_04707	0	0	0	0	0	0	0.0012	0.0012	0.0012	0.0012
PST130_02988	0	0.0012	0.0012	0.0012	0.0012	0	0.0024	0.0024	0.0012	0.0012
PST130_01533	0.0025	0.0025	0	0.0025	0	0	0.0037	0.0012	0.0012	0.0012
PST130_01826	0	0.0012	0.0012	0.0012	0.0012	0	0	0	0.0012	0.0012
PST130_13969	0	0.0012	0.0012	0.0012	0.0012	0	0	0	0.0012	0.0012
PST130_14570	0	0	0	0	0	0	0.0012	0.0012	0.0012	0.0012
PST130_16212	0	0	0	0.0012	0.0012	0.0012	0	0	0	0.0012
PST130_05337	0	0.0024	0.0024	0.0024	0.0024	0	0.0012	0.0012	0.0012	0.0012
PST130_09686	0.0012	0.0012	0	0	0.0012	0.0012	0.0012	0	0	0.0012
PST130_14291	0	0.0024	0.0024	0.0012	0.0012	0.0012	0.0024	0.0024	0	0.0012
PST130_00336	0	0	0	0.0012	0.0012	0.0012	0	0	0	0.0012
PST130_17845	0	0	0	0.0012	0.0012	0.0012	0	0	0	0.0012
PST130_12122	0	0.0012	0.0012	0.0012	0.0012	0	0	0	0.0012	0.0012
PST130_17315	0	0	0	0.0012	0.0012	0.0012	0	0	0	0.0012
PST130_06762	0	0.0012	0.0012	0.0012	0.0012	0	0	0	0.0012	0.0012
PST130_00606	0	0.0024	0.0024	0.0012	0.0012	0.0012	0.0024	0.0024	0	0.0012
PST130_15028	0	0	0	0	0	0	0.0012	0.0012	0.0012	0.0012
PST130_09806	0	0.0038	0.0038	0.0038	0.0038	0	0.0027	0.0027	0.0011	0.0011
PST130_11818	0	0	0	0	0	0	0.0011	0.0011	0.0011	0.0011
PST130_10121	0	0	0	0.0011	0.0011	0.0011	0	0	0	0.0011
PST130_14697	0	0.0032	0.0032	0.0032	0.0032	0	0.0021	0.0021	0.0011	0.0011
PST130_02521	0.0017	0	0.0017	0.0011	0.0028	0.0011	0.0011	0.0028	0.0011	0.0011
PST130_08084	0	0.0011	0.0011	0.0023	0.0023	0.0011	0.0011	0.0011	0	0.0011
PST130_01096	0	0.0034	0.0034	0.0023	0.0023	0.0011	0.0034	0.0034	0	0.0011
PST130_13918	0	0	0	0.0011	0.0011	0.0011	0	0	0	0.0011
PST130_15004	0	0.0011	0.0011	0.0011	0.0011	0.0022	0.0022	0.0022	0.0011	0.0011
PST130_05006	0	0.0011	0.0011	0.0011	0.0011	0	0.0023	0.0023	0.0011	0.0011
PST130_14656	0	0.0016	0.0016	0.0016	0.0016	0.0011	0.0026	0.0026	0.0011	0.0011
PST130_05977	0	0.0022	0.0022	0.0011	0.0011	0.0011	0	0	0.0022	0.0011
PST130_13766	0	0.0011	0.0011	0.0011	0.0011	0	0	0	0.0011	0.0011
PST130_08699	0	0.0011	0.0011	0.0011	0.0011	0	0	0	0.0011	0.0011
PST130_11632	0	0.0043	0.0043	0.0043	0.0043	0	0.0032	0.0032	0.0011	0.0011
PST130_05822	0	0	0	0.0011	0.0011	0.0011	0	0	0	0.0011
PST130_12911	0	0	0	0.0011	0.0011	0.0011	0	0	0	0.0011
PST130_05791	0	0	0	0	0	0	0.0011	0.0011	0.0011	0.0011
PST130_04739	0.0005	0.0022	0.0016	0.0005	0	0.0016	0.0016	0.0011	0.0005	0.0011
PST130_10872	0	0	0	0.0011	0.0011	0.0011	0	0	0	0.0011
PST130_17862	0.0045	0.0022	0.0022	0	0.0045	0.0022	0.0011	0.0033	0.0011	0.0011
PST130_17682	0	0.0021	0.0021	0	0	0.0021	0.0011	0.0011	0.0011	0.0011
PST130_17442	0	0	0	0.0011	0.0011	0.0011	0	0	0	0.0011
PST130_05589	0	0	0	0	0	0	0.0011	0.0011	0.0011	0.0011
PST130_07640	0	0	0	0	0	0	0.0011	0.0011	0.0011	0.0011
PST130_15441	0	0	0	0.0011	0.0011	0.0011	0	0	0	0.0011
PST130_04025	0	0.0011	0.0011	0.0011	0.0011	0	0	0	0.0011	0.0011
PST130_03227	0	0	0	0	0	0	0.0011	0.0011	0.0011	0.0011
PST130_14615	0	0	0	0.0011	0.0011	0.0011	0	0	0	0.0011
PST130_09976	0	0.0011	0.0011	0	0	0.0011	0.0011	0.0011	0	0.0011
PST130_10728	0.0022	0.0022	0.0022	0.0032	0.0032	0.0011	0.0022	0.0022	0.0022	0.0011
PST130_01909	0	0	0	0	0	0	0.0011	0.0011	0.0011	0.0011
PST130_11433	0.0011	0	0.0011	0.0011	0.0022	0.0011	0.0022	0.0033	0.0022	0.0011
PST130_08244	0.0043	0.0011	0.0032	0.0022	0.0022	0.0032	0.0032	0.0022	0.0043	0.0011
PST130_09781	0	0	0	0.0011	0.0011	0.0011	0	0	0	0.0011
PST130_07445	0	0	0	0.0011	0.0011	0.0011	0	0	0	0.0011
PST130_05377	0	0	0	0	0	0	0.0011	0.0011	0.0011	0.0011
PST130_01268	0	0	0	0.0011	0.0011	0.0011	0	0	0	0.0011
PST130_06490	0	0	0	0	0	0	0.001	0.001	0.001	0.001
PST130_13016	0	0	0	0.001	0.001	0.001	0	0	0	0.001
PST130_01149	0	0	0	0	0	0	0.001	0.001	0.001	0.001
PST130_16595	0.0038	0.0045	0.0007	0.0031	0.0021	0.0014	0.0034	0.0017	0.001	0.001
PST130_02769	0	0	0	0	0	0	0.001	0.001	0.001	0.001
PST130_01248	0	0	0	0.001	0.001	0.001	0	0	0	0.001
PST130_04494	0	0	0	0	0	0	0.001	0.001	0.001	0.001
PST130_12880	0.0004	0.0004	0	0.0007	0.0003	0.0003	0.0003	0.0007	0.0007	0.001
PST130_03136	0	0	0	0	0	0	0.001	0.001	0.001	0.001
PST130_15967	0	0	0	0.001	0.001	0.001	0	0	0	0.001
PST130_10879	0.001	0.001	0	0.001	0	0	0	0.001	0.001	0.001
PST130_13319	0	0.001	0.001	0	0	0.001	0.001	0.001	0	0.001
PST130_11304	0	0	0	0.001	0.001	0.001	0	0	0	0.001
PST130_01885	0	0	0	0.001	0.001	0.001	0	0	0	0.001
PST130_04137	0.001	0.001	0.002	0.002	0.003	0.001	0.001	0.002	0	0.001
PST130_07175	0	0	0	0.001	0.001	0.001	0	0	0	0.001
PST130_17611	0	0	0	0	0	0	0.001	0.001	0.001	0.001
PST130_17851	0	0	0	0	0	0	0.001	0.001	0.001	0.001
PST130_16774	0	0.0021	0.0021	0	0	0.0021	0.001	0.001	0.001	0.001
PST130_11445	0.001	0	0.001	0.001	0	0.001	0	0.001	0	0.001
PST130_17736	0	0.001	0.001	0.0021	0.0021	0.001	0.001	0.001	0	0.001
PST130_13421	0	0	0	0.001	0.001	0.001	0	0	0	0.001
PST130_03403	0	0.0031	0.0031	0.0031	0.0031	0	0.0021	0.0021	0.001	0.001
PST130_00089	0	0	0	0	0	0	0.001	0.001	0.001	0.001
PST130_08174	0	0	0	0.001	0.001	0.001	0	0	0	0.001
PST130_17923	0	0	0	0	0	0	0.001	0.001	0.001	0.001
PST130_09479	0	0.001	0.001	0	0	0.001	0.001	0.001	0	0.001
PST130_10362	0	0	0	0.001	0.001	0.001	0	0	0	0.001
PST130_02504	0.0029	0.001	0.0019	0.001	0.0019	0	0	0.0029	0.001	0.001
PST130_01217	0	0.0021	0.0021	0.001	0.001	0.001	0	0	0.0021	0.001
PST130_05925	0	0	0	0	0	0	0.001	0.001	0.001	0.001
PST130_11542	0	0.0009	0.0009	0	0	0.0009	0.0009	0.0009	0	0.0009
PST130_01682	0	0	0	0.0009	0.0009	0.0009	0	0	0	0.0009
PST130_05805	0	0	0	0.0009	0.0009	0.0009	0	0	0	0.0009
PST130_17057	0	0	0	0	0	0	0.0009	0.0009	0.0009	0.0009
PST130_06263	0	0	0	0.0009	0.0009	0.0009	0	0	0	0.0009
PST130_07125	0.0018	0	0.0018	0.0009	0.0027	0.0009	0	0.0018	0	0.0009
PST130_16047	0	0.0009	0.0009	0.0009	0.0009	0	0	0	0.0009	0.0009
PST130_02119	0	0	0	0.0009	0.0009	0.0009	0	0	0	0.0009
PST130_06365	0	0	0	0	0	0	0.0009	0.0009	0.0009	0.0009
PST130_08666	0	0	0	0	0	0	0.0009	0.0009	0.0009	0.0009
PST130_13457	0	0	0	0	0	0	0.0009	0.0009	0.0009	0.0009
PST130_15026	0	0	0	0.0009	0.0009	0.0009	0	0	0	0.0009
PST130_00408	0	0	0	0.0009	0.0009	0.0009	0	0	0	0.0009
PST130_08903	0.0018	0	0.0018	0.0009	0.0028	0.0009	0	0.0018	0	0.0009
PST130_00105	0	0	0	0.0009	0.0009	0.0009	0	0	0	0.0009
PST130_04235	0	0.0009	0.0009	0.0009	0.0009	0	0	0	0.0009	0.0009
PST130_07569	0	0.002	0.002	0.002	0.002	0	0.0011	0.0011	0.0009	0.0009
PST130_17737	0	0	0	0.0009	0.0009	0.0009	0	0	0	0.0009
PST130_13996	0.0009	0	0.0009	0	0.0009	0	0.0009	0	0.0009	0.0009
PST130_04468	0	0	0	0	0	0	0.0009	0.0009	0.0009	0.0009
PST130_01982	0	0.0028	0.0028	0.0019	0.0019	0.0009	0.0028	0.0028	0	0.0009
PST130_00979	0	0	0	0	0	0	0.0009	0.0009	0.0009	0.0009
PST130_15269	0	0	0	0.0019	0.0019	0.0019	0.0009	0.0009	0.0009	0.0009
PST130_13122	0.0036	0.0009	0.0027	0	0.0036	0.0009	0.0009	0.0027	0	0.0009
PST130_01172	0	0.0009	0.0009	0	0	0.0009	0.0009	0.0009	0	0.0009
PST130_03908	0	0	0	0	0	0	0.0009	0.0009	0.0009	0.0009
PST130_09783	0	0	0	0.0008	0.0008	0.0008	0	0	0	0.0008
PST130_14408	0	0.0004	0.0004	0.0004	0.0004	0.0008	0.0004	0.0004	0	0.0008
PST130_12272	0	0	0	0.0008	0.0008	0.0008	0	0	0	0.0008
PST130_09984	0	0	0	0	0	0	0.0008	0.0008	0.0008	0.0008
PST130_10888	0	0	0	0	0	0	0.0008	0.0008	0.0008	0.0008
PST130_17360	0	0.0008	0.0008	0.0008	0.0008	0	0	0	0.0008	0.0008
PST130_03694	0	0.0008	0.0008	0.0008	0.0008	0	0	0	0.0008	0.0008
PST130_11679	0	0.0008	0.0008	0.0008	0.0008	0	0	0	0.0008	0.0008
PST130_15157	0	0	0	0	0	0	0.0008	0.0008	0.0008	0.0008
PST130_12853	0	0.0008	0.0008	0	0	0.0008	0.0008	0.0008	0	0.0008
PST130_16281	0	0.0015	0.0015	0.0015	0.0015	0	0.0008	0.0008	0.0008	0.0008
PST130_10367	0	0	0	0	0	0	0.0008	0.0008	0.0008	0.0008
PST130_08284	0	0.0008	0.0008	0.0008	0.0008	0	0	0	0.0008	0.0008
PST130_13549	0.0008	0	0.0008	0.0024	0.0016	0.0024	0.0016	0.0008	0.0016	0.0008
PST130_13115	0.0023	0.0023	0	0.0023	0	0	0.0016	0.0008	0.0008	0.0008
PST130_17049	0	0.0008	0.0008	0.0016	0.0016	0.0008	0.0024	0.0024	0.0016	0.0008
PST130_17921	0	0.0032	0.0032	0.0032	0.0032	0	0.0024	0.0024	0.0008	0.0008
PST130_11263	0	0.0008	0.0008	0.0008	0.0008	0	0	0	0.0008	0.0008
PST130_11321	0	0	0	0	0	0	0.0008	0.0008	0.0008	0.0008
PST130_04785	0	0.0004	0.0004	0.0008	0.0008	0.0004	0	0	0.0004	0.0008
PST130_04765	0	0	0	0.0008	0.0008	0.0008	0	0	0	0.0008
PST130_04155	0	0	0	0	0	0	0.0008	0.0008	0.0008	0.0008
PST130_16502	0	0	0	0	0	0	0.0008	0.0008	0.0008	0.0008
PST130_05588	0	0	0	0	0	0	0.0008	0.0008	0.0008	0.0008
PST130_14637	0	0	0	0.0008	0.0008	0.0008	0	0	0	0.0008
PST130_11231	0	0.0032	0.0032	0.0032	0.0032	0	0.0024	0.0024	0.0008	0.0008
PST130_08257	0	0.0008	0.0008	0.0016	0.0016	0.0008	0.0008	0.0008	0	0.0008
PST130_16905	0	0	0	0	0	0	0.0008	0.0008	0.0008	0.0008
PST130_16749	0	0	0	0	0	0	0.0008	0.0008	0.0008	0.0008
PST130_01317	0	0	0	0.0008	0.0008	0.0008	0	0	0	0.0008
PST130_08841	0.0016	0.0008	0.0008	0.0008	0.0008	0	0	0.0016	0.0008	0.0008
PST130_05094	0	0	0	0.0008	0.0008	0.0008	0	0	0	0.0008
PST130_11230	0	0.0015	0.0015	0	0	0.0015	0.0008	0.0008	0.0008	0.0008
PST130_11900	0.0049	0.0033	0.0016	0.0057	0.0025	0.0025	0.0066	0.0016	0.0033	0.0008
PST130_06578	0	0	0	0	0	0	0.0008	0.0008	0.0008	0.0008
PST130_05557	0	0.003	0.003	0.003	0.003	0	0.0023	0.0023	0.0008	0.0008
PST130_12677	0	0	0	0	0	0	0.0008	0.0008	0.0008	0.0008
PST130_16382	0	0	0	0.0008	0.0008	0.0008	0	0	0	0.0008
PST130_03989	0	0	0	0	0	0	0.0007	0.0007	0.0007	0.0007
PST130_15459	0	0.0007	0.0007	0.0007	0.0007	0	0	0	0.0007	0.0007
PST130_12418	0	0	0	0	0	0	0.0007	0.0007	0.0007	0.0007
PST130_16704	0	0	0	0.0007	0.0007	0.0007	0	0	0	0.0007
PST130_17484	0	0	0	0.0007	0.0007	0.0007	0	0	0	0.0007
PST130_06250	0	0.0007	0.0007	0	0	0.0007	0.0007	0.0007	0	0.0007
PST130_14366	0.0037	0.0022	0.006	0.0022	0.006	0	0.0015	0.0052	0.0007	0.0007
PST130_04573	0	0	0	0.0007	0.0007	0.0007	0	0	0	0.0007
PST130_10138	0	0	0	0	0	0	0.0007	0.0007	0.0007	0.0007
PST130_17242	0	0	0	0.0003	0.0003	0.0003	0.0003	0.0003	0.0003	0.0007
PST130_12339	0	0	0	0	0	0	0.0007	0.0007	0.0007	0.0007
PST130_00042	0	0.0007	0.0007	0.0007	0.0007	0	0	0	0.0007	0.0007
PST130_07755	0	0	0	0	0	0	0.0007	0.0007	0.0007	0.0007
PST130_12985	0	0	0	0	0	0	0.0007	0.0007	0.0007	0.0007
PST130_03968	0.0007	0.0007	0	0.0007	0	0	0	0.0007	0.0007	0.0007
PST130_13907	0	0	0	0	0	0	0.0007	0.0007	0.0007	0.0007
PST130_06230	0	0	0	0	0	0	0.0007	0.0007	0.0007	0.0007
PST130_15573	0	0	0	0.0007	0.0007	0.0007	0	0	0	0.0007
PST130_14169	0	0	0	0.0007	0.0007	0.0007	0	0	0	0.0007
PST130_14389	0	0.004	0.004	0.004	0.004	0	0.0047	0.0047	0.0007	0.0007
PST130_01047	0	0.0022	0.0022	0.0014	0.0014	0.0007	0.0022	0.0022	0	0.0007
PST130_15503	0	0.0029	0.0029	0.0007	0.0007	0.0021	0.0014	0.0014	0.0014	0.0007
PST130_13230	0	0	0	0	0	0	0.0007	0.0007	0.0007	0.0007
PST130_02247	0	0	0	0	0	0	0.0007	0.0007	0.0007	0.0007
PST130_01831	0	0	0	0	0	0	0.0007	0.0007	0.0007	0.0007
PST130_04915	0	0.0007	0.0007	0.0004	0.0004	0.0011	0.0011	0.0011	0.0004	0.0007
PST130_10408	0	0.0029	0.0029	0.0029	0.0029	0	0.0022	0.0022	0.0007	0.0007
PST130_14036	0	0.0014	0.0014	0.002	0.002	0.0007	0.0014	0.0014	0.0014	0.0007
PST130_12724	0	0.0007	0.0007	0.0007	0.0007	0	0	0	0.0007	0.0007
PST130_12612	0	0	0	0	0	0	0.0007	0.0007	0.0007	0.0007
PST130_00892	0	0	0	0	0	0	0.0007	0.0007	0.0007	0.0007
PST130_11410	0	0	0	0	0	0	0.0007	0.0007	0.0007	0.0007
PST130_02172	0	0	0	0.0007	0.0007	0.0007	0	0	0	0.0007
PST130_14518	0	0	0	0	0	0	0.0007	0.0007	0.0007	0.0007
PST130_01919	0	0.0015	0.0015	0.0029	0.0029	0.0015	0.0022	0.0022	0.0007	0.0007
PST130_15685	0	0	0	0	0	0	0.0007	0.0007	0.0007	0.0007
PST130_16347	0	0	0	0	0	0	0.0007	0.0007	0.0007	0.0007
PST130_17729	0	0	0	0.0007	0.0007	0.0007	0	0	0	0.0007
PST130_07814	0	0	0	0.0007	0.0007	0.0007	0	0	0	0.0007
PST130_15570	0.0007	0	0.0007	0	0.0007	0	0.0007	0.0015	0.0007	0.0007
PST130_09187	0.0033	0	0.0033	0.0007	0.004	0.0007	0	0.0033	0	0.0007
PST130_11206	0	0.0006	0.0006	0.0006	0.0006	0	0	0	0.0006	0.0006
PST130_10850	0	0	0	0	0	0	0.0006	0.0006	0.0006	0.0006
PST130_16643	0	0	0	0	0	0	0.0006	0.0006	0.0006	0.0006
PST130_17601	0	0	0	0.0006	0.0006	0.0006	0	0	0	0.0006
PST130_17829	0	0	0	0	0	0	0.0006	0.0006	0.0006	0.0006
PST130_07933	0	0.0006	0.0006	0.0012	0.0012	0.0006	0.0006	0.0006	0.0012	0.0006
PST130_17969	0	0	0	0	0	0	0.0006	0.0006	0.0006	0.0006
PST130_10640	0	0	0	0	0	0	0.0006	0.0006	0.0006	0.0006
PST130_07662	0	0	0	0	0	0	0.0006	0.0006	0.0006	0.0006
PST130_05669	0	0.0029	0.0029	0.0034	0.0034	0.0006	0.0029	0.0029	0.0011	0.0006
PST130_10179	0	0	0	0	0	0	0.0006	0.0006	0.0006	0.0006
PST130_13050	0.0006	0.0006	0	0	0.0006	0.0006	0.0006	0	0	0.0006
PST130_11641	0.0006	0.0006	0.0006	0.001	0.0003	0.0003	0.0003	0.001	0.0003	0.0006
PST130_03901	0	0.0006	0.0006	0.0017	0.0017	0.0011	0.0011	0.0011	0.0006	0.0006
PST130_17016	0	0.0006	0.0006	0.0006	0.0006	0	0	0	0.0006	0.0006
PST130_03733	0	0	0	0	0	0	0.0006	0.0006	0.0006	0.0006
PST130_13102	0	0	0	0	0	0	0.0006	0.0006	0.0006	0.0006
PST130_00694	0	0	0	0	0	0	0.0006	0.0006	0.0006	0.0006
PST130_14130	0	0	0	0.0006	0.0006	0.0006	0	0	0	0.0006
PST130_16785	0	0.0006	0.0006	0.0006	0.0006	0	0	0	0.0006	0.0006
PST130_07247	0	0.0017	0.0017	0.0017	0.0017	0	0.0012	0.0012	0.0006	0.0006
PST130_02543	0	0	0	0	0	0	0.0006	0.0006	0.0006	0.0006
PST130_10560	0	0	0	0	0	0	0.0006	0.0006	0.0006	0.0006
PST130_03660	0.0006	0.0006	0	0.0011	0.0006	0.0006	0.0006	0	0	0.0006
PST130_07707	0	0	0	0	0	0	0.0006	0.0006	0.0006	0.0006
PST130_18139	0	0.0045	0.0045	0.0033	0.0033	0.0011	0.0039	0.0039	0.0006	0.0006
PST130_10207	0	0.0012	0.0012	0.0006	0.0006	0.0006	0	0	0.0012	0.0006
PST130_14513	0	0	0	0	0	0	0.0006	0.0006	0.0006	0.0006
PST130_09353	0	0	0	0.0006	0.0006	0.0006	0	0	0	0.0006
PST130_04721	0	0.0006	0.0006	0	0	0.0006	0.0006	0.0006	0	0.0006
PST130_12504	0	0	0	0	0	0	0.0006	0.0006	0.0006	0.0006
PST130_17624	0	0	0	0.0006	0.0006	0.0006	0	0	0	0.0006
PST130_07669	0	0.001	0.001	0	0	0.001	0.0006	0.0006	0.0003	0.0006
PST130_12509	0	0.0023	0.0023	0.0023	0.0023	0	0.0017	0.0017	0.0006	0.0006
PST130_01435	0	0	0	0	0	0	0.0006	0.0006	0.0006	0.0006
PST130_12202	0	0.0006	0.0006	0	0	0.0006	0.0006	0.0006	0	0.0006
PST130_07397	0	0	0	0.0006	0.0006	0.0006	0	0	0	0.0006
PST130_08505	0	0	0	0	0	0	0.0006	0.0006	0.0006	0.0006
PST130_03231	0	0.0005	0.0005	0.001	0.001	0.0005	0.0005	0.0005	0.001	0.0005
PST130_00945	0.0014	0.0009	0.0005	0.0014	0.0009	0.0005	0.0009	0.0005	0	0.0005
PST130_04150	0	0	0	0	0	0	0.0005	0.0005	0.0005	0.0005
PST130_06453	0	0	0	0.0005	0.0005	0.0005	0	0	0	0.0005
PST130_11861	0	0.0024	0.0024	0.0034	0.0034	0.001	0.0029	0.0029	0.0014	0.0005
PST130_05899	0	0.0005	0.0005	0.0009	0.0009	0.0005	0.0005	0.0005	0	0.0005
PST130_16632	0	0	0	0	0	0	0.0005	0.0005	0.0005	0.0005
PST130_17870	0	0.0005	0.0005	0.0005	0.0005	0	0	0	0.0005	0.0005
PST130_02869	0	0.0005	0.0005	0	0	0.0005	0.0005	0.0005	0	0.0005
PST130_15243	0	0.0005	0.0005	0	0	0.0005	0.0005	0.0005	0	0.0005
PST130_08447	0	0	0	0.0005	0.0005	0.0005	0	0	0	0.0005
PST130_17558	0.0016	0.0016	0	0.0011	0.0005	0.0005	0.0016	0	0	0.0005
PST130_06116	0.0005	0.0014	0.0018	0.0005	0.0009	0.0009	0.0009	0.0014	0.0005	0.0005
PST130_06571	0	0.0016	0.0016	0.0011	0.0011	0.0005	0.0016	0.0016	0	0.0005
PST130_09574	0	0	0	0	0	0	0.0005	0.0005	0.0005	0.0005
PST130_13377	0	0	0	0	0	0	0.0005	0.0005	0.0005	0.0005
PST130_08186	0	0	0	0	0	0	0.0005	0.0005	0.0005	0.0005
PST130_13795	0	0	0	0.0005	0.0005	0.0005	0	0	0	0.0005
PST130_10653	0	0	0	0	0	0	0.0005	0.0005	0.0005	0.0005
PST130_11665	0	0.0018	0.0018	0.0023	0.0023	0.0005	0.0018	0.0018	0.0009	0.0005
PST130_06312	0	0	0	0	0	0	0.0005	0.0005	0.0005	0.0005
PST130_11335	0	0.0009	0.0009	0.0009	0.0009	0	0.0005	0.0005	0.0005	0.0005
PST130_17666	0	0.001	0.001	0.0005	0.0005	0.0005	0.001	0.001	0	0.0005
PST130_03846	0	0	0	0	0	0	0.0005	0.0005	0.0005	0.0005
PST130_05538	0	0	0	0	0	0	0.0005	0.0005	0.0005	0.0005
PST130_17963	0.0005	0.0005	0	0	0.0005	0.0005	0.0005	0	0	0.0005
PST130_03550	0	0.0005	0.0005	0.0005	0.0005	0	0.001	0.001	0.0005	0.0005
PST130_05672	0	0	0	0.0005	0.0005	0.0005	0	0	0	0.0005
PST130_02463	0	0	0	0.0005	0.0005	0.0005	0	0	0	0.0005
PST130_01622	0	0	0	0	0	0	0.0004	0.0004	0.0004	0.0004
PST130_03990	0	0	0	0	0	0	0.0004	0.0004	0.0004	0.0004
PST130_16247	0	0	0	0.0004	0.0004	0.0004	0	0	0	0.0004
PST130_10758	0	0	0	0	0	0	0.0004	0.0004	0.0004	0.0004
PST130_13521	0	0	0	0	0	0	0.0004	0.0004	0.0004	0.0004
PST130_10884	0	0	0	0	0	0	0.0004	0.0004	0.0004	0.0004
PST130_04176	0	0	0	0	0	0	0.0004	0.0004	0.0004	0.0004
PST130_03487	0	0	0	0	0	0	0.0004	0.0004	0.0004	0.0004
PST130_10707	0	0	0	0.0004	0.0004	0.0004	0	0	0	0.0004
PST130_05906	0	0.0019	0.0019	0.0008	0.0008	0.0011	0.0011	0.0011	0.0008	0.0004
PST130_10151	0	0.0008	0.0008	0.0004	0.0004	0.0004	0.0008	0.0008	0	0.0004
PST130_11871	0	0.0008	0.0008	0.0012	0.0012	0.0004	0.0008	0.0008	0	0.0004
PST130_14740	0	0	0	0	0	0	0.0004	0.0004	0.0004	0.0004
PST130_02524	0.0004	0.0004	0	0	0.0004	0.0004	0.0004	0.0008	0.0008	0.0004
PST130_02740	0.0004	0.0008	0.0013	0.0008	0.0013	0	0.0004	0.0008	0.0004	0.0004
PST130_00101	0	0.0004	0.0004	0.0009	0.0009	0.0004	0.0013	0.0013	0.0009	0.0004
PST130_07958	0.0022	0.0022	0	0.0022	0	0	0.0018	0.0004	0.0004	0.0004
PST130_12826	0	0.0008	0.0008	0.0008	0.0008	0	0.0012	0.0012	0.0004	0.0004
PST130_09203	0	0.0008	0.0008	0.0008	0.0008	0	0.0012	0.0012	0.0004	0.0004
PST130_12354	0	0	0	0	0	0	0.0004	0.0004	0.0004	0.0004
PST130_06142	0	0	0	0.0004	0.0004	0.0004	0	0	0	0.0004
PST130_15526	0	0	0	0	0	0	0.0004	0.0004	0.0004	0.0004
PST130_00933	0	0.0003	0.0003	0	0	0.0003	0.0003	0.0003	0	0.0003
PST130_08768	0	0	0	0.0003	0.0003	0.0003	0	0	0	0.0003
PST130_12391	0	0	0	0	0	0	0.0003	0.0003	0.0003	0.0003
PST130_13804	0	0	0	0	0	0	0.0003	0.0003	0.0003	0.0003
PST130_13542	0	0	0	0	0	0	0.0003	0.0003	0.0003	0.0003
PST130_12721	0	0	0	0	0	0	0.0003	0.0003	0.0003	0.0003
PST130_10137	0	0	0	0	0	0	0.0003	0.0003	0.0003	0.0003
PST130_00853	0	0	0	0	0	0	0.0003	0.0003	0.0003	0.0003
PST130_16546	0	0	0	0	0	0	0.0003	0.0003	0.0003	0.0003
PST130_15468	0	0.0003	0.0003	0	0	0.0003	0.0003	0.0003	0	0.0003
PST130_16191	0	0	0	0.0002	0.0002	0.0002	0	0	0	0.0002
PST130_15213	0	0	0	0.0002	0.0002	0.0002	0	0	0	0.0002
PST130_02103	0	0	0	0	0	0	0	0	0	0
PST130_13388	0	0	0	0	0	0	0	0	0	0
PST130_17077	0	0	0	0	0	0	0	0	0	0
PST130_15195	0	0	0	0	0	0	0	0	0	0
PST130_14595	0	0	0	0	0	0	0	0	0	0
PST130_12191	0	0	0	0	0	0	0	0	0	0
PST130_09615	0	0	0	0	0	0	0	0	0	0
PST130_03448	0	0	0	0	0	0	0	0	0	0
PST130_13914	0	0	0	0	0	0	0	0	0	0
PST130_05110	0	0	0	0	0	0	0	0	0	0
PST130_13896	0	0	0	0	0	0	0	0	0	0
PST130_17308	0	0	0	0	0	0	0	0	0	0
PST130_00464	0	0	0	0	0	0	0	0	0	0
PST130_04630	0	0	0	0	0	0	0	0	0	0
PST130_12385	0	0	0	0	0	0	0	0	0	0
PST130_05957	0	0	0	0	0	0	0	0	0	0
PST130_00163	0	0	0	0	0	0	0	0	0	0
PST130_01322	0	0	0	0	0	0	0	0	0	0
PST130_14199	0	0	0	0	0	0	0	0	0	0
PST130_11724	0	0	0	0	0	0	0	0	0	0
PST130_04022	0	0	0	0	0	0	0	0	0	0
PST130_14112	0	0	0	0	0	0	0	0	0	0
PST130_01834	0	0	0	0	0	0	0	0	0	0
PST130_14898	0	0	0	0	0	0	0	0	0	0
PST130_17792	0	0	0	0	0	0	0	0	0	0
PST130_00957	0	0	0	0	0	0	0	0	0	0
PST130_08981	0	0	0	0	0	0	0	0	0	0
PST130_10497	0	0	0	0	0	0	0	0	0	0
PST130_08032	0	0	0	0	0	0	0	0	0	0
PST130_01407	0	0	0	0	0	0	0	0	0	0
PST130_09649	0	0	0	0	0	0	0	0	0	0
PST130_08567	0	0	0	0	0	0	0	0	0	0
PST130_06159	0	0	0	0	0	0	0	0	0	0
PST130_05926	0	0	0	0	0	0	0	0	0	0
PST130_17358	0	0	0	0	0	0	0	0	0	0
PST130_13730	0	0	0	0	0	0	0	0	0	0
PST130_08935	0	0	0	0	0	0	0	0	0	0
PST130_01475	0	0	0	0	0	0	0	0	0	0
PST130_14069	0	0	0	0	0	0	0	0	0	0
PST130_02422	0	0	0	0	0	0	0	0	0	0
PST130_01205	0	0	0	0	0	0	0	0	0	0
PST130_16660	0	0	0	0	0	0	0	0	0	0
PST130_15907	0	0	0	0	0	0	0	0	0	0
PST130_17989	0	0	0	0	0	0	0	0	0	0
PST130_05218	0	0	0	0	0	0	0	0	0	0
PST130_11654	0	0	0	0	0	0	0	0	0	0
PST130_12360	0	0	0	0	0	0	0	0	0	0
PST130_12059	0	0	0	0	0	0	0	0	0	0
PST130_14101	0	0	0	0	0	0	0	0	0	0
PST130_17968	0	0	0	0	0	0	0	0	0	0
PST130_04495	0	0	0	0	0	0	0	0	0	0
PST130_00132	0	0	0	0	0	0	0	0	0	0
PST130_05603	0	0	0	0	0	0	0	0	0	0
PST130_00586	0	0	0	0	0	0	0	0	0	0
PST130_02341	0	0	0	0	0	0	0	0	0	0
PST130_09443	0	0	0	0	0	0	0	0	0	0
PST130_05458	0	0.0034	0.0034	0	0	0.0034	0	0	0.0034	0
PST130_15553	0	0	0	0	0	0	0	0	0	0
PST130_08146	0	0	0	0	0	0	0	0	0	0
PST130_02660	0	0	0	0	0	0	0	0	0	0
PST130_16376	0	0	0	0	0	0	0	0	0	0
PST130_10951	0	0	0	0	0	0	0	0	0	0
PST130_06414	0	0	0	0	0	0	0	0	0	0
PST130_16753	0	0	0	0	0	0	0	0	0	0
PST130_03024	0	0	0	0	0	0	0	0	0	0
PST130_04993	0	0	0	0	0	0	0	0	0	0
PST130_03334	0	0	0	0	0	0	0	0	0	0
PST130_02781	0	0	0	0	0	0	0	0	0	0
PST130_11110	0	0	0	0	0	0	0	0	0	0
PST130_08459	0	0	0	0	0	0	0	0	0	0
PST130_07672	0	0	0	0	0	0	0	0	0	0
PST130_06950	0	0	0	0	0	0	0	0	0	0
PST130_17507	0	0	0	0	0	0	0	0	0	0
PST130_16073	0	0	0	0	0	0	0	0	0	0
PST130_11719	0	0	0	0	0	0	0	0	0	0
PST130_07718	0	0	0	0	0	0	0	0	0	0
PST130_06553	0	0	0	0	0	0	0	0	0	0
PST130_07631	0	0	0	0	0	0	0	0	0	0
PST130_06877	0	0	0	0	0	0	0	0	0	0
PST130_03360	0	0	0	0	0	0	0	0	0	0
PST130_02584	0	0	0	0	0	0	0	0	0	0
PST130_11558	0	0	0	0	0	0	0	0	0	0
PST130_11359	0	0	0	0	0	0	0	0	0	0
PST130_06538	0	0	0	0	0	0	0	0	0	0
PST130_05803	0.0085	0	0.0085	0	0.0085	0	0	0.0085	0	0
PST130_17331	0	0	0	0	0	0	0	0	0	0
PST130_14768	0	0	0	0	0	0	0	0	0	0
PST130_11888	0	0	0	0	0	0	0	0	0	0
PST130_07359	0.0027	0	0.0027	0	0.0027	0	0	0.0027	0	0
PST130_12718	0	0	0	0	0	0	0	0	0	0
PST130_01174	0	0	0	0	0	0	0	0	0	0
PST130_04846	0	0	0	0	0	0	0	0	0	0
PST130_01790	0	0	0	0	0	0	0	0	0	0
PST130_13035	0	0	0	0	0	0	0	0	0	0
PST130_13555	0	0	0	0	0	0	0	0	0	0
PST130_08998	0	0	0	0	0	0	0	0	0	0
PST130_14429	0	0	0	0	0	0	0	0	0	0
PST130_07975	0	0	0	0	0	0	0	0	0	0
PST130_10589	0	0	0	0	0	0	0	0	0	0
PST130_06465	0	0	0	0	0	0	0	0	0	0
PST130_09144	0	0	0	0	0	0	0	0	0	0
PST130_07916	0	0	0	0	0	0	0	0	0	0
PST130_07611	0	0	0	0	0	0	0	0	0	0
PST130_17476	0	0	0	0	0	0	0	0	0	0
PST130_02398	0	0	0	0	0	0	0	0	0	0
PST130_03649	0	0	0	0	0	0	0	0	0	0
PST130_14250	0	0	0	0	0	0	0	0	0	0
PST130_14897	0	0	0	0	0	0	0	0	0	0
PST130_06458	0	0	0	0	0	0	0	0	0	0
PST130_04626	0	0	0	0	0	0	0	0	0	0
PST130_12082	0	0	0	0	0	0	0	0	0	0
PST130_03808	0	0	0	0	0	0	0	0	0	0
PST130_05909	0	0	0	0	0	0	0	0	0	0
PST130_17990	0	0	0	0	0	0	0	0	0	0
PST130_10580	0	0	0	0	0	0	0	0	0	0
PST130_05180	0	0	0	0	0	0	0	0	0	0
PST130_00184	0	0	0	0	0	0	0	0	0	0
PST130_12958	0	0	0	0	0	0	0	0	0	0
PST130_11382	0	0	0	0	0	0	0	0	0	0
PST130_10806	0	0	0	0	0	0	0	0	0	0
PST130_17357	0	0	0	0	0	0	0	0	0	0
PST130_11691	0	0	0	0	0	0	0	0	0	0
PST130_15940	0	0	0	0	0	0	0	0	0	0
PST130_14471	0	0	0	0	0	0	0	0	0	0
PST130_07319	0	0	0	0	0	0	0	0	0	0
PST130_03884	0	0	0	0	0	0	0	0	0	0
PST130_07545	0	0	0	0	0	0	0	0	0	0
PST130_05920	0	0	0	0	0	0	0	0	0	0
PST130_14417	0	0	0	0	0	0	0	0	0	0
PST130_01528	0.001	0	0.001	0	0.001	0	0	0.001	0	0
PST130_04570	0	0	0	0	0	0	0	0	0	0
PST130_03353	0	0	0	0	0	0	0	0	0	0
PST130_11913	0	0	0	0	0	0	0	0	0	0
PST130_03835	0	0	0	0	0	0	0	0	0	0
PST130_15593	0	0	0	0	0	0	0	0	0	0
PST130_16893	0.0153	0	0.0153	0	0.0153	0	0	0.0153	0	0
PST130_07430	0	0	0	0	0	0	0	0	0	0
PST130_13807	0	0	0	0	0	0	0	0	0	0
PST130_10368	0	0	0	0	0	0	0	0	0	0
PST130_09601	0	0	0	0	0	0	0	0	0	0
PST130_02359	0	0	0	0	0	0	0	0	0	0
PST130_01019	0	0	0	0	0	0	0	0	0	0
PST130_03589	0	0	0	0	0	0	0	0	0	0
PST130_02246	0	0	0	0	0	0	0	0	0	0
PST130_04854	0	0	0	0	0	0	0	0	0	0
PST130_09931	0	0	0	0	0	0	0	0	0	0
PST130_06795	0	0	0	0	0	0	0	0	0	0
PST130_03264	0	0	0	0	0	0	0	0	0	0
PST130_05405	0	0	0	0	0	0	0	0	0	0
PST130_03578	0	0	0	0	0	0	0	0	0	0
PST130_04774	0	0	0	0	0	0	0	0	0	0
PST130_17084	0	0	0	0	0	0	0	0	0	0
PST130_13534	0	0	0	0	0	0	0	0	0	0
PST130_12740	0	0	0	0	0	0	0	0	0	0
PST130_00684	0	0	0	0	0	0	0	0	0	0
PST130_15062	0	0	0	0	0	0	0	0	0	0
PST130_14446	0	0	0	0	0	0	0	0	0	0
PST130_17120	0	0	0	0	0	0	0	0	0	0
PST130_17011	0	0	0	0	0	0	0	0	0	0
PST130_09338	0	0	0	0	0	0	0	0	0	0
PST130_05312	0	0	0	0	0	0	0	0	0	0
PST130_16685	0	0	0	0	0	0	0	0	0	0
PST130_09500	0	0	0	0	0	0	0	0	0	0
PST130_05204	0	0	0	0	0	0	0	0	0	0
PST130_12016	0	0.001	0.001	0.001	0.001	0	0.001	0.001	0	0
PST130_14063	0	0	0	0	0	0	0	0	0	0
PST130_12022	0	0	0	0	0	0	0	0	0	0
PST130_09438	0	0	0	0	0	0	0	0	0	0
PST130_04568	0	0	0	0	0	0	0	0	0	0
PST130_09605	0	0	0	0	0	0	0	0	0	0
PST130_01864	0	0	0	0	0	0	0	0	0	0
PST130_00728	0.0036	0	0.0036	0	0.0036	0	0	0.0036	0	0
PST130_03145	0.0078	0	0.0078	0	0.0078	0	0	0.0078	0	0
PST130_01776	0	0	0	0	0	0	0	0	0	0
PST130_00454	0	0	0	0	0	0	0	0	0	0
PST130_05830	0	0	0	0	0	0	0	0	0	0
PST130_04616	0	0	0	0	0	0	0	0	0	0
PST130_17376	0	0	0	0	0	0	0	0	0	0
PST130_09836	0	0	0	0	0	0	0	0	0	0
PST130_06181	0	0	0	0	0	0	0	0	0	0
PST130_17810	0	0	0	0	0	0	0	0	0	0
PST130_14742	0	0	0	0	0	0	0	0	0	0
PST130_06661	0	0	0	0	0	0	0	0	0	0
PST130_08133	0	0	0	0	0	0	0	0	0	0
PST130_10982	0	0	0	0	0	0	0	0	0	0
PST130_09227	0	0	0	0	0	0	0	0	0	0
PST130_06349	0	0	0	0	0	0	0	0	0	0
PST130_16706	0	0	0	0	0	0	0	0	0	0
PST130_14585	0	0	0	0	0	0	0	0	0	0
PST130_11299	0	0	0	0	0	0	0	0	0	0
PST130_05986	0	0	0	0	0	0	0	0	0	0
PST130_04097	0	0	0	0	0	0	0	0	0	0
PST130_12999	0	0	0	0	0	0	0	0	0	0
PST130_01196	0	0	0	0	0	0	0	0	0	0
PST130_14223	0	0	0	0	0	0	0	0	0	0
PST130_01876	0	0	0	0	0	0	0	0	0	0
PST130_08978	0	0	0	0	0	0	0	0	0	0
PST130_06626	0	0	0	0	0	0	0	0	0	0
PST130_17614	0	0	0	0	0	0	0	0	0	0
PST130_14853	0	0	0	0	0	0	0	0	0	0
PST130_14632	0	0	0	0	0	0	0	0	0	0
PST130_02400	0	0	0	0	0	0	0	0	0	0
PST130_13074	0	0	0	0	0	0	0	0	0	0
PST130_09970	0	0	0	0	0	0	0	0	0	0
PST130_15346	0	0	0	0	0	0	0	0	0	0
PST130_02291	0	0	0	0	0	0	0	0	0	0
PST130_08592	0	0	0	0	0	0	0	0	0	0
PST130_09993	0	0	0	0	0	0	0	0	0	0
PST130_11226	0	0	0	0	0	0	0	0	0	0
PST130_09468	0	0.0025	0.0025	0.0025	0.0025	0	0.0025	0.0025	0	0
PST130_03557	0	0	0	0	0	0	0	0	0	0
PST130_05759	0	0	0	0	0	0	0	0	0	0
PST130_11278	0	0	0	0	0	0	0	0	0	0
PST130_05486	0	0	0	0	0	0	0	0	0	0
PST130_14769	0	0	0	0	0	0	0	0	0	0
PST130_08418	0	0	0	0	0	0	0	0	0	0
PST130_06147	0	0	0	0	0	0	0	0	0	0
PST130_05119	0	0	0	0	0	0	0	0	0	0
PST130_15073	0.0008	0	0.0008	0	0.0008	0	0	0.0008	0	0
PST130_03171	0	0	0	0	0	0	0	0	0	0
PST130_02344	0	0	0	0	0	0	0	0	0	0
PST130_06200	0	0	0	0	0	0	0	0	0	0
PST130_14944	0	0	0	0	0	0	0	0	0	0
PST130_04633	0	0	0	0	0	0	0	0	0	0
PST130_10260	0	0	0	0	0	0	0	0	0	0
PST130_17739	0	0	0	0	0	0	0	0	0	0
PST130_09741	0	0	0	0	0	0	0	0	0	0
PST130_17735	0	0	0	0	0	0	0	0	0	0
PST130_17168	0	0	0	0	0	0	0	0	0	0
PST130_06431	0	0	0	0	0	0	0	0	0	0
PST130_13250	0	0	0	0	0	0	0	0	0	0
PST130_13027	0	0	0	0	0	0	0	0	0	0
PST130_05319	0	0	0	0	0	0	0	0	0	0
PST130_11931	0	0	0	0	0	0	0	0	0	0
PST130_04795	0	0	0	0	0	0	0	0	0	0
PST130_00948	0	0	0	0	0	0	0	0	0	0
PST130_08873	0	0	0	0	0	0	0	0	0	0
PST130_05388	0	0	0	0	0	0	0	0	0	0
PST130_16512	0.0124	0	0.0124	0	0.0124	0	0	0.0124	0	0
PST130_06454	0	0	0	0	0	0	0	0	0	0
PST130_10166	0	0	0	0	0	0	0	0	0	0
PST130_07621	0	0	0	0	0	0	0	0	0	0
PST130_10401	0.001	0	0.001	0	0.001	0	0	0.001	0	0
PST130_05571	0	0	0	0	0	0	0	0	0	0
PST130_04895	0	0	0	0	0	0	0	0	0	0
PST130_14875	0	0	0	0	0	0	0	0	0	0
PST130_09596	0	0	0	0	0	0	0	0	0	0
PST130_02640	0	0	0	0	0	0	0	0	0	0
PST130_04178	0	0	0	0	0	0	0	0	0	0
PST130_09633	0	0	0	0	0	0	0	0	0	0
PST130_07219	0	0	0	0	0	0	0	0	0	0
PST130_02427	0	0	0	0	0	0	0	0	0	0
PST130_13863	0	0	0	0	0	0	0	0	0	0
PST130_14929	0	0	0	0	0	0	0	0	0	0
PST130_13268	0	0	0	0	0	0	0	0	0	0
PST130_08040	0	0	0	0	0	0	0	0	0	0
PST130_03436	0.0043	0	0.0043	0	0.0043	0	0	0.0043	0	0
PST130_17679	0	0	0	0	0	0	0	0	0	0
PST130_18144	0	0	0	0	0	0	0	0	0	0
PST130_01753	0	0	0	0	0	0	0	0	0	0
PST130_17983	0	0	0	0	0	0	0	0	0	0
PST130_17184	0	0	0	0	0	0	0	0	0	0
PST130_07733	0	0	0	0	0	0	0	0	0	0
PST130_02447	0	0	0	0	0	0	0	0	0	0
PST130_16561	0	0	0	0	0	0	0	0	0	0
PST130_11816	0	0	0	0	0	0	0	0	0	0
PST130_05041	0	0	0	0	0	0	0	0	0	0
PST130_17855	0	0	0	0	0	0	0	0	0	0
PST130_09084	0	0	0	0	0	0	0	0	0	0
PST130_12444	0	0	0	0	0	0	0	0	0	0
PST130_02287	0	0	0	0	0	0	0	0	0	0
PST130_05698	0	0	0	0	0	0	0	0	0	0
PST130_15492	0	0	0	0	0	0	0	0	0	0
PST130_13048	0	0	0	0	0	0	0	0	0	0
PST130_09844	0	0	0	0	0	0	0	0	0	0
PST130_07597	0	0	0	0	0	0	0	0	0	0
PST130_02627	0	0	0	0	0	0	0	0	0	0
PST130_05274	0	0	0	0	0	0	0	0	0	0
PST130_08225	0	0	0	0	0	0	0	0	0	0
PST130_01785	0	0	0	0	0	0	0	0	0	0
PST130_14035	0	0.0009	0.0009	0.0009	0.0009	0	0.0009	0.0009	0	0
PST130_01484	0	0	0	0	0	0	0	0	0	0
PST130_11683	0	0	0	0	0	0	0	0	0	0
PST130_10347	0	0	0	0	0	0	0	0	0	0
PST130_03217	0	0	0	0	0	0	0	0	0	0
PST130_10700	0	0	0	0	0	0	0	0	0	0
PST130_13328	0	0	0	0	0	0	0	0	0	0
PST130_04529	0	0	0	0	0	0	0	0	0	0
PST130_04726	0	0	0	0	0	0	0	0	0	0
PST130_00357	0	0	0	0	0	0	0	0	0	0
PST130_17161	0	0	0	0	0	0	0	0	0	0
PST130_07553	0.0015	0	0.0015	0	0.0015	0	0	0.0015	0	0
PST130_09150	0	0	0	0	0	0	0	0	0	0
PST130_13393	0	0	0	0	0	0	0	0	0	0
PST130_08947	0	0	0	0	0	0	0	0	0	0
PST130_05723	0	0	0	0	0	0	0	0	0	0
PST130_01368	0	0	0	0	0	0	0	0	0	0
PST130_00165	0	0	0	0	0	0	0	0	0	0
PST130_09212	0	0	0	0	0	0	0	0	0	0
PST130_01740	0	0	0	0	0	0	0	0	0	0
PST130_10871	0	0	0	0	0	0	0	0	0	0
PST130_04240	0	0	0	0	0	0	0	0	0	0
PST130_05649	0	0	0	0	0	0	0	0	0	0
PST130_17359	0	0	0	0	0	0	0	0	0	0
PST130_13848	0	0	0	0	0	0	0	0	0	0
PST130_06398	0.0027	0	0.0027	0	0.0027	0	0	0.0027	0	0
PST130_03327	0	0	0	0	0	0	0	0	0	0
PST130_14604	0	0	0	0	0	0	0	0	0	0
PST130_13551	0	0	0	0	0	0	0	0	0	0
PST130_02729	0	0	0	0	0	0	0	0	0	0
PST130_00478	0	0	0	0	0	0	0	0	0	0
PST130_06146	0.0034	0	0.0034	0	0.0034	0	0	0.0034	0	0
PST130_16676	0	0	0	0	0	0	0	0	0	0
PST130_13195	0	0	0	0	0	0	0	0	0	0
PST130_10322	0	0	0	0	0	0	0	0	0	0
PST130_17316	0	0	0	0	0	0	0	0	0	0
PST130_03966	0	0	0	0	0	0	0	0	0	0
PST130_11124	0	0	0	0	0	0	0	0	0	0
PST130_03932	0	0	0	0	0	0	0	0	0	0
PST130_00775	0	0	0	0	0	0	0	0	0	0
PST130_13061	0	0	0	0	0	0	0	0	0	0
PST130_09352	0	0	0	0	0	0	0	0	0	0
PST130_06493	0.0016	0.0016	0.0033	0.0016	0.0033	0	0.0016	0.0033	0	0
PST130_16011	0	0.0003	0.0003	0	0	0.0003	0	0	0.0003	0
PST130_00623	0.004	0	0.004	0	0.004	0	0	0.004	0	0
PST130_02817	0	0	0	0	0	0	0	0	0	0
PST130_08659	0	0	0	0	0	0	0	0	0	0
PST130_02947	0	0	0	0	0	0	0	0	0	0
PST130_13137	0	0	0	0	0	0	0	0	0	0
PST130_06863	0	0	0	0	0	0	0	0	0	0
PST130_03128	0	0	0	0	0	0	0	0	0	0
PST130_03431	0	0.001	0.001	0.001	0.001	0	0.001	0.001	0	0
PST130_15425	0	0	0	0	0	0	0	0	0	0
PST130_17036	0	0	0	0	0	0	0	0	0	0
PST130_11207	0	0	0	0	0	0	0	0	0	0
PST130_09911	0	0	0	0	0	0	0	0	0	0
PST130_00318	0	0	0	0	0	0	0	0	0	0
PST130_07480	0	0	0	0	0	0	0	0	0	0
PST130_14205	0	0	0	0	0	0	0	0	0	0
PST130_09856	0	0	0	0	0	0	0	0	0	0
PST130_07391	0	0	0	0	0	0	0	0	0	0
PST130_12645	0	0	0	0	0	0	0	0	0	0
PST130_12209	0	0	0	0	0	0	0	0	0	0
PST130_05848	0	0	0	0	0	0	0	0	0	0
PST130_04980	0	0	0	0	0	0	0	0	0	0
PST130_03337	0	0.0016	0.0016	0.0016	0.0016	0	0.0016	0.0016	0	0
PST130_10270	0	0	0	0	0	0	0	0	0	0
PST130_05965	0	0	0	0	0	0	0	0	0	0
PST130_14275	0.0035	0	0.0035	0	0.0035	0	0	0.0035	0	0
PST130_14404	0	0	0	0	0	0	0	0	0	0
PST130_14817	0	0	0	0	0	0	0	0	0	0
PST130_00906	0	0	0	0	0	0	0	0	0	0
PST130_02090	0	0	0	0	0	0	0	0	0	0
PST130_14214	0	0	0	0	0	0	0	0	0	0
PST130_08635	0	0	0	0	0	0	0	0	0	0
PST130_17811	0	0	0	0	0	0	0	0	0	0
PST130_07608	0	0	0	0	0	0	0	0	0	0
PST130_00592	0	0	0	0	0	0	0	0	0	0
PST130_13691	0	0	0	0	0	0	0	0	0	0
PST130_00841	0	0	0	0	0	0	0	0	0	0
PST130_06818	0	0	0	0	0	0	0	0	0	0
PST130_11127	0	0	0	0	0	0	0	0	0	0
PST130_03087	0	0	0	0	0	0	0	0	0	0
PST130_09162	0	0	0	0	0	0	0	0	0	0
PST130_00566	0.0077	0.0039	0.0116	0.0039	0.0116	0	0.0039	0.0116	0	0
PST130_17936	0	0	0	0	0	0	0	0	0	0
PST130_09894	0	0	0	0	0	0	0	0	0	0
PST130_00139	0	0	0	0	0	0	0	0	0	0
PST130_10735	0	0	0	0	0	0	0	0	0	0
PST130_13550	0	0.0025	0.0025	0.0025	0.0025	0	0.0025	0.0025	0	0
PST130_05739	0	0	0	0	0	0	0	0	0	0
PST130_15903	0	0	0	0	0	0	0	0	0	0
PST130_11409	0	0	0	0	0	0	0	0	0	0
PST130_04006	0	0	0	0	0	0	0	0	0	0
PST130_09293	0	0	0	0	0	0	0	0	0	0
PST130_11783	0	0	0	0	0	0	0	0	0	0
PST130_04567	0	0.0044	0.0044	0.0044	0.0044	0	0.0044	0.0044	0	0
PST130_11395	0	0	0	0	0	0	0	0	0	0
PST130_10496	0	0	0	0	0	0	0	0	0	0
PST130_15445	0	0	0	0	0	0	0	0	0	0
PST130_12867	0	0	0	0	0	0	0	0	0	0
PST130_17929	0	0	0	0	0	0	0	0	0	0
PST130_16427	0	0	0	0	0	0	0	0	0	0
PST130_12310	0	0	0	0	0	0	0	0	0	0
PST130_05144	0	0	0	0	0	0	0	0	0	0
PST130_02219	0	0	0	0	0	0	0	0	0	0
PST130_17046	0	0	0	0	0	0	0	0	0	0
PST130_03034	0	0	0	0	0	0	0	0	0	0
PST130_02284	0	0	0	0	0	0	0	0	0	0
PST130_05174	0	0	0	0	0	0	0	0	0	0
PST130_10364	0	0	0	0.0011	0.0011	0.0011	0.0011	0.0011	0.0011	0
PST130_07059	0	0	0	0	0	0	0	0	0	0
PST130_14392	0	0	0	0	0	0	0	0	0	0
PST130_13276	0	0	0	0	0	0	0	0	0	0
PST130_08968	0	0	0	0	0	0	0	0	0	0
PST130_06313	0	0	0	0	0	0	0	0	0	0
PST130_02851	0	0	0	0	0	0	0	0	0	0
PST130_14749	0	0	0	0	0	0	0	0	0	0
PST130_04422	0	0	0	0	0	0	0	0	0	0
PST130_02675	0	0	0	0	0	0	0	0	0	0
PST130_08538	0	0	0	0	0	0	0	0	0	0
PST130_15741	0	0	0	0	0	0	0	0	0	0
PST130_05726	0	0	0	0	0	0	0	0	0	0
PST130_03785	0	0	0	0	0	0	0	0	0	0
PST130_12587	0	0	0	0	0	0	0	0	0	0
PST130_16599	0	0	0	0	0	0	0	0	0	0
PST130_14032	0	0	0	0	0	0	0	0	0	0
PST130_10040	0	0	0	0	0	0	0	0	0	0
PST130_11268	0	0	0	0	0	0	0	0	0	0
PST130_04119	0	0	0	0	0	0	0	0	0	0
PST130_00277	0	0	0	0	0	0	0	0	0	0
PST130_17502	0	0	0	0	0	0	0	0	0	0
PST130_01379	0.0081	0	0.0081	0	0.0081	0	0	0.0081	0	0
PST130_07204	0	0	0	0	0	0	0	0	0	0
PST130_13686	0	0	0	0	0	0	0	0	0	0
PST130_09129	0	0	0	0	0	0	0	0	0	0
PST130_04685	0	0	0	0	0	0	0	0	0	0
PST130_02730	0	0	0	0	0	0	0	0	0	0
PST130_08816	0	0	0	0	0	0	0	0	0	0
PST130_09924	0	0	0	0	0	0	0	0	0	0
PST130_17439	0	0	0	0	0	0	0	0	0	0
PST130_11478	0	0	0	0	0	0	0	0	0	0
PST130_04872	0	0	0	0	0	0	0	0	0	0
PST130_13490	0	0	0	0	0	0	0	0	0	0
PST130_16496	0	0	0	0	0	0	0	0	0	0
PST130_09827	0	0.002	0.002	0.002	0.002	0	0.002	0.002	0	0
PST130_10131	0	0	0	0	0	0	0	0	0	0
PST130_12204	0	0	0	0	0	0	0	0	0	0
PST130_04955	0	0	0	0	0	0	0	0	0	0
PST130_01606	0	0	0	0	0	0	0	0	0	0
PST130_04819	0	0	0	0	0	0	0	0	0	0
PST130_10066	0	0	0	0	0	0	0	0	0	0
PST130_16318	0	0	0	0	0	0	0	0	0	0
PST130_16273	0	0	0	0	0	0	0	0	0	0
PST130_10892	0	0	0	0	0	0	0	0	0	0
PST130_10036	0	0	0	0	0	0	0	0	0	0
PST130_06628	0	0	0	0	0	0	0	0	0	0
PST130_08556	0	0	0	0	0	0	0	0	0	0
PST130_02630	0	0	0	0	0	0	0	0	0	0
PST130_15924	0	0	0	0	0	0	0	0	0	0
PST130_14102	0	0	0	0	0	0	0	0	0	0
PST130_11553	0	0	0	0	0	0	0	0	0	0
PST130_17553	0	0	0	0	0	0	0	0	0	0
PST130_17292	0	0	0	0	0	0	0	0	0	0
PST130_07791	0	0	0	0	0	0	0	0	0	0
PST130_02882	0	0	0	0	0	0	0	0	0	0
PST130_04166	0	0	0	0	0	0	0	0	0	0
PST130_03223	0	0	0	0	0	0	0	0	0	0
PST130_14359	0	0	0	0	0	0	0	0	0	0
PST130_15796	0	0	0	0	0	0	0	0	0	0
PST130_03866	0	0	0	0	0	0	0	0	0	0
PST130_04810	0	0	0	0	0	0	0	0	0	0
PST130_13676	0	0	0	0	0	0	0	0	0	0
PST130_08381	0	0.002	0.002	0.002	0.002	0	0.002	0.002	0	0
PST130_06545	0	0	0	0	0	0	0	0	0	0
PST130_02549	0	0	0	0	0	0	0	0	0	0
PST130_01554	0	0	0	0	0	0	0	0	0	0
PST130_00863	0.0022	0	0.0022	0	0.0022	0	0	0.0022	0	0
PST130_11903	0.009	0.0009	0.0099	0	0.009	0.0009	0	0.009	0.0009	0
PST130_13039	0	0	0	0	0	0	0	0	0	0
PST130_05504	0	0	0	0	0	0	0	0	0	0
PST130_01370	0	0	0	0	0	0	0	0	0	0
PST130_00834	0	0.0029	0.0029	0	0	0.0029	0	0	0.0029	0
PST130_01658	0	0	0	0	0	0	0	0	0	0
PST130_08493	0	0	0	0	0	0	0	0	0	0
PST130_07306	0	0	0	0	0	0	0	0	0	0
PST130_17654	0	0	0	0	0	0	0	0	0	0
PST130_07772	0	0	0	0	0	0	0	0	0	0
PST130_16583	0	0	0	0	0	0	0	0	0	0
PST130_15792	0	0	0	0	0	0	0	0	0	0
PST130_17761	0	0	0	0	0	0	0	0	0	0
PST130_14484	0	0	0	0	0	0	0	0	0	0
PST130_10058	0	0	0	0	0	0	0	0	0	0
PST130_16904	0	0	0	0	0	0	0	0	0	0
PST130_13594	0	0	0	0	0	0	0	0	0	0
PST130_08614	0	0	0	0	0	0	0	0	0	0
PST130_11095	0	0	0	0	0	0	0	0	0	0
PST130_17598	0	0	0	0	0	0	0	0	0	0
PST130_12465	0	0	0	0	0	0	0	0	0	0
PST130_14522	0	0	0	0	0	0	0	0	0	0
PST130_10088	0	0	0	0	0	0	0	0	0	0
PST130_14896	0	0	0	0	0	0	0	0	0	0
PST130_10845	0	0	0	0	0	0	0	0	0	0
PST130_09756	0	0	0	0	0	0	0	0	0	0
PST130_15733	0	0	0	0	0	0	0	0	0	0
PST130_02143	0	0	0	0	0	0	0	0	0	0
PST130_08090	0	0	0	0	0	0	0	0	0	0
PST130_05320	0	0	0	0	0	0	0	0	0	0
PST130_02236	0	0	0	0	0	0	0	0	0	0
PST130_16155	0	0	0	0	0	0	0	0	0	0
PST130_03373	0	0	0	0	0	0	0	0	0	0
PST130_08807	0	0	0	0	0	0	0	0	0	0
PST130_15451	0	0	0	0	0	0	0	0	0	0
PST130_12093	0	0	0	0	0	0	0	0	0	0
PST130_05975	0.0042	0	0.0042	0	0.0042	0	0	0.0042	0	0
PST130_05251	0	0	0	0	0	0	0	0	0	0
PST130_02068	0	0	0	0	0	0	0	0	0	0
PST130_12722	0	0	0	0	0	0	0	0	0	0
PST130_15384	0	0	0	0	0	0	0	0	0	0
PST130_13251	0	0	0	0	0	0	0	0	0	0
PST130_15290	0	0	0	0	0	0	0	0	0	0
PST130_17337	0	0	0	0	0	0	0	0	0	0
PST130_06013	0	0	0	0	0	0	0	0	0	0
PST130_11682	0	0	0	0	0	0	0	0	0	0
PST130_09246	0	0	0	0	0	0	0	0	0	0
PST130_01810	0	0	0	0	0	0	0	0	0	0
PST130_17281	0	0	0	0	0	0	0	0	0	0
PST130_15417	0	0	0	0	0	0	0	0	0	0
PST130_02903	0	0	0	0	0	0	0	0	0	0
PST130_03112	0	0	0	0	0	0	0	0	0	0
PST130_14073	0	0	0	0	0	0	0	0	0	0
PST130_04032	0	0	0	0	0	0	0	0	0	0
PST130_04026	0	0	0	0	0	0	0	0	0	0
PST130_12021	0	0	0	0	0	0	0	0	0	0
PST130_07490	0	0	0	0	0	0	0	0	0	0
PST130_11079	0	0	0	0	0	0	0	0	0	0
PST130_09674	0	0	0	0	0	0	0	0	0	0
PST130_07308	0	0	0	0	0	0	0	0	0	0
PST130_00267	0	0	0	0	0	0	0	0	0	0
PST130_16597	0	0	0	0	0	0	0	0	0	0
PST130_04900	0	0	0	0	0	0	0	0	0	0
PST130_01279	0	0	0	0	0	0	0	0	0	0
PST130_15396	0	0	0	0	0	0	0	0	0	0
PST130_13342	0	0	0	0	0	0	0	0	0	0
PST130_02547	0	0	0	0	0	0	0	0	0	0
PST130_17875	0	0	0	0	0	0	0	0	0	0
PST130_10514	0.0005	0	0.0005	0	0.0005	0	0	0.0005	0	0
PST130_15014	0	0	0	0	0	0	0	0	0	0
PST130_04002	0	0	0	0	0	0	0	0	0	0
PST130_15694	0	0	0	0	0	0	0	0	0	0
PST130_12599	0	0	0	0	0	0	0	0	0	0
PST130_12617	0	0	0	0	0	0	0	0	0	0
PST130_03181	0	0	0	0	0	0	0	0	0	0
PST130_08716	0	0	0	0	0	0	0	0	0	0
PST130_05945	0	0	0	0	0	0	0	0	0	0
PST130_05076	0	0	0	0	0	0	0	0	0	0
PST130_18056	0	0	0	0	0	0	0	0	0	0
PST130_11698	0	0	0	0	0	0	0	0	0	0
PST130_16692	0	0	0	0	0	0	0	0	0	0
PST130_11578	0	0	0	0	0	0	0	0	0	0
PST130_08805	0	0	0	0	0	0	0	0	0	0
PST130_00764	0.0119	0	0.0119	0	0.0119	0	0	0.0119	0	0
PST130_05156	0	0	0	0	0	0	0	0	0	0
PST130_00792	0	0	0	0	0	0	0	0	0	0
PST130_08762	0	0	0	0	0	0	0	0	0	0
PST130_06856	0	0	0	0	0	0	0	0	0	0
PST130_10223	0	0	0	0	0	0	0	0	0	0
PST130_06772	0	0	0	0	0	0	0	0	0	0
PST130_11771	0	0	0	0	0	0	0	0	0	0
PST130_14646	0	0	0	0	0	0	0	0	0	0
PST130_13308	0	0	0	0	0	0	0	0	0	0
PST130_09399	0	0	0	0	0	0	0	0	0	0
PST130_12294	0	0	0	0	0	0	0	0	0	0
PST130_03364	0	0	0	0	0	0	0	0	0	0
PST130_13520	0	0	0	0	0	0	0	0	0	0
PST130_01351	0	0	0	0	0	0	0	0	0	0
PST130_15509	0	0	0	0	0	0	0	0	0	0
PST130_09908	0	0	0	0	0	0	0	0	0	0
PST130_01464	0	0	0	0	0	0	0	0	0	0
PST130_13366	0	0	0	0	0	0	0	0	0	0
PST130_08151	0	0	0	0	0	0	0	0	0	0
PST130_18070	0	0	0	0	0	0	0	0	0	0
PST130_07170	0	0	0	0	0	0	0	0	0	0
PST130_02274	0	0	0	0	0	0	0	0	0	0
PST130_13474	0	0	0	0	0	0	0	0	0	0
PST130_17801	0	0	0	0	0	0	0	0	0	0
PST130_14481	0	0	0	0	0	0	0	0	0	0
PST130_09496	0	0	0	0	0	0	0	0	0	0
PST130_10785	0	0	0	0	0	0	0	0	0	0
PST130_10178	0	0	0	0	0	0	0	0	0	0
PST130_03479	0	0	0	0	0	0	0	0	0	0
PST130_06070	0	0	0	0	0	0	0	0	0	0
PST130_02039	0	0	0	0	0	0	0	0	0	0
PST130_04953	0	0	0	0	0	0	0	0	0	0
PST130_01226	0	0	0	0	0	0	0	0	0	0
PST130_09014	0	0	0	0	0	0	0	0	0	0
PST130_15150	0	0	0	0	0	0	0	0	0	0
PST130_12995	0	0	0	0	0	0	0	0	0	0
PST130_16183	0	0	0	0	0	0	0	0	0	0
PST130_10288	0	0	0	0	0	0	0	0	0	0
PST130_13944	0	0.0022	0.0022	0	0	0.0022	0	0	0.0022	0
PST130_04836	0	0	0	0	0	0	0	0	0	0
PST130_14318	0	0	0	0	0	0	0	0	0	0
PST130_02619	0	0	0	0	0	0	0	0	0	0
PST130_16798	0	0	0	0	0	0	0	0	0	0
PST130_15249	0	0	0	0	0	0	0	0	0	0
PST130_10554	0	0	0	0	0	0	0	0	0	0
PST130_06186	0	0	0	0	0	0	0	0	0	0
PST130_07825	0	0	0	0	0	0	0	0	0	0
PST130_02812	0	0	0	0	0	0	0	0	0	0
PST130_14545	0	0	0	0	0	0	0	0	0	0
PST130_03629	0	0	0	0	0	0	0	0	0	0
PST130_06495	0	0	0	0	0	0	0	0	0	0
PST130_05050	0	0	0	0	0	0	0	0	0	0
PST130_04940	0	0	0	0	0	0	0	0	0	0
PST130_14139	0	0	0	0	0	0	0	0	0	0
PST130_17127	0	0	0	0	0	0	0	0	0	0
PST130_15639	0	0	0	0	0	0	0	0	0	0
PST130_09823	0	0	0	0	0	0	0	0	0	0
PST130_16018	0	0	0	0	0	0	0	0	0	0
PST130_11713	0	0	0	0	0	0	0	0	0	0
PST130_03756	0	0	0	0	0	0	0	0	0	0
PST130_15185	0	0	0	0	0	0	0	0	0	0
PST130_03211	0	0	0	0	0	0	0	0	0	0
PST130_07889	0	0	0	0.0018	0.0018	0.0018	0.0018	0.0018	0.0018	0
PST130_03003	0	0	0	0	0	0	0	0	0	0
PST130_14422	0	0	0	0	0	0	0	0	0	0
PST130_18098	0	0	0	0	0	0	0	0	0	0
PST130_07954	0	0	0	0	0	0	0	0	0	0
PST130_09292	0	0	0	0	0	0	0	0	0	0
PST130_14498	0	0	0	0	0	0	0	0	0	0
PST130_12543	0.0009	0	0.0009	0	0.0009	0	0	0.0009	0	0
PST130_16367	0	0	0	0	0	0	0	0	0	0
PST130_15027	0	0	0	0	0	0	0	0	0	0
PST130_10220	0	0	0	0	0	0	0	0	0	0
PST130_09557	0	0	0	0	0	0	0	0	0	0
PST130_04858	0	0	0	0	0	0	0	0	0	0
PST130_02768	0	0	0	0	0	0	0	0	0	0
PST130_04516	0	0	0	0	0	0	0	0	0	0
PST130_01585	0	0	0	0	0	0	0	0	0	0
PST130_15413	0	0	0	0	0	0	0	0	0	0
PST130_13608	0	0	0	0	0	0	0	0	0	0
PST130_00061	0	0	0	0	0	0	0	0	0	0
PST130_03953	0	0	0	0	0	0	0	0	0	0
PST130_12977	0	0	0	0	0	0	0	0	0	0
PST130_10111	0	0	0	0	0	0	0	0	0	0
PST130_05197	0	0	0	0	0	0	0	0	0	0
PST130_16206	0	0	0	0	0	0	0	0	0	0
PST130_09373	0	0	0	0	0	0	0	0	0	0
PST130_17740	0	0	0	0	0	0	0	0	0	0
PST130_17185	0	0	0	0	0	0	0	0	0	0
PST130_14788	0	0	0	0	0	0	0	0	0	0
PST130_03738	0	0	0	0	0	0	0	0	0	0
PST130_08232	0.0014	0	0.0014	0	0.0014	0	0	0.0014	0	0
PST130_09731	0	0	0	0	0	0	0	0	0	0
PST130_03774	0	0	0	0	0	0	0	0	0	0
PST130_12475	0	0	0	0	0	0	0	0	0	0
PST130_02792	0	0	0	0	0	0	0	0	0	0
PST130_13046	0	0	0	0	0	0	0	0	0	0
PST130_06981	0	0	0	0	0	0	0	0	0	0
PST130_15349	0	0	0	0	0	0	0	0	0	0
PST130_11233	0	0	0	0	0	0	0	0	0	0
PST130_03385	0	0	0	0	0	0	0	0	0	0
PST130_05535	0	0	0	0	0	0	0	0	0	0
PST130_03053	0	0	0	0	0	0	0	0	0	0
PST130_10862	0	0	0	0	0	0	0	0	0	0
PST130_01109	0	0	0	0	0	0	0	0	0	0
PST130_15137	0	0	0	0	0	0	0	0	0	0
PST130_09650	0	0	0	0	0	0	0	0	0	0
PST130_02636	0	0	0	0	0	0	0	0	0	0
PST130_11779	0	0	0	0	0	0	0	0	0	0
PST130_13273	0	0	0	0	0	0	0	0	0	0
PST130_07789	0	0	0	0	0	0	0	0	0	0
PST130_06188	0	0	0	0	0	0	0	0	0	0
PST130_12832	0	0	0	0	0	0	0	0	0	0
PST130_00319	0	0	0	0	0	0	0	0	0	0
PST130_12244	0	0	0	0	0	0	0	0	0	0
PST130_17143	0	0	0	0	0	0	0	0	0	0
PST130_15439	0	0	0	0	0	0	0	0	0	0
PST130_10649	0	0.004	0.004	0	0	0.004	0	0	0.004	0
PST130_03659	0	0	0	0	0	0	0	0	0	0
PST130_16703	0	0	0	0	0	0	0	0	0	0
PST130_13968	0	0	0	0	0	0	0	0	0	0
PST130_05083	0	0	0	0	0	0	0	0	0	0
PST130_06496	0	0	0	0	0	0	0	0	0	0
PST130_06482	0	0	0	0	0	0	0	0	0	0
PST130_07606	0	0	0	0	0	0	0	0	0	0
PST130_12774	0	0	0	0	0	0	0	0	0	0
PST130_06154	0	0	0	0	0	0	0	0	0	0
PST130_05068	0	0	0	0	0	0	0	0	0	0
PST130_14322	0	0	0	0	0	0	0	0	0	0
PST130_10283	0	0	0	0	0	0	0	0	0	0
PST130_02816	0	0	0	0	0	0	0	0	0	0
PST130_10754	0	0	0	0	0	0	0	0	0	0
PST130_09208	0	0	0	0	0	0	0	0	0	0
PST130_08124	0	0	0	0	0	0	0	0	0	0
PST130_01584	0	0	0	0	0	0	0	0	0	0
PST130_01064	0	0	0	0	0	0	0	0	0	0
PST130_03899	0	0	0	0	0	0	0	0	0	0
PST130_01576	0	0	0	0	0	0	0	0	0	0
PST130_13458	0	0.001	0.001	0.001	0.001	0	0.001	0.001	0	0
PST130_06748	0	0	0	0	0	0	0	0	0	0
PST130_00832	0	0	0	0	0	0	0	0	0	0
PST130_14347	0	0	0	0	0	0	0	0	0	0
PST130_04029	0	0	0	0	0	0	0	0	0	0
PST130_12920	0	0	0	0	0	0	0	0	0	0
PST130_12179	0	0	0	0	0	0	0	0	0	0
PST130_13757	0	0	0	0	0	0	0	0	0	0
PST130_05468	0	0	0	0	0	0	0	0	0	0
PST130_10930	0	0	0	0	0	0	0	0	0	0
PST130_12893	0	0	0	0	0	0	0	0	0	0
PST130_13183	0	0	0	0	0	0	0	0	0	0
PST130_17154	0	0	0	0	0	0	0	0	0	0
PST130_09772	0	0.0021	0.0021	0.0021	0.0021	0	0.0021	0.0021	0	0
PST130_03057	0	0	0	0	0	0	0	0	0	0
PST130_04918	0	0.0027	0.0027	0.0027	0.0027	0	0.0027	0.0027	0	0
PST130_15295	0	0	0	0	0	0	0	0	0	0
PST130_12875	0	0	0	0	0	0	0	0	0	0
PST130_09940	0	0	0	0	0	0	0	0	0	0
PST130_03447	0	0	0	0	0	0	0	0	0	0
PST130_03256	0	0	0	0	0	0	0	0	0	0
PST130_04931	0	0	0	0	0	0	0	0	0	0
PST130_00524	0	0	0	0	0	0	0	0	0	0
PST130_03382	0	0	0	0	0	0	0	0	0	0
PST130_08180	0	0	0	0	0	0	0	0	0	0
PST130_03477	0	0	0	0	0	0	0	0	0	0
PST130_06441	0	0	0	0	0	0	0	0	0	0
PST130_15469	0	0	0	0	0	0	0	0	0	0
PST130_15066	0	0	0	0	0	0	0	0	0	0
PST130_11500	0	0	0	0	0	0	0	0	0	0
PST130_03430	0	0	0	0	0	0	0	0	0	0
PST130_06720	0	0	0	0	0	0	0	0	0	0
PST130_11214	0	0	0	0	0	0	0	0	0	0
PST130_11937	0	0	0	0	0	0	0	0	0	0
PST130_10838	0	0	0	0	0	0	0	0	0	0
PST130_00615	0	0	0	0	0	0	0	0	0	0
PST130_13705	0	0	0	0	0	0	0	0	0	0
PST130_00767	0	0	0	0	0	0	0	0	0	0
PST130_16919	0	0	0	0	0	0	0	0	0	0
PST130_06237	0	0	0	0	0	0	0	0	0	0
PST130_13471	0	0	0	0	0	0	0	0	0	0
PST130_02680	0	0	0	0	0	0	0	0	0	0
PST130_08794	0	0	0	0	0	0	0	0	0	0
PST130_04437	0	0	0	0	0	0	0	0	0	0
PST130_01442	0	0	0	0	0	0	0	0	0	0
PST130_00698	0	0	0	0	0	0	0	0	0	0
PST130_04957	0	0	0	0	0	0	0	0	0	0
PST130_00355	0	0	0	0	0	0	0	0	0	0
PST130_05684	0	0	0	0	0	0	0	0	0	0
PST130_06060	0	0	0	0	0	0	0	0	0	0
PST130_05989	0	0	0	0	0	0	0	0	0	0
PST130_02215	0	0	0	0	0	0	0	0	0	0
PST130_05763	0	0	0	0	0	0	0	0	0	0
PST130_02479	0	0	0	0	0	0	0	0	0	0
PST130_10312	0	0	0	0	0	0	0	0	0	0
PST130_09032	0	0	0	0	0	0	0	0	0	0
PST130_05414	0	0	0	0	0	0	0	0	0	0
PST130_04527	0	0	0	0	0	0	0	0	0	0
PST130_00482	0	0	0	0	0	0	0	0	0	0
PST130_15470	0	0	0	0	0	0	0	0	0	0
PST130_14737	0	0	0	0	0	0	0	0	0	0
PST130_04160	0	0.0022	0.0022	0.0022	0.0022	0	0.0022	0.0022	0	0
PST130_00118	0	0	0	0	0	0	0	0	0	0
PST130_00364	0	0	0	0	0	0	0	0	0	0
PST130_13478	0	0	0	0	0	0	0	0	0	0
PST130_16385	0	0	0	0	0	0	0	0	0	0
PST130_12785	0	0	0	0	0	0	0	0	0	0
PST130_15070	0	0	0	0	0	0	0	0	0	0
PST130_09023	0	0	0	0	0	0	0	0	0	0
PST130_09666	0	0	0	0	0	0	0	0	0	0
PST130_02342	0	0	0	0	0	0	0	0	0	0
PST130_08953	0	0	0	0	0	0	0	0	0	0
PST130_11644	0	0	0	0	0	0	0	0	0	0
PST130_12469	0	0	0	0	0	0	0	0	0	0
PST130_09927	0	0	0	0	0	0	0	0	0	0
PST130_11915	0	0	0	0	0	0	0	0	0	0
PST130_04835	0	0	0	0	0	0	0	0	0	0
PST130_04618	0	0	0	0	0	0	0	0	0	0
PST130_14879	0	0	0	0	0	0	0	0	0	0
PST130_13488	0	0	0	0	0	0	0	0	0	0
PST130_00290	0	0	0	0	0	0	0	0	0	0
PST130_03092	0	0	0	0	0	0	0	0	0	0
PST130_05523	0	0	0	0	0	0	0	0	0	0
PST130_14448	0	0	0	0	0	0	0	0	0	0
PST130_00539	0	0	0	0	0	0	0	0	0	0
PST130_15868	0	0	0	0	0	0	0	0	0	0
PST130_12932	0	0	0	0	0	0	0	0	0	0
PST130_10309	0	0	0	0	0	0	0	0	0	0
PST130_13045	0	0	0	0	0	0	0	0	0	0
PST130_08280	0	0	0	0	0	0	0	0	0	0
PST130_16084	0	0	0	0	0	0	0	0	0	0
PST130_13665	0	0	0	0	0	0	0	0	0	0
PST130_11237	0	0	0	0	0	0	0	0	0	0
PST130_05103	0	0	0	0	0	0	0	0	0	0
PST130_02405	0	0	0	0	0	0	0	0	0	0
PST130_11498	0	0	0	0	0	0	0	0	0	0
PST130_07922	0	0	0	0	0	0	0	0	0	0
PST130_17621	0	0	0	0	0	0	0	0	0	0
PST130_11707	0	0	0	0	0	0	0	0	0	0
PST130_05295	0	0	0	0	0	0	0	0	0	0
PST130_12813	0	0	0	0	0	0	0	0	0	0
PST130_16775	0	0	0	0	0	0	0	0	0	0
PST130_00544	0	0.006	0.006	0.006	0.006	0	0.006	0.006	0	0
PST130_16352	0	0	0	0	0	0	0	0	0	0
PST130_15521	0	0	0	0	0	0	0	0	0	0
PST130_01611	0	0	0	0	0	0	0	0	0	0
PST130_12036	0	0	0	0	0	0	0	0	0	0
PST130_07251	0	0	0	0	0	0	0	0	0	0
PST130_13857	0	0	0	0	0	0	0	0	0	0
PST130_08190	0	0	0	0	0	0	0	0	0	0
PST130_14635	0	0	0	0	0	0	0	0	0	0
PST130_11561	0	0	0	0	0	0	0	0	0	0
PST130_14610	0	0	0	0	0	0	0	0	0	0
PST130_08287	0	0	0	0	0	0	0	0	0	0
PST130_05873	0	0	0	0	0	0	0	0	0	0
PST130_10720	0	0	0	0	0	0	0	0	0	0
PST130_03233	0	0	0	0	0	0	0	0	0	0
PST130_11293	0	0	0	0	0	0	0	0	0	0
PST130_09385	0	0	0	0	0	0	0	0	0	0
PST130_05172	0	0	0	0	0	0	0	0	0	0
PST130_14457	0	0	0	0	0	0	0	0	0	0
PST130_16862	0	0	0	0	0	0	0	0	0	0
PST130_03921	0	0.0011	0.0011	0.0011	0.0011	0	0.0011	0.0011	0	0
PST130_09267	0	0	0	0	0	0	0	0	0	0
PST130_06091	0	0	0	0	0	0	0	0	0	0
PST130_00599	0	0	0	0	0	0	0	0	0	0
PST130_10584	0	0	0	0	0	0	0	0	0	0
PST130_00178	0	0	0	0	0	0	0	0	0	0
PST130_14261	0	0	0	0	0	0	0	0	0	0
PST130_14952	0	0	0	0	0	0	0	0	0	0
PST130_15043	0	0	0	0	0	0	0	0	0	0
PST130_13539	0	0	0	0	0	0	0	0	0	0
PST130_02448	0	0	0	0	0	0	0	0	0	0
PST130_07633	0	0	0	0	0	0	0	0	0	0
PST130_16415	0	0	0	0	0	0	0	0	0	0
PST130_06477	0	0	0	0	0	0	0	0	0	0
PST130_03938	0	0	0	0	0	0	0	0	0	0
PST130_01940	0	0	0	0	0	0	0	0	0	0
PST130_12348	0	0	0	0	0	0	0	0	0	0
PST130_14664	0	0	0	0	0	0	0	0	0	0
PST130_00243	0	0	0	0	0	0	0	0	0	0
PST130_09192	0	0	0	0	0	0	0	0	0	0
PST130_13723	0	0	0	0	0	0	0	0	0	0
PST130_00206	0	0	0	0	0	0	0	0	0	0
PST130_13109	0	0	0	0	0	0	0	0	0	0
PST130_12083	0	0	0	0	0	0	0	0	0	0
PST130_02744	0	0	0	0	0	0	0	0	0	0
PST130_08901	0	0	0	0	0	0	0	0	0	0
PST130_00875	0	0	0	0	0	0	0	0	0	0
PST130_14136	0	0	0	0	0	0	0	0	0	0
PST130_07233	0	0	0	0	0	0	0	0	0	0
PST130_00942	0	0	0	0	0	0	0	0	0	0
PST130_17956	0	0	0	0	0	0	0	0	0	0
PST130_17417	0	0	0	0	0	0	0	0	0	0
PST130_15236	0	0	0	0	0	0	0	0	0	0
PST130_07522	0	0	0	0	0	0	0	0	0	0
PST130_07427	0	0	0	0	0	0	0	0	0	0
PST130_07605	0	0	0	0	0	0	0	0	0	0
PST130_13210	0	0	0	0	0	0	0	0	0	0
PST130_12646	0	0	0	0	0	0	0	0	0	0
PST130_05151	0	0	0	0	0	0	0	0	0	0
PST130_18052	0	0	0	0	0	0	0	0	0	0
PST130_01570	0	0	0	0	0	0	0	0	0	0
PST130_11041	0	0	0	0	0	0	0	0	0	0
PST130_00269	0	0	0	0	0	0	0	0	0	0
PST130_14477	0	0	0	0	0	0	0	0	0	0
PST130_11295	0	0	0	0	0	0	0	0	0	0
PST130_15789	0	0	0	0	0	0	0	0	0	0
PST130_07576	0	0	0	0	0	0	0	0	0	0
PST130_02073	0	0	0	0	0	0	0	0	0	0
PST130_06537	0	0	0	0	0	0	0	0	0	0
PST130_17189	0	0	0	0	0	0	0	0	0	0
PST130_16178	0	0	0	0	0	0	0	0	0	0
PST130_05813	0	0	0	0	0	0	0	0	0	0
PST130_02684	0	0.0022	0.0022	0.0022	0.0022	0	0.0022	0.0022	0	0
PST130_16378	0	0	0	0	0	0	0	0	0	0
PST130_13623	0	0	0	0	0	0	0	0	0	0
PST130_13260	0	0	0	0	0	0	0	0	0	0
PST130_02409	0	0	0	0	0	0	0	0	0	0
PST130_08561	0	0	0	0	0	0	0	0	0	0
PST130_00349	0	0	0	0	0	0	0	0	0	0
PST130_07221	0	0	0	0	0	0	0	0	0	0
PST130_00835	0	0	0	0	0	0	0	0	0	0
PST130_06862	0	0	0	0	0	0	0	0	0	0
PST130_16733	0	0	0	0	0	0	0	0	0	0
PST130_04272	0	0	0	0	0	0	0	0	0	0
PST130_14629	0	0	0	0	0	0	0	0	0	0
PST130_16823	0	0	0	0	0	0	0	0	0	0
PST130_15551	0	0.0004	0.0004	0.0004	0.0004	0	0.0004	0.0004	0	0
PST130_14708	0	0	0	0	0	0	0	0	0	0
PST130_11045	0	0	0	0	0	0	0	0	0	0
PST130_10668	0	0	0	0	0	0	0	0	0	0
PST130_10458	0	0	0	0	0	0	0	0	0	0
PST130_04311	0	0	0	0	0	0	0	0	0	0
PST130_03468	0	0	0	0	0	0	0	0	0	0
PST130_07022	0	0	0	0	0	0	0	0	0	0
PST130_01506	0	0	0	0	0	0	0	0	0	0
PST130_13055	0	0	0	0	0	0	0	0	0	0
PST130_12144	0	0	0	0	0	0	0	0	0	0
PST130_04297	0	0	0	0	0	0	0	0	0	0
PST130_10729	0	0	0	0	0	0	0	0	0	0
PST130_01600	0	0	0	0	0	0	0	0	0	0
PST130_16938	0	0	0	0	0	0	0	0	0	0
PST130_05400	0	0	0	0	0	0	0	0	0	0
PST130_07166	0	0	0	0	0	0	0	0	0	0
PST130_15221	0	0	0	0	0	0	0	0	0	0
PST130_01597	0	0	0	0	0	0	0	0	0	0
PST130_14104	0	0	0	0	0	0	0	0	0	0
PST130_07062	0	0	0	0	0	0	0	0	0	0
PST130_02653	0	0	0	0	0	0	0	0	0	0
PST130_17726	0	0	0	0	0	0	0	0	0	0
PST130_14526	0	0	0	0	0	0	0	0	0	0
PST130_08426	0	0	0	0	0	0	0	0	0	0
PST130_06048	0	0	0	0	0	0	0	0	0	0
PST130_11822	0	0	0	0	0	0	0	0	0	0
PST130_15866	0	0	0	0	0	0	0	0	0	0
PST130_11008	0	0	0	0	0	0	0	0	0	0
PST130_16995	0	0	0	0	0	0	0	0	0	0
PST130_09668	0	0.0034	0.0034	0.0034	0.0034	0	0.0034	0.0034	0	0
PST130_15926	0	0	0	0	0	0	0	0	0	0
PST130_14428	0	0	0	0	0	0	0	0	0	0
PST130_15371	0	0	0	0	0	0	0	0	0	0
PST130_08286	0	0	0	0	0	0	0	0	0	0
PST130_11637	0	0	0	0	0	0	0	0	0	0
PST130_05477	0	0	0	0	0	0	0	0	0	0
PST130_08241	0	0	0	0	0	0	0	0	0	0
PST130_06896	0	0	0	0	0	0	0	0	0	0
PST130_03501	0	0	0	0	0	0	0	0	0	0
PST130_00170	0	0	0	0	0	0	0	0	0	0
PST130_05159	0	0	0	0	0	0	0	0	0	0
PST130_00372	0	0	0	0	0	0	0	0	0	0
PST130_12300	0	0	0	0	0	0	0	0	0	0
PST130_10874	0	0	0	0	0	0	0	0	0	0
PST130_02985	0	0	0	0	0	0	0	0	0	0
PST130_02065	0	0	0	0	0	0	0	0	0	0
PST130_06817	0	0	0	0	0	0	0	0	0	0
PST130_18033	0	0	0	0	0	0	0	0	0	0
PST130_16797	0	0	0	0	0	0	0	0	0	0
PST130_11184	0	0	0	0	0	0	0	0	0	0
PST130_01432	0	0	0	0	0	0	0	0	0	0
PST130_17344	0	0	0	0	0	0	0	0	0	0
PST130_08598	0	0	0	0	0	0	0	0	0	0
PST130_15029	0	0	0	0	0	0	0	0	0	0
PST130_08560	0	0	0	0	0	0	0	0	0	0
PST130_14687	0	0	0	0	0	0	0	0	0	0
PST130_13956	0	0	0	0	0	0	0	0	0	0
PST130_15437	0	0	0	0	0	0	0	0	0	0
PST130_08279	0	0	0	0	0	0	0	0	0	0
PST130_07008	0	0	0	0	0	0	0	0	0	0
PST130_06673	0	0	0	0	0	0	0	0	0	0
PST130_08135	0	0	0	0	0	0	0	0	0	0
PST130_14387	0	0	0	0	0	0	0	0	0	0
PST130_03446	0	0	0	0	0	0	0	0	0	0
PST130_00659	0	0	0	0	0	0	0	0	0	0
PST130_01959	0	0	0	0	0	0	0	0	0	0
PST130_13101	0	0	0	0	0	0	0	0	0	0
PST130_14024	0	0	0	0	0	0	0	0	0	0
PST130_09073	0	0	0	0	0	0	0	0	0	0
PST130_03070	0	0	0	0	0	0	0	0	0	0
PST130_07203	0	0	0	0	0	0	0	0	0	0
PST130_17291	0	0	0	0	0	0	0	0	0	0
PST130_09232	0	0	0	0	0	0	0	0	0	0
PST130_10009	0	0	0	0	0	0	0	0	0	0
PST130_13275	0	0	0	0	0	0	0	0	0	0
PST130_14662	0	0	0	0	0	0	0	0	0	0
PST130_06457	0	0	0	0	0	0	0	0	0	0
PST130_02734	0	0	0	0	0	0	0	0	0	0
PST130_14932	0	0	0	0	0	0	0	0	0	0
PST130_14085	0	0	0	0	0	0	0	0	0	0
PST130_12608	0	0	0	0	0	0	0	0	0	0
PST130_08299	0	0	0	0	0	0	0	0	0	0
PST130_05970	0	0	0	0	0	0	0	0	0	0
PST130_08164	0	0	0	0	0	0	0	0	0	0
PST130_01878	0	0	0	0	0	0	0	0	0	0
PST130_00859	0	0	0	0	0	0	0	0	0	0
PST130_14731	0	0	0	0	0	0	0	0	0	0
PST130_16572	0	0	0	0	0	0	0	0	0	0
PST130_11010	0	0	0	0	0	0	0	0	0	0
PST130_01412	0	0	0	0	0	0	0	0	0	0
PST130_03627	0	0	0	0	0	0	0	0	0	0
PST130_10502	0	0	0	0	0	0	0	0	0	0
PST130_12539	0	0	0	0	0	0	0	0	0	0
PST130_03811	0	0	0	0	0	0	0	0	0	0
PST130_16851	0	0	0	0	0	0	0	0	0	0
PST130_10216	0	0	0	0	0	0	0	0	0	0
PST130_00685	0	0	0	0	0	0	0	0	0	0
PST130_10278	0	0	0	0	0	0	0	0	0	0
PST130_06802	0	0	0	0	0	0	0	0	0	0
PST130_06687	0.0035	0	0.0035	0	0.0035	0	0	0.0035	0	0
PST130_05237	0	0	0	0	0	0	0	0	0	0
PST130_01713	0	0	0	0	0	0	0	0	0	0
PST130_16757	0	0	0	0	0	0	0	0	0	0
PST130_15454	0	0	0	0	0	0	0	0	0	0
PST130_13150	0	0	0	0	0	0	0	0	0	0
PST130_07728	0	0	0	0	0	0	0	0	0	0
PST130_13057	0	0	0	0	0	0	0	0	0	0
PST130_08976	0	0	0	0	0	0	0	0	0	0
PST130_10406	0	0	0	0	0	0	0	0	0	0
PST130_08081	0	0	0	0	0	0	0	0	0	0
PST130_12117	0	0	0	0	0	0	0	0	0	0
PST130_04383	0	0	0	0	0	0	0	0	0	0
PST130_07486	0	0	0	0	0	0	0	0	0	0
PST130_12706	0	0	0	0	0	0	0	0	0	0
PST130_01557	0	0	0	0	0	0	0	0	0	0
PST130_08058	0.0009	0.0009	0	0.0009	0	0	0.0009	0	0	0
PST130_06782	0	0	0	0	0	0	0	0	0	0
PST130_00997	0	0	0	0	0	0	0	0	0	0
PST130_15905	0	0	0	0	0	0	0	0	0	0
PST130_07087	0	0	0	0	0	0	0	0	0	0
PST130_00824	0	0	0	0	0	0	0	0	0	0
PST130_07700	0	0	0	0	0	0	0	0	0	0
PST130_06133	0	0	0	0	0	0	0	0	0	0
PST130_03951	0	0	0	0	0	0	0	0	0	0
PST130_04613	0	0	0	0	0	0	0	0	0	0
PST130_12326	0	0	0	0	0	0	0	0	0	0
PST130_03084	0	0	0	0	0	0	0	0	0	0
PST130_14179	0	0	0	0	0	0	0	0	0	0
PST130_10254	0	0	0	0	0	0	0	0	0	0
PST130_17559	0	0	0	0	0	0	0	0	0	0
PST130_17943	0	0	0	0	0	0	0	0	0	0
PST130_06326	0.0035	0	0.0035	0	0.0035	0	0	0.0035	0	0
PST130_14908	0	0	0	0	0	0	0	0	0	0
PST130_02122	0	0	0	0	0	0	0	0	0	0
PST130_17585	0	0	0	0	0	0	0	0	0	0
PST130_14689	0	0	0	0	0	0	0	0	0	0
PST130_01696	0	0	0	0	0	0	0	0	0	0
PST130_01313	0	0	0	0	0	0	0	0	0	0
PST130_01239	0	0	0	0	0	0	0	0	0	0
PST130_10727	0	0	0	0	0	0	0	0	0	0
PST130_15752	0	0	0	0	0	0	0	0	0	0
PST130_04670	0	0	0	0	0	0	0	0	0	0
PST130_12153	0	0	0	0	0	0	0	0	0	0
PST130_01521	0	0	0	0	0	0	0	0	0	0
PST130_12461	0	0	0	0	0	0	0	0	0	0
PST130_11229	0	0	0	0	0	0	0	0	0	0
PST130_04777	0	0	0	0	0	0	0	0	0	0
PST130_00677	0	0	0	0	0	0	0	0	0	0
PST130_12133	0	0.0012	0.0012	0.0012	0.0012	0	0.0012	0.0012	0	0
PST130_07337	0	0.0005	0.0005	0.0005	0.0005	0	0.0005	0.0005	0	0
PST130_03290	0	0	0	0	0	0	0	0	0	0
[truncated: 15,913 more rows]

## Sheet: PST-43
Gene ID	PST-21 vs. PST-43	PST-130 vs. PST-43	PST-130 vs. PST-21	PST-0821 vs. PST-43	PST-0821 vs. PST-21	PST-0821 vs. PST-130	PST-877 vs. PST-43	PST-877 vs. PST-21	PST-877 vs. PST-130	PST-877 vs. PST-0821
PST43_00795	0	0	0	0	0	0	0.0091	0.0091	0.0091	0.0091
PST43_05630	0	0	0	0.008	0.008	0.008	0	0	0	0.008
PST43_14761	0	0	0	0.0073	0.0073	0.0073	0	0	0	0.0073
PST43_19386	0.007	0	0.007	0	0.007	0	0.007	0.0141	0.007	0.007
PST43_12454	0	0	0	0	0	0	0.0069	0.0069	0.0069	0.0069
PST43_09972	0	0	0	0	0	0	0.0066	0.0066	0.0066	0.0066
PST43_16617	0	0	0	0.0064	0.0064	0.0064	0	0	0	0.0064
PST43_10406	0	0.0062	0.0062	0.0062	0.0062	0	0	0	0.0062	0.0062
PST43_03590	0.006	0.0119	0.0059	0.012	0.006	0.0119	0.0059	0.012	0.0179	0.006
PST43_16727	0	0	0	0.0056	0.0056	0.0056	0	0	0	0.0056
PST43_10858	0	0	0	0.0056	0.0056	0.0056	0	0	0	0.0056
PST43_18718	0	0	0	0	0	0	0.0055	0.0055	0.0055	0.0055
PST43_08929	0	0	0	0.0053	0.0053	0.0053	0	0	0	0.0053
PST43_15488	0	0.0051	0.0051	0.0051	0.0051	0	0	0	0.0051	0.0051
PST43_18313	0	0	0	0	0	0	0.0049	0.0049	0.0049	0.0049
PST43_01332	0	0	0	0	0	0	0.0049	0.0049	0.0049	0.0049
PST43_09216	0	0	0	0	0	0	0.0047	0.0047	0.0047	0.0047
PST43_03127	0.0044	0.0044	0	0.0044	0	0	0	0.0044	0.0044	0.0044
PST43_18729	0.0044	0	0.0044	0.0088	0.0133	0.0088	0.0044	0.0088	0.0044	0.0044
PST43_05696	0	0.0127	0.0127	0.0042	0.0042	0.0171	0	0	0.0127	0.0042
PST43_18543	0	0.0041	0.0041	0.0041	0.0041	0	0	0	0.0041	0.0041
PST43_20294	0	0	0	0.0039	0.0039	0.0039	0	0	0	0.0039
PST43_09939	0	0	0	0.0039	0.0039	0.0039	0	0	0	0.0039
PST43_07717	0.0039	0.0039	0	0	0.0039	0.0039	0.0039	0.0078	0.0078	0.0039
PST43_11442	0	0	0	0.0037	0.0037	0.0037	0	0	0	0.0037
PST43_11605	0	0.0037	0.0037	0	0	0.0037	0.0037	0.0037	0	0.0037
PST43_00404	0	0	0	0.0036	0.0036	0.0036	0	0	0	0.0036
PST43_06075	0.0072	0.0036	0.0036	0.0036	0.0036	0	0	0.0072	0.0036	0.0036
PST43_19370	0	0	0	0.0034	0.0034	0.0034	0	0	0	0.0034
PST43_00623	0.0034	0	0.0034	0.0034	0.0068	0.0034	0	0.0034	0	0.0034
PST43_00089	0	0.0034	0.0034	0	0	0.0034	0.0034	0.0034	0	0.0034
PST43_09337	0	0	0	0.0033	0.0033	0.0033	0	0	0	0.0033
PST43_06358	0	0	0	0.0032	0.0032	0.0032	0	0	0	0.0032
PST43_09325	0	0.0031	0.0031	0	0	0.0031	0.0031	0.0031	0.0063	0.0031
PST43_11038	0.0031	0.0031	0	0	0.0031	0.0031	0.0031	0	0	0.0031
PST43_14954	0	0	0	0	0	0	0.003	0.003	0.003	0.003
PST43_01493	0	0	0	0.003	0.003	0.003	0	0	0	0.003
PST43_20863	0	0	0	0.003	0.003	0.003	0	0	0	0.003
PST43_10402	0	0	0	0.003	0.003	0.003	0	0	0	0.003
PST43_06604	0	0.0028	0.0028	0.0028	0.0028	0.0057	0	0	0.0028	0.0028
PST43_12384	0.0028	0	0.0028	0.0028	0.0056	0.0028	0	0.0028	0	0.0028
PST43_13121	0	0	0	0.0028	0.0028	0.0028	0	0	0	0.0028
PST43_14382	0.0055	0	0.0055	0.0028	0.0028	0.0028	0	0.0055	0	0.0028
PST43_13244	0	0	0	0.0028	0.0028	0.0028	0	0	0	0.0028
PST43_01702	0	0	0	0.0028	0.0028	0.0028	0	0	0	0.0028
PST43_15771	0	0	0	0.0014	0.0014	0.0014	0.0014	0.0014	0.0014	0.0027
PST43_18894	0.0027	0.0027	0	0.0027	0	0	0	0.0027	0.0027	0.0027
PST43_15701	0	0	0	0	0	0	0.0026	0.0026	0.0026	0.0026
PST43_11091	0	0	0	0	0	0	0.0026	0.0026	0.0026	0.0026
PST43_20074	0.0024	0.0047	0.0024	0.0024	0	0.0024	0	0.0024	0.0047	0.0024
PST43_06485	0	0	0	0	0	0	0.0023	0.0023	0.0023	0.0023
PST43_00228	0	0	0	0	0	0	0.0023	0.0023	0.0023	0.0023
PST43_13143	0	0.0023	0.0023	0.0023	0.0023	0.0045	0	0	0.0023	0.0023
PST43_17711	0	0	0	0.0022	0.0022	0.0022	0	0	0	0.0022
PST43_02132	0	0	0	0.0022	0.0022	0.0022	0	0	0	0.0022
PST43_20814	0.0021	0.0021	0	0.0021	0.0043	0.0043	0	0.0021	0.0021	0.0021
PST43_02626	0	0	0	0	0	0	0.0021	0.0021	0.0021	0.0021
PST43_17553	0	0	0	0	0	0	0.0021	0.0021	0.0021	0.0021
PST43_13230	0.0021	0.0021	0	0	0.0021	0.0021	0.0021	0.0043	0.0043	0.0021
PST43_07195	0	0	0	0.002	0.002	0.002	0	0	0	0.002
PST43_09409	0.002	0	0.002	0.002	0	0.002	0	0.002	0	0.002
PST43_02703	0.0019	0.0019	0.0039	0.0019	0.0039	0.0039	0	0.0019	0.0019	0.0019
PST43_04481	0	0	0	0.0019	0.0019	0.0019	0	0	0	0.0019
PST43_18081	0.0019	0.0019	0	0	0.0019	0.0019	0.0019	0	0	0.0019
PST43_16267	0	0	0	0.0018	0.0018	0.0018	0	0	0	0.0018
PST43_12507	0	0	0	0.0018	0.0018	0.0018	0	0	0	0.0018
PST43_08022	0	0	0	0.0036	0.0036	0.0036	0.0018	0.0018	0.0018	0.0018
PST43_17592	0.0033	0.005	0.0084	0	0.0033	0.005	0.0017	0.005	0.0067	0.0017
PST43_14882	0.0034	0	0.0034	0	0.0034	0	0.0017	0.0051	0.0017	0.0017
PST43_15041	0.0035	0	0.0035	0.0017	0.0017	0.0017	0	0.0035	0	0.0017
PST43_15596	0	0	0	0	0	0	0.0016	0.0016	0.0016	0.0016
PST43_17319	0	0	0	0.0015	0.0015	0.0015	0	0	0	0.0015
PST43_11676	0.0015	0.0015	0	0	0.0015	0.0015	0.0015	0	0	0.0015
PST43_14454	0	0	0	0.0015	0.0015	0.0015	0.0031	0.0031	0.0031	0.0015
PST43_10483	0.0014	0.0014	0	0.0014	0	0	0	0.0014	0.0014	0.0014
PST43_03777	0	0.0014	0.0014	0.0014	0.0014	0	0	0	0.0014	0.0014
PST43_18031	0	0	0	0.0013	0.0013	0.0013	0	0	0	0.0013
PST43_13525	0.0013	0.0013	0	0	0.0013	0.0013	0.0013	0.0026	0.0026	0.0013
PST43_13593	0.0067	0	0.0067	0.0013	0.008	0.0013	0	0.0067	0	0.0013
PST43_05795	0	0	0	0.0012	0.0012	0.0012	0	0	0	0.0012
PST43_17779	0.0011	0	0.0011	0	0.0011	0	0.0011	0	0.0011	0.0011
PST43_03154	0	0.0011	0.0011	0	0	0.0011	0.0011	0.0011	0	0.0011
PST43_11088	0	0	0	0	0	0	0.001	0.001	0.001	0.001
PST43_12301	0.0031	0	0.0031	0	0.0031	0	0.001	0.0041	0.001	0.001
PST43_12988	0.0019	0.001	0.0029	0.001	0.0029	0.0019	0	0.0019	0.001	0.001
PST43_00985	0.002	0.0031	0.001	0	0.002	0.0031	0.001	0.001	0.002	0.001
PST43_11344	0.001	0	0.001	0.001	0	0.001	0	0.001	0	0.001
PST43_07833	0	0	0	0.0009	0.0009	0.0009	0	0	0	0.0009
PST43_14049	0	0	0	0.0009	0.0009	0.0009	0	0	0	0.0009
PST43_12004	0.0018	0.0009	0.0027	0	0.0018	0.0009	0.0009	0.0009	0.0018	0.0009
PST43_03601	0	0	0	0.0008	0.0008	0.0008	0	0	0	0.0008
PST43_14596	0	0	0	0.0007	0.0007	0.0007	0	0	0	0.0007
PST43_14541	0	0.0007	0.0007	0.0007	0.0007	0	0	0	0.0007	0.0007
PST43_19656	0	0	0	0	0	0	0.0006	0.0006	0.0006	0.0006
PST43_14512	0	0	0	0	0	0	0.0005	0.0005	0.0005	0.0005
PST43_17693	0.0005	0.0005	0	0.0005	0	0	0	0.0005	0.0005	0.0005
PST43_04648	0	0.0019	0.0019	0.0005	0.0005	0.0014	0	0	0.0019	0.0005
PST43_09087	0	0	0	0.0004	0.0004	0.0004	0	0	0	0.0004
PST43_02209	0.0022	0.0018	0.0004	0	0.0022	0.0018	0.0004	0.0018	0.0013	0.0004
PST43_08599	0	0	0	0	0	0	0	0	0	0
PST43_14195	0	0	0	0	0	0	0	0	0	0
PST43_18365	0	0	0	0	0	0	0	0	0	0
PST43_06692	0	0	0	0	0	0	0	0	0	0
PST43_19597	0	0	0	0	0	0	0	0	0	0
PST43_13248	0.0025	0.0025	0	0	0.0025	0.0025	0	0.0025	0.0025	0
PST43_04071	0.0048	0	0.0048	0	0.0048	0	0	0.0048	0	0
PST43_01471	0	0	0	0	0	0	0	0	0	0
PST43_19528	0.0039	0	0.0039	0	0.0039	0	0	0.0039	0	0
PST43_03636	0	0	0	0	0	0	0	0	0	0
PST43_16492	0	0	0	0	0	0	0	0	0	0
PST43_13883	0	0	0	0	0	0	0	0	0	0
PST43_11322	0	0	0	0	0	0	0	0	0	0
PST43_03167	0	0	0	0	0	0	0	0	0	0
PST43_06821	0	0	0	0	0	0	0	0	0	0
PST43_10347	0	0	0	0	0	0	0	0	0	0
PST43_07415	0	0	0	0	0	0	0	0	0	0
PST43_16894	0	0	0	0	0	0	0	0	0	0
PST43_11571	0	0	0	0	0	0	0	0	0	0
PST43_10078	0	0	0	0	0	0	0	0	0	0
PST43_10150	0	0	0	0	0	0	0	0	0	0
PST43_10579	0	0	0	0	0	0	0	0	0	0
PST43_09570	0	0	0	0	0	0	0	0	0	0
PST43_10773	0	0	0	0	0	0	0	0	0	0
PST43_04238	0	0	0	0	0	0	0	0	0	0
PST43_04004	0	0	0	0	0	0	0	0	0	0
PST43_12496	0	0	0	0	0	0	0	0	0	0
PST43_08315	0	0	0	0	0	0	0	0	0	0
PST43_20887	0	0	0	0	0	0	0	0	0	0
PST43_20502	0	0	0	0	0	0	0	0	0	0
PST43_10230	0	0	0	0	0	0	0	0	0	0
PST43_11017	0	0	0	0	0	0	0	0	0	0
PST43_11716	0	0	0	0	0	0	0	0	0	0
PST43_00995	0	0	0	0	0	0	0	0	0	0
PST43_07048	0	0	0	0	0	0	0	0	0	0
PST43_15512	0	0	0	0	0	0	0	0	0	0
PST43_14798	0	0	0	0	0	0	0	0	0	0
PST43_01322	0	0	0	0	0	0	0	0	0	0
PST43_20244	0	0	0	0	0	0	0	0	0	0
PST43_02768	0	0	0	0	0	0	0	0	0	0
PST43_07297	0	0	0	0	0	0	0	0	0	0
PST43_15687	0	0.0025	0.0025	0	0	0.0025	0	0	0.0025	0
PST43_10670	0	0	0	0	0	0	0	0	0	0
PST43_08355	0	0	0	0	0	0	0	0	0	0
PST43_04760	0	0	0	0	0	0	0	0	0	0
PST43_04065	0	0	0	0	0	0	0	0	0	0
PST43_13346	0	0	0	0	0	0	0	0	0	0
PST43_19903	0	0	0	0	0	0	0	0	0	0
PST43_11257	0	0	0	0	0	0	0	0	0	0
PST43_08311	0	0	0	0	0	0	0	0	0	0
PST43_17272	0	0	0	0	0	0	0	0	0	0
PST43_13209	0	0	0	0	0	0	0	0	0	0
PST43_10073	0	0	0	0	0	0	0	0	0	0
PST43_15401	0	0	0	0	0	0	0	0	0	0
PST43_18155	0	0	0	0	0	0	0	0	0	0
PST43_07841	0	0	0	0	0	0	0	0	0	0
PST43_17822	0	0	0	0	0	0	0	0	0	0
PST43_03475	0	0	0	0	0	0	0	0	0	0
PST43_03347	0	0	0	0	0	0	0	0	0	0
PST43_01097	0	0	0	0	0	0	0	0	0	0
PST43_07630	0	0	0	0	0	0	0	0	0	0
PST43_07018	0.0191	0.0084	0.0106	0	0.0191	0.0084	0	0.0191	0.0084	0
PST43_12209	0	0	0	0	0	0	0	0	0	0
PST43_01282	0	0	0	0	0	0	0	0	0	0
PST43_03350	0	0	0	0	0	0	0	0	0	0
PST43_00819	0	0	0	0	0	0	0	0	0	0
PST43_16120	0.0015	0	0.0015	0.0005	0.001	0.0005	0.0005	0.001	0.0005	0
PST43_15909	0	0	0	0	0	0	0	0	0	0
PST43_02770	0	0	0	0	0	0	0	0	0	0
PST43_19186	0	0	0	0	0	0	0	0	0	0
PST43_15420	0	0	0	0	0	0	0	0	0	0
PST43_20890	0	0	0	0	0	0	0	0	0	0
PST43_10474	0.0024	0.0024	0	0	0.0024	0.0024	0	0.0024	0.0024	0
PST43_00064	0	0	0	0	0	0	0	0	0	0
PST43_18534	0	0	0	0	0	0	0	0	0	0
PST43_07326	0	0	0	0	0	0	0	0	0	0
PST43_13446	0	0	0	0	0	0	0	0	0	0
PST43_05927	0	0	0	0	0	0	0	0	0	0
PST43_20598	0	0	0	0	0	0	0	0	0	0
PST43_09574	0	0	0	0	0	0	0	0	0	0
PST43_10066	0	0	0	0	0	0	0	0	0	0
PST43_02715	0	0	0	0	0	0	0	0	0	0
PST43_08149	0.0128	0.0101	0.0025	0	0.0128	0.0101	0	0.0128	0.0101	0
PST43_15503	0	0	0	0	0	0	0	0	0	0
PST43_12358	0	0	0	0	0	0	0	0	0	0
PST43_06024	0	0	0	0	0	0	0	0	0	0
PST43_04230	0	0	0	0	0	0	0	0	0	0
PST43_07322	0	0	0	0	0	0	0	0	0	0
PST43_12434	0	0	0	0	0	0	0	0	0	0
PST43_02923	0	0	0	0	0	0	0	0	0	0
PST43_16213	0	0	0	0	0	0	0	0	0	0
PST43_11803	0	0	0	0	0	0	0	0	0	0
PST43_05227	0	0	0	0	0	0	0	0	0	0
PST43_11597	0	0	0	0	0	0	0	0	0	0
PST43_12255	0	0	0	0	0	0	0	0	0	0
PST43_17169	0.0005	0	0.0005	0	0.0005	0	0	0.0005	0	0
PST43_00001	0	0	0	0	0	0	0	0	0	0
PST43_18676	0	0	0	0	0	0	0	0	0	0
PST43_04618	0	0	0	0	0	0	0	0	0	0
PST43_19727	0	0	0	0	0	0	0	0	0	0
PST43_20871	0	0	0	0	0	0	0	0	0	0
PST43_10574	0	0	0	0	0	0	0	0	0	0
PST43_16665	0	0	0	0	0	0	0	0	0	0
PST43_02847	0.0018	0	0.0018	0	0.0018	0	0	0.0018	0	0
PST43_14805	0	0	0	0	0	0	0	0	0	0
PST43_10935	0	0	0	0	0	0	0	0	0	0
PST43_01664	0.0068	0	0.0068	0	0.0068	0	0	0.0068	0	0
PST43_09628	0	0	0	0	0	0	0	0	0	0
PST43_08584	0	0	0	0	0	0	0	0	0	0
PST43_03656	0	0	0	0	0	0	0	0	0	0
PST43_08912	0	0	0	0	0	0	0	0	0	0
PST43_20149	0	0	0	0	0	0	0	0	0	0
PST43_06132	0	0	0	0	0	0	0	0	0	0
PST43_12133	0	0	0	0	0	0	0	0	0	0
PST43_04923	0	0	0	0	0	0	0	0	0	0
PST43_10067	0	0	0	0	0	0	0	0	0	0
PST43_20070	0	0	0	0	0	0	0	0	0	0
PST43_17846	0	0	0	0	0	0	0	0	0	0
PST43_00003	0	0	0	0	0	0	0	0	0	0
PST43_20733	0	0	0	0	0	0	0	0	0	0
PST43_00715	0	0	0	0	0	0	0	0	0	0
PST43_20812	0	0	0	0	0	0	0	0	0	0
PST43_14482	0	0	0	0	0	0	0	0	0	0
PST43_03177	0	0	0	0	0	0	0	0	0	0
PST43_02191	0	0	0	0	0	0	0	0	0	0
PST43_03766	0	0	0	0	0	0	0	0	0	0
PST43_06547	0	0	0	0	0	0	0	0	0	0
PST43_19586	0	0	0	0	0	0	0	0	0	0
PST43_08229	0	0	0	0	0	0	0	0	0	0
PST43_20998	0	0	0	0	0	0	0	0	0	0
PST43_16901	0.0036	0	0.0036	0	0.0036	0	0	0.0036	0	0
PST43_02990	0	0	0	0	0	0	0	0	0	0
PST43_00481	0.0031	0	0.0031	0	0.0031	0	0	0.0031	0	0
PST43_00150	0	0	0	0	0	0	0	0	0	0
PST43_11564	0	0	0	0	0	0	0	0	0	0
PST43_01985	0	0	0	0	0	0	0	0	0	0
PST43_13478	0	0	0	0	0	0	0	0	0	0
PST43_17672	0	0	0	0	0	0	0	0	0	0
PST43_13996	0	0	0	0	0	0	0	0	0	0
PST43_14758	0	0	0	0	0	0	0	0	0	0
PST43_20554	0	0	0	0	0	0	0	0	0	0
PST43_18820	0	0	0	0	0	0	0	0	0	0
PST43_17424	0	0	0	0	0	0	0	0	0	0
PST43_13788	0	0	0	0	0	0	0	0	0	0
PST43_09718	0	0	0	0	0	0	0	0	0	0
PST43_10388	0	0	0	0	0	0	0	0	0	0
PST43_14396	0	0	0	0	0	0	0	0	0	0
PST43_01038	0	0	0	0	0	0	0	0	0	0
PST43_13119	0	0	0	0	0	0	0	0	0	0
PST43_20103	0	0	0	0	0	0	0	0	0	0
PST43_10074	0.0041	0.0041	0	0	0.0041	0.0041	0	0.0041	0.0041	0
PST43_05683	0.0022	0	0.0022	0	0.0022	0	0	0.0022	0	0
PST43_03096	0	0	0	0	0	0	0	0	0	0
PST43_05598	0	0	0	0	0	0	0	0	0	0
PST43_07161	0	0	0	0	0	0	0	0	0	0
PST43_06001	0	0	0	0	0	0	0	0	0	0
PST43_12444	0	0	0	0	0	0	0	0	0	0
PST43_15217	0	0	0	0	0	0	0	0	0	0
PST43_15159	0	0	0	0	0	0	0	0	0	0
PST43_15444	0	0	0	0	0	0	0	0	0	0
PST43_03353	0	0	0	0	0	0	0	0	0	0
PST43_05941	0	0	0	0	0	0	0	0	0	0
PST43_20650	0.0047	0.0071	0.0024	0	0.0047	0.0071	0	0.0047	0.0071	0
PST43_02120	0	0	0	0	0	0	0	0	0	0
PST43_01837	0	0	0	0	0	0	0	0	0	0
PST43_12333	0	0	0	0	0	0	0	0	0	0
PST43_05748	0	0	0	0	0	0	0	0	0	0
PST43_18051	0	0	0	0	0	0	0	0	0	0
PST43_12586	0	0	0	0	0	0	0	0	0	0
PST43_19047	0	0	0	0	0	0	0	0	0	0
PST43_04212	0	0.0081	0.0081	0	0	0.0081	0	0	0.0081	0
PST43_11152	0	0	0	0	0	0	0	0	0	0
PST43_08432	0	0	0	0	0	0	0	0	0	0
PST43_08034	0	0	0	0	0	0	0	0	0	0
PST43_03087	0	0	0	0	0	0	0	0	0	0
PST43_12327	0	0	0	0	0	0	0	0	0	0
PST43_18136	0	0	0	0	0	0	0	0	0	0
PST43_03892	0	0	0	0	0	0	0	0	0	0
PST43_08692	0	0	0	0	0	0	0	0	0	0
PST43_14655	0	0.002	0.002	0	0	0.002	0	0	0.002	0
PST43_11806	0	0	0	0	0	0	0	0	0	0
PST43_06819	0	0	0	0	0	0	0	0	0	0
PST43_18865	0	0.0018	0.0018	0	0	0.0018	0	0	0.0018	0
PST43_15229	0	0	0	0	0	0	0	0	0	0
PST43_20087	0.0029	0	0.0029	0	0.0029	0	0	0.0029	0	0
PST43_19623	0	0	0	0	0	0	0	0	0	0
PST43_14199	0	0	0	0	0	0	0	0	0	0
PST43_09052	0	0	0	0	0	0	0	0	0	0
PST43_14114	0	0	0	0	0	0	0	0	0	0
PST43_06626	0	0	0	0	0	0	0	0	0	0
PST43_10851	0	0	0	0	0	0	0	0	0	0
PST43_18340	0	0	0	0	0	0	0	0	0	0
PST43_08560	0	0	0	0	0	0	0	0	0	0
PST43_04668	0	0	0	0	0	0	0	0	0	0
PST43_05874	0	0	0	0	0	0	0	0	0	0
PST43_10902	0	0	0	0	0	0	0	0	0	0
PST43_14942	0	0	0	0	0	0	0	0	0	0
PST43_09731	0	0	0	0	0	0	0	0	0	0
PST43_14248	0	0	0	0	0	0	0	0	0	0
PST43_16181	0	0	0	0	0	0	0	0	0	0
PST43_04546	0	0	0	0	0	0	0	0	0	0
PST43_11766	0	0	0	0	0	0	0	0	0	0
PST43_01372	0	0	0	0	0	0	0	0	0	0
PST43_15991	0	0	0	0	0	0	0	0	0	0
PST43_05794	0	0	0	0	0	0	0	0	0	0
PST43_13497	0	0	0	0	0	0	0	0	0	0
PST43_10541	0	0	0	0	0	0	0	0	0	0
PST43_19914	0	0	0	0	0	0	0	0	0	0
PST43_10062	0	0	0	0	0	0	0	0	0	0
PST43_01996	0.0047	0	0.0047	0	0.0047	0	0	0.0047	0	0
PST43_18517	0	0	0	0	0	0	0	0	0	0
PST43_01825	0	0	0	0	0	0	0	0	0	0
PST43_15485	0	0	0	0	0	0	0	0	0	0
PST43_00580	0	0	0	0	0	0	0	0	0	0
PST43_14538	0	0	0	0	0	0	0	0	0	0
PST43_09182	0	0	0	0	0	0	0	0	0	0
PST43_00739	0	0	0	0	0	0	0	0	0	0
PST43_14637	0	0	0	0	0	0	0	0	0	0
PST43_13665	0	0	0	0	0	0	0	0	0	0
PST43_15356	0.002	0	0.002	0	0.002	0	0	0.002	0	0
PST43_16557	0	0	0	0	0	0	0	0	0	0
PST43_04537	0	0	0	0	0	0	0	0	0	0
PST43_06293	0	0	0	0	0	0	0	0	0	0
PST43_09308	0	0	0	0	0	0	0	0	0	0
PST43_20366	0	0	0	0	0	0	0	0	0	0
PST43_08071	0	0	0	0	0	0	0	0	0	0
PST43_08872	0	0	0	0	0	0	0	0	0	0
PST43_17921	0	0.002	0.002	0	0	0.002	0	0	0.002	0
PST43_06262	0	0	0	0	0	0	0	0	0	0
PST43_00750	0	0	0	0	0	0	0	0	0	0
PST43_00658	0.0012	0.0012	0	0	0.0012	0.0012	0	0.0012	0.0012	0
PST43_03729	0	0	0	0	0	0	0	0	0	0
PST43_17528	0	0	0	0	0	0	0	0	0	0
PST43_18591	0.0069	0	0.0069	0	0.0069	0	0	0.0069	0	0
PST43_15728	0	0	0	0	0	0	0	0	0	0
PST43_15360	0	0	0	0	0	0	0	0	0	0
PST43_08140	0	0	0	0	0	0	0	0	0	0
PST43_04251	0	0	0	0	0	0	0	0	0	0
PST43_05833	0	0	0	0	0	0	0	0	0	0
PST43_05387	0	0	0	0	0	0	0	0	0	0
PST43_00650	0	0	0	0	0	0	0	0	0	0
PST43_01225	0	0	0	0	0	0	0	0	0	0
PST43_10012	0	0	0	0	0	0	0	0	0	0
PST43_10864	0	0	0	0	0	0	0	0	0	0
PST43_10095	0	0	0	0	0	0	0	0	0	0
PST43_20621	0	0	0	0	0	0	0	0	0	0
PST43_03498	0	0	0	0	0	0	0	0	0	0
PST43_01719	0	0	0	0	0	0	0	0	0	0
PST43_13473	0	0	0	0	0	0	0	0	0	0
PST43_16192	0.0012	0	0.0012	0	0.0012	0	0	0.0012	0	0
PST43_14011	0	0	0	0	0	0	0	0	0	0
PST43_08558	0	0	0	0	0	0	0	0	0	0
PST43_08210	0	0	0	0	0	0	0	0	0	0
PST43_03314	0	0	0	0	0	0	0	0	0	0
PST43_17473	0	0	0	0	0	0	0	0	0	0
PST43_04060	0	0	0	0	0	0	0	0	0	0
PST43_19755	0	0	0	0	0	0	0	0	0	0
PST43_03019	0	0	0	0	0	0	0	0	0	0
PST43_00794	0	0	0	0	0	0	0	0	0	0
PST43_12441	0	0	0	0	0	0	0	0	0	0
PST43_04398	0	0	0	0	0	0	0	0	0	0
PST43_19992	0	0	0	0	0	0	0	0	0	0
PST43_05607	0	0	0	0	0	0	0	0	0	0
PST43_18291	0	0	0	0	0	0	0	0	0	0
PST43_16742	0	0	0	0	0	0	0	0	0	0
PST43_15456	0	0	0	0	0	0	0	0	0	0
PST43_04629	0	0	0	0	0	0	0	0	0	0
PST43_17440	0	0	0	0	0	0	0	0	0	0
PST43_17003	0	0	0	0	0	0	0	0	0	0
PST43_10392	0	0	0	0	0	0	0	0	0	0
PST43_03515	0	0	0	0	0	0	0	0	0	0
PST43_07955	0	0	0	0	0	0	0	0	0	0
PST43_00072	0	0	0	0	0	0	0	0	0	0
PST43_18651	0	0	0	0	0	0	0	0	0	0
PST43_05057	0	0	0	0	0	0	0	0	0	0
PST43_00473	0	0	0	0	0	0	0	0	0	0
PST43_13255	0	0	0	0	0	0	0	0	0	0
PST43_16549	0	0	0	0	0	0	0	0	0	0
PST43_09688	0	0	0	0	0	0	0	0	0	0
PST43_04329	0	0	0	0	0	0	0	0	0	0
PST43_06814	0.0006	0.0006	0.0012	0	0.0006	0.0006	0	0.0006	0.0006	0
PST43_03958	0	0	0	0	0	0	0	0	0	0
PST43_19740	0	0	0	0	0	0	0	0	0	0
PST43_20177	0	0	0	0	0	0	0	0	0	0
PST43_11845	0	0	0	0	0	0	0	0	0	0
PST43_03797	0	0	0	0	0	0	0	0	0	0
PST43_17802	0	0	0	0	0	0	0	0	0	0
PST43_02064	0	0	0	0	0	0	0	0	0	0
PST43_07248	0	0	0	0	0	0	0	0	0	0
PST43_05019	0	0	0	0	0	0	0	0	0	0
PST43_17863	0	0	0	0	0	0	0	0	0	0
PST43_12550	0	0	0	0	0	0	0	0	0	0
PST43_01809	0	0	0	0	0	0	0	0	0	0
PST43_00108	0	0	0	0	0	0	0	0	0	0
PST43_20635	0	0	0	0	0	0	0	0	0	0
PST43_19489	0.0061	0	0.0061	0	0.0061	0	0	0.0061	0	0
PST43_12459	0	0	0	0	0	0	0	0	0	0
PST43_07514	0	0	0	0	0	0	0	0	0	0
PST43_18731	0.0015	0	0.0015	0	0.0015	0	0	0.0015	0	0
PST43_15402	0	0	0	0	0	0	0	0	0	0
PST43_09247	0	0	0	0	0	0	0	0	0	0
PST43_12526	0.0029	0	0.0029	0	0.0029	0	0	0.0029	0	0
PST43_01767	0	0	0	0	0	0	0	0	0	0
PST43_08927	0	0	0	0	0	0	0	0	0	0
PST43_08409	0	0	0	0	0	0	0	0	0	0
PST43_15781	0	0	0	0	0	0	0	0	0	0
PST43_03401	0	0	0	0	0	0	0	0	0	0
PST43_06057	0	0	0	0	0	0	0	0	0	0
PST43_10817	0	0	0	0	0	0	0	0	0	0
PST43_10663	0.0011	0	0.0011	0	0.0011	0	0	0.0011	0	0
PST43_08041	0	0	0	0	0	0	0	0	0	0
PST43_02834	0	0	0	0	0	0	0	0	0	0
PST43_13668	0	0	0	0	0	0	0	0	0	0
PST43_14136	0	0	0	0	0	0	0	0	0	0
PST43_02891	0	0	0	0	0	0	0	0	0	0
PST43_20324	0	0	0	0	0	0	0	0	0	0
PST43_07982	0	0	0	0	0	0	0	0	0	0
PST43_06273	0	0	0	0	0	0	0	0	0	0
PST43_12019	0	0	0	0	0	0	0	0	0	0
PST43_12923	0	0	0	0	0	0	0	0	0	0
PST43_09176	0	0	0	0	0	0	0	0	0	0
PST43_18450	0	0	0	0	0	0	0	0	0	0
PST43_00033	0	0	0	0	0	0	0	0	0	0
PST43_12339	0	0	0	0	0	0	0	0	0	0
PST43_13219	0	0	0	0	0	0	0	0	0	0
PST43_11672	0	0	0	0	0	0	0	0	0	0
PST43_10686	0	0	0	0	0	0	0	0	0	0
PST43_13078	0.0022	0	0.0022	0	0.0022	0	0	0.0022	0	0
PST43_05479	0	0	0	0	0	0	0	0	0	0
PST43_13858	0	0	0	0	0	0	0	0	0	0
PST43_13063	0	0	0	0	0	0	0	0	0	0
PST43_18390	0	0	0	0	0	0	0	0	0	0
PST43_08075	0	0	0	0	0	0	0	0	0	0
PST43_03365	0	0	0	0	0	0	0	0	0	0
PST43_20513	0	0	0	0	0	0	0	0	0	0
PST43_06704	0	0	0	0	0	0	0	0	0	0
PST43_19645	0	0	0	0	0	0	0	0	0	0
PST43_00309	0	0.0083	0.0083	0	0	0.0083	0	0	0.0083	0
PST43_20755	0	0	0	0	0	0	0	0	0	0
PST43_20174	0	0	0	0	0	0	0	0	0	0
PST43_04298	0	0	0	0	0	0	0	0	0	0
PST43_01862	0	0	0	0	0	0	0	0	0	0
PST43_17600	0	0	0	0	0	0	0	0	0	0
PST43_13924	0	0	0	0	0	0	0	0	0	0
PST43_09595	0	0	0	0	0	0	0	0	0	0
PST43_12342	0	0.0052	0.0052	0	0	0.0052	0	0	0.0052	0
PST43_05172	0	0	0	0	0	0	0	0	0	0
PST43_04323	0	0	0	0	0	0	0	0	0	0
PST43_10103	0.0023	0	0.0023	0	0.0023	0	0	0.0023	0	0
PST43_19450	0	0	0	0	0	0	0	0	0	0
PST43_20104	0	0	0	0	0	0	0	0	0	0
PST43_14499	0	0	0	0	0	0	0	0	0	0
PST43_07991	0	0	0	0	0	0	0	0	0	0
PST43_16659	0	0	0	0	0	0	0	0	0	0
PST43_00815	0	0	0	0	0	0	0	0	0	0
PST43_03753	0	0	0	0	0	0	0	0	0	0
PST43_03322	0	0	0	0	0	0	0	0	0	0
PST43_08849	0	0	0	0	0	0	0	0	0	0
PST43_02983	0	0	0	0	0	0	0	0	0	0
PST43_01418	0	0	0	0	0	0	0	0	0	0
PST43_12252	0	0	0	0	0	0	0	0	0	0
PST43_01463	0	0	0	0	0	0	0	0	0	0
PST43_18902	0	0	0	0	0	0	0	0	0	0
PST43_15087	0	0	0	0	0	0	0	0	0	0
PST43_10776	0	0	0	0	0	0	0	0	0	0
PST43_14371	0	0	0	0	0	0	0	0	0	0
PST43_04720	0	0	0	0	0	0	0	0	0	0
PST43_11106	0	0	0	0	0	0	0	0	0	0
PST43_17869	0	0	0	0	0	0	0	0	0	0
PST43_08231	0	0	0	0	0	0	0	0	0	0
PST43_06774	0	0	0	0	0	0	0	0	0	0
PST43_05077	0.006	0	0.006	0	0.006	0	0	0.006	0	0
PST43_19910	0.0006	0.0006	0	0	0.0006	0.0006	0	0.0006	0.0006	0
PST43_13421	0	0	0	0	0	0	0	0	0	0
PST43_00803	0	0	0	0	0	0	0	0	0	0
PST43_11370	0	0	0	0	0	0	0	0	0	0
PST43_06012	0	0	0	0	0	0	0	0	0	0
PST43_16336	0	0	0	0	0	0	0	0	0	0
PST43_08619	0	0	0	0	0	0	0	0	0	0
PST43_02112	0	0	0	0	0	0	0	0	0	0
PST43_18759	0.0042	0	0.0042	0	0.0042	0	0	0.0042	0	0
PST43_18608	0	0	0	0	0	0	0	0	0	0
PST43_07424	0.0009	0	0.0009	0	0.0009	0	0	0.0009	0	0
PST43_01407	0	0	0	0	0	0	0	0	0	0
PST43_10745	0	0	0	0	0	0	0	0	0	0
PST43_17196	0	0	0	0	0	0	0	0	0	0
PST43_13571	0	0	0	0	0	0	0	0	0	0
PST43_11053	0	0	0	0	0	0	0	0	0	0
PST43_03684	0	0	0	0	0	0	0	0	0	0
PST43_03528	0.0018	0	0.0018	0	0.0018	0	0	0.0018	0	0
PST43_19177	0	0	0	0	0	0	0	0	0	0
PST43_00487	0	0	0	0	0	0	0	0	0	0
PST43_06846	0	0	0	0	0	0	0	0	0	0
PST43_05636	0	0	0	0	0	0	0	0	0	0
PST43_20429	0	0	0	0	0	0	0	0	0	0
PST43_16527	0	0	0	0	0	0	0	0	0	0
PST43_03278	0	0	0	0	0	0	0	0	0	0
PST43_19985	0	0	0	0	0	0	0	0	0	0
PST43_08916	0	0	0	0	0	0	0	0	0	0
PST43_01534	0	0	0	0	0	0	0	0	0	0
PST43_18319	0	0	0	0	0	0	0	0	0	0
PST43_14163	0	0	0	0	0	0	0	0	0	0
PST43_07577	0	0	0	0	0	0	0	0	0	0
PST43_17705	0	0	0	0	0	0	0	0	0	0
PST43_13862	0	0	0	0	0	0	0	0	0	0
PST43_09433	0	0	0	0	0	0	0	0	0	0
PST43_20809	0	0	0	0	0	0	0	0	0	0
PST43_09815	0	0	0	0	0	0	0	0	0	0
PST43_00009	0	0	0	0	0	0	0	0	0	0
PST43_09089	0	0	0	0	0	0	0	0	0	0
PST43_02631	0	0	0	0	0	0	0	0	0	0
PST43_17768	0	0	0	0	0	0	0	0	0	0
PST43_09511	0	0	0	0	0	0	0	0	0	0
PST43_02842	0	0	0	0	0	0	0	0	0	0
PST43_20402	0	0	0	0	0	0	0	0	0	0
PST43_20266	0	0.0011	0.0011	0	0	0.0011	0	0	0.0011	0
PST43_13413	0	0	0	0	0	0	0	0	0	0
PST43_11540	0	0	0	0	0	0	0	0	0	0
PST43_18621	0	0	0	0	0	0	0	0	0	0
PST43_06444	0	0.0181	0.0181	0	0	0.0181	0	0	0.0181	0
PST43_20399	0	0	0	0	0	0	0	0	0	0
PST43_04911	0	0	0	0	0	0	0	0	0	0
PST43_01046	0	0	0	0	0	0	0	0	0	0
PST43_15102	0.0046	0	0.0046	0	0.0046	0	0	0.0046	0	0
PST43_08896	0	0	0	0	0	0	0	0	0	0
PST43_07927	0	0	0	0	0	0	0	0	0	0
PST43_18189	0	0	0	0	0	0	0	0	0	0
PST43_14089	0	0	0	0	0	0	0	0	0	0
PST43_05391	0	0	0	0	0	0	0	0	0	0
PST43_08488	0	0	0	0	0	0	0	0	0	0
PST43_00099	0	0	0	0	0	0	0	0	0	0
PST43_12038	0	0	0	0	0	0	0	0	0	0
PST43_09901	0	0	0	0	0	0	0	0	0	0
PST43_18392	0	0	0	0	0	0	0	0	0	0
PST43_17402	0.0019	0	0.0019	0	0.0019	0	0	0.0019	0	0
PST43_13766	0	0	0	0	0	0	0	0	0	0
PST43_00202	0	0	0	0	0	0	0	0	0	0
PST43_13737	0	0	0	0	0	0	0	0	0	0
PST43_14435	0	0	0	0	0	0	0	0	0	0
PST43_12559	0	0	0	0	0	0	0	0	0	0
PST43_10210	0	0	0	0	0	0	0	0	0	0
PST43_01160	0	0	0	0	0	0	0	0	0	0
PST43_00510	0	0	0	0	0	0	0	0	0	0
PST43_03832	0	0	0	0	0	0	0	0	0	0
PST43_20825	0.0014	0	0.0014	0	0.0014	0	0	0.0014	0	0
PST43_07076	0	0	0	0	0	0	0	0	0	0
PST43_17104	0	0	0	0	0	0	0	0	0	0
PST43_06186	0	0	0	0	0	0	0	0	0	0
PST43_03031	0	0	0	0	0	0	0	0	0	0
PST43_18320	0	0	0	0	0	0	0	0	0	0
PST43_20075	0	0	0	0	0	0	0	0	0	0
PST43_19362	0	0	0	0	0	0	0	0	0	0
PST43_15623	0	0	0	0	0	0	0	0	0	0
PST43_18752	0	0	0	0	0	0	0	0	0	0
PST43_10213	0	0	0	0	0	0	0	0	0	0
PST43_01526	0	0	0	0	0	0	0	0	0	0
PST43_20856	0	0	0	0	0	0	0	0	0	0
PST43_07429	0	0	0	0	0	0	0	0	0	0
PST43_21021	0	0	0	0	0	0	0	0	0	0
PST43_19999	0	0	0	0	0	0	0	0	0	0
PST43_04596	0	0	0	0	0	0	0	0	0	0
PST43_11593	0	0	0	0	0	0	0	0	0	0
PST43_13377	0	0	0	0	0	0	0	0	0	0
PST43_07852	0	0	0	0	0	0	0	0	0	0
PST43_06756	0	0	0	0	0	0	0	0	0	0
PST43_03151	0	0	0	0	0	0	0	0	0	0
PST43_18922	0	0	0	0	0	0	0	0	0	0
PST43_15642	0	0	0	0	0	0	0	0	0	0
PST43_15698	0	0	0	0	0	0	0	0	0	0
PST43_14193	0	0	0	0	0	0	0	0	0	0
PST43_16948	0	0	0	0	0	0	0	0	0	0
PST43_12151	0	0	0	0	0	0	0	0	0	0
PST43_06406	0	0	0	0	0	0	0	0	0	0
PST43_06489	0	0	0	0	0	0	0	0	0	0
PST43_08330	0.0017	0	0.0017	0	0.0017	0	0	0.0017	0	0
PST43_00015	0	0	0	0	0	0	0	0	0	0
PST43_18682	0	0	0	0	0	0	0	0	0	0
PST43_17576	0	0	0	0	0	0	0	0	0	0
PST43_18853	0	0	0	0	0	0	0	0	0	0
PST43_07266	0	0	0	0	0	0	0	0	0	0
PST43_04527	0	0	0	0	0	0	0	0	0	0
PST43_06047	0	0	0	0	0	0	0	0	0	0
PST43_17325	0	0	0	0	0	0	0	0	0	0
PST43_05300	0	0	0	0	0	0	0	0	0	0
PST43_14522	0.0049	0	0.0049	0	0.0049	0	0	0.0049	0	0
PST43_16330	0	0	0	0	0	0	0	0	0	0
PST43_14931	0.0028	0	0.0028	0	0.0028	0	0	0.0028	0	0
PST43_04560	0	0	0	0	0	0	0	0	0	0
PST43_17988	0	0	0	0	0	0	0	0	0	0
PST43_04134	0.0035	0.0035	0	0	0.0035	0.0035	0	0.0035	0.0035	0
PST43_17783	0	0	0	0	0	0	0	0	0	0
PST43_13339	0	0	0	0	0	0	0	0	0	0
PST43_06310	0	0	0	0	0	0	0	0	0	0
PST43_02802	0	0	0	0	0	0	0	0	0	0
PST43_16840	0	0	0	0	0	0	0	0	0	0
PST43_01024	0	0	0	0	0	0	0	0	0	0
PST43_19987	0	0	0	0	0	0	0	0	0	0
PST43_11332	0	0	0	0	0	0	0	0	0	0
PST43_09467	0.0058	0	0.0058	0	0.0058	0	0	0.0058	0	0
PST43_08362	0	0.0009	0.0009	0	0	0.0009	0	0	0.0009	0
PST43_01521	0	0	0	0	0	0	0	0	0	0
PST43_10894	0	0	0	0	0	0	0	0	0	0
PST43_00451	0	0	0	0	0	0	0	0	0	0
PST43_00954	0.0043	0	0.0043	0	0.0043	0	0	0.0043	0	0
PST43_02960	0	0	0	0	0	0	0	0	0	0
PST43_00388	0	0	0	0	0	0	0	0	0	0
PST43_13020	0	0	0	0	0	0	0	0	0	0
PST43_07566	0	0	0	0	0	0	0	0	0	0
PST43_06443	0	0	0	0	0	0	0	0	0	0
PST43_20141	0	0	0	0	0	0	0	0	0	0
PST43_03254	0	0	0	0	0	0	0	0	0	0
PST43_16306	0	0	0	0	0	0	0	0	0	0
PST43_11349	0.0045	0	0.0045	0	0.0045	0	0	0.0045	0	0
PST43_00998	0	0	0	0	0	0	0	0	0	0
PST43_00122	0	0	0	0	0	0	0	0	0	0
PST43_03757	0	0	0	0	0	0	0	0	0	0
PST43_17946	0	0	0	0	0	0	0	0	0	0
PST43_09122	0	0	0	0	0	0	0	0	0	0
PST43_02632	0	0	0	0	0	0	0	0	0	0
PST43_03562	0	0	0	0	0	0	0	0	0	0
PST43_00742	0	0	0	0	0	0	0	0	0	0
PST43_15119	0	0	0	0	0	0	0	0	0	0
PST43_11746	0	0	0	0	0	0	0	0	0	0
PST43_05480	0	0	0	0	0	0	0	0	0	0
PST43_03859	0	0	0	0	0	0	0	0	0	0
PST43_10426	0	0	0	0	0	0	0	0	0	0
PST43_07544	0	0	0	0	0	0	0	0	0	0
PST43_02982	0	0	0	0	0	0	0	0	0	0
PST43_15465	0	0	0	0	0	0	0	0	0	0
PST43_04124	0.0011	0	0.0011	0	0.0011	0	0	0.0011	0	0
PST43_07676	0	0	0	0	0	0	0	0	0	0
PST43_16344	0	0	0	0	0	0	0	0	0	0
PST43_19795	0	0	0	0	0	0	0	0	0	0
PST43_16872	0	0	0	0	0	0	0	0	0	0
PST43_02432	0	0	0	0	0	0	0	0	0	0
PST43_00834	0	0	0	0	0	0	0	0	0	0
PST43_07156	0	0	0	0	0	0	0	0	0	0
PST43_03026	0	0	0	0	0	0	0	0	0	0
PST43_07291	0	0	0	0	0	0	0	0	0	0
PST43_20449	0	0	0	0	0	0	0	0	0	0
PST43_06210	0	0	0	0	0	0	0	0	0	0
PST43_15278	0	0	0	0	0	0	0	0	0	0
PST43_09874	0	0	0	0	0	0	0	0	0	0
PST43_02280	0	0	0	0	0	0	0	0	0	0
PST43_01671	0	0	0	0	0	0	0	0	0	0
PST43_01425	0	0	0	0	0	0	0	0	0	0
PST43_09543	0	0	0	0	0	0	0	0	0	0
PST43_07197	0	0	0	0	0	0	0	0	0	0
PST43_16290	0	0	0	0	0	0	0	0	0	0
PST43_07529	0	0	0	0	0	0	0	0	0	0
PST43_17107	0	0	0	0	0	0	0	0	0	0
PST43_13913	0	0	0	0	0	0	0	0	0	0
PST43_11408	0	0	0	0	0	0	0	0	0	0
PST43_05175	0	0	0	0	0	0	0	0	0	0
PST43_12699	0	0	0	0	0	0	0	0	0	0
PST43_18253	0	0	0	0	0	0	0	0	0	0
PST43_06007	0	0.0003	0.0003	0	0	0.0003	0	0	0.0003	0
PST43_11160	0	0	0	0	0	0	0	0	0	0
PST43_02435	0	0	0	0	0	0	0	0	0	0
PST43_12924	0	0	0	0	0	0	0	0	0	0
PST43_02638	0	0	0	0	0	0	0	0	0	0
PST43_03647	0	0	0	0	0	0	0	0	0	0
PST43_16106	0.0072	0.0121	0.0048	0	0.0072	0.0121	0	0.0072	0.0121	0
PST43_10489	0	0	0	0	0	0	0	0	0	0
PST43_10297	0	0	0	0	0	0	0	0	0	0
PST43_02504	0.0055	0.0027	0.0082	0	0.0055	0.0027	0	0.0055	0.0027	0
PST43_18361	0	0	0	0	0	0	0	0	0	0
PST43_14219	0	0.0021	0.0021	0	0	0.0021	0	0	0.0021	0
PST43_12999	0	0	0	0	0	0	0	0	0	0
PST43_19500	0	0	0	0	0	0	0	0	0	0
PST43_19060	0	0	0	0	0	0	0	0	0	0
PST43_15621	0	0	0	0	0	0	0	0	0	0
PST43_05621	0	0	0	0	0	0	0	0	0	0
PST43_04836	0	0	0	0	0	0	0	0	0	0
PST43_11291	0	0	0	0	0	0	0	0	0	0
PST43_11628	0.0051	0	0.0051	0	0.0051	0	0	0.0051	0	0
PST43_03424	0	0	0	0	0	0	0	0	0	0
PST43_20493	0	0	0	0	0	0	0	0	0	0
PST43_00366	0.0268	0.0024	0.0242	0	0.0268	0.0024	0	0.0268	0.0024	0
PST43_13613	0	0	0	0	0	0	0	0	0	0
PST43_11484	0	0	0	0	0	0	0	0	0	0
PST43_07584	0	0	0	0	0	0	0	0	0	0
PST43_01941	0	0	0	0	0	0	0	0	0	0
PST43_09680	0	0	0	0	0	0	0	0	0	0
PST43_07901	0	0	0	0	0	0	0	0	0	0
PST43_01436	0	0	0	0	0	0	0	0	0	0
PST43_20652	0	0	0	0	0	0	0	0	0	0
PST43_13577	0	0.0014	0.0014	0	0	0.0014	0	0	0.0014	0
PST43_12610	0	0	0	0	0	0	0	0	0	0
PST43_10793	0	0	0	0	0	0	0	0	0	0
PST43_13196	0	0	0	0	0	0	0	0	0	0
PST43_09360	0	0	0	0	0	0	0	0	0	0
PST43_14952	0	0	0	0	0	0	0	0	0	0
PST43_13468	0	0	0	0	0	0	0	0	0	0
PST43_06803	0	0	0	0	0	0	0	0	0	0
PST43_15024	0	0	0	0	0	0	0	0	0	0
PST43_04599	0	0	0	0	0	0	0	0	0	0
PST43_05063	0	0	0	0	0	0	0	0	0	0
PST43_16621	0	0	0	0	0	0	0	0	0	0
PST43_17623	0	0	0	0	0	0	0	0	0	0
PST43_13947	0	0	0	0	0	0	0	0	0	0
PST43_06788	0	0	0	0	0	0	0	0	0	0
PST43_13619	0	0	0	0	0	0	0	0	0	0
PST43_06077	0	0	0	0	0	0	0	0	0	0
PST43_11452	0	0	0	0	0	0	0	0	0	0
PST43_01935	0	0	0	0	0	0	0	0	0	0
PST43_17633	0	0	0	0	0	0	0	0	0	0
PST43_13957	0	0	0	0	0	0	0	0	0	0
PST43_07743	0	0	0	0	0	0	0	0	0	0
PST43_15938	0	0	0	0	0	0	0	0	0	0
PST43_12449	0	0	0	0	0	0	0	0	0	0
PST43_18919	0	0	0	0	0	0	0	0	0	0
PST43_00526	0	0	0	0	0	0	0	0	0	0
PST43_08319	0	0	0	0	0	0	0	0	0	0
PST43_20265	0	0	0	0	0	0	0	0	0	0
PST43_12258	0	0	0	0	0	0	0	0	0	0
PST43_10879	0	0	0	0	0	0	0	0	0	0
PST43_11552	0.0044	0.0044	0	0	0.0044	0.0044	0	0.0044	0.0044	0
PST43_20780	0	0	0	0	0	0	0	0	0	0
PST43_09618	0	0	0	0	0	0	0	0	0	0
PST43_07263	0	0	0	0	0	0	0	0	0	0
PST43_04194	0	0	0	0	0	0	0	0	0	0
PST43_19694	0	0	0	0	0	0	0	0	0	0
PST43_16816	0.0044	0.0022	0.0066	0.0022	0.0066	0	0.0022	0.0066	0	0
PST43_04117	0	0	0	0	0	0	0	0	0	0
PST43_08219	0	0	0	0	0	0	0	0	0	0
PST43_05118	0	0	0	0	0	0	0	0	0	0
PST43_16030	0	0	0	0	0	0	0	0	0	0
PST43_08115	0	0	0	0	0	0	0	0	0	0
PST43_06678	0	0	0	0	0	0	0	0	0	0
PST43_05078	0	0	0	0	0	0	0	0	0	0
PST43_17545	0	0	0	0	0	0	0	0	0	0
PST43_16369	0	0	0	0	0	0	0	0	0	0
PST43_11254	0	0	0	0	0	0	0	0	0	0
PST43_18946	0	0	0	0	0	0	0	0	0	0
PST43_15029	0	0	0	0	0	0	0	0	0	0
PST43_06997	0	0	0	0	0	0	0	0	0	0
PST43_11459	0	0	0	0	0	0	0	0	0	0
PST43_01804	0	0	0	0	0	0	0	0	0	0
PST43_19235	0	0	0	0	0	0	0	0	0	0
PST43_15633	0	0	0	0	0	0	0	0	0	0
PST43_17862	0	0	0	0	0	0	0	0	0	0
PST43_16982	0	0	0	0	0	0	0	0	0	0
PST43_15412	0	0	0	0	0	0	0	0	0	0
PST43_09073	0	0	0	0	0	0	0	0	0	0
PST43_20307	0	0	0	0	0	0	0	0	0	0
PST43_05700	0	0	0	0	0	0	0	0	0	0
PST43_00575	0	0	0	0	0	0	0	0	0	0
PST43_00372	0	0	0	0	0	0	0	0	0	0
PST43_10373	0.0055	0	0.0055	0	0.0055	0	0	0.0055	0	0
PST43_09915	0	0	0	0	0	0	0	0	0	0
PST43_09331	0	0	0	0	0	0	0	0	0	0
PST43_12670	0	0	0	0	0	0	0	0	0	0
PST43_17775	0	0	0	0	0	0	0	0	0	0
PST43_17808	0	0	0	0	0	0	0	0	0	0
PST43_14544	0	0	0	0	0	0	0	0	0	0
PST43_10037	0	0	0	0	0	0	0	0	0	0
PST43_06398	0	0	0	0	0	0	0	0	0	0
PST43_03911	0	0	0	0	0	0	0	0	0	0
PST43_05308	0	0	0	0	0	0	0	0	0	0
PST43_15177	0	0	0	0	0	0	0	0	0	0
PST43_18832	0	0	0	0	0	0	0	0	0	0
PST43_15704	0	0	0	0	0	0	0	0	0	0
PST43_13564	0	0	0	0	0	0	0	0	0	0
PST43_10718	0	0	0	0	0	0	0	0	0	0
PST43_09202	0	0	0	0	0	0	0	0	0	0
PST43_07183	0	0	0	0	0	0	0	0	0	0
PST43_00023	0	0	0	0	0	0	0	0	0	0
PST43_09502	0.0027	0.0016	0.0011	0	0.0027	0.0016	0	0.0027	0.0016	0
PST43_03065	0	0	0	0	0	0	0	0	0	0
PST43_20152	0	0	0	0	0	0	0	0	0	0
PST43_17141	0	0	0	0	0	0	0	0	0	0
PST43_15611	0	0	0	0	0	0	0	0	0	0
PST43_20223	0	0	0	0	0	0	0	0	0	0
PST43_15250	0	0	0	0	0	0	0	0	0	0
PST43_08688	0	0	0	0	0	0	0	0	0	0
PST43_15527	0	0	0	0	0	0	0	0	0	0
PST43_11786	0	0	0	0	0	0	0	0	0	0
PST43_19141	0	0.0063	0.0063	0	0	0.0063	0	0	0.0063	0
PST43_12406	0.0048	0	0.0048	0	0.0048	0	0	0.0048	0	0
PST43_05876	0	0.0024	0.0024	0	0	0.0024	0	0	0.0024	0
PST43_04986	0	0	0	0	0	0	0	0	0	0
PST43_16094	0	0.0013	0.0013	0	0	0.0013	0	0	0.0013	0
PST43_11821	0	0	0	0	0	0	0	0	0	0
PST43_11311	0	0	0	0	0	0	0	0	0	0
PST43_07491	0	0	0	0	0	0	0	0	0	0
PST43_02469	0	0.001	0.001	0	0	0.001	0	0	0.001	0
PST43_18119	0	0	0	0	0	0	0	0	0	0
PST43_06428	0.0023	0.0035	0.0012	0	0.0023	0.0035	0	0.0023	0.0035	0
PST43_02588	0	0	0	0	0	0	0	0	0	0
PST43_18060	0	0	0	0	0	0	0	0	0	0
PST43_03471	0	0.0023	0.0023	0	0	0.0023	0	0	0.0023	0
PST43_12199	0.0236	0	0.0236	0	0.0236	0	0	0.0236	0	0
PST43_06564	0	0	0	0	0	0	0	0	0	0
PST43_06912	0	0	0	0	0	0	0	0	0	0
PST43_16850	0	0	0	0	0	0	0	0	0	0
PST43_07111	0	0	0	0	0	0	0	0	0	0
PST43_11511	0	0	0	0	0	0	0	0	0	0
PST43_09727	0.0014	0.0014	0.0028	0	0.0014	0.0014	0	0.0014	0.0014	0
PST43_06136	0	0	0	0	0	0	0	0	0	0
PST43_01764	0	0	0	0	0	0	0	0	0	0
PST43_20653	0	0	0	0	0	0	0	0	0	0
PST43_08007	0	0	0	0	0	0	0	0	0	0
PST43_02803	0	0	0	0	0	0	0	0	0	0
PST43_01986	0	0	0	0	0	0	0	0	0	0
PST43_20904	0	0	0	0	0	0	0	0	0	0
PST43_00802	0	0	0	0	0	0	0	0	0	0
PST43_20538	0	0	0	0	0	0	0	0	0	0
PST43_18867	0	0	0	0	0	0	0	0	0	0
PST43_05904	0	0	0	0	0	0	0	0	0	0
PST43_04453	0	0	0	0	0	0	0	0	0	0
PST43_04091	0	0	0	0	0	0	0	0	0	0
PST43_17679	0	0	0	0	0	0	0	0	0	0
PST43_17217	0.0009	0.0009	0	0	0.0009	0.0009	0	0.0009	0.0009	0
PST43_14308	0.0055	0.0055	0	0	0.0055	0.0055	0	0.0055	0.0055	0
PST43_05797	0	0	0	0	0	0	0	0	0	0
PST43_19453	0	0	0	0	0	0	0	0	0	0
PST43_16005	0	0	0	0	0	0	0	0	0	0
PST43_14151	0	0	0	0	0	0	0	0	0	0
PST43_11041	0.0038	0.0038	0.0025	0	0.0038	0.0038	0	0.0038	0.0038	0
PST43_05888	0	0	0	0	0	0	0	0	0	0
PST43_02856	0	0	0	0	0	0	0	0	0	0
PST43_12149	0	0	0	0	0	0	0	0	0	0
PST43_11714	0	0	0	0	0	0	0	0	0	0
PST43_04125	0	0	0	0	0	0	0	0	0	0
PST43_19190	0	0	0	0	0	0	0	0	0	0
PST43_10228	0	0	0	0	0	0	0	0	0	0
PST43_08173	0	0	0	0	0	0	0	0	0	0
PST43_04332	0	0	0	0	0	0	0	0	0	0
PST43_15361	0	0	0	0	0	0	0	0	0	0
PST43_00343	0	0	0	0	0	0	0	0	0	0
PST43_17728	0	0	0	0	0	0	0	0	0	0
PST43_17401	0	0	0	0	0	0	0	0	0	0
PST43_13765	0	0	0	0	0	0	0	0	0	0
PST43_02955	0	0	0	0	0	0	0	0	0	0
PST43_04051	0	0	0	0	0	0	0	0	0	0
PST43_18991	0	0	0	0	0	0	0	0	0	0
PST43_20636	0	0	0	0	0	0	0	0	0	0
PST43_04980	0	0	0	0	0	0	0	0	0	0
PST43_16940	0	0	0	0	0	0	0	0	0	0
PST43_14649	0	0	0	0	0	0	0	0	0	0
PST43_05486	0	0	0	0	0	0	0	0	0	0
PST43_16808	0	0	0	0	0	0	0	0	0	0
PST43_19502	0	0	0	0	0	0	0	0	0	0
PST43_09055	0	0	0	0	0	0	0	0	0	0
PST43_09639	0	0	0	0	0	0	0	0	0	0
PST43_08847	0	0	0	0	0	0	0	0	0	0
PST43_08826	0	0	0	0	0	0	0	0	0	0
PST43_00233	0	0	0	0	0	0	0	0	0	0
PST43_06799	0	0	0	0	0	0	0	0	0	0
PST43_18957	0	0	0	0	0	0	0	0	0	0
PST43_05454	0	0	0	0	0	0	0	0	0	0
PST43_13608	0	0	0	0	0	0	0	0	0	0
PST43_00040	0	0	0	0	0	0	0	0	0	0
PST43_17619	0.0047	0.0047	0	0	0.0047	0.0047	0	0.0047	0.0047	0
PST43_05842	0	0	0	0	0	0	0	0	0	0
PST43_10399	0	0	0	0	0	0	0	0	0	0
PST43_04333	0	0	0	0	0	0	0	0	0	0
PST43_11749	0	0	0	0	0	0	0	0	0	0
PST43_11113	0	0	0	0	0	0	0	0	0	0
PST43_02729	0	0	0	0	0	0	0	0	0	0
PST43_10328	0	0	0	0	0	0	0	0	0	0
PST43_05782	0	0	0	0	0	0	0	0	0	0
PST43_17582	0	0	0	0	0	0	0	0	0	0
PST43_16584	0	0	0	0	0	0	0	0	0	0
PST43_00123	0	0	0	0	0	0	0	0	0	0
PST43_13245	0	0	0	0	0	0	0	0	0	0
PST43_04702	0.0012	0	0.0012	0	0.0012	0	0	0.0012	0	0
PST43_03069	0	0	0	0	0	0	0	0	0	0
PST43_18084	0	0	0	0	0	0	0	0	0	0
PST43_09180	0	0	0	0	0	0	0	0	0	0
PST43_04690	0	0	0	0	0	0	0	0	0	0
PST43_19506	0	0	0	0	0	0	0	0	0	0
PST43_17529	0	0	0	0	0	0	0	0	0	0
PST43_17845	0	0	0	0	0	0	0	0	0	0
PST43_03093	0	0.0021	0.0021	0	0	0.0021	0	0	0.0021	0
PST43_11401	0	0	0	0	0	0	0	0	0	0
PST43_12939	0	0	0	0	0	0	0	0	0	0
PST43_08079	0	0	0	0	0	0	0	0	0	0
PST43_01151	0	0	0	0	0	0	0	0	0	0
PST43_12928	0.0017	0.0017	0	0	0.0017	0.0017	0	0.0017	0.0017	0
PST43_17541	0	0	0	0	0	0	0	0	0	0
PST43_06783	0	0	0	0	0	0	0	0	0	0
PST43_07941	0	0	0	0	0	0	0	0	0	0
PST43_10986	0.0014	0.0014	0	0	0.0014	0.0014	0	0.0014	0.0014	0
PST43_01355	0.0008	0.0008	0	0	0.0008	0.0008	0	0.0008	0.0008	0
PST43_14174	0	0	0	0	0	0	0	0	0	0
PST43_08741	0	0	0	0	0	0	0	0	0	0
PST43_12531	0	0	0	0	0	0	0	0	0	0
PST43_16534	0	0	0	0	0	0	0	0	0	0
PST43_11035	0.0217	0.0173	0.0043	0	0.0217	0.0173	0	0.0217	0.0173	0
PST43_14408	0	0	0	0	0	0	0	0	0	0
PST43_17548	0	0	0	0	0	0	0	0	0	0
PST43_10736	0	0	0	0	0	0	0	0	0	0
PST43_07981	0	0	0	0	0	0	0	0	0	0
PST43_07782	0	0	0	0	0	0	0	0	0	0
PST43_00773	0	0	0	0	0	0	0	0	0	0
PST43_09557	0	0	0	0	0	0	0	0	0	0
PST43_06252	0.0069	0	0.0069	0	0.0069	0	0	0.0069	0	0
PST43_11783	0	0	0	0	0	0	0	0	0	0
PST43_05047	0	0	0	0	0	0	0	0	0	0
PST43_13291	0	0	0	0	0	0	0	0	0	0
PST43_09069	0	0	0	0	0	0	0	0	0	0
PST43_18767	0	0	0	0	0	0	0	0	0	0
PST43_02933	0	0	0	0	0	0	0	0	0	0
PST43_05267	0	0	0	0	0	0	0	0	0	0
PST43_05053	0	0	0	0	0	0	0	0	0	0
PST43_19203	0	0	0	0	0	0	0	0	0	0
PST43_17615	0	0	0	0	0	0	0	0	0	0
PST43_13939	0	0.0022	0.0022	0	0	0.0022	0	0	0.0022	0
PST43_03414	0	0	0	0	0	0	0	0	0	0
PST43_13847	0	0	0	0	0	0	0	0	0	0
PST43_10518	0	0	0	0	0	0	0	0	0	0
PST43_05040	0	0	0	0	0	0	0	0	0	0
PST43_16334	0	0	0	0	0	0	0	0	0	0
PST43_10890	0	0	0	0	0	0	0	0	0	0
PST43_18459	0	0	0	0	0	0	0	0	0	0
PST43_10870	0	0	0	0	0	0	0	0	0	0
PST43_18303	0	0	0	0	0	0	0	0	0	0
PST43_05026	0	0	0	0	0	0	0	0	0	0
PST43_16087	0	0	0	0	0	0	0	0	0	0
PST43_12106	0.0028	0.0009	0.0018	0	0.0028	0.0009	0	0.0028	0.0009	0
PST43_00142	0	0	0	0	0	0	0	0	0	0
PST43_12041	0	0.0017	0.0017	0	0	0.0017	0	0	0.0017	0
PST43_10957	0	0	0	0	0	0	0	0	0	0
PST43_20283	0	0	0	0	0	0	0	0	0	0
PST43_16851	0.0007	0	0.0007	0	0.0007	0	0	0.0007	0	0
PST43_03380	0	0	0	0	0	0	0	0	0	0
PST43_20015	0	0	0	0	0	0	0	0	0	0
PST43_18058	0	0	0	0	0	0	0	0	0	0
PST43_14602	0	0	0	0	0	0	0	0	0	0
PST43_04373	0	0	0	0	0	0	0	0	0	0
PST43_11390	0	0	0	0	0	0	0	0	0	0
PST43_11225	0.0049	0.0049	0	0	0.0049	0.0049	0	0.0049	0.0049	0
PST43_04771	0	0	0	0	0	0	0	0	0	0
PST43_01655	0	0	0	0	0	0	0	0	0	0
PST43_18877	0	0	0	0	0	0	0	0	0	0
PST43_15181	0	0	0	0	0	0	0	0	0	0
PST43_18870	0	0	0	0	0	0	0	0	0	0
PST43_16759	0.0002	0.0004	0.0002	0	0.0002	0.0004	0	0.0002	0.0004	0
PST43_06566	0	0	0	0	0	0	0	0	0	0
PST43_07839	0	0	0	0	0	0	0	0	0	0
PST43_14267	0	0	0	0	0	0	0	0	0	0
PST43_14731	0	0	0	0	0	0	0	0	0	0
PST43_04158	0	0	0	0	0	0	0	0	0	0
PST43_02920	0	0	0	0	0	0	0	0	0	0
PST43_00005	0	0	0	0	0	0	0	0	0	0
PST43_02607	0	0	0	0	0	0	0	0	0	0
PST43_05321	0	0	0	0	0	0	0	0	0	0
PST43_01004	0	0.001	0.001	0	0	0.001	0	0	0.001	0
PST43_17374	0	0	0	0	0	0	0	0	0	0
PST43_20577	0	0	0	0	0	0	0	0	0	0
PST43_12590	0	0	0	0	0	0	0	0	0	0
PST43_06138	0	0	0	0	0	0	0	0	0	0
PST43_03758	0	0	0	0	0	0	0	0	0	0
PST43_03259	0	0	0	0	0	0	0	0	0	0
PST43_13520	0.0063	0	0.0063	0	0.0063	0	0	0.0063	0	0
PST43_12629	0	0	0	0	0	0	0	0	0	0
PST43_03391	0	0	0	0	0	0	0	0	0	0
PST43_20834	0	0	0	0	0	0	0	0	0	0
PST43_09326	0	0	0	0	0	0	0	0	0	0
PST43_00167	0	0.0039	0.0039	0	0	0.0039	0	0	0.0039	0
PST43_17468	0	0	0	0	0	0	0	0	0	0
PST43_06064	0	0	0	0	0	0	0	0	0	0
PST43_16477	0	0	0	0	0	0	0	0	0	0
PST43_08429	0	0	0	0	0	0	0	0	0	0
PST43_11856	0	0	0	0	0	0	0	0	0	0
PST43_13905	0	0	0	0	0	0	0	0	0	0
PST43_14270	0	0	0	0	0	0	0	0	0	0
PST43_12747	0	0	0	0	0	0	0	0	0	0
PST43_02820	0	0	0	0	0	0	0	0	0	0
PST43_18809	0	0	0	0	0	0	0	0	0	0
PST43_19273	0	0	0	0	0	0	0	0	0	0
PST43_20401	0	0	0	0	0	0	0	0	0	0
PST43_19856	0	0	0	0	0	0	0	0	0	0
PST43_03742	0	0	0	0	0	0	0	0	0	0
PST43_15814	0	0	0	0	0	0	0	0	0	0
PST43_00411	0	0	0	0	0	0	0	0	0	0
PST43_04856	0	0	0	0	0	0	0	0	0	0
PST43_20672	0	0	0	0	0	0	0	0	0	0
PST43_13611	0	0	0	0	0	0	0	0	0	0
PST43_12611	0	0	0	0	0	0	0	0	0	0
PST43_01359	0	0	0	0	0	0	0	0	0	0
PST43_16444	0	0	0	0	0	0	0	0	0	0
PST43_12787	0	0	0	0	0	0	0	0	0	0
PST43_04691	0	0	0	0	0	0	0	0	0	0
PST43_03149	0	0	0	0	0	0	0	0	0	0
PST43_16326	0	0	0	0	0	0	0	0	0	0
PST43_11674	0	0	0	0	0	0	0	0	0	0
PST43_08085	0	0	0	0	0	0	0	0	0	0
PST43_01092	0	0	0	0	0	0	0	0	0	0
PST43_00387	0.0011	0	0.0011	0	0.0011	0	0	0.0011	0	0
PST43_03043	0	0	0	0	0	0	0	0	0	0
PST43_01420	0.013	0.0016	0.0114	0	0.013	0.0016	0	0.013	0.0016	0
PST43_10646	0	0	0	0	0	0	0	0	0	0
PST43_03918	0	0	0	0	0	0	0	0	0	0
PST43_01761	0	0	0	0	0	0	0	0	0	0
PST43_07060	0	0	0	0	0	0	0	0	0	0
PST43_00355	0	0	0	0	0	0	0	0	0	0
PST43_15036	0.0035	0	0.0035	0	0.0035	0	0	0.0035	0	0
PST43_19050	0	0	0	0	0	0	0	0	0	0
PST43_03076	0	0	0	0	0	0	0	0	0	0
PST43_19507	0	0	0	0	0	0	0	0	0	0
PST43_16876	0	0	0	0	0	0	0	0	0	0
PST43_14401	0	0	0	0	0	0	0	0	0	0
PST43_17970	0.0033	0.0016	0.0016	0	0.0033	0.0016	0	0.0033	0.0016	0
PST43_01218	0.0145	0.0106	0.0109	0	0.0145	0.0106	0	0.0145	0.0106	0
PST43_20115	0	0	0	0	0	0	0	0	0	0
PST43_08696	0	0	0	0	0	0	0	0	0	0
PST43_08215	0	0	0	0	0	0	0	0	0	0
PST43_19707	0	0	0	0	0	0	0	0	0	0
PST43_13676	0	0.0012	0.0012	0	0	0.0012	0	0	0.0012	0
PST43_16592	0	0	0	0	0	0	0	0	0	0
PST43_04933	0	0	0	0	0	0	0	0	0	0
PST43_15340	0	0	0	0	0	0	0	0	0	0
PST43_20699	0	0	0	0	0	0	0	0	0	0
PST43_09521	0	0	0	0	0	0	0	0	0	0
PST43_19085	0	0	0	0	0	0	0	0	0	0
PST43_14993	0	0	0	0	0	0	0	0	0	0
PST43_17694	0	0	0	0	0	0	0	0	0	0
PST43_14518	0	0	0	0	0	0	0	0	0	0
PST43_07400	0	0	0	0	0	0	0	0	0	0
PST43_08995	0	0	0	0	0	0	0	0	0	0
PST43_04254	0	0	0	0	0	0	0	0	0	0
PST43_05046	0	0	0	0	0	0	0	0	0	0
PST43_19223	0	0	0	0	0	0	0	0	0	0
PST43_17807	0	0	0	0	0	0	0	0	0	0
PST43_05167	0	0	0	0	0	0	0	0	0	0
PST43_15169	0	0	0	0	0	0	0	0	0	0
PST43_05982	0	0	0	0	0	0	0	0	0	0
PST43_03251	0.0159	0.0213	0.0053	0	0.0159	0.0213	0	0.0159	0.0213	0
PST43_19128	0	0	0	0	0	0	0	0	0	0
PST43_05421	0	0	0	0	0	0	0	0	0	0
PST43_16985	0	0	0	0	0	0	0	0	0	0
PST43_15955	0	0	0	0	0	0	0	0	0	0
PST43_06935	0	0	0	0	0	0	0	0	0	0
PST43_03814	0	0	0	0	0	0	0	0	0	0
PST43_11281	0	0	0	0	0	0	0	0	0	0
PST43_17072	0	0	0	0	0	0	0	0	0	0
PST43_12089	0	0.0031	0.0031	0	0	0.0031	0	0	0.0031	0
PST43_10900	0	0	0	0	0	0	0	0	0	0
PST43_18241	0	0	0	0	0	0	0	0	0	0
PST43_09183	0	0.0037	0.0037	0	0	0.0037	0	0	0.0037	0
PST43_02438	0.0029	0	0.0029	0	0.0029	0	0	0.0029	0	0
PST43_18113	0	0	0	0	0	0	0	0	0	0
PST43_13851	0	0	0	0	0	0	0	0	0	0
PST43_04189	0	0	0	0	0	0	0	0	0	0
PST43_09545	0.0039	0.0039	0	0	0.0039	0.0039	0	0.0039	0.0039	0
PST43_15209	0	0	0	0	0	0	0	0	0	0
PST43_05527	0	0	0	0	0	0	0	0	0	0
PST43_10508	0	0	0	0	0	0	0	0	0	0
PST43_07703	0	0	0	0	0	0	0	0	0	0
PST43_04075	0	0	0	0	0	0	0	0	0	0
PST43_19980	0	0	0	0	0	0	0	0	0	0
PST43_17543	0	0	0	0	0	0	0	0	0	0
PST43_02648	0	0	0	0	0	0	0	0	0	0
PST43_16663	0	0	0	0	0	0	0	0	0	0
PST43_04395	0	0	0	0	0	0	0	0	0	0
PST43_11430	0	0	0	0	0	0	0	0	0	0
PST43_12183	0	0	0	0	0	0	0	0	0	0
PST43_04307	0	0	0	0	0	0	0	0	0	0
PST43_13471	0	0	0	0	0	0	0	0	0	0
PST43_20535	0	0	0	0	0	0	0	0	0	0
PST43_15220	0	0	0	0	0	0	0	0	0	0
PST43_08398	0	0	0	0	0	0	0	0	0	0
PST43_03419	0	0	0	0	0	0	0	0	0	0
PST43_19690	0	0	0	0	0	0	0	0	0	0
PST43_14922	0	0	0	0	0	0	0	0	0	0
PST43_04449	0	0	0	0	0	0	0	0	0	0
PST43_20030	0	0	0	0	0	0	0	0	0	0
PST43_18042	0	0	0	0	0	0	0	0	0	0
PST43_17231	0	0	0	0	0	0	0	0	0	0
PST43_17730	0.0021	0	0.0021	0	0.0021	0	0	0.0021	0	0
PST43_12883	0	0	0	0	0	0	0	0	0	0
PST43_11512	0	0	0	0	0	0	0	0	0	0
PST43_00429	0	0.003	0.003	0	0	0.003	0	0	0.003	0
PST43_20843	0	0	0	0	0	0	0	0	0	0
PST43_12996	0	0	0	0	0	0	0	0	0	0
PST43_11045	0	0	0	0	0	0	0	0	0	0
PST43_12636	0	0	0	0	0	0	0	0	0	0
PST43_12585	0	0	0	0	0	0	0	0	0	0
PST43_00816	0	0	0	0	0	0	0	0	0	0
PST43_07387	0	0	0	0	0	0	0	0	0	0
PST43_07249	0	0	0	0	0	0	0	0	0	0
PST43_06847	0	0.0015	0.0015	0	0	0.0015	0	0	0.0015	0
PST43_00667	0	0	0	0	0	0	0	0	0	0
PST43_20572	0	0	0	0	0	0	0	0	0	0
PST43_03389	0	0	0	0	0	0	0	0	0	0
PST43_17627	0	0	0	0	0	0	0	0	0	0
PST43_09179	0.0027	0	0.0027	0	0.0027	0	0	0.0027	0	0
PST43_17688	0	0	0	0	0	0	0	0	0	0
PST43_07357	0	0	0	0	0	0	0	0	0	0
PST43_18798	0	0	0	0	0	0	0	0	0	0
PST43_08397	0	0	0	0	0	0	0	0	0	0
PST43_17687	0	0	0	0	0	0	0	0	0	0
PST43_03625	0.0029	0	0.0028	0	0.0029	0	0	0.0029	0	0
PST43_18223	0	0	0	0	0	0	0	0	0	0
PST43_03605	0	0	0	0	0	0	0	0	0	0
PST43_10693	0	0	0	0	0	0	0	0	0	0
PST43_17481	0	0	0	0	0	0	0	0	0	0
PST43_20817	0	0	0	0	0	0	0	0	0	0
PST43_01171	0.0104	0	0.0104	0	0.0104	0	0	0.0104	0	0
PST43_13809	0	0	0	0	0	0	0	0	0	0
PST43_10446	0	0	0	0	0	0	0	0	0	0
PST43_02202	0	0	0	0	0	0	0	0	0	0
PST43_16992	0	0	0	0	0	0	0	0	0	0
PST43_07427	0	0	0	0	0	0	0	0	0	0
PST43_05846	0	0	0	0	0	0	0	0	0	0
PST43_16159	0	0	0	0	0	0	0	0	0	0
PST43_01260	0	0	0	0	0	0	0	0	0	0
PST43_05204	0	0	0	0	0	0	0	0	0	0
PST43_19705	0	0	0	0	0	0	0	0	0	0
PST43_07847	0	0	0	0	0	0	0	0	0	0
PST43_12049	0	0	0	0	0	0	0	0	0	0
PST43_20207	0	0	0	0	0	0	0	0	0	0
PST43_09506	0	0	0	0	0	0	0	0	0	0
PST43_15675	0.0014	0	0.0014	0	0.0014	0	0	0.0014	0	0
PST43_06112	0	0.0011	0.0011	0	0	0.0011	0	0	0.0011	0
PST43_03346	0	0	0	0	0	0	0	0	0	0
PST43_10277	0	0	0	0	0	0	0	0	0	0
PST43_11533	0	0	0	0	0	0	0	0	0	0
PST43_07611	0	0	0	0	0	0	0	0	0	0
PST43_03203	0	0	0	0	0	0	0	0	0	0
PST43_11758	0	0	0	0	0	0	0	0	0	0
PST43_15493	0	0	0	0	0	0	0	0	0	0
PST43_13971	0	0	0	0	0	0	0	0	0	0
PST43_20851	0	0	0	0	0	0	0	0	0	0
PST43_15517	0.0013	0.0013	0	0	0.0013	0.0013	0	0.0013	0.0013	0
PST43_09924	0	0	0	0	0	0	0	0	0	0
PST43_09188	0	0	0	0	0	0	0	0	0	0
PST43_04957	0	0	0	0	0	0	0	0	0	0
PST43_05528	0	0	0	0	0	0	0	0	0	0
PST43_02398	0	0	0	0	0	0	0	0	0	0
PST43_16244	0	0	0	0	0	0	0	0	0	0
PST43_06546	0	0	0	0	0	0	0	0	0	0
PST43_05894	0	0	0	0	0	0	0	0	0	0
PST43_20845	0	0	0	0	0	0	0	0	0	0
PST43_05136	0	0	0	0.0013	0.0013	0.0013	0.0013	0.0013	0.0013	0
PST43_02824	0	0	0	0	0	0	0	0	0	0
PST43_11955	0	0	0	0	0	0	0	0	0	0
PST43_18299	0	0	0	0	0	0	0	0	0	0
PST43_02058	0	0	0	0	0	0	0	0	0	0
PST43_12007	0	0	0	0	0	0	0	0	0	0
PST43_04179	0	0	0	0	0	0	0	0	0	0
PST43_20607	0	0	0	0	0	0	0	0	0	0
PST43_00417	0	0	0	0	0	0	0	0	0	0
PST43_02184	0	0	0	0	0	0	0	0	0	0
PST43_04320	0	0	0	0	0	0	0	0	0	0
PST43_08089	0	0	0	0	0	0	0	0	0	0
PST43_05749	0	0	0	0	0	0	0	0	0	0
PST43_18326	0	0	0	0	0	0	0	0	0	0
PST43_07338	0	0	0	0	0	0	0	0	0	0
PST43_02634	0	0	0	0	0	0	0	0	0	0
PST43_15262	0	0	0	0	0	0	0	0	0	0
PST43_08674	0	0	0	0	0	0	0	0	0	0
PST43_18178	0	0	0	0	0	0	0	0	0	0
PST43_19902	0	0	0	0	0	0	0	0	0	0
PST43_12073	0	0	0	0	0	0	0	0	0	0
PST43_14960	0	0	0	0	0	0	0	0	0	0
PST43_09975	0	0	0	0	0	0	0	0	0	0
PST43_05570	0	0	0	0	0	0	0	0	0	0
PST43_09930	0	0	0	0	0	0	0	0	0	0
PST43_07056	0	0	0	0	0	0	0	0	0	0
PST43_06400	0.005	0.005	0	0	0.005	0.005	0	0.005	0.005	0
PST43_17897	0	0	0	0	0	0	0	0	0	0
PST43_09669	0	0	0	0	0	0	0	0	0	0
PST43_11149	0	0	0	0	0	0	0	0	0	0
PST43_04409	0	0.0023	0.0023	0	0	0.0023	0	0	0.0023	0
PST43_00732	0	0	0	0	0	0	0	0	0	0
PST43_15673	0	0	0	0	0	0	0	0	0	0
PST43_18890	0	0	0	0	0	0	0	0	0	0
PST43_18612	0	0	0	0	0	0	0	0	0	0
PST43_04452	0	0	0	0	0	0	0	0	0	0
PST43_15185	0	0	0	0	0	0	0	0	0	0
PST43_07858	0	0.0016	0.0016	0	0	0.0016	0	0	0.0016	0
PST43_07324	0	0	0	0	0	0	0	0	0	0
PST43_20301	0	0	0	0	0	0	0	0	0	0
PST43_11203	0	0	0	0	0	0	0	0	0	0
PST43_01682	0	0	0	0	0	0	0	0	0	0
PST43_13841	0	0	0	0	0	0	0	0	0	0
PST43_09324	0	0	0	0	0	0	0	0	0	0
PST43_06688	0	0	0	0	0	0	0	0	0	0
PST43_01845	0	0	0	0	0	0	0	0	0	0
PST43_04916	0	0	0	0	0	0	0	0	0	0
PST43_03261	0	0	0	0	0	0	0	0	0	0
PST43_18574	0	0	0	0	0	0	0	0	0	0
PST43_04938	0	0	0	0	0	0	0	0	0	0
PST43_19245	0	0	0	0	0	0	0	0	0	0
PST43_08470	0	0	0	0	0	0	0	0	0	0
PST43_08956	0	0.0014	0.0014	0	0	0.0014	0	0	0.0014	0
PST43_00702	0.0101	0	0.0101	0	0.0101	0	0	0.0101	0	0
PST43_15644	0	0	0	0	0	0	0	0	0	0
PST43_11379	0.0021	0	0.0021	0	0.0021	0	0	0.0021	0	0
PST43_17629	0.0042	0	0.0042	0	0.0042	0	0	0.0042	0	0
PST43_06636	0	0	0	0	0	0	0	0	0	0
PST43_05540	0	0	0	0	0	0	0	0	0	0
PST43_05104	0	0	0	0	0	0	0	0	0	0
PST43_06525	0	0	0	0	0	0	0	0	0	0
PST43_11839	0.0025	0	0.0025	0	0.0025	0	0	0.0025	0	0
PST43_07139	0	0	0	0	0	0	0	0	0	0
PST43_01502	0	0	0	0	0	0	0	0	0	0
PST43_19878	0	0	0	0	0	0	0	0	0	0
PST43_15604	0	0	0	0	0	0	0	0	0	0
PST43_13836	0	0	0	0	0	0	0	0	0	0
PST43_12298	0.0004	0	0.0004	0	0.0004	0	0	0.0004	0	0
PST43_07537	0	0	0	0	0	0	0	0	0	0
PST43_04261	0	0	0	0	0	0	0	0	0	0
PST43_16429	0	0	0	0	0	0	0	0	0	0
PST43_00101	0	0	0	0	0	0	0	0	0	0
PST43_13574	0	0	0	0	0	0	0	0	0	0
PST43_11861	0	0	0	0	0	0	0	0	0	0
PST43_20231	0	0	0	0	0	0	0	0	0	0
PST43_05505	0	0	0	0	0	0	0	0	0	0
PST43_14456	0	0.0008	0.0008	0	0	0.0008	0	0	0.0008	0
PST43_01518	0	0	0	0	0	0	0	0	0	0
PST43_10620	0	0	0	0	0	0	0	0	0	0
PST43_02789	0	0	0	0	0	0	0	0	0	0
PST43_11443	0	0	0	0	0	0	0	0	0	0
PST43_00186	0	0	0	0	0	0	0	0	0	0
PST43_18057	0	0	0	0	0	0	0	0	0	0
PST43_18176	0	0	0	0	0	0	0	0	0	0
PST43_06966	0	0	0	0	0	0	0	0	0	0
PST43_04696	0	0	0	0	0	0	0	0	0	0
PST43_05686	0	0	0	0	0	0	0	0	0	0
PST43_10672	0	0	0	0	0	0	0	0	0	0
PST43_20518	0.0043	0.0043	0.0087	0	0.0043	0.0043	0	0.0043	0.0043	0
PST43_16261	0	0	0	0	0	0	0	0	0	0
PST43_09937	0	0	0	0	0	0	0	0	0	0
PST43_11163	0	0	0	0	0	0	0	0	0	0
PST43_13826	0	0	0	0	0	0	0	0	0	0
PST43_07176	0	0	0	0	0	0	0	0	0	0
PST43_18716	0	0	0	0	0	0	0	0	0	0
PST43_08868	0	0.0027	0.0027	0	0	0.0027	0	0	0.0027	0
PST43_20285	0	0	0	0	0	0	0	0	0	0
PST43_16196	0	0	0	0	0	0	0	0	0	0
PST43_00061	0	0	0	0	0	0	0	0	0	0
PST43_19151	0	0	0	0	0	0	0	0	0	0
PST43_01129	0	0	0	0	0	0	0	0	0	0
PST43_18993	0	0	0	0	0	0	0	0	0	0
PST43_11557	0	0	0	0	0	0	0	0	0	0
PST43_01431	0	0	0	0	0	0	0	0	0	0
PST43_16581	0	0	0	0	0	0	0	0	0	0
PST43_03460	0	0	0	0	0	0	0	0	0	0
PST43_19973	0	0	0	0	0	0	0	0	0	0
PST43_11706	0	0	0	0	0	0	0	0	0	0
PST43_03465	0	0	0	0	0	0	0	0	0	0
PST43_06085	0	0	0	0	0	0	0	0	0	0
PST43_09549	0	0	0	0	0	0	0	0	0	0
PST43_02422	0	0	0	0	0	0	0	0	0	0
PST43_02106	0	0	0	0	0	0	0	0	0	0
PST43_10332	0	0	0	0	0	0	0	0	0	0
PST43_04154	0	0	0	0	0	0	0	0	0	0
PST43_15607	0	0	0	0	0	0	0	0	0	0
PST43_15760	0	0	0	0	0	0	0	0	0	0
PST43_01179	0	0	0	0	0	0	0	0	0	0
PST43_01633	0	0	0	0	0	0	0	0	0	0
PST43_18786	0	0	0	0	0	0	0	0	0	0
PST43_05959	0	0	0	0	0	0	0	0	0	0
PST43_02116	0	0.0071	0.0071	0	0	0.0071	0	0	0.0071	0
PST43_13125	0	0.0012	0.0012	0	0	0.0012	0	0	0.0012	0
PST43_07521	0	0	0	0	0	0	0	0	0	0
PST43_04604	0	0	0	0	0	0	0	0	0	0
PST43_18317	0	0	0	0	0	0	0	0	0	0
PST43_01879	0	0	0	0	0	0	0	0	0	0
PST43_01715	0	0	0	0	0	0	0	0	0	0
PST43_00246	0	0	0	0	0	0	0	0	0	0
PST43_17790	0	0	0	0	0	0	0	0	0	0
PST43_17213	0.0025	0	0.0025	0	0.0025	0	0	0.0025	0	0
PST43_08183	0	0	0	0	0	0	0	0	0	0
PST43_07812	0	0	0	0	0	0	0	0	0	0
PST43_15520	0	0	0	0	0	0	0	0	0	0
PST43_19689	0	0	0	0	0	0	0	0	0	0
PST43_04432	0	0	0	0	0	0	0	0	0	0
PST43_02907	0	0	0	0	0	0	0	0	0	0
PST43_17116	0	0	0	0	0	0	0	0	0	0
PST43_10116	0	0.0004	0.0004	0	0	0.0004	0	0	0.0004	0
PST43_10667	0	0	0	0	0	0	0	0	0	0
PST43_14827	0	0	0	0	0	0	0	0	0	0
PST43_10362	0	0	0	0	0	0	0	0	0	0
PST43_07323	0	0	0	0	0	0	0	0	0	0
PST43_01953	0	0	0	0	0	0	0	0	0	0
PST43_10614	0	0	0	0	0	0	0	0	0	0
PST43_15658	0	0	0	0	0	0	0	0	0	0
PST43_15842	0	0	0	0	0	0	0	0	0	0
PST43_03333	0	0	0	0	0	0	0	0	0	0
PST43_03041	0	0	0	0	0	0	0	0	0	0
PST43_14629	0	0	0	0	0	0	0	0	0	0
PST43_10626	0	0	0	0	0	0	0	0	0	0
PST43_19928	0	0	0	0	0	0	0	0	0	0
PST43_13882	0	0	0	0	0	0	0	0	0	0
PST43_02985	0.0029	0.0029	0	0	0.0029	0.0029	0	0.0029	0.0029	0
PST43_08040	0	0	0	0	0	0	0	0	0	0
PST43_04747	0	0	0	0	0	0	0	0	0	0
PST43_06092	0	0	0	0	0	0	0	0	0	0
PST43_16299	0	0	0	0	0	0	0	0	0	0
PST43_13702	0	0	0	0	0	0	0	0	0	0
PST43_09940	0.0021	0	0.0021	0	0.0021	0	0	0.0021	0	0
PST43_04188	0	0	0	0	0	0	0	0	0	0
PST43_14394	0.0041	0.0013	0.0027	0	0.0041	0.0013	0	0.0041	0.0013	0
PST43_07654	0	0	0	0	0	0	0	0	0	0
PST43_07440	0	0	0	0	0	0	0	0	0	0
PST43_03890	0	0	0	0	0	0	0	0	0	0
PST43_11364	0	0	0	0	0	0	0	0	0	0
PST43_16088	0	0	0	0	0	0	0	0	0	0
PST43_04136	0	0	0	0	0	0	0	0	0	0
PST43_07084	0	0	0	0	0	0	0	0	0	0
PST43_03402	0.0148	0	0.0148	0	0.0148	0	0	0.0148	0	0
PST43_02333	0	0	0	0	0	0	0	0	0	0
PST43_15837	0	0	0	0	0	0	0	0	0	0
PST43_02590	0	0	0	0	0	0	0	0	0	0
PST43_07260	0	0	0	0	0	0	0	0	0	0
PST43_00466	0	0	0	0	0	0	0	0	0	0
PST43_00576	0	0	0	0	0	0	0	0	0	0
PST43_05952	0	0	0	0	0	0	0	0	0	0
PST43_05746	0	0	0	0	0	0	0	0	0	0
PST43_10605	0	0	0	0	0	0	0	0	0	0
PST43_08011	0	0	0	0	0	0	0	0	0	0
PST43_03534	0	0	0	0	0	0	0	0	0	0
PST43_20051	0	0	0	0	0	0	0	0	0	0
PST43_05379	0	0	0	0	0	0	0	0	0	0
PST43_00360	0	0	0	0	0	0	0	0	0	0
PST43_05853	0	0	0	0	0	0	0	0	0	0
PST43_11386	0	0	0	0	0	0	0	0	0	0
PST43_02040	0	0	0	0	0	0	0	0	0	0
PST43_19494	0	0	0	0	0	0	0	0	0	0
PST43_03194	0	0	0	0	0	0	0	0	0	0
PST43_06328	0	0	0	0	0	0	0	0	0	0
PST43_18466	0	0	0	0	0	0	0	0	0	0
PST43_19147	0	0.0044	0.0044	0	0	0.0044	0	0	0.0044	0
PST43_17474	0	0	0	0	0	0	0	0	0	0
PST43_09147	0	0	0	0	0	0	0	0	0	0
PST43_17349	0	0	0	0	0	0	0	0	0	0
PST43_05073	0	0	0	0	0	0	0	0	0	0
PST43_10378	0	0	0	0	0	0	0	0	0	0
PST43_00747	0	0	0	0	0	0	0	0	0	0
PST43_13371	0	0	0	0	0	0	0	0	0	0
PST43_03570	0	0	0	0	0	0	0	0	0	0
PST43_19377	0	0	0	0	0	0	0	0	0	0
PST43_13225	0	0.0078	0.0078	0	0	0.0078	0	0	0.0078	0
PST43_03133	0	0	0	0	0	0	0	0	0	0
PST43_08930	0	0	0	0	0	0	0	0	0	0
PST43_03157	0	0	0	0	0	0	0	0	0	0
PST43_17378	0	0	0	0	0	0	0	0	0	0
PST43_20229	0	0	0	0	0	0	0	0	0	0
PST43_17295	0	0	0	0	0	0	0	0	0	0
PST43_14799	0	0	0	0	0	0	0	0	0	0
PST43_12646	0	0	0	0	0	0	0	0	0	0
PST43_09914	0	0	0	0	0	0	0	0	0	0
PST43_04418	0	0	0	0	0	0	0	0	0	0
PST43_05692	0	0	0	0	0	0	0	0	0	0
PST43_09741	0	0	0	0	0	0	0	0	0	0
PST43_20679	0	0	0	0	0	0	0	0	0	0
PST43_09471	0	0	0	0	0	0	0	0	0	0
PST43_06809	0	0	0	0	0	0	0	0	0	0
PST43_08543	0	0	0	0	0	0	0	0	0	0
PST43_10063	0	0	0	0	0	0	0	0	0	0
PST43_09047	0	0	0	0	0	0	0	0	0	0
PST43_06867	0	0	0	0	0	0	0	0	0	0
PST43_02260	0	0	0	0	0	0	0	0	0	0
PST43_13599	0	0	0	0	0	0	0	0	0	0
PST43_10014	0	0	0	0	0	0	0	0	0	0
PST43_08061	0.0034	0	0.0034	0	0.0034	0	0	0.0034	0	0
PST43_04819	0	0	0	0	0	0	0	0	0	0
PST43_11505	0	0	0	0	0	0	0	0	0	0
PST43_12748	0	0	0	0	0	0	0	0	0	0
PST43_05835	0	0	0	0	0	0	0	0	0	0
PST43_04319	0	0	0	0	0	0	0	0	0	0
PST43_20363	0	0	0	0	0	0	0	0	0	0
PST43_11804	0	0	0	0	0	0	0	0	0	0
PST43_13879	0	0	0	0	0	0	0	0	0	0
PST43_07208	0	0	0	0	0	0	0	0	0	0
PST43_19064	0	0	0	0	0	0	0	0	0	0
PST43_07407	0	0	0	0	0	0	0	0	0	0
PST43_01096	0	0	0	0	0	0	0	0	0	0
PST43_04383	0	0	0	0	0	0	0	0	0	0
PST43_17269	0	0	0	0	0	0	0	0	0	0
PST43_09635	0.0037	0	0.0037	0	0.0037	0	0	0.0037	0	0
PST43_08431	0	0	0	0	0	0	0	0	0	0
PST43_08420	0	0	0	0	0	0	0	0	0	0
PST43_18538	0	0	0	0	0	0	0	0	0	0
PST43_17525	0	0	0	0	0	0	0	0	0	0
PST43_11394	0	0	0	0	0	0	0	0	0	0
PST43_15368	0	0	0	0	0	0	0	0	0	0
PST43_04300	0	0	0	0	0	0	0	0	0	0
PST43_17080	0	0	0	0	0	0	0	0	0	0
PST43_10662	0	0	0	0	0	0	0	0	0	0
PST43_06120	0	0	0	0	0	0	0	0	0	0
PST43_12210	0.0019	0.0019	0	0	0.0019	0.0019	0	0.0019	0.0019	0
PST43_09479	0	0	0	0	0	0	0	0	0	0
PST43_07289	0	0	0	0	0	0	0	0	0	0
PST43_02026	0	0	0	0	0	0	0	0	0	0
PST43_09098	0	0	0	0	0	0	0	0	0	0
PST43_09211	0	0	0	0	0	0	0	0	0	0
PST43_00967	0	0	0	0	0	0	0	0	0	0
PST43_08489	0	0	0	0	0	0	0	0	0	0
PST43_08957	0	0	0	0	0	0	0	0	0	0
PST43_10824	0	0	0	0	0	0	0	0	0	0
PST43_02281	0	0	0	0	0	0	0	0	0	0
PST43_09395	0	0	0	0	0	0	0	0	0	0
PST43_07549	0	0	0	0	0	0	0	0	0	0
PST43_20062	0	0	0	0	0	0	0	0	0	0
PST43_14652	0	0	0	0	0	0	0	0	0	0
PST43_04637	0	0	0	0	0	0	0	0	0	0
PST43_03692	0	0	0	0	0	0	0	0	0	0
PST43_15333	0	0	0	0	0	0	0	0	0	0
PST43_12811	0.0028	0	0.0028	0	0.0028	0	0	0.0028	0	0
PST43_10974	0	0	0	0	0	0	0	0	0	0
PST43_05617	0	0	0	0	0	0	0	0	0	0
PST43_16378	0	0	0	0	0	0	0	0	0	0
PST43_08035	0	0	0	0	0	0	0	0	0	0
PST43_01597	0.02	0.0302	0.0304	0	0.02	0.0302	0	0.02	0.0302	0
PST43_12702	0	0.0013	0.0013	0	0	0.0013	0	0	0.0013	0
PST43_03956	0	0	0	0	0	0	0	0	0	0
PST43_03554	0	0	0	0	0	0	0	0	0	0
PST43_08321	0	0	0	0	0	0	0	0	0	0
PST43_01341	0	0	0	0	0	0	0	0	0	0
PST43_17146	0	0.0047	0.0047	0	0	0.0047	0	0	0.0047	0
PST43_00006	0	0	0	0	0	0	0	0	0	0
PST43_15329	0.0033	0.0044	0.0011	0.0011	0.0022	0.0033	0.0011	0.0022	0.0033	0
PST43_15070	0	0	0	0	0	0	0	0	0	0
PST43_00737	0	0	0	0	0	0	0	0	0	0
PST43_01272	0	0	0	0	0	0	0	0	0	0
PST43_04456	0	0	0	0	0	0	0	0	0	0
PST43_03236	0.0046	0	0.0046	0	0.0046	0	0	0.0046	0	0
PST43_09206	0	0	0	0	0	0	0	0	0	0
PST43_12621	0	0	0	0	0	0	0	0	0	0
PST43_14129	0	0	0	0	0	0	0	0	0	0
PST43_07770	0	0	0	0	0	0	0	0	0	0
PST43_14296	0	0	0	0	0	0	0	0	0	0
PST43_07380	0	0	0	0	0	0	0	0	0	0
PST43_13289	0	0	0	0	0	0	0	0	0	0
PST43_03561	0.0009	0	0.0009	0	0.0009	0	0	0.0009	0	0
PST43_12744	0	0	0	0	0	0	0	0	0	0
PST43_14988	0	0	0	0	0	0	0	0	0	0
PST43_07068	0	0	0	0	0	0	0	0	0	0
PST43_05147	0	0	0	0	0	0	0	0	0	0
PST43_04025	0	0	0	0	0	0	0	0	0	0
PST43_18072	0	0	0	0	0	0	0	0	0	0
PST43_13274	0	0	0	0	0	0	0	0	0	0
PST43_16127	0	0.0076	0.0076	0	0	0.0076	0	0	0.0076	0
PST43_12050	0	0	0	0	0	0	0	0	0	0
PST43_05103	0	0	0	0	0	0	0	0	0	0
PST43_07312	0	0	0	0	0	0	0	0	0	0
PST43_18297	0.002	0	0.002	0	0.002	0	0	0.002	0	0
PST43_20912	0.0074	0	0.0074	0.0037	0.0037	0.0037	0.0037	0.0037	0.0037	0
PST43_07864	0	0	0	0	0	0	0	0	0	0
PST43_19420	0	0	0	0	0	0	0	0	0	0
PST43_15423	0	0	0	0	0	0	0	0	0	0
PST43_10939	0	0	0	0	0	0	0	0	0	0
PST43_03106	0	0	0	0	0	0	0	0	0	0
PST43_05468	0	0	0	0	0	0	0	0	0	0
PST43_14675	0	0	0	0	0	0	0	0	0	0
PST43_13426	0	0	0	0	0	0	0	0	0	0
PST43_07416	0	0	0	0	0	0	0	0	0	0
PST43_16880	0	0	0	0	0	0	0	0	0	0
PST43_15487	0	0	0	0	0	0	0	0	0	0
PST43_12081	0	0	0	0	0	0	0	0	0	0
PST43_10514	0	0	0	0	0	0	0	0	0	0
PST43_09783	0	0	0	0	0	0	0	0	0	0
PST43_09237	0	0	0	0	0	0	0	0	0	0
PST43_07377	0	0	0	0	0	0	0	0	0	0
PST43_06894	0	0	0	0	0	0	0	0	0	0
PST43_04627	0	0	0	0	0	0	0	0	0	0
PST43_03569	0	0	0	0	0	0	0	0	0	0
PST43_13817	0	0	0	0	0	0	0	0	0	0
PST43_09148	0	0	0	0	0	0	0	0	0	0
PST43_12256	0	0	0	0	0	0	0	0	0	0
PST43_19463	0	0	0	0	0	0	0	0	0	0
PST43_02289	0	0	0	0	0	0	0	0	0	0
PST43_09171	0	0	0	0	0	0	0	0	0	0
PST43_17776	0	0	0	0	0	0	0	0	0	0
PST43_07482	0	0	0	0	0	0	0	0	0	0
PST43_03921	0	0	0	0	0	0	0	0	0	0
PST43_08292	0	0	0	0	0	0	0	0	0	0
PST43_01827	0	0	0	0	0	0	0	0	0	0
PST43_19417	0	0	0	0	0	0	0	0	0	0
PST43_07736	0	0	0	0	0	0	0	0	0	0
PST43_01445	0	0	0	0	0	0	0	0	0	0
PST43_02235	0	0	0	0	0	0	0	0	0	0
PST43_11578	0	0	0	0	0	0	0	0	0	0
PST43_05911	0	0	0	0	0	0	0	0	0	0
PST43_20267	0	0	0	0	0	0	0	0	0	0
PST43_07937	0	0	0	0	0	0	0	0	0	0
PST43_03366	0	0	0	0	0	0	0	0	0	0
PST43_00184	0	0	0	0	0	0	0	0	0	0
PST43_14669	0	0	0	0	0	0	0	0	0	0
PST43_07422	0	0	0	0	0	0	0	0	0	0
PST43_14095	0	0	0	0	0	0	0	0	0	0
PST43_05838	0	0	0	0	0	0	0	0	0	0
PST43_15910	0	0	0	0	0	0	0	0	0	0
PST43_15592	0	0	0	0	0	0	0	0	0	0
PST43_15232	0	0	0	0	0	0	0	0	0	0
PST43_02593	0	0	0	0	0	0	0	0	0	0
PST43_14610	0	0	0	0	0	0	0	0	0	0
PST43_12264	0	0	0	0	0	0	0	0	0	0
PST43_16077	0	0.0029	0.0029	0	0	0.0029	0	0	0.0029	0
PST43_13814	0	0	0	0	0	0	0	0	0	0
PST43_09485	0	0	0	0	0	0	0	0	0	0
PST43_20312	0	0	0	0	0	0	0	0	0	0
PST43_17476	0	0	0	0	0	0	0	0	0	0
PST43_06742	0	0	0	0	0	0	0	0	0	0
PST43_00930	0	0	0	0	0	0	0	0	0	0
PST43_10703	0	0	0	0	0	0	0	0	0	0
PST43_17013	0	0	0	0	0	0	0	0	0	0
PST43_20603	0	0	0	0	0	0	0	0	0	0
PST43_10076	0	0	0	0	0	0	0	0	0	0
PST43_11962	0	0	0	0	0	0	0	0	0	0
PST43_18095	0	0	0	0	0	0	0	0	0	0
PST43_01347	0	0	0	0	0	0	0	0	0	0
PST43_02015	0	0	0	0	0	0	0	0	0	0
PST43_17460	0	0	0	0	0	0	0	0	0	0
PST43_15416	0	0	0	0	0	0	0	0	0	0
PST43_06831	0	0	0	0	0	0	0	0	0	0
PST43_04628	0	0	0	0	0	0	0	0	0	0
PST43_13323	0.0059	0.0059	0	0	0.0059	0.0059	0	0.0059	0.0059	0
PST43_15547	0	0	0	0	0	0	0	0	0	0
PST43_14972	0	0	0	0	0	0	0	0	0	0
PST43_14694	0	0	0	0	0	0	0	0	0	0
PST43_00753	0	0	0	0	0	0	0	0	0	0
PST43_10643	0.0206	0.0206	0	0	0.0206	0.0206	0	0.0206	0.0206	0
PST43_01153	0	0	0	0	0	0	0	0	0	0
PST43_14359	0	0	0	0	0	0	0	0	0	0
PST43_04598	0	0	0	0	0	0	0	0	0	0
PST43_19444	0	0	0	0	0	0	0	0	0	0
PST43_13077	0	0	0	0	0	0	0	0	0	0
PST43_13146	0	0	0	0	0	0	0	0	0	0
PST43_07031	0	0	0	0	0	0	0	0	0	0
PST43_15723	0	0	0	0	0	0	0	0	0	0
PST43_19978	0	0	0	0	0	0	0	0	0	0
PST43_08726	0	0	0	0	0	0	0	0	0	0
PST43_07905	0	0	0	0	0	0	0	0	0	0
PST43_03230	0	0	0	0	0	0	0	0	0	0
PST43_12836	0	0.0026	0.0026	0	0	0.0026	0	0	0.0026	0
PST43_04366	0.0061	0.0031	0.003	0	0.0061	0.0031	0	0.0061	0.0031	0
PST43_07800	0	0	0	0	0	0	0	0	0	0
PST43_06578	0	0	0	0	0	0	0	0	0	0
PST43_16441	0	0	0	0	0	0	0	0	0	0
PST43_18038	0	0	0	0	0	0	0	0	0	0
PST43_17508	0	0	0	0	0	0	0	0	0	0
PST43_12190	0	0	0	0	0	0	0	0	0	0
PST43_19310	0	0	0	0	0	0	0	0	0	0
PST43_05786	0	0	0	0	0	0	0	0	0	0
PST43_04948	0	0	0	0	0	0	0	0	0	0
PST43_11011	0.0012	0	0.0012	0	0.0012	0	0	0.0012	0	0
PST43_17915	0	0	0	0	0	0	0	0	0	0
PST43_01960	0	0	0	0	0	0	0	0	0	0
PST43_11961	0	0	0	0	0	0	0	0	0	0
PST43_17722	0	0	0	0	0	0	0	0	0	0
PST43_15686	0.0027	0	0.0027	0	0.0027	0	0	0.0027	0	0
PST43_20435	0	0	0	0	0	0	0	0	0	0
PST43_17899	0	0	0	0	0	0	0	0	0	0
PST43_17157	0.0004	0	0.0004	0	0.0004	0	0	0.0004	0	0
PST43_17060	0	0	0	0	0	0	0	0	0	0
PST43_14621	0	0	0	0	0	0	0	0	0	0
PST43_07334	0	0	0	0	0	0	0	0	0	0
PST43_05676	0.0016	0.0047	0.0031	0	0.0016	0.0047	0	0.0016	0.0047	0
PST43_01265	0	0	0	0	0	0	0	0	0	0
PST43_19298	0	0	0	0	0	0	0	0	0	0
PST43_19498	0	0	0	0	0	0	0	0	0	0
PST43_16780	0	0	0	0	0	0	0	0	0	0
PST43_01416	0	0	0	0	0	0	0	0	0	0
PST43_09854	0	0.0037	0.0037	0.0037	0.0037	0	0.0037	0.0037	0	0
PST43_17175	0.001	0	0.001	0	0.001	0	0	0.001	0	0
PST43_19062	0	0	0	0	0	0	0	0	0	0
PST43_09843	0	0	0	0	0	0	0	0	0	0
PST43_18909	0	0	0	0	0	0	0	0	0	0
PST43_02778	0	0	0	0	0	0	0	0	0	0
PST43_05899	0	0.0009	0.0009	0	0	0.0009	0	0	0.0009	0
PST43_00947	0.0006	0.0006	0	0	0.0006	0.0006	0	0.0006	0.0006	0
PST43_08804	0	0	0	0	0	0	0	0	0	0
PST43_01231	0	0	0	0	0	0	0	0	0	0
PST43_16613	0	0	0	0	0	0	0	0	0	0
PST43_19741	0	0	0	0	0	0	0	0	0	0
PST43_02455	0.0032	0.0016	0.0048	0	0.0032	0.0016	0	0.0032	0.0016	0
PST43_16230	0.0007	0	0.0007	0	0.0007	0	0	0.0007	0	0
PST43_19990	0	0	0	0	0	0	0	0	0	0
PST43_06598	0	0	0	0	0	0	0	0	0	0
PST43_01467	0	0	0	0	0	0	0	0	0	0
PST43_12568	0	0	0	0	0	0	0	0	0	0
PST43_18148	0	0	0	0	0	0	0	0	0	0
PST43_15405	0	0	0	0	0	0	0	0	0	0
PST43_18583	0	0	0	0	0	0	0	0	0	0
PST43_18239	0	0	0	0	0	0	0	0	0	0
PST43_13112	0	0	0	0	0	0	0	0	0	0
PST43_09703	0	0	0	0	0	0	0	0	0	0
PST43_05330	0	0	0	0	0	0	0	0	0	0
PST43_10951	0	0	0	0	0	0	0	0	0	0
PST43_05192	0	0	0	0	0	0	0	0	0	0
PST43_10314	0	0	0	0	0	0	0	0	0	0
PST43_06245	0	0	0	0	0	0	0	0	0	0
PST43_07758	0	0	0	0	0	0	0	0	0	0
PST43_07958	0	0	0	0	0	0	0	0	0	0
PST43_05962	0	0	0	0	0	0	0	0	0	0
PST43_08825	0	0	0	0	0	0	0	0	0	0
PST43_00492	0	0	0	0	0	0	0	0	0	0
PST43_17467	0	0	0	0	0	0	0	0	0	0
PST43_13058	0	0	0	0	0	0	0	0	0	0
PST43_11226	0	0	0	0	0	0	0	0	0	0
PST43_09144	0	0	0	0	0	0	0	0	0	0
PST43_08740	0	0	0	0	0	0	0	0	0	0
PST43_01351	0	0	0	0	0	0	0	0	0	0
PST43_05342	0	0	0	0	0	0	0	0	0	0
PST43_03511	0	0	0	0	0	0	0	0	0	0
PST43_00031	0	0	0	0	0	0	0	0	0	0
PST43_13166	0	0	0	0	0	0	0	0	0	0
PST43_16716	0	0	0	0	0	0	0	0	0	0
PST43_02456	0.0016	0.0016	0	0	0.0016	0.0016	0	0.0016	0.0016	0
PST43_17359	0	0	0	0	0	0	0	0	0	0
PST43_16373	0	0	0	0	0	0	0	0	0	0
PST43_03985	0	0.0008	0.0008	0	0	0.0008	0	0	0.0008	0
PST43_12891	0	0	0	0	0	0	0	0	0	0
PST43_13634	0	0	0	0	0	0	0	0	0	0
PST43_17326	0	0	0	0	0	0	0	0	0	0
PST43_16445	0	0	0	0	0	0	0	0	0	0
PST43_19481	0	0	0	0	0	0	0	0	0	0
PST43_09174	0	0	0	0	0	0	0	0	0	0
PST43_06740	0	0	0	0	0	0	0	0	0	0
PST43_12471	0	0	0	0	0	0	0	0	0	0
PST43_11289	0	0	0	0	0	0	0	0	0	0
PST43_02704	0	0	0	0	0	0	0	0	0	0
PST43_12692	0	0	0	0	0	0	0	0	0	0
PST43_06560	0	0	0	0	0	0	0	0	0	0
PST43_01894	0.0012	0	0.0012	0	0.0012	0	0	0.0012	0	0
PST43_15519	0	0	0	0	0	0	0	0	0	0
PST43_08441	0	0	0	0	0	0	0	0	0	0
PST43_04169	0	0	0	0	0	0	0	0	0	0
PST43_08191	0	0.0021	0.0021	0	0	0.0021	0	0	0.0021	0
PST43_09674	0	0	0	0	0	0	0	0	0	0
PST43_08332	0	0	0	0	0	0	0	0	0	0
PST43_07468	0	0	0	0	0	0	0	0	0	0
PST43_01333	0	0	0	0	0	0	0	0	0	0
PST43_20203	0	0	0	0	0	0	0	0	0	0
PST43_11923	0	0	0	0	0	0	0	0	0	0
PST43_04041	0	0	0	0	0	0	0	0	0	0
PST43_02036	0	0	0	0	0	0	0	0	0	0
PST43_14069	0	0	0	0	0	0	0	0	0	0
PST43_12592	0	0	0	0	0	0	0	0	0	0
PST43_08983	0	0	0	0	0	0	0	0	0	0
PST43_12482	0	0	0	0	0	0	0	0	0	0
PST43_13696	0	0	0	0	0	0	0	0	0	0
PST43_16682	0	0	0	0	0	0	0	0	0	0
PST43_12556	0	0	0	0	0	0	0	0	0	0
PST43_15631	0	0	0	0	0	0	0	0	0	0
PST43_13238	0	0	0	0	0	0	0	0	0	0
PST43_05645	0	0.0013	0.0013	0	0	0.0013	0	0	0.0013	0
PST43_08446	0	0	0	0	0	0	0	0	0	0
PST43_11465	0	0	0	0	0	0	0	0	0	0
PST43_02498	0	0	0	0	0	0	0	0	0	0
PST43_11704	0	0	0	0	0	0	0	0	0	0
PST43_09321	0	0	0	0	0	0	0	0	0	0
PST43_18314	0	0	0	0	0	0	0	0	0	0
PST43_11350	0	0	0	0	0	0	0	0	0	0
PST43_03720	0	0	0	0	0	0	0	0	0	0
PST43_15987	0	0	0	0	0	0	0	0	0	0
PST43_02647	0	0	0	0	0	0	0	0	0	0
PST43_17684	0	0	0	0	0	0	0	0	0	0
PST43_16007	0	0	0	0	0	0	0	0	0	0
PST43_12439	0	0	0	0	0	0	0	0	0	0
PST43_15072	0.0014	0	0.0014	0.0014	0.0028	0.0014	0.0014	0.0028	0.0014	0
PST43_04152	0	0.0028	0.0028	0	0	0.0028	0	0	0.0028	0
PST43_15652	0.0119	0	0.0119	0	0.0119	0	0	0.0119	0	0
PST43_16283	0	0	0	0	0	0	0	0	0	0
PST43_08625	0	0	0	0	0	0	0	0	0	0
PST43_08632	0	0	0	0	0	0	0	0	0	0
PST43_11301	0	0	0	0	0	0	0	0	0	0
PST43_12721	0	0	0	0	0	0	0	0	0	0
PST43_07021	0	0	0	0	0	0	0	0	0	0
PST43_14826	0	0	0	0	0	0	0	0	0	0
PST43_15721	0.0224	0	0.0224	0	0.0224	0	0	0.0224	0	0
PST43_11610	0.0038	0	0.0038	0	0.0038	0	0	0.0038	0	0
PST43_09110	0	0	0	0	0	0	0	0	0	0
PST43_16722	0	0	0	0	0	0	0	0	0	0
PST43_06180	0.0027	0.0027	0	0	0.0027	0.0027	0	0.0027	0.0027	0
PST43_06117	0	0	0	0	0	0	0	0	0	0
PST43_15106	0	0.004	0.004	0	0	0.004	0	0	0.004	0
PST43_06282	0	0	0	0	0	0	0	0	0	0
PST43_10945	0	0	0	0	0	0	0	0	0	0
PST43_03241	0	0	0	0	0	0	0	0	0	0
PST43_19028	0	0	0	0	0	0	0	0	0	0
PST43_00691	0	0	0	0	0	0	0	0	0	0
PST43_19545	0	0.0005	0.0005	0	0	0.0005	0	0	0.0005	0
PST43_14320	0	0	0	0	0	0	0	0	0	0
PST43_09210	0	0	0	0	0	0	0	0	0	0
PST43_08492	0	0	0	0	0	0	0	0	0	0
PST43_09386	0	0	0	0	0	0	0	0	0	0
PST43_08779	0	0	0	0	0	0	0	0	0	0
PST43_12695	0	0	0	0	0	0	0	0	0	0
PST43_01177	0	0	0	0	0	0	0	0	0	0
PST43_15140	0	0	0	0	0	0	0	0	0	0
PST43_19107	0	0	0	0	0	0	0	0	0	0
PST43_09443	0	0	0	0	0	0	0	0	0	0
PST43_02772	0	0	0	0	0	0	0	0	0	0
PST43_01993	0	0	0	0	0	0	0	0	0	0
PST43_05214	0	0	0	0	0	0	0	0	0	0
PST43_08948	0	0	0	0	0	0	0	0	0	0
PST43_12014	0	0	0	0	0	0	0	0	0	0
PST43_19272	0	0	0	0	0	0	0	0	0	0
PST43_19259	0	0	0	0	0	0	0	0	0	0
PST43_12956	0	0	0	0	0	0	0	0	0	0
PST43_01896	0	0	0	0	0	0	0	0	0	0
PST43_03387	0	0	0	0	0	0	0	0	0	0
PST43_19173	0	0	0	0	0	0	0	0	0	0
PST43_13507	0	0	0	0	0	0	0	0	0	0
PST43_07815	0.0018	0.0018	0	0	0.0018	0.0018	0	0.0018	0.0018	0
PST43_05514	0	0	0	0	0	0	0	0	0	0
PST43_04464	0.002	0	0.002	0	0.002	0	0	0.002	0	0
PST43_16859	0	0	0	0	0	0	0	0	0	0
PST43_04714	0	0	0	0	0	0	0	0	0	0
PST43_08910	0	0	0	0	0	0	0	0	0	0
PST43_11351	0	0	0	0	0	0	0	0	0	0
PST43_07500	0	0	0	0	0	0	0	0	0	0
PST43_05210	0	0	0	0	0	0	0	0	0	0
PST43_13499	0	0	0	0	0	0	0	0	0	0
PST43_17698	0	0	0	0	0	0	0	0	0	0
PST43_00449	0.008	0.0021	0.0073	0	0.008	0.0021	0	0.008	0.0021	0
PST43_14523	0	0	0	0	0	0	0	0	0	0
PST43_19867	0	0	0	0	0	0	0	0	0	0
PST43_05200	0.0039	0.0039	0	0	0.0039	0.0039	0	0.0039	0.0039	0
PST43_01532	0	0	0	0	0	0	0	0	0	0
PST43_20654	0	0	0	0	0	0	0	0	0	0
PST43_12052	0	0	0	0	0	0	0	0	0	0
PST43_09877	0.0005	0	0.0005	0	0.0005	0	0	0.0005	0	0
PST43_12845	0.0008	0	0.0008	0	0.0008	0	0	0.0008	0	0
PST43_06116	0	0	0	0	0	0	0	0	0	0
PST43_20396	0.0013	0	0.0013	0	0.0013	0	0	0.0013	0	0
PST43_17811	0	0.0034	0.0034	0	0	0.0034	0	0	0.0034	0
PST43_04101	0	0	0	0	0	0	0	0	0	0
PST43_12424	0	0	0	0	0	0	0	0	0	0
PST43_06794	0	0	0	0	0	0	0	0	0	0
PST43_08744	0	0	0	0	0	0	0	0	0	0
PST43_02611	0	0	0	0	0	0	0	0	0	0
PST43_14906	0	0	0	0	0	0	0	0	0	0
PST43_18101	0	0	0	0	0	0	0	0	0	0
PST43_01014	0	0	0	0	0	0	0	0	0	0
PST43_05649	0	0	0	0	0	0	0	0	0	0
PST43_01820	0	0	0	0	0	0	0	0	0	0
PST43_05535	0	0.0016	0.0016	0	0	0.0016	0	0	0.0016	0
PST43_02225	0	0	0	0	0	0	0	0	0	0
PST43_14131	0	0	0	0	0	0	0	0	0	0
PST43_00248	0	0	0	0	0	0	0	0	0	0
PST43_03705	0	0.0046	0.0046	0	0	0.0046	0	0	0.0046	0
PST43_10151	0	0	0	0	0	0	0	0	0	0
PST43_00719	0	0	0	0	0	0	0	0	0	0
PST43_20072	0	0	0	0	0	0	0	0	0	0
PST43_12532	0	0	0	0	0	0	0	0	0	0
PST43_03190	0	0	0	0	0	0	0	0	0	0
PST43_02995	0	0	0	0	0	0	0	0	0	0
PST43_18737	0	0	0	0	0	0	0	0	0	0
PST43_13180	0	0	0	0	0	0	0	0	0	0
PST43_07963	0	0	0	0	0	0	0	0	0	0
PST43_10722	0.0022	0	0.0022	0	0.0022	0	0	0.0022	0	0
PST43_09818	0.0025	0	0.0025	0	0.0025	0	0	0.0025	0	0
PST43_08959	0	0	0	0	0	0	0	0	0	0
PST43_04864	0	0	0	0	0	0	0	0	0	0
PST43_02599	0	0	0	0	0	0	0	0	0	0
PST43_16753	0.0096	0	0.0096	0	0.0096	0	0	0.0096	0	0
PST43_20968	0	0	0	0	0	0	0	0	0	0
PST43_09376	0	0	0	0	0	0	0	0	0	0
PST43_03993	0	0	0	0	0	0	0	0	0	0
PST43_15004	0	0	0	0	0	0	0	0	0	0
PST43_07370	0.0053	0.0053	0	0	0.0053	0.0053	0	0.0053	0.0053	0
PST43_20375	0	0	0	0	0	0	0	0	0	0
PST43_09407	0	0	0	0	0	0	0	0	0	0
PST43_01083	0	0	0	0	0	0	0	0	0	0
PST43_05731	0	0	0	0	0	0	0	0	0	0
PST43_02595	0	0	0	0	0	0	0	0	0	0
PST43_08547	0	0	0	0	0	0	0	0	0	0
PST43_00784	0	0	0	0	0	0	0	0	0	0
PST43_04264	0	0	0	0	0	0	0	0	0	0
PST43_14008	0.0008	0.0008	0.0017	0	0.0008	0.0008	0	0.0008	0.0008	0
PST43_11383	0	0	0	0	0	0	0	0	0	0
PST43_12959	0	0	0	0	0	0	0	0	0	0
PST43_06214	0	0	0	0.0011	0.0011	0.0011	0.0011	0.0011	0.0011	0
PST43_06984	0.0048	0.0072	0.0096	0	0.0048	0.0072	0	0.0048	0.0072	0
PST43_16643	0	0	0	0	0	0	0	0	0	0
PST43_07855	0.0013	0.0019	0.0006	0	0.0013	0.0019	0	0.0013	0.0019	0
PST43_01492	0	0	0	0	0	0	0	0	0	0
PST43_08392	0	0	0	0	0	0	0	0	0	0
PST43_18923	0	0	0	0	0	0	0	0	0	0
PST43_15515	0	0	0	0	0	0	0	0	0	0
PST43_03675	0	0	0	0	0	0	0	0	0	0
PST43_03614	0	0	0	0	0	0	0	0	0	0
PST43_00336	0	0	0	0	0	0	0	0	0	0
PST43_16221	0	0	0	0	0	0	0	0	0	0
PST43_10346	0	0	0	0	0	0	0	0	0	0
PST43_17934	0	0	0	0	0	0	0	0	0	0
PST43_03903	0	0	0	0	0	0	0	0	0	0
PST43_05258	0	0	0	0	0	0	0	0	0	0
PST43_11043	0	0	0	0	0	0	0	0	0	0
PST43_05913	0.0025	0.005	0.0025	0	0.0025	0.005	0	0.0025	0.005	0
PST43_00262	0	0	0	0	0	0	0	0	0	0
PST43_17459	0	0	0	0	0	0	0	0	0	0
PST43_07990	0	0	0	0	0	0	0	0	0	0
PST43_18803	0.0069	0.0052	0.0017	0	0.0069	0.0052	0	0.0069	0.0052	0
PST43_08820	0	0	0	0	0	0	0	0	0	0
PST43_18473	0	0	0	0	0	0	0	0	0	0
PST43_13277	0	0.0132	0.0132	0	0	0.0132	0	0	0.0132	0
PST43_11177	0	0	0	0	0	0	0	0	0	0
PST43_00088	0	0	0	0	0	0	0	0	0	0
PST43_13504	0	0	0	0	0	0	0	0	0	0
PST43_11178	0	0	0	0	0	0	0	0	0	0
PST43_06286	0	0	0	0	0	0	0	0	0	0
PST43_10911	0	0	0	0	0	0	0	0	0	0
PST43_03686	0	0	0	0	0	0	0	0	0	0
PST43_14202	0	0	0	0	0	0	0	0	0	0
PST43_09596	0	0	0	0	0	0	0	0	0	0
PST43_14586	0	0	0	0	0	0	0	0	0	0
PST43_05930	0	0	0	0	0	0	0	0	0	0
PST43_02399	0	0	0	0	0	0	0	0	0	0
PST43_19261	0	0	0	0	0	0	0	0	0	0
PST43_14234	0	0	0	0	0	0	0	0	0	0
PST43_02157	0	0	0	0	0	0	0	0	0	0
PST43_16917	0	0	0	0	0	0	0	0	0	0
PST43_06478	0	0	0	0	0	0	0	0	0	0
PST43_17331	0	0	0	0	0	0	0	0	0	0
PST43_20938	0	0	0	0	0	0	0	0	0	0
PST43_10869	0	0	0	0	0	0	0	0	0	0
PST43_06745	0	0	0	0	0	0	0	0	0	0
PST43_19858	0	0	0	0	0	0	0	0	0	0
PST43_00334	0.0015	0.001	0.0025	0	0.0015	0.001	0	0.0015	0.001	0
PST43_04400	0	0	0	0	0	0	0	0	0	0
PST43_02454	0	0	0	0	0	0	0	0	0	0
PST43_15323	0.0045	0.0045	0	0	0.0045	0.0045	0	0.0045	0.0045	0
PST43_10832	0	0	0	0	0	0	0	0	0	0
PST43_14395	0	0	0	0	0	0	0	0	0	0
PST43_01931	0	0	0	0	0	0	0	0	0	0
PST43_13388	0	0	0	0	0	0	0	0	0	0
PST43_10319	0	0	0	0	0	0	0	0	0	0
PST43_04314	0	0	0	0	0	0	0	0	0	0
PST43_02957	0	0	0	0	0	0	0	0	0	0
PST43_17643	0.0075	0.0125	0.01	0	0.0075	0.0125	0	0.0075	0.0125	0
PST43_13967	0	0	0	0	0	0	0	0	0	0
PST43_11914	0	0	0	0	0	0	0	0	0	0
PST43_14506	0	0	0	0	0	0	0	0	0	0
PST43_04278	0.0078	0	0.0078	0	0.0078	0	0	0.0078	0	0
PST43_20840	0	0	0	0	0	0	0	0	0	0
PST43_12070	0	0	0	0	0	0	0	0	0	0
PST43_00105	0	0	0	0	0	0	0	0	0	0
PST43_17153	0	0	0	0	0	0	0	0	0	0
PST43_08798	0	0	0	0	0	0	0	0	0	0
PST43_04590	0	0	0	0	0	0	0	0	0	0
PST43_04027	0	0	0	0	0	0	0	0	0	0
PST43_01908	0	0	0	0	0	0	0	0	0	0
PST43_17322	0.0024	0	0.0024	0	0.0024	0	0	0.0024	0	0
PST43_09806	0	0	0	0	0	0	0	0	0	0
PST43_19719	0	0	0	0	0	0	0	0	0	0
PST43_11267	0	0	0	0	0	0	0	0	0	0
PST43_08698	0	0	0	0	0	0	0	0	0	0
PST43_19684	0	0	0	0	0	0	0	0	0	0
PST43_07651	0	0	0	0	0	0	0	0	0	0
PST43_08650	0	0	0	0	0	0	0	0	0	0
PST43_00124	0	0	0	0	0	0	0	0	0	0
PST43_13207	0	0	0	0	0	0	0	0	0	0
PST43_09178	0.006	0	0.006	0	0.006	0	0	0.006	0	0
PST43_04783	0	0	0	0	0	0	0	0	0	0
PST43_17235	0	0	0	0	0	0	0	0	0	0
PST43_11464	0	0	0	0	0	0	0	0	0	0
PST43_09389	0	0	0	0	0	0	0	0	0	0
PST43_02943	0	0	0	0	0	0	0	0	0	0
PST43_00488	0	0	0	0	0	0	0	0	0	0
PST43_20957	0	0	0	0	0	0	0	0	0	0
PST43_09661	0	0	0	0	0	0	0	0	0	0
PST43_14625	0	0.0008	0.0008	0	0	0.0008	0	0	0.0008	0
PST43_01098	0	0	0	0	0	0	0	0	0	0
PST43_13540	0	0	0	0	0	0	0	0	0	0
PST43_00044	0	0	0	0	0	0	0	0	0	0
PST43_17708	0.0168	0.0288	0.0117	0	0.0168	0.0288	0	0.0168	0.0288	0
PST43_15705	0	0	0	0	0	0	0	0	0	0
PST43_12899	0	0	0	0	0	0	0	0	0	0
PST43_06597	0	0	0	0	0	0	0	0	0	0
PST43_13293	0	0	0	0	0	0	0	0	0	0
PST43_03928	0.0007	0.0014	0.0007	0	0.0007	0.0014	0	0.0007	0.0014	0
PST43_00936	0	0	0	0	0	0	0	0	0	0
PST43_04778	0	0	0	0	0	0	0	0	0	0
PST43_17346	0	0	0	0	0	0	0	0	0	0
PST43_17252	0	0	0	0	0	0	0	0	0	0
PST43_07672	0	0	0	0	0	0	0	0	0	0
PST43_10635	0	0	0	0	0	0	0	0	0	0
PST43_11743	0	0	0	0	0	0	0	0	0	0
PST43_16928	0	0	0	0	0	0	0	0	0	0
PST43_05294	0	0	0	0	0	0	0	0	0	0
PST43_09225	0	0	0	0	0	0	0	0	0	0
PST43_08626	0	0	0	0	0	0	0	0	0	0
PST43_20737	0	0	0	0	0	0	0	0	0	0
PST43_01367	0	0	0	0	0	0	0	0	0	0
PST43_19954	0	0	0	0	0	0	0	0	0	0
PST43_00769	0	0	0	0	0	0	0	0	0	0
PST43_20105	0	0	0	0	0	0	0	0	0	0
PST43_14769	0	0	0	0	0	0	0	0	0	0
PST43_11272	0	0	0	0	0	0	0	0	0	0
PST43_13163	0	0	0	0	0	0	0	0	0	0
PST43_20446	0	0	0	0	0	0	0	0	0	0
PST43_07496	0	0	0	0	0	0	0	0	0	0
PST43_06734	0	0	0	0	0	0	0	0	0	0
PST43_01805	0	0	0	0	0	0	0	0	0	0
PST43_04642	0	0	0	0	0	0	0	0	0	0
PST43_05723	0	0	0	0	0	0	0	0	0	0
PST43_03588	0	0	0	0	0	0	0	0	0	0
PST43_00194	0	0	0	0	0	0	0	0	0	0
PST43_11250	0	0	0	0	0	0	0	0	0	0
PST43_20477	0	0	0	0	0	0	0	0	0	0
PST43_10842	0	0	0	0	0	0	0	0	0	0
PST43_00369	0	0	0	0	0	0	0	0	0	0
PST43_03255	0	0	0	0	0	0	0	0	0	0
PST43_09253	0	0	0	0	0	0	0	0	0	0
PST43_12340	0	0	0	0	0	0	0	0	0	0
PST43_05946	0	0	0	0	0	0	0	0	0	0
PST43_16042	0	0	0	0	0	0	0	0	0	0
PST43_13562	0	0	0	0	0	0	0	0	0	0
PST43_01238	0	0	0	0	0	0	0	0	0	0
PST43_07702	0.0031	0	0.0031	0	0.0031	0	0	0.0031	0	0
PST43_10057	0.0056	0	0.0056	0	0.0056	0	0	0.0056	0	0
PST43_03801	0	0	0	0	0	0	0	0	0	0
PST43_03798	0	0	0	0	0	0	0	0	0	0
PST43_00335	0	0	0	0	0	0	0	0	0	0
PST43_20436	0	0	0	0	0	0	0	0	0	0
PST43_20138	0	0	0	0	0	0	0	0	0	0
PST43_20586	0	0	0	0	0	0	0	0	0	0
PST43_06363	0	0	0	0	0	0	0	0	0	0
PST43_18476	0	0	0	0	0	0	0	0	0	0
PST43_06097	0	0	0	0	0	0	0	0	0	0
PST43_00678	0	0	0	0	0	0	0	0	0	0
PST43_18071	0	0	0	0	0	0	0	0	0	0
PST43_13279	0	0	0	0	0	0	0	0	0	0
PST43_01613	0	0	0	0	0	0	0	0	0	0
PST43_00993	0	0	0	0	0	0	0	0	0	0
PST43_01915	0	0	0	0	0	0	0	0	0	0
PST43_19965	0	0	0	0	0	0	0	0	0	0
PST43_14386	0	0	0	0	0	0	0	0	0	0
PST43_16853	0	0	0	0	0	0	0	0	0	0
PST43_08832	0	0	0	0	0	0	0	0	0	0
PST43_19301	0	0	0	0	0	0	0	0	0	0
PST43_01479	0	0	0	0	0	0	0	0	0	0
PST43_11132	0	0	0	0	0	0	0	0	0	0
PST43_10114	0	0	0	0	0	0	0	0	0	0
PST43_07889	0.0061	0	0.0061	0	0.0061	0	0	0.0061	0	0
PST43_06539	0	0	0	0	0	0	0	0	0	0
PST43_04900	0	0	0	0	0	0	0	0	0	0
PST43_04322	0	0	0	0	0	0	0	0	0	0
PST43_20986	0	0	0	0	0	0	0	0	0	0
PST43_16469	0	0	0	0	0	0	0	0	0	0
PST43_19520	0	0	0	0	0	0	0	0	0	0
PST43_14399	0.001	0	0.001	0	0.001	0	0	0.001	0	0
PST43_08037	0	0	0	0	0	0	0	0	0	0
PST43_12623	0	0	0	0	0	0	0	0	0	0
PST43_18097	0	0.0053	0.0053	0	0	0.0053	0	0	0.0053	0
PST43_05493	0	0	0	0	0	0	0	0	0	0
PST43_15338	0.0031	0	0.0031	0	0.0031	0	0	0.0031	0	0
PST43_12737	0	0	0	0	0	0	0	0	0	0
PST43_10173	0	0	0	0	0	0	0	0	0	0
PST43_04535	0	0	0	0	0	0	0	0	0	0
PST43_01297	0	0	0	0	0	0	0	0	0	0
PST43_17746	0	0	0	0	0	0	0	0	0	0
PST43_11782	0	0	0	0	0	0	0	0	0	0
PST43_00799	0	0	0	0	0	0	0	0	0	0
PST43_10435	0	0	0	0	0	0	0	0	0	0
PST43_11882	0	0	0	0	0	0	0	0	0	0
PST43_09398	0	0	0	0	0	0	0	0	0	0
PST43_08596	0	0	0	0	0	0	0	0	0	0
PST43_03213	0	0	0	0	0	0	0	0	0	0
PST43_15766	0	0	0	0	0	0	0	0	0	0
PST43_05453	0	0	0	0	0	0	0	0	0	0
PST43_10821	0	0	0	0	0	0	0	0	0	0
PST43_20548	0	0	0	0	0	0	0	0	0	0
PST43_16546	0	0	0	0	0	0	0	0	0	0
PST43_06403	0	0	0	0	0	0	0	0	0	0
PST43_16906	0	0	0	0	0	0	0	0	0	0
PST43_01919	0	0	0	0	0	0	0	0	0	0
PST43_17536	0	0	0	0	0	0	0	0	0	0
PST43_18924	0	0	0	0	0	0	0	0	0	0
PST43_03947	0	0	0	0	0	0	0	0	0	0
PST43_02871	0	0	0	0	0	0	0	0	0	0
PST43_05084	0.0034	0	0.0034	0	0.0034	0	0	0.0034	0	0
PST43_18528	0	0	0	0	0	0	0	0	0	0
PST43_15148	0	0	0	0	0	0	0	0	0	0
PST43_08424	0	0	0	0	0	0	0	0	0	0
PST43_14330	0	0	0	0	0	0	0	0	0	0
PST43_00695	0	0	0	0	0	0	0	0	0	0
PST43_18646	0	0	0	0	0	0	0	0	0	0
PST43_06408	0	0.0011	0.0011	0	0	0.0011	0	0	0.0011	0
PST43_14928	0	0	0	0	0	0	0	0	0	0
PST43_10053	0	0	0	0	0	0	0	0	0	0
PST43_17391	0	0	0	0	0	0	0	0	0	0
PST43_13009	0	0	0	0	0	0	0	0	0	0
PST43_20945	0	0	0	0	0	0	0	0	0	0
PST43_07648	0	0	0	0	0	0	0	0	0	0
PST43_19415	0	0	0	0	0	0	0	0	0	0
PST43_02796	0	0	0	0	0	0	0	0	0	0
PST43_00018	0.0039	0.0039	0	0	0.0039	0.0039	0	0.0039	0.0039	0
PST43_14670	0	0	0	0	0	0	0	0	0	0
PST43_13523	0	0	0	0	0	0	0	0	0	0
PST43_07775	0	0	0	0	0	0	0	0	0	0
PST43_10179	0	0	0	0	0	0	0	0	0	0
PST43_01072	0	0	0	0	0	0	0	0	0	0
PST43_09919	0	0	0	0	0	0	0	0	0	0
PST43_10108	0	0	0	0	0	0	0	0	0	0
PST43_06981	0	0	0	0	0	0	0	0	0	0
PST43_07715	0	0	0	0	0	0	0	0	0	0
PST43_00713	0	0	0	0	0	0	0	0	0	0
PST43_02276	0	0	0	0	0	0	0	0	0	0
[truncated: 18,676 more rows]

## Sheet: PST-877
Gene ID	PST-21 vs. PST-877	PST-43 vs. PST-877	PST-43 vs. PST-21	PST-130 vs. PST-877	PST-130 vs. PST-21	PST-130 vs. PST-21	PST-0821 vs. PST-877	PST-0821 vs. PST-21	PST-0821 vs. PST-43	PST-0821 vs. PST-130
PST877_05366	0.0132	0	0.0132	0.0132	0	0.0132	0.0132	0	0.0132	0
PST877_09081	0	0	0	0	0	0	0.0129	0.0129	0.0129	0.0129
PST877_07384	0	0	0	0.0089	0.0089	0.0089	0.0088	0.0088	0.0088	0.018
PST877_09604	0.0038	0	0.0038	0	0.0038	0	0.0077	0.0038	0.0077	0.0077
PST877_07726	0	0	0	0	0	0	0.0069	0.0069	0.0069	0.0069
PST877_20267	0	0	0	0	0	0	0.006	0.006	0.006	0.006
PST877_18179	0	0	0	0	0	0	0.0055	0.0055	0.0055	0.0055
PST877_04471	0	0	0	0.0025	0.0025	0.0025	0.0051	0.0051	0.0051	0.0077
PST877_20580	0	0	0	0	0	0	0.0047	0.0047	0.0047	0.0047
PST877_10211	0	0	0	0	0	0	0.0046	0.0046	0.0046	0.0046
PST877_10633	0	0	0	0	0	0	0.0039	0.0039	0.0039	0.0039
PST877_14452	0	0	0	0	0	0	0.0039	0.0039	0.0039	0.0039
PST877_09204	0.0106	0	0.0106	0.0035	0.007	0.0035	0.0035	0.0141	0.0035	0.007
PST877_05842	0.0035	0	0.0035	0	0.0035	0	0.0035	0	0.0035	0.0035
PST877_08175	0	0	0	0	0	0	0.0033	0.0033	0.0033	0.0033
PST877_13609	0	0	0	0	0	0	0.0032	0.0032	0.0032	0.0032
PST877_15295	0.0031	0.0031	0	0.0031	0	0	0.0031	0	0	0
PST877_10651	0	0	0	0	0	0	0.0031	0.0031	0.0031	0.0031
PST877_11798	0	0	0	0	0	0	0.0029	0.0029	0.0029	0.0029
PST877_07381	0	0	0	0	0	0	0.0029	0.0029	0.0029	0.0029
PST877_18512	0	0	0	0	0	0	0.0028	0.0028	0.0028	0.0028
PST877_06131	0	0	0	0	0	0	0.0027	0.0027	0.0027	0.0027
PST877_10257	0	0	0	0	0	0	0.0026	0.0026	0.0026	0.0026
PST877_16077	0	0	0	0	0	0	0.0026	0.0026	0.0026	0.0026
PST877_17743	0	0	0	0	0	0	0.0025	0.0025	0.0025	0.0025
PST877_09606	0	0	0	0.0024	0.0024	0.0024	0.0024	0.0024	0.0024	0
PST877_06662	0	0	0	0.0049	0.0049	0.0049	0.0024	0.0024	0.0024	0.0049
PST877_01002	0	0	0	0	0	0	0.0023	0.0023	0.0023	0.0023
PST877_12695	0	0	0	0	0	0	0.0022	0.0022	0.0022	0.0022
PST877_12586	0	0	0	0	0	0	0.0022	0.0022	0.0022	0.0022
PST877_16154	0	0	0	0	0	0	0.0021	0.0021	0.0021	0.0021
PST877_09621	0	0	0	0	0	0	0.0021	0.0021	0.0021	0.0021
PST877_03294	0	0	0	0.0021	0.0021	0.0021	0.0021	0.0021	0.0021	0.0043
PST877_15901	0.0041	0	0.0041	0	0.0041	0	0.0021	0.0021	0.0021	0.0021
PST877_18491	0	0	0	0	0	0	0.0021	0.0021	0.0021	0.0021
PST877_16938	0	0	0	0	0	0	0.002	0.002	0.002	0.002
PST877_06191	0.006	0	0.006	0.006	0	0.006	0.002	0.0081	0.002	0.0081
PST877_02146	0	0	0	0.002	0.002	0.002	0.002	0.002	0.002	0.0039
PST877_08741	0.0019	0	0.0019	0.0019	0	0.0019	0.0019	0	0.0019	0
PST877_10120	0.0076	0	0.0076	0.0076	0	0.0076	0.0019	0.0057	0.0019	0.0057
PST877_10856	0	0	0	0	0	0	0.0018	0.0018	0.0018	0.0018
PST877_17645	0	0	0	0	0	0	0.0017	0.0017	0.0017	0.0017
PST877_04021	0	0	0	0	0	0	0.0014	0.0014	0.0014	0.0014
PST877_06066	0	0	0	0	0	0	0.0014	0.0014	0.0014	0.0014
PST877_05964	0.0013	0	0.0013	0	0.0013	0	0.0013	0	0.0013	0.0013
PST877_05381	0	0	0	0	0	0	0.0013	0.0013	0.0013	0.0013
PST877_13062	0.0036	0	0.0036	0.0036	0	0.0036	0.0012	0.0049	0.0012	0.0049
PST877_02031	0	0	0	0	0	0	0.0012	0.0012	0.0012	0.0012
PST877_11026	0	0	0	0	0	0	0.0011	0.0011	0.0011	0.0011
PST877_10249	0.0019	0	0.0019	0.0019	0	0.0019	0.001	0.001	0.001	0.001
PST877_19460	0	0	0	0	0	0	0.0009	0.0009	0.0009	0.0009
PST877_09402	0	0	0	0	0	0	0.0008	0.0008	0.0008	0.0008
PST877_07472	0	0	0	0	0	0	0.0006	0.0006	0.0006	0.0006
PST877_18165	0	0	0	0	0	0	0	0	0	0
PST877_09955	0	0	0	0	0	0	0	0	0	0
PST877_01708	0	0	0	0	0	0	0	0	0	0
PST877_10741	0	0	0	0	0	0	0	0	0	0
PST877_07017	0.0081	0	0.0081	0.0027	0.0054	0.0027	0	0.0081	0	0.0027
PST877_10811	0	0	0	0	0	0	0	0	0	0
PST877_11067	0	0	0	0	0	0	0	0	0	0
PST877_00691	0	0	0	0	0	0	0	0	0	0
PST877_18167	0	0	0	0	0	0	0	0	0	0
PST877_15269	0	0	0	0	0	0	0	0	0	0
PST877_19451	0	0	0	0	0	0	0	0	0	0
PST877_05588	0	0	0	0	0	0	0	0	0	0
PST877_15854	0	0	0	0	0	0	0	0	0	0
PST877_14211	0	0	0	0	0	0	0	0	0	0
PST877_02426	0.001	0	0.001	0	0.001	0	0	0.001	0	0
PST877_01969	0	0	0	0	0	0	0	0	0	0
PST877_04964	0	0	0	0	0	0	0	0	0	0
PST877_18680	0.0013	0	0.0013	0	0.0013	0	0	0.0013	0	0
PST877_02599	0	0	0	0	0	0	0	0	0	0
PST877_08498	0	0	0	0	0	0	0	0	0	0
PST877_05142	0.0035	0	0.0035	0.0035	0	0.0035	0	0.0035	0	0.0035
PST877_10767	0	0	0	0	0	0	0	0	0	0
PST877_10456	0	0	0	0	0	0	0	0	0	0
PST877_19965	0	0	0	0	0	0	0	0	0	0
PST877_08093	0.0262	0	0.0262	0	0.0262	0	0	0.0262	0	0
PST877_03685	0	0	0	0	0	0	0	0	0	0
PST877_01813	0	0	0	0	0	0	0	0	0	0
PST877_07533	0	0	0	0	0	0	0	0	0	0
PST877_06015	0	0	0	0	0	0	0	0	0	0
PST877_09710	0	0	0	0	0	0	0	0	0	0
PST877_18397	0	0	0	0	0	0	0	0	0	0
PST877_04352	0	0	0	0	0	0	0	0	0	0
PST877_01049	0	0	0	0	0	0	0	0	0	0
PST877_17320	0	0	0	0	0	0	0	0	0	0
PST877_14406	0	0	0	0	0	0	0	0	0	0
PST877_02835	0	0	0	0	0	0	0	0	0	0
PST877_00013	0	0	0	0	0	0	0	0	0	0
PST877_06085	0	0.0066	0.0066	0	0	0.0066	0	0	0.0066	0
PST877_19496	0	0	0	0	0	0	0	0	0	0
PST877_16299	0	0	0	0.0027	0.0027	0.0027	0	0	0	0.0027
PST877_05759	0	0	0	0	0	0	0	0	0	0
PST877_13400	0	0	0	0	0	0	0	0	0	0
PST877_15513	0	0	0	0	0	0	0	0	0	0
PST877_05082	0	0	0	0	0	0	0	0	0	0
PST877_04055	0	0	0	0	0	0	0	0	0	0
PST877_16091	0	0	0	0	0	0	0	0	0	0
PST877_00034	0	0	0	0	0	0	0	0	0	0
PST877_12708	0	0	0	0	0	0	0	0	0	0
PST877_19799	0	0	0	0	0	0	0	0	0	0
PST877_18530	0	0	0	0.001	0.001	0.001	0	0	0	0.001
PST877_11163	0	0	0	0	0	0	0	0	0	0
PST877_09283	0	0	0	0.0068	0.0068	0.0068	0	0	0	0.0068
PST877_07206	0	0	0	0	0	0	0	0	0	0
PST877_10434	0	0	0	0	0	0	0	0	0	0
PST877_09467	0	0	0	0.0079	0.0079	0.0079	0	0	0	0.0079
PST877_08263	0	0	0	0	0	0	0	0	0	0
PST877_20253	0	0	0	0	0	0	0	0	0	0
PST877_02882	0	0	0	0	0	0	0	0	0	0
PST877_12325	0	0	0	0	0	0	0	0	0	0
PST877_05568	0	0	0	0	0	0	0	0	0	0
PST877_15211	0	0	0	0	0	0	0	0	0	0
PST877_05541	0	0	0	0	0	0	0	0	0	0
PST877_15987	0	0	0	0	0	0	0	0	0	0
PST877_01229	0	0	0	0	0	0	0	0	0	0
PST877_05279	0	0	0	0	0	0	0	0	0	0
PST877_02704	0	0	0	0	0	0	0	0	0	0
PST877_01400	0	0	0	0	0	0	0	0	0	0
PST877_19551	0	0	0	0	0	0	0	0	0	0
PST877_17026	0.0013	0	0.0013	0.0013	0	0.0013	0	0.0013	0	0.0013
PST877_18722	0	0	0	0	0	0	0	0	0	0
PST877_05563	0	0	0	0	0	0	0	0	0	0
PST877_09426	0	0	0	0	0	0	0	0	0	0
PST877_08763	0	0	0	0	0	0	0	0	0	0
PST877_14233	0	0	0	0	0	0	0	0	0	0
PST877_08055	0	0	0	0	0	0	0	0	0	0
PST877_06871	0	0	0	0	0	0	0	0	0	0
PST877_01270	0	0	0	0	0	0	0	0	0	0
PST877_14231	0	0	0	0	0	0	0	0	0	0
PST877_16511	0	0	0	0	0	0	0	0	0	0
PST877_17245	0	0	0	0	0	0	0	0	0	0
PST877_13787	0	0	0	0	0	0	0	0	0	0
PST877_09727	0	0	0	0	0	0	0	0	0	0
PST877_08804	0	0	0	0	0	0	0	0	0	0
PST877_03024	0	0	0	0	0	0	0	0	0	0
PST877_06244	0	0	0	0	0	0	0	0	0	0
PST877_04105	0	0	0	0	0	0	0	0	0	0
PST877_09214	0	0	0	0	0	0	0	0	0	0
PST877_08160	0	0	0	0	0	0	0	0	0	0
PST877_04939	0	0	0	0	0	0	0	0	0	0
PST877_20591	0	0	0	0	0	0	0	0	0	0
PST877_08216	0	0	0	0	0	0	0	0	0	0
PST877_10886	0	0	0	0	0	0	0	0	0	0
PST877_06286	0	0	0	0	0	0	0	0	0	0
PST877_16663	0	0	0	0	0	0	0	0	0	0
PST877_12174	0	0	0	0	0	0	0	0	0	0
PST877_01851	0	0	0	0	0	0	0	0	0	0
PST877_00986	0	0	0	0.0034	0.0034	0.0034	0	0	0	0.0034
PST877_09741	0	0	0	0	0	0	0	0	0	0
PST877_19507	0	0	0	0	0	0	0	0	0	0
PST877_08390	0	0	0	0	0	0	0	0	0	0
PST877_01357	0	0	0	0	0	0	0	0	0	0
PST877_04127	0	0	0	0	0	0	0	0	0	0
PST877_15688	0	0	0	0.0048	0.0048	0.0048	0	0	0	0.0048
PST877_09535	0	0	0	0	0	0	0	0	0	0
PST877_09495	0	0	0	0	0	0	0	0	0	0
PST877_00635	0	0	0	0	0	0	0	0	0	0
PST877_01326	0	0	0	0	0	0	0	0	0	0
PST877_19218	0	0	0	0.0015	0.0015	0.0015	0	0	0	0.0015
PST877_07988	0	0	0	0	0	0	0	0	0	0
PST877_14489	0	0	0	0	0	0	0	0	0	0
PST877_07821	0	0	0	0	0	0	0	0	0	0
PST877_10990	0	0	0	0	0	0	0	0	0	0
PST877_10473	0	0	0	0	0	0	0	0	0	0
PST877_14328	0	0	0	0	0	0	0	0	0	0
PST877_15666	0	0	0	0	0	0	0	0	0	0
PST877_19531	0	0	0	0	0	0	0	0	0	0
PST877_07073	0	0	0	0.0038	0.0038	0.0038	0	0	0	0.0038
PST877_19552	0	0	0	0	0	0	0	0	0	0
PST877_04047	0	0	0	0	0	0	0	0	0	0
PST877_09983	0	0	0	0	0	0	0	0	0	0
PST877_05539	0	0	0	0	0	0	0	0	0	0
PST877_09872	0	0	0	0	0	0	0	0	0	0
PST877_16884	0	0	0	0	0	0	0	0	0	0
PST877_18560	0	0	0	0	0	0	0	0	0	0
PST877_12083	0	0	0	0	0	0	0	0	0	0
PST877_04776	0	0	0	0	0	0	0	0	0	0
PST877_03078	0	0	0	0	0	0	0	0	0	0
PST877_13826	0	0	0	0	0	0	0	0	0	0
PST877_06985	0	0	0	0	0	0	0	0	0	0
PST877_06056	0	0	0	0	0	0	0	0	0	0
PST877_18604	0	0	0	0	0	0	0	0	0	0
PST877_07616	0	0	0	0	0	0	0	0	0	0
PST877_16848	0	0	0	0	0	0	0	0	0	0
PST877_05415	0	0	0	0	0	0	0	0	0	0
PST877_19362	0	0	0	0	0	0	0	0	0	0
PST877_15818	0	0	0	0	0	0	0	0	0	0
PST877_13279	0.0016	0	0.0016	0.0016	0	0.0016	0	0.0016	0	0.0016
PST877_11930	0	0	0	0	0	0	0	0	0	0
PST877_15029	0	0	0	0	0	0	0	0	0	0
PST877_14697	0	0	0	0	0	0	0	0	0	0
PST877_16981	0	0	0	0	0	0	0	0	0	0
PST877_11040	0	0	0	0	0	0	0	0	0	0
PST877_05349	0	0	0	0.0012	0.0012	0.0012	0	0	0	0.0012
PST877_14235	0	0	0	0	0	0	0	0	0	0
PST877_01470	0	0	0	0	0	0	0	0	0	0
PST877_00378	0	0	0	0	0	0	0	0	0	0
PST877_13881	0	0	0	0	0	0	0	0	0	0
PST877_05644	0	0	0	0	0	0	0	0	0	0
PST877_06813	0	0	0	0	0	0	0	0	0	0
PST877_15145	0.0009	0	0.0009	0	0.0009	0	0	0.0009	0	0
PST877_14333	0	0	0	0	0	0	0	0	0	0
PST877_00947	0	0	0	0	0	0	0	0	0	0
PST877_17142	0	0	0	0	0	0	0	0	0	0
PST877_06935	0	0	0	0	0	0	0	0	0	0
PST877_06223	0	0	0	0	0	0	0	0	0	0
PST877_03504	0	0	0	0	0	0	0	0	0	0
PST877_00787	0	0	0	0	0	0	0	0	0	0
PST877_17869	0	0	0	0	0	0	0	0	0	0
PST877_02218	0	0	0	0	0	0	0	0	0	0
PST877_15747	0	0	0	0	0	0	0	0	0	0
PST877_14884	0	0	0	0	0	0	0	0	0	0
PST877_06654	0	0	0	0	0	0	0	0	0	0
PST877_01460	0	0	0	0	0	0	0	0	0	0
PST877_15223	0	0	0	0	0	0	0	0	0	0
PST877_07033	0	0	0	0	0	0	0	0	0	0
PST877_01875	0	0	0	0	0	0	0	0	0	0
PST877_13771	0	0	0	0	0	0	0	0	0	0
PST877_02993	0	0	0	0	0	0	0	0	0	0
PST877_14861	0	0	0	0	0	0	0	0	0	0
PST877_07129	0	0	0	0	0	0	0	0	0	0
PST877_04696	0	0	0	0	0	0	0	0	0	0
PST877_09249	0	0	0	0	0	0	0	0	0	0
PST877_07126	0	0	0	0	0	0	0	0	0	0
PST877_17539	0	0	0	0	0	0	0	0	0	0
PST877_03132	0	0	0	0	0	0	0	0	0	0
PST877_18633	0	0	0	0	0	0	0	0	0	0
PST877_11785	0	0	0	0	0	0	0	0	0	0
PST877_00132	0	0	0	0	0	0	0	0	0	0
PST877_15228	0	0	0	0	0	0	0	0	0	0
PST877_17931	0	0	0	0	0	0	0	0	0	0
PST877_11510	0	0	0	0	0	0	0	0	0	0
PST877_03637	0	0	0	0	0	0	0	0	0	0
PST877_08347	0	0	0	0	0	0	0	0	0	0
PST877_02141	0	0	0	0	0	0	0	0	0	0
PST877_08998	0	0	0	0	0	0	0	0	0	0
PST877_04448	0	0	0	0	0	0	0	0	0	0
PST877_14096	0	0	0	0	0	0	0	0	0	0
PST877_05398	0	0	0	0	0	0	0	0	0	0
PST877_01111	0	0	0	0	0	0	0	0	0	0
PST877_19871	0	0	0	0	0	0	0	0	0	0
PST877_02792	0	0	0	0	0	0	0	0	0	0
PST877_20315	0	0	0	0	0	0	0	0	0	0
PST877_16867	0	0	0	0	0	0	0	0	0	0
PST877_06669	0	0	0	0	0	0	0	0	0	0
PST877_02373	0	0	0	0.0076	0.0076	0.0076	0	0	0	0.0076
PST877_12625	0	0	0	0	0	0	0	0	0	0
PST877_07927	0	0	0	0	0	0	0	0	0	0
PST877_02079	0	0	0	0	0	0	0	0	0	0
PST877_10218	0	0	0	0	0	0	0	0	0	0
PST877_14918	0	0	0	0.0015	0.0015	0.0015	0	0	0	0.0015
PST877_19470	0	0	0	0	0	0	0	0	0	0
PST877_10858	0	0	0	0	0	0	0	0	0	0
PST877_17224	0	0	0	0	0	0	0	0	0	0
PST877_10806	0	0	0	0	0	0	0	0	0	0
PST877_01732	0	0	0	0	0	0	0	0	0	0
PST877_08685	0	0	0	0	0	0	0	0	0	0
PST877_13266	0	0	0	0	0	0	0	0	0	0
PST877_02303	0.0023	0	0.0023	0	0.0023	0	0	0.0023	0	0
PST877_06944	0	0	0	0	0	0	0	0	0	0
PST877_00335	0	0	0	0	0	0	0	0	0	0
PST877_08841	0	0	0	0	0	0	0	0	0	0
PST877_17330	0	0	0	0	0	0	0	0	0	0
PST877_15541	0	0	0	0	0	0	0	0	0	0
PST877_01312	0	0	0	0	0	0	0	0	0	0
PST877_09200	0	0	0	0	0	0	0	0	0	0
PST877_00806	0	0	0	0	0	0	0	0	0	0
PST877_18486	0	0	0	0	0	0	0	0	0	0
PST877_16435	0	0	0	0	0	0	0	0	0	0
PST877_09525	0	0	0	0	0	0	0	0	0	0
PST877_17949	0	0	0	0	0	0	0	0	0	0
PST877_10325	0.0014	0	0.0014	0	0.0014	0	0	0.0014	0	0
PST877_16101	0	0	0	0	0	0	0	0	0	0
PST877_07084	0	0	0	0	0	0	0	0	0	0
PST877_06863	0	0	0	0	0	0	0	0	0	0
PST877_15202	0	0	0	0	0	0	0	0	0	0
PST877_11462	0	0	0	0	0	0	0	0	0	0
PST877_13659	0	0	0	0	0	0	0	0	0	0
PST877_09851	0	0	0	0	0	0	0	0	0	0
PST877_07184	0	0	0	0	0	0	0	0	0	0
PST877_14094	0	0	0	0	0	0	0	0	0	0
PST877_05834	0	0	0	0	0	0	0	0	0	0
PST877_07407	0	0	0	0	0	0	0	0	0	0
PST877_00804	0	0	0	0	0	0	0	0	0	0
PST877_04017	0	0	0	0	0	0	0	0	0	0
PST877_10234	0	0	0	0	0	0	0	0	0	0
PST877_02819	0	0	0	0	0	0	0	0	0	0
PST877_15350	0	0	0	0	0	0	0	0	0	0
PST877_00301	0	0	0	0	0	0	0	0	0	0
PST877_10335	0	0	0	0	0	0	0	0	0	0
PST877_19889	0	0	0	0	0	0	0	0	0	0
PST877_11694	0	0	0	0	0	0	0	0	0	0
PST877_05824	0	0	0	0	0	0	0	0	0	0
PST877_15553	0	0	0	0	0	0	0	0	0	0
PST877_14298	0	0	0	0	0	0	0	0	0	0
PST877_02527	0	0	0	0	0	0	0	0	0	0
PST877_10279	0	0	0	0	0	0	0	0	0	0
PST877_14934	0	0	0	0	0	0	0	0	0	0
PST877_09394	0	0	0	0	0	0	0	0	0	0
PST877_19045	0	0	0	0	0	0	0	0	0	0
PST877_07986	0	0	0	0	0	0	0	0	0	0
PST877_17504	0	0	0	0	0	0	0	0	0	0
PST877_17015	0	0	0	0	0	0	0	0	0	0
PST877_12782	0	0	0	0	0	0	0	0	0	0
PST877_20071	0	0	0	0	0	0	0	0	0	0
PST877_00110	0	0	0	0	0	0	0	0	0	0
PST877_20161	0	0	0	0	0	0	0	0	0	0
PST877_19701	0	0	0	0	0	0	0	0	0	0
PST877_17363	0	0	0	0	0	0	0	0	0	0
PST877_12471	0	0	0	0	0	0	0	0	0	0
PST877_14762	0	0	0	0	0	0	0	0	0	0
PST877_01589	0	0	0	0	0	0	0	0	0	0
PST877_15730	0	0	0	0	0	0	0	0	0	0
PST877_04834	0	0	0	0.0017	0.0017	0.0017	0	0	0	0.0017
PST877_04956	0	0	0	0	0	0	0	0	0	0
PST877_02454	0	0	0	0	0	0	0	0	0	0
PST877_03759	0	0	0	0	0	0	0	0	0	0
PST877_12225	0	0	0	0	0	0	0	0	0	0
PST877_08067	0	0	0	0	0	0	0	0	0	0
PST877_02161	0	0	0	0	0	0	0	0	0	0
PST877_16241	0	0	0	0	0	0	0	0	0	0
PST877_06713	0	0	0	0.0074	0.0074	0.0074	0	0	0	0.0074
PST877_08805	0	0	0	0	0	0	0	0	0	0
PST877_17714	0	0	0	0	0	0	0	0	0	0
PST877_15830	0	0	0	0	0	0	0	0	0	0
PST877_05216	0	0	0	0	0	0	0	0	0	0
PST877_18020	0	0	0	0	0	0	0	0	0	0
PST877_15244	0	0	0	0	0	0	0	0	0	0
PST877_10868	0	0	0	0	0	0	0	0	0	0
PST877_19776	0	0	0	0	0	0	0	0	0	0
PST877_10937	0	0	0	0	0	0	0	0	0	0
PST877_20169	0.005	0	0.005	0.005	0	0.005	0	0.005	0	0.005
PST877_07784	0	0	0	0	0	0	0	0	0	0
PST877_10300	0	0	0	0	0	0	0	0	0	0
PST877_12692	0	0	0	0.0047	0.0047	0.0047	0	0	0	0.0047
PST877_17397	0	0	0	0	0	0	0	0	0	0
PST877_16850	0	0	0	0	0	0	0	0	0	0
PST877_10478	0	0	0	0	0	0	0	0	0	0
PST877_05298	0	0	0	0	0	0	0	0	0	0
PST877_11931	0	0	0	0	0	0	0	0	0	0
PST877_14412	0	0	0	0	0	0	0	0	0	0
PST877_11432	0	0	0	0	0	0	0	0	0	0
PST877_01215	0	0	0	0	0	0	0	0	0	0
PST877_11553	0	0	0	0	0	0	0	0	0	0
PST877_18432	0	0	0	0	0	0	0	0	0	0
PST877_17921	0	0	0	0	0	0	0	0	0	0
PST877_16509	0	0	0	0	0	0	0	0	0	0
PST877_08906	0	0	0	0	0	0	0	0	0	0
PST877_15416	0	0	0	0	0	0	0	0	0	0
PST877_11863	0	0	0	0	0	0	0	0	0	0
PST877_05439	0	0	0	0	0	0	0	0	0	0
PST877_19326	0	0	0	0	0	0	0	0	0	0
PST877_11246	0	0	0	0	0	0	0	0	0	0
PST877_00054	0	0	0	0	0	0	0	0	0	0
PST877_07412	0	0	0	0	0	0	0	0	0	0
PST877_19166	0	0	0	0	0	0	0	0	0	0
PST877_15579	0	0	0	0	0	0	0	0	0	0
PST877_18998	0	0	0	0	0	0	0	0	0	0
PST877_06146	0	0	0	0	0	0	0	0	0	0
PST877_13343	0	0	0	0	0	0	0	0	0	0
PST877_16991	0	0	0	0	0	0	0	0	0	0
PST877_19610	0	0	0	0	0	0	0	0	0	0
PST877_17705	0	0	0	0	0	0	0	0	0	0
PST877_04190	0	0	0	0	0	0	0	0	0	0
PST877_12240	0	0	0	0	0	0	0	0	0	0
PST877_20289	0	0	0	0	0	0	0	0	0	0
PST877_19880	0	0	0	0.0254	0.0254	0.0254	0	0	0	0.0254
PST877_02247	0	0	0	0	0	0	0	0	0	0
PST877_01888	0	0	0	0	0	0	0	0	0	0
PST877_00556	0	0	0	0	0	0	0	0	0	0
PST877_19819	0	0	0	0	0	0	0	0	0	0
PST877_16987	0	0	0	0	0	0	0	0	0	0
PST877_09950	0	0	0	0	0	0	0	0	0	0
PST877_20058	0	0	0	0	0	0	0	0	0	0
PST877_07162	0	0	0	0	0	0	0	0	0	0
PST877_17247	0	0	0	0	0	0	0	0	0	0
PST877_01878	0	0	0	0	0	0	0	0	0	0
PST877_15172	0	0	0	0	0	0	0	0	0	0
PST877_16267	0	0	0	0	0	0	0	0	0	0
PST877_14627	0	0	0	0.0039	0.0039	0.0039	0	0	0	0.0039
PST877_14123	0.0025	0	0.0025	0	0.0025	0	0	0.0025	0	0
PST877_11627	0	0	0	0	0	0	0	0	0	0
PST877_17154	0	0	0	0	0	0	0	0	0	0
PST877_13948	0	0	0	0	0	0	0	0	0	0
PST877_13268	0	0	0	0	0	0	0	0	0	0
PST877_20193	0.0012	0	0.0012	0	0.0012	0	0	0.0012	0	0
PST877_16870	0	0	0	0	0	0	0	0	0	0
PST877_02899	0	0	0	0.0014	0.0014	0.0014	0	0	0	0.0014
PST877_08544	0	0	0	0	0	0	0	0	0	0
PST877_08977	0	0	0	0	0	0	0	0	0	0
PST877_03258	0	0	0	0	0	0	0	0	0	0
PST877_03327	0	0	0	0	0	0	0	0	0	0
PST877_17784	0	0	0	0	0	0	0	0	0	0
PST877_09874	0	0	0	0	0	0	0	0	0	0
PST877_07755	0	0	0	0	0	0	0	0	0	0
PST877_19962	0	0	0	0	0	0	0	0	0	0
PST877_06381	0	0	0	0	0	0	0	0	0	0
PST877_06386	0	0	0	0	0	0	0	0	0	0
PST877_03268	0	0	0	0	0	0	0	0	0	0
PST877_10423	0	0	0	0	0	0	0	0	0	0
PST877_12572	0	0	0	0	0	0	0	0	0	0
PST877_16948	0	0	0	0	0	0	0	0	0	0
PST877_09420	0	0	0	0	0	0	0	0	0	0
PST877_19997	0.0006	0	0.0006	0.0006	0	0.0006	0	0.0006	0	0.0006
PST877_13113	0	0	0	0	0	0	0	0	0	0
PST877_00279	0.0048	0	0.0048	0.0048	0	0.0048	0	0.0048	0	0.0048
PST877_19585	0	0	0	0	0	0	0	0	0	0
PST877_09033	0	0	0	0	0	0	0	0	0	0
PST877_08071	0	0	0	0	0	0	0	0	0	0
PST877_13549	0	0	0	0	0	0	0	0	0	0
PST877_00936	0	0	0	0	0	0	0	0	0	0
PST877_12197	0	0	0	0	0	0	0	0	0	0
PST877_06258	0	0	0	0	0	0	0	0	0	0
PST877_02797	0	0	0	0	0	0	0	0	0	0
PST877_07377	0	0	0	0	0	0	0	0	0	0
PST877_01483	0	0	0	0	0	0	0	0	0	0
PST877_11542	0	0	0	0	0	0	0	0	0	0
PST877_13880	0	0	0	0	0	0	0	0	0	0
PST877_04216	0	0	0	0	0	0	0	0	0	0
PST877_18638	0	0	0	0	0	0	0	0	0	0
PST877_00584	0	0	0	0	0	0	0	0	0	0
PST877_01777	0	0	0	0	0	0	0	0	0	0
PST877_12419	0	0	0	0	0	0	0	0	0	0
PST877_14913	0	0	0	0	0	0	0	0	0	0
PST877_02563	0	0	0	0	0	0	0	0	0	0
PST877_18983	0	0	0	0	0	0	0	0	0	0
PST877_18564	0	0	0	0	0	0	0	0	0	0
PST877_20325	0	0	0	0	0	0	0	0	0	0
PST877_09068	0	0	0	0	0	0	0	0	0	0
PST877_05717	0	0	0	0	0	0	0	0	0	0
PST877_03633	0	0	0	0	0	0	0	0	0	0
PST877_01068	0	0	0	0	0	0	0	0	0	0
PST877_12743	0	0	0	0	0	0	0	0	0	0
PST877_03859	0	0	0	0	0	0	0	0	0	0
PST877_00645	0	0	0	0	0	0	0	0	0	0
PST877_17599	0	0	0	0	0	0	0	0	0	0
PST877_17657	0	0	0	0	0	0	0	0	0	0
PST877_17723	0	0	0	0	0	0	0	0	0	0
PST877_10887	0	0	0	0	0	0	0	0	0	0
PST877_02519	0	0	0	0	0	0	0	0	0	0
PST877_11586	0	0	0	0	0	0	0	0	0	0
PST877_00539	0	0	0	0	0	0	0	0	0	0
PST877_11219	0	0	0	0	0	0	0	0	0	0
PST877_13690	0	0	0	0	0	0	0	0	0	0
PST877_17034	0	0	0	0	0	0	0	0	0	0
PST877_00429	0	0	0	0	0	0	0	0	0	0
PST877_03968	0	0	0	0	0	0	0	0	0	0
PST877_08206	0	0	0	0	0	0	0	0	0	0
PST877_17236	0.0014	0	0.0014	0	0.0014	0	0	0.0014	0	0
PST877_00046	0	0	0	0	0	0	0	0	0	0
PST877_19580	0	0	0	0	0	0	0	0	0	0
PST877_17939	0	0	0	0	0	0	0	0	0	0
PST877_15649	0	0	0	0	0	0	0	0	0	0
PST877_05024	0	0	0	0	0	0	0	0	0	0
PST877_17603	0	0	0	0	0	0	0	0	0	0
PST877_12569	0	0	0	0	0	0	0	0	0	0
PST877_03035	0	0	0	0	0	0	0	0	0	0
PST877_15117	0	0	0	0.0027	0.0027	0.0027	0	0	0	0.0027
PST877_17838	0	0	0	0	0	0	0	0	0	0
PST877_15532	0	0	0	0	0	0	0	0	0	0
PST877_18387	0	0	0	0	0	0	0	0	0	0
PST877_07612	0	0	0	0	0	0	0	0	0	0
PST877_07285	0	0	0	0	0	0	0	0	0	0
PST877_10241	0	0	0	0	0	0	0	0	0	0
PST877_00746	0	0	0	0	0	0	0	0	0	0
PST877_04974	0.0003	0	0.0003	0.0003	0	0.0003	0	0.0003	0	0.0003
PST877_16857	0	0	0	0	0	0	0	0	0	0
PST877_11036	0	0	0	0	0	0	0	0	0	0
PST877_03419	0	0	0	0	0	0	0	0	0	0
PST877_03061	0	0	0	0	0	0	0	0	0	0
PST877_14171	0	0	0	0	0	0	0	0	0	0
PST877_10029	0	0	0	0	0	0	0	0	0	0
PST877_02320	0	0	0	0	0	0	0	0	0	0
PST877_11900	0	0	0	0	0	0	0	0	0	0
PST877_11579	0	0	0	0	0	0	0	0	0	0
PST877_10045	0	0	0	0	0	0	0	0	0	0
PST877_13185	0	0	0	0	0	0	0	0	0	0
PST877_06404	0	0	0	0	0	0	0	0	0	0
PST877_20624	0	0	0	0	0	0	0	0	0	0
PST877_18348	0	0	0	0	0	0	0	0	0	0
PST877_15354	0	0	0	0	0	0	0	0	0	0
PST877_16823	0	0	0	0	0	0	0	0	0	0
PST877_10771	0	0	0	0	0	0	0	0	0	0
PST877_14520	0	0	0	0	0	0	0	0	0	0
PST877_20406	0	0	0	0	0	0	0	0	0	0
PST877_19529	0	0	0	0	0	0	0	0	0	0
PST877_18448	0.0036	0	0.0036	0	0.0036	0	0	0.0036	0	0
PST877_17813	0	0	0	0	0	0	0	0	0	0
PST877_17554	0	0	0	0	0	0	0	0	0	0
PST877_15197	0	0	0	0	0	0	0	0	0	0
PST877_20040	0	0	0	0	0	0	0	0	0	0
PST877_05151	0	0	0	0	0	0	0	0	0	0
PST877_08604	0	0	0	0	0	0	0	0	0	0
PST877_12779	0	0	0	0	0	0	0	0	0	0
PST877_06101	0	0	0	0	0	0	0	0	0	0
PST877_19408	0	0	0	0.0006	0.0006	0.0006	0	0	0	0.0006
PST877_06582	0	0	0	0	0	0	0	0	0	0
PST877_06354	0	0	0	0	0	0	0	0	0	0
PST877_00630	0	0	0	0	0	0	0	0	0	0
PST877_14820	0	0	0	0	0	0	0	0	0	0
PST877_17446	0	0	0	0	0	0	0	0	0	0
PST877_16893	0	0	0	0	0	0	0	0	0	0
PST877_20688	0	0	0	0	0	0	0	0	0	0
PST877_06936	0.0034	0	0.0034	0.0034	0	0.0034	0	0.0034	0	0.0034
PST877_03183	0.0028	0	0.0028	0	0.0028	0	0	0.0028	0	0
PST877_13695	0	0	0	0	0	0	0	0	0	0
PST877_05696	0	0	0	0	0	0	0	0	0	0
PST877_07744	0	0	0	0	0	0	0	0	0	0
PST877_09330	0	0	0	0	0	0	0	0	0	0
PST877_17425	0	0	0	0	0	0	0	0	0	0
PST877_12176	0	0	0	0	0	0	0	0	0	0
PST877_04739	0	0	0	0	0	0	0	0	0	0
PST877_12529	0	0	0	0	0	0	0	0	0	0
PST877_09020	0.0036	0	0.0036	0	0.0036	0	0	0.0036	0	0
PST877_08196	0	0	0	0	0	0	0	0	0	0
PST877_08788	0	0	0	0	0	0	0	0	0	0
PST877_07062	0	0	0	0	0	0	0	0	0	0
PST877_14458	0	0	0	0	0	0	0	0	0	0
PST877_11927	0	0	0	0	0	0	0	0	0	0
PST877_12140	0	0	0	0	0	0	0	0	0	0
PST877_00295	0	0	0	0	0	0	0	0	0	0
PST877_07207	0	0	0	0	0	0	0	0	0	0
PST877_00179	0	0	0	0	0	0	0	0	0	0
PST877_12004	0.0012	0	0.0012	0.0012	0	0.0012	0	0.0012	0	0.0012
PST877_08292	0	0	0	0	0	0	0	0	0	0
PST877_02009	0	0	0	0	0	0	0	0	0	0
PST877_08413	0	0	0	0	0	0	0	0	0	0
PST877_08843	0	0	0	0	0	0	0	0	0	0
PST877_00066	0	0	0	0	0	0	0	0	0	0
PST877_07267	0.0009	0	0.0009	0	0.0009	0	0	0.0009	0	0
PST877_13364	0	0	0	0.0045	0.0045	0.0045	0	0	0	0.0045
PST877_00647	0	0	0	0	0	0	0	0	0	0
PST877_19240	0	0	0	0	0	0	0	0	0	0
PST877_09275	0	0	0	0	0	0	0	0	0	0
PST877_16391	0	0	0	0	0	0	0	0	0	0
PST877_02821	0	0	0	0	0	0	0	0	0	0
PST877_18928	0	0	0	0	0	0	0	0	0	0
PST877_07127	0	0	0	0	0	0	0	0	0	0
PST877_03147	0	0	0	0	0	0	0	0	0	0
PST877_11693	0	0	0	0	0	0	0	0	0	0
PST877_19433	0	0	0	0	0	0	0	0	0	0
PST877_01395	0	0	0	0	0	0	0	0	0	0
PST877_12460	0	0	0	0	0	0	0	0	0	0
PST877_12956	0	0	0	0	0	0	0	0	0	0
PST877_16502	0	0	0	0	0	0	0	0	0	0
PST877_15942	0	0	0	0	0	0	0	0	0	0
PST877_08646	0	0	0	0	0	0	0	0	0	0
PST877_14944	0	0	0	0	0	0	0	0	0	0
PST877_20638	0	0	0	0	0	0	0	0	0	0
PST877_08410	0	0	0	0	0	0	0	0	0	0
PST877_08247	0	0	0	0	0	0	0	0	0	0
PST877_04787	0	0	0	0	0	0	0	0	0	0
PST877_20448	0	0	0	0	0	0	0	0	0	0
PST877_19679	0	0	0	0	0	0	0	0	0	0
PST877_14810	0	0	0	0	0	0	0	0	0	0
PST877_07258	0	0	0	0	0	0	0	0	0	0
PST877_19096	0	0	0	0	0	0	0	0	0	0
PST877_15424	0	0	0	0	0	0	0	0	0	0
PST877_08241	0	0	0	0	0	0	0	0	0	0
PST877_01963	0	0	0	0	0	0	0	0	0	0
PST877_12340	0	0	0	0	0	0	0	0	0	0
PST877_16486	0	0	0	0	0	0	0	0	0	0
PST877_02891	0	0	0	0	0	0	0	0	0	0
PST877_20225	0	0	0	0	0	0	0	0	0	0
PST877_01101	0	0	0	0	0	0	0	0	0	0
PST877_08768	0	0	0	0	0	0	0	0	0	0
PST877_10791	0	0	0	0	0	0	0	0	0	0
PST877_05992	0	0	0	0	0	0	0	0	0	0
PST877_20492	0	0	0	0	0	0	0	0	0	0
PST877_16481	0	0	0	0	0	0	0	0	0	0
PST877_06764	0	0	0	0	0	0	0	0	0	0
PST877_01926	0.0025	0	0.0025	0	0.0025	0	0	0.0025	0	0
PST877_14813	0	0	0	0	0	0	0	0	0	0
PST877_02383	0	0	0	0	0	0	0	0	0	0
PST877_11300	0	0	0	0	0	0	0	0	0	0
PST877_06093	0	0	0	0	0	0	0	0	0	0
PST877_18873	0	0	0	0	0	0	0	0	0	0
PST877_05681	0	0	0	0	0	0	0	0	0	0
PST877_07518	0	0	0	0.0049	0.0049	0.0049	0	0	0	0.0049
PST877_08270	0	0	0	0	0	0	0	0	0	0
PST877_04230	0	0	0	0	0	0	0	0	0	0
PST877_17492	0.0049	0	0.0049	0.0049	0	0.0049	0	0.0049	0	0.0049
PST877_09768	0	0	0	0	0	0	0	0	0	0
PST877_09594	0	0	0	0	0	0	0	0	0	0
PST877_04813	0	0	0	0	0	0	0	0	0	0
PST877_02342	0	0	0	0	0	0	0	0	0	0
PST877_19759	0	0	0	0	0	0	0	0	0	0
PST877_19666	0	0	0	0	0	0	0	0	0	0
PST877_10048	0	0	0	0	0	0	0	0	0	0
PST877_07201	0	0	0	0	0	0	0	0	0	0
PST877_08246	0	0	0	0	0	0	0	0	0	0
PST877_06728	0	0	0	0	0	0	0	0	0	0
PST877_04390	0	0	0	0	0	0	0	0	0	0
PST877_03433	0	0	0	0	0	0	0	0	0	0
PST877_17004	0	0	0	0	0	0	0	0	0	0
PST877_19978	0	0	0	0	0	0	0	0	0	0
PST877_16829	0.0017	0	0.0017	0.0017	0	0.0017	0	0.0017	0	0.0017
PST877_00697	0	0	0	0	0	0	0	0	0	0
PST877_02262	0.0073	0	0.0073	0.0073	0	0.0073	0	0.0073	0	0.0073
PST877_02016	0	0	0	0	0	0	0	0	0	0
PST877_18051	0	0	0	0	0	0	0	0	0	0
PST877_13412	0	0	0	0	0	0	0	0	0	0
PST877_19682	0	0	0	0	0	0	0	0	0	0
PST877_04106	0.0053	0	0.0053	0	0.0053	0	0	0.0053	0	0
PST877_10095	0.0042	0	0.0042	0	0.0042	0	0	0.0042	0	0
PST877_19540	0	0	0	0	0	0	0	0	0	0
PST877_17857	0	0	0	0	0	0	0	0	0	0
PST877_16564	0	0	0	0	0	0	0	0	0	0
PST877_15006	0	0	0	0	0	0	0	0	0	0
PST877_15862	0	0	0	0	0	0	0	0	0	0
PST877_01091	0	0	0	0	0	0	0	0	0	0
PST877_10897	0.003	0	0.003	0	0.003	0	0	0.003	0	0
PST877_09361	0	0	0	0	0	0	0	0	0	0
PST877_02643	0	0	0	0	0	0	0	0	0	0
PST877_17452	0	0	0	0	0	0	0	0	0	0
PST877_10242	0	0	0	0	0	0	0	0	0	0
PST877_19828	0	0	0	0	0	0	0	0	0	0
PST877_05339	0	0	0	0	0	0	0	0	0	0
PST877_05800	0	0	0	0	0	0	0	0	0	0
PST877_11915	0	0	0	0	0	0	0	0	0	0
PST877_06389	0.0018	0	0.0018	0.0018	0	0.0018	0	0.0018	0	0.0018
PST877_19598	0	0	0	0	0	0	0	0	0	0
PST877_19102	0	0	0	0	0	0	0	0	0	0
PST877_18214	0	0	0	0	0	0	0	0	0	0
PST877_09358	0	0	0	0	0	0	0	0	0	0
PST877_04048	0	0	0	0	0	0	0	0	0	0
PST877_18825	0	0	0	0	0	0	0	0	0	0
PST877_06593	0	0	0	0	0	0	0	0	0	0
PST877_03321	0	0	0	0	0	0	0	0	0	0
PST877_12205	0	0	0	0	0	0	0	0	0	0
PST877_10206	0	0	0	0	0	0	0	0	0	0
PST877_10464	0	0	0	0	0	0	0	0	0	0
PST877_06432	0	0	0	0	0	0	0	0	0	0
PST877_19741	0	0	0	0	0	0	0	0	0	0
PST877_04959	0	0	0	0	0	0	0	0	0	0
PST877_13127	0	0	0	0.002	0.002	0.002	0	0	0	0.002
PST877_05319	0	0	0	0	0	0	0	0	0	0
PST877_13226	0	0	0	0	0	0	0	0	0	0
PST877_18003	0	0	0	0	0	0	0	0	0	0
PST877_01674	0	0	0	0	0	0	0	0	0	0
PST877_05742	0	0	0	0	0	0	0	0	0	0
PST877_18335	0	0	0	0	0	0	0	0	0	0
PST877_01764	0	0	0	0	0	0	0	0	0	0
PST877_15825	0	0	0	0	0	0	0	0	0	0
PST877_04546	0	0	0	0	0	0	0	0	0	0
PST877_12511	0	0	0	0	0	0	0	0	0	0
PST877_08562	0	0	0	0	0	0	0	0	0	0
PST877_01778	0	0	0	0	0	0	0	0	0	0
PST877_10935	0.0015	0	0.0015	0.0015	0	0.0015	0	0.0015	0	0.0015
PST877_16581	0	0	0	0	0	0	0	0	0	0
PST877_18896	0	0	0	0	0	0	0	0	0	0
PST877_14946	0	0	0	0	0	0	0	0	0	0
PST877_04688	0	0	0	0	0	0	0	0	0	0
PST877_13273	0	0	0	0	0	0	0	0	0	0
PST877_08729	0	0	0	0	0	0	0	0	0	0
PST877_18693	0	0	0	0	0	0	0	0	0	0
PST877_11973	0	0	0	0	0	0	0	0	0	0
PST877_05620	0	0	0	0	0	0	0	0	0	0
PST877_16198	0	0	0	0	0	0	0	0	0	0
PST877_18077	0	0	0	0	0	0	0	0	0	0
PST877_01946	0	0	0	0	0	0	0	0	0	0
PST877_11581	0	0	0	0	0	0	0	0	0	0
PST877_14797	0	0	0	0	0	0	0	0	0	0
PST877_04608	0	0	0	0	0	0	0	0	0	0
PST877_15947	0	0	0	0	0	0	0	0	0	0
PST877_15571	0	0	0	0	0	0	0	0	0	0
PST877_14659	0	0	0	0	0	0	0	0	0	0
PST877_10916	0	0	0	0	0	0	0	0	0	0
PST877_15266	0	0	0	0	0	0	0	0	0	0
PST877_09049	0	0	0	0	0	0	0	0	0	0
PST877_15621	0	0	0	0	0	0	0	0	0	0
PST877_05713	0	0	0	0	0	0	0	0	0	0
PST877_17871	0	0	0	0	0	0	0	0	0	0
PST877_14321	0	0	0	0	0	0	0	0	0	0
PST877_09025	0.0075	0	0.0075	0	0.0075	0	0	0.0075	0	0
PST877_05878	0	0	0	0	0	0	0	0	0	0
PST877_06564	0	0	0	0	0	0	0	0	0	0
PST877_09647	0	0	0	0	0	0	0	0	0	0
PST877_19875	0	0	0	0	0	0	0	0	0	0
PST877_14408	0	0	0	0	0	0	0	0	0	0
PST877_20143	0	0	0	0	0	0	0	0	0	0
PST877_05334	0	0	0	0	0	0	0	0	0	0
PST877_10053	0	0	0	0	0	0	0	0	0	0
PST877_16219	0.0046	0	0.0046	0.0023	0.0023	0.0023	0	0.0046	0	0.0023
PST877_07843	0	0	0	0	0	0	0	0	0	0
PST877_10288	0	0	0	0	0	0	0	0	0	0
PST877_07459	0	0	0	0	0	0	0	0	0	0
PST877_06368	0.0138	0	0.0138	0	0.0138	0	0	0.0138	0	0
PST877_12221	0	0	0	0	0	0	0	0	0	0
PST877_08340	0	0	0	0	0	0	0	0	0	0
PST877_14236	0	0	0	0	0	0	0	0	0	0
PST877_06100	0	0	0	0	0	0	0	0	0	0
PST877_16405	0.0067	0	0.0067	0	0.0067	0	0	0.0067	0	0
PST877_19856	0	0	0	0	0	0	0	0	0	0
PST877_10245	0	0	0	0	0	0	0	0	0	0
PST877_10909	0	0	0	0	0	0	0	0	0	0
PST877_15928	0	0	0	0	0	0	0	0	0	0
PST877_10438	0	0	0	0	0	0	0	0	0	0
PST877_06606	0	0	0	0	0	0	0	0	0	0
PST877_08003	0	0	0	0	0	0	0	0	0	0
PST877_17922	0	0	0	0	0	0	0	0	0	0
PST877_14969	0	0	0	0	0	0	0	0	0	0
PST877_09559	0	0	0	0	0	0	0	0	0	0
PST877_19564	0	0	0	0	0	0	0	0	0	0
PST877_03665	0	0	0	0	0	0	0	0	0	0
PST877_10543	0	0	0	0	0	0	0	0	0	0
PST877_10251	0	0	0	0	0	0	0	0	0	0
PST877_02932	0	0	0	0	0	0	0	0	0	0
PST877_00834	0	0	0	0	0	0	0	0	0	0
PST877_01214	0	0	0	0	0	0	0	0	0	0
PST877_10350	0.0013	0	0.0013	0	0.0013	0	0	0.0013	0	0
PST877_05647	0	0	0	0	0	0	0	0	0	0
PST877_09336	0	0	0	0	0	0	0	0	0	0
PST877_14695	0	0	0	0	0	0	0	0	0	0
PST877_08095	0	0	0	0	0	0	0	0	0	0
PST877_09729	0	0	0	0	0	0	0	0	0	0
PST877_09387	0	0	0	0	0	0	0	0	0	0
PST877_11256	0	0	0	0	0	0	0	0	0	0
PST877_20133	0	0	0	0	0	0	0	0	0	0
PST877_17617	0	0	0	0	0	0	0	0	0	0
PST877_14966	0	0	0	0	0	0	0	0	0	0
PST877_09293	0	0	0	0	0	0	0	0	0	0
PST877_01494	0	0	0	0	0	0	0	0	0	0
PST877_09326	0	0	0	0	0	0	0	0	0	0
PST877_11097	0	0	0	0	0	0	0	0	0	0
PST877_00984	0	0	0	0.0013	0.0013	0.0013	0	0	0	0.0013
PST877_19049	0	0	0	0	0	0	0	0	0	0
PST877_13370	0	0	0	0	0	0	0	0	0	0
PST877_06113	0	0	0	0	0	0	0	0	0	0
PST877_01205	0	0	0	0	0	0	0	0	0	0
PST877_17482	0	0	0	0	0	0	0	0	0	0
PST877_03306	0	0	0	0	0	0	0	0	0	0
PST877_14428	0	0	0	0.0076	0.0076	0.0076	0	0	0	0.0076
PST877_06903	0	0	0	0	0	0	0	0	0	0
PST877_01837	0	0	0	0	0	0	0	0	0	0
PST877_16584	0	0	0	0	0	0	0	0	0	0
PST877_02155	0	0	0	0	0	0	0	0	0	0
PST877_01076	0	0	0	0	0	0	0	0	0	0
PST877_15060	0	0	0	0	0	0	0	0	0	0
PST877_11600	0	0	0	0	0	0	0	0	0	0
PST877_00471	0	0	0	0	0	0	0	0	0	0
PST877_08397	0	0	0	0	0	0	0	0	0	0
PST877_09685	0	0	0	0	0	0	0	0	0	0
PST877_09260	0	0	0	0	0	0	0	0	0	0
PST877_19398	0.0044	0	0.0044	0	0.0044	0	0	0.0044	0	0
PST877_14284	0	0	0	0	0	0	0	0	0	0
PST877_19842	0	0	0	0	0	0	0	0	0	0
PST877_06534	0	0	0	0	0	0	0	0	0	0
PST877_19555	0	0	0	0	0	0	0	0	0	0
PST877_12078	0	0	0	0	0	0	0	0	0	0
PST877_02272	0	0	0	0	0	0	0	0	0	0
PST877_12539	0	0	0	0	0	0	0	0	0	0
PST877_07750	0	0	0	0	0	0	0	0	0	0
PST877_06525	0	0	0	0	0	0	0	0	0	0
PST877_20321	0	0	0	0	0	0	0	0	0	0
PST877_04927	0.0011	0	0.0011	0	0.0011	0	0	0.0011	0	0
PST877_07190	0	0	0	0	0	0	0	0	0	0
PST877_20587	0	0	0	0	0	0	0	0	0	0
PST877_13796	0	0	0	0	0	0	0	0	0	0
PST877_01260	0	0	0	0	0	0	0	0	0	0
PST877_02783	0	0	0	0	0	0	0	0	0	0
PST877_20037	0	0	0	0	0	0	0	0	0	0
PST877_02813	0	0	0	0	0	0	0	0	0	0
PST877_15038	0	0	0	0	0	0	0	0	0	0
PST877_18579	0	0	0	0	0	0	0	0	0	0
PST877_18993	0	0	0	0	0	0	0	0	0	0
PST877_12630	0	0	0	0	0	0	0	0	0	0
PST877_04162	0	0	0	0.0041	0.0041	0.0041	0	0	0	0.0041
PST877_01728	0	0	0	0	0	0	0	0	0	0
PST877_20081	0	0	0	0	0	0	0	0	0	0
PST877_07774	0	0	0	0	0	0	0	0	0	0
PST877_18904	0	0	0	0	0	0	0	0	0	0
PST877_12717	0	0	0	0	0	0	0	0	0	0
PST877_09922	0	0	0	0	0	0	0	0	0	0
PST877_06360	0	0	0	0	0	0	0	0	0	0
PST877_08491	0	0	0	0	0	0	0	0	0	0
PST877_05278	0	0	0	0	0	0	0	0	0	0
PST877_13600	0	0	0	0	0	0	0	0	0	0
PST877_16247	0.0027	0	0.0027	0	0.0027	0	0	0.0027	0	0
PST877_08389	0	0	0	0	0	0	0	0	0	0
PST877_08286	0.0013	0	0.0013	0.0013	0	0.0013	0	0.0013	0	0.0013
PST877_00644	0	0	0	0	0	0	0	0	0	0
PST877_06942	0	0	0	0	0	0	0	0	0	0
PST877_15977	0	0	0	0	0	0	0	0	0	0
PST877_00995	0	0	0	0	0	0	0	0	0	0
PST877_08645	0	0	0	0	0	0	0	0	0	0
PST877_18314	0	0	0	0	0	0	0	0	0	0
PST877_02057	0	0	0	0	0	0	0	0	0	0
PST877_17821	0	0	0	0	0	0	0	0	0	0
PST877_06793	0	0	0	0	0	0	0	0	0	0
PST877_18841	0	0	0	0	0	0	0	0	0	0
PST877_17345	0	0	0	0	0	0	0	0	0	0
PST877_12749	0	0	0	0	0	0	0	0	0	0
PST877_04660	0	0	0	0	0	0	0	0	0	0
PST877_16373	0	0	0	0	0	0	0	0	0	0
PST877_05243	0	0	0	0	0	0	0	0	0	0
PST877_08442	0	0	0	0	0	0	0	0	0	0
PST877_01680	0	0	0	0	0	0	0	0	0	0
PST877_18381	0	0	0	0	0	0	0	0	0	0
PST877_03707	0	0	0	0	0	0	0	0	0	0
PST877_10984	0	0	0	0	0	0	0	0	0	0
PST877_00820	0.0018	0	0.0018	0	0.0018	0	0	0.0018	0	0
PST877_04877	0	0	0	0	0	0	0	0	0	0
PST877_13684	0	0	0	0	0	0	0	0	0	0
PST877_20495	0	0	0	0	0	0	0	0	0	0
PST877_03248	0	0	0	0	0	0	0	0	0	0
PST877_01196	0	0	0	0	0	0	0	0	0	0
PST877_17274	0	0	0	0	0	0	0	0	0	0
PST877_01923	0	0	0	0	0	0	0	0	0	0
PST877_15810	0	0	0	0	0	0	0	0	0	0
PST877_08147	0	0	0	0.0179	0.0179	0.0179	0	0	0	0.0179
PST877_07059	0	0	0	0	0	0	0	0	0	0
PST877_03970	0	0	0	0	0	0	0	0	0	0
PST877_10395	0	0	0	0	0	0	0	0	0	0
PST877_05635	0	0	0	0	0	0	0	0	0	0
PST877_09190	0	0	0	0	0	0	0	0	0	0
PST877_17158	0	0	0	0	0	0	0	0	0	0
PST877_10161	0	0	0	0	0	0	0	0	0	0
PST877_20611	0	0	0	0	0	0	0	0	0	0
PST877_09070	0	0	0	0	0	0	0	0	0	0
PST877_02058	0	0	0	0	0	0	0	0	0	0
PST877_04435	0	0	0	0	0	0	0	0	0	0
PST877_14943	0	0	0	0	0	0	0	0	0	0
PST877_13095	0	0	0	0	0	0	0	0	0	0
PST877_01584	0	0	0	0	0	0	0	0	0	0
PST877_11261	0	0	0	0	0	0	0	0	0	0
PST877_14826	0	0	0	0	0	0	0	0	0	0
PST877_15150	0	0	0	0	0	0	0	0	0	0
PST877_15781	0	0	0	0	0	0	0	0	0	0
PST877_16076	0	0	0	0	0	0	0	0	0	0
PST877_11890	0	0	0	0	0	0	0	0	0	0
PST877_05886	0	0	0	0	0	0	0	0	0	0
PST877_03069	0	0	0	0	0	0	0	0	0	0
PST877_01317	0	0	0	0	0	0	0	0	0	0
PST877_04203	0	0	0	0	0	0	0	0	0	0
PST877_05277	0	0	0	0	0	0	0	0	0	0
PST877_18405	0	0	0	0	0	0	0	0	0	0
PST877_07096	0	0	0	0	0	0	0	0	0	0
PST877_01678	0	0	0	0	0	0	0	0	0	0
PST877_01521	0	0	0	0	0	0	0	0	0	0
PST877_15378	0	0	0	0	0	0	0	0	0	0
PST877_12121	0	0	0	0	0	0	0	0	0	0
PST877_08307	0	0	0	0.0061	0.0061	0.0061	0	0	0	0.0061
PST877_14093	0	0	0	0	0	0	0	0	0	0
PST877_14793	0	0	0	0	0	0	0	0	0	0
PST877_12966	0	0	0	0	0	0	0	0	0	0
PST877_15275	0	0	0	0	0	0	0	0	0	0
PST877_02706	0	0	0	0	0	0	0	0	0	0
PST877_17042	0	0	0	0	0	0	0	0	0	0
PST877_04248	0	0	0	0	0	0	0	0	0	0
PST877_19924	0	0	0	0	0	0	0	0	0	0
PST877_04515	0.0026	0	0.0026	0	0.0026	0	0	0.0026	0	0
PST877_16661	0	0	0	0	0	0	0	0	0	0
PST877_19573	0	0	0	0	0	0	0	0	0	0
PST877_17952	0	0	0	0	0	0	0	0	0	0
PST877_14445	0	0	0	0	0	0	0	0	0	0
PST877_19069	0	0	0	0	0	0	0	0	0	0
PST877_17371	0.0073	0	0.0073	0	0.0073	0	0	0.0073	0	0
PST877_15741	0	0	0	0	0	0	0	0	0	0
PST877_07180	0	0	0	0	0	0	0	0	0	0
PST877_02765	0	0	0	0	0	0	0	0	0	0
PST877_11729	0	0	0	0	0	0	0	0	0	0
PST877_10227	0	0	0	0	0	0	0	0	0	0
PST877_07303	0.0101	0	0.0101	0.0101	0	0.0101	0	0.0101	0	0.0101
PST877_13697	0	0	0	0	0	0	0	0	0	0
PST877_01928	0	0	0	0	0	0	0	0	0	0
PST877_12622	0	0	0	0	0	0	0	0	0	0
PST877_18960	0.0071	0	0.0071	0	0.0071	0	0	0.0071	0	0
PST877_12277	0	0	0	0	0	0	0	0	0	0
PST877_02039	0	0	0	0	0	0	0	0	0	0
PST877_06385	0	0	0	0	0	0	0	0	0	0
PST877_20023	0	0	0	0	0	0	0	0	0	0
PST877_13522	0	0	0	0	0	0	0	0	0	0
PST877_01217	0	0	0	0	0	0	0	0	0	0
PST877_06304	0	0	0	0	0	0	0	0	0	0
PST877_12405	0	0	0	0	0	0	0	0	0	0
PST877_07326	0	0	0	0	0	0	0	0	0	0
PST877_17785	0.0021	0	0.0021	0	0.0021	0	0	0.0021	0	0
PST877_10994	0	0	0	0	0	0	0	0	0	0
PST877_05173	0	0	0	0	0	0	0	0	0	0
PST877_14753	0.0026	0	0.0026	0	0.0026	0	0	0.0026	0	0
PST877_14072	0	0	0	0	0	0	0	0	0	0
PST877_03080	0	0	0	0	0	0	0	0	0	0
PST877_16792	0	0	0	0	0	0	0	0	0	0
PST877_04630	0	0	0	0.0057	0.0057	0.0057	0	0	0	0.0057
PST877_13086	0	0	0	0	0	0	0	0	0	0
PST877_10526	0	0	0	0	0	0	0	0	0	0
PST877_03550	0	0	0	0	0	0	0	0	0	0
PST877_19910	0	0	0	0	0	0	0	0	0	0
PST877_19698	0	0	0	0	0	0	0	0	0	0
PST877_19987	0.001	0	0.001	0.001	0	0.001	0	0.001	0	0.001
PST877_07409	0	0	0	0	0	0	0	0	0	0
PST877_10187	0	0	0	0	0	0	0	0	0	0
PST877_13608	0	0	0	0	0	0	0	0	0	0
PST877_17439	0	0	0	0	0	0	0	0	0	0
PST877_02863	0	0	0	0	0	0	0	0	0	0
PST877_01610	0	0	0	0	0	0	0	0	0	0
PST877_19478	0	0	0	0	0	0	0	0	0	0
PST877_16705	0	0	0	0	0	0	0	0	0	0
PST877_12798	0	0	0	0	0	0	0	0	0	0
PST877_04803	0	0	0	0	0	0	0	0	0	0
PST877_07865	0	0	0	0	0	0	0	0	0	0
PST877_00219	0	0	0	0	0	0	0	0	0	0
PST877_00825	0	0	0	0	0	0	0	0	0	0
PST877_16224	0	0	0	0	0	0	0	0	0	0
PST877_14757	0.0099	0	0.0099	0.0033	0.0066	0.0033	0	0.0099	0	0.0033
PST877_12720	0	0	0	0	0	0	0	0	0	0
PST877_07012	0	0	0	0	0	0	0	0	0	0
PST877_16688	0	0	0	0	0	0	0	0	0	0
PST877_15277	0.0046	0	0.0046	0.0015	0.0031	0.0015	0	0.0046	0	0.0015
PST877_14058	0	0	0	0	0	0	0	0	0	0
PST877_07697	0	0	0	0	0	0	0	0	0	0
PST877_04215	0	0	0	0	0	0	0	0	0	0
PST877_05679	0	0	0	0	0	0	0	0	0	0
PST877_02118	0	0	0	0	0	0	0	0	0	0
PST877_19667	0	0	0	0	0	0	0	0	0	0
PST877_14363	0	0	0	0	0	0	0	0	0	0
PST877_12111	0	0	0	0	0	0	0	0	0	0
PST877_20162	0	0	0	0.0021	0.0021	0.0021	0	0	0	0.0021
PST877_19431	0	0	0	0	0	0	0	0	0	0
PST877_06212	0	0	0	0	0	0	0	0	0	0
PST877_17213	0	0	0	0	0	0	0	0	0	0
PST877_13558	0	0	0	0	0	0	0	0	0	0
PST877_17447	0.0217	0	0.0217	0	0.0217	0	0	0.0217	0	0
PST877_02755	0	0	0	0	0	0	0	0	0	0
PST877_13932	0	0	0	0	0	0	0	0	0	0
PST877_18705	0	0	0	0	0	0	0	0	0	0
PST877_12621	0	0	0	0	0	0	0	0	0	0
PST877_15408	0	0	0	0	0	0	0	0	0	0
PST877_15366	0	0	0	0	0	0	0	0	0	0
PST877_12236	0	0	0	0	0	0	0	0	0	0
PST877_12333	0	0	0	0	0	0	0	0	0	0
PST877_00147	0	0	0	0	0	0	0	0	0	0
PST877_16319	0	0	0	0	0	0	0	0	0	0
PST877_01374	0	0	0	0	0	0	0	0	0	0
PST877_09073	0	0	0	0	0	0	0	0	0	0
PST877_11653	0	0	0	0	0	0	0	0	0	0
PST877_17157	0	0	0	0	0	0	0	0	0	0
PST877_10371	0	0	0	0	0	0	0	0	0	0
PST877_07760	0	0	0	0	0	0	0	0	0	0
PST877_16371	0	0	0	0	0	0	0	0	0	0
PST877_15065	0	0	0	0	0	0	0	0	0	0
PST877_02052	0	0	0	0	0	0	0	0	0	0
PST877_14986	0.013	0	0.013	0	0.013	0	0	0.013	0	0
PST877_12353	0	0	0	0	0	0	0	0	0	0
PST877_12441	0	0	0	0	0	0	0	0	0	0
PST877_04473	0	0	0	0	0	0	0	0	0	0
PST877_15107	0	0	0	0	0	0	0	0	0	0
PST877_00653	0	0	0	0	0	0	0	0	0	0
PST877_00543	0	0	0	0	0	0	0	0	0	0
PST877_20527	0	0	0	0	0	0	0	0	0	0
PST877_08232	0	0	0	0	0	0	0	0	0	0
PST877_19525	0.002	0	0.002	0.004	0.002	0.004	0	0.002	0	0.004
PST877_09389	0	0	0	0	0	0	0	0	0	0
PST877_00353	0	0	0	0	0	0	0	0	0	0
PST877_00796	0	0	0	0	0	0	0	0	0	0
PST877_08824	0	0	0	0	0	0	0	0	0	0
PST877_04947	0	0	0	0	0	0	0	0	0	0
PST877_04910	0	0	0	0	0	0	0	0	0	0
PST877_16988	0	0	0	0	0	0	0	0	0	0
PST877_13494	0	0	0	0	0	0	0	0	0	0
PST877_06196	0	0	0	0	0	0	0	0	0	0
PST877_09761	0	0	0	0	0	0	0	0	0	0
PST877_03802	0	0	0	0	0	0	0	0	0	0
PST877_17393	0	0	0	0	0	0	0	0	0	0
PST877_16746	0	0	0	0	0	0	0	0	0	0
PST877_16555	0	0	0	0	0	0	0	0	0	0
PST877_12401	0	0	0	0	0	0	0	0	0	0
PST877_14523	0	0	0	0	0	0	0	0	0	0
PST877_02453	0	0	0	0	0	0	0	0	0	0
PST877_14552	0	0	0	0	0	0	0	0	0	0
PST877_20657	0	0	0	0	0	0	0	0	0	0
PST877_05276	0	0	0	0.0054	0.0054	0.0054	0	0	0	0.0054
PST877_18868	0	0	0	0	0	0	0	0	0	0
PST877_02572	0.0023	0	0.0023	0	0.0023	0	0	0.0023	0	0
PST877_05289	0.0064	0	0.0064	0.0064	0	0.0064	0	0.0064	0	0.0064
PST877_14297	0	0	0	0	0	0	0	0	0	0
PST877_06175	0	0	0	0	0	0	0	0	0	0
PST877_15831	0	0	0	0	0	0	0	0	0	0
PST877_13590	0	0	0	0.0061	0.0061	0.0061	0	0	0	0.0061
PST877_06384	0	0	0	0	0	0	0	0	0	0
PST877_18083	0	0	0	0	0	0	0	0	0	0
PST877_09645	0.005	0	0.005	0	0.005	0	0	0.005	0	0
PST877_09925	0	0	0	0	0	0	0	0	0	0
PST877_07003	0	0	0	0	0	0	0	0	0	0
PST877_14976	0	0	0	0	0	0	0	0	0	0
PST877_09619	0	0	0	0	0	0	0	0	0	0
PST877_05149	0	0	0	0	0	0	0	0	0	0
PST877_04196	0	0	0	0.0026	0.0026	0.0026	0	0	0	0.0026
PST877_02848	0	0	0	0	0	0	0	0	0	0
PST877_01318	0	0	0	0	0	0	0	0	0	0
PST877_13286	0	0	0	0	0	0	0	0	0	0
PST877_01053	0	0	0	0	0	0	0	0	0	0
PST877_03878	0	0	0	0	0	0	0	0	0	0
PST877_00302	0	0	0	0	0	0	0	0	0	0
PST877_18445	0	0	0	0	0	0	0	0	0	0
PST877_00244	0	0	0	0	0	0	0	0	0	0
PST877_17183	0	0	0	0	0	0	0	0	0	0
PST877_11860	0	0	0	0	0	0	0	0	0	0
PST877_11517	0	0	0	0.0056	0.0056	0.0056	0	0	0	0.0056
PST877_06930	0	0	0	0	0	0	0	0	0	0
PST877_14255	0	0	0	0	0	0	0	0	0	0
PST877_12978	0	0	0	0	0	0	0	0	0	0
PST877_17829	0	0	0	0	0	0	0	0	0	0
PST877_17767	0	0	0	0	0	0	0	0	0	0
PST877_08310	0	0	0	0	0	0	0	0	0	0
PST877_06774	0	0	0	0	0	0	0	0	0	0
PST877_17222	0	0	0	0	0	0	0	0	0	0
PST877_16670	0.0033	0	0.0033	0.0033	0	0.0033	0	0.0033	0	0.0033
PST877_00226	0	0	0	0	0	0	0	0	0	0
PST877_00454	0	0	0	0	0	0	0	0	0	0
PST877_17738	0	0	0	0	0	0	0	0	0	0
PST877_19370	0	0	0	0	0	0	0	0	0	0
PST877_12823	0	0	0	0	0	0	0	0	0	0
PST877_14005	0.007	0	0.007	0	0.007	0	0	0.007	0	0
PST877_00283	0	0	0	0	0	0	0	0	0	0
PST877_15618	0	0	0	0	0	0	0	0	0	0
PST877_18037	0	0	0	0	0	0	0	0	0	0
PST877_13467	0	0	0	0	0	0	0	0	0	0
PST877_09536	0	0	0	0	0	0	0	0	0	0
PST877_13036	0	0	0	0	0	0	0	0	0	0
PST877_07308	0	0	0	0	0	0	0	0	0	0
PST877_03436	0	0	0	0	0	0	0	0	0	0
PST877_06313	0	0	0	0	0	0	0	0	0	0
PST877_15626	0	0	0	0	0	0	0	0	0	0
PST877_11725	0	0	0	0	0	0	0	0	0	0
PST877_03791	0	0	0	0	0	0	0	0	0	0
PST877_16570	0	0	0	0	0	0	0	0	0	0
PST877_10220	0	0	0	0	0	0	0	0	0	0
PST877_04864	0	0	0	0	0	0	0	0	0	0
PST877_09422	0	0	0	0	0	0	0	0	0	0
PST877_09113	0	0	0	0	0	0	0	0	0	0
PST877_01645	0	0	0	0	0	0	0	0	0	0
PST877_00193	0	0	0	0	0	0	0	0	0	0
PST877_08864	0	0	0	0	0	0	0	0	0	0
PST877_17214	0	0	0	0	0	0	0	0	0	0
PST877_09223	0	0	0	0	0	0	0	0	0	0
PST877_03177	0	0	0	0	0	0	0	0	0	0
PST877_16202	0	0	0	0	0	0	0	0	0	0
PST877_06647	0	0	0	0	0	0	0	0	0	0
PST877_14650	0	0	0	0	0	0	0	0	0	0
PST877_13741	0	0	0	0	0	0	0	0	0	0
PST877_13640	0	0	0	0	0	0	0	0	0	0
PST877_06378	0	0	0	0	0	0	0	0	0	0
PST877_15080	0	0	0	0	0	0	0	0	0	0
PST877_11901	0	0	0	0	0	0	0	0	0	0
PST877_14985	0	0	0	0	0	0	0	0	0	0
PST877_02191	0	0	0	0	0	0	0	0	0	0
PST877_02036	0	0	0	0	0	0	0	0	0	0
PST877_17928	0	0	0	0	0	0	0	0	0	0
PST877_01304	0	0	0	0	0	0	0	0	0	0
PST877_16800	0	0	0	0	0	0	0	0	0	0
PST877_11685	0	0	0	0	0	0	0	0	0	0
PST877_20390	0	0	0	0	0	0	0	0	0	0
PST877_13598	0	0	0	0	0	0	0	0	0	0
PST877_10642	0	0	0	0	0	0	0	0	0	0
PST877_18845	0	0	0	0	0	0	0	0	0	0
PST877_15101	0	0	0	0	0	0	0	0	0	0
PST877_15905	0	0	0	0	0	0	0	0	0	0
PST877_14126	0	0	0	0	0	0	0	0	0	0
PST877_06974	0	0	0	0	0	0	0	0	0	0
PST877_09255	0	0	0	0	0	0	0	0	0	0
PST877_06550	0	0	0	0	0	0	0	0	0	0
PST877_01757	0	0	0	0	0	0	0	0	0	0
PST877_13885	0	0	0	0	0	0	0	0	0	0
PST877_11455	0	0	0	0	0	0	0	0	0	0
PST877_02580	0	0	0	0	0	0	0	0	0	0
PST877_01745	0	0	0	0	0	0	0	0	0	0
PST877_18334	0	0	0	0	0	0	0	0	0	0
PST877_05558	0	0	0	0	0	0	0	0	0	0
PST877_03451	0	0	0	0	0	0	0	0	0	0
PST877_18671	0	0	0	0	0	0	0	0	0	0
PST877_17962	0	0	0	0	0	0	0	0	0	0
PST877_00674	0	0	0	0	0	0	0	0	0	0
PST877_17416	0	0	0	0	0	0	0	0	0	0
PST877_09493	0	0	0	0	0	0	0	0	0	0
PST877_19646	0	0	0	0	0	0	0	0	0	0
PST877_04957	0	0	0	0	0	0	0	0	0	0
PST877_19061	0	0	0	0	0	0	0	0	0	0
PST877_04821	0	0	0	0	0	0	0	0	0	0
PST877_16130	0.0036	0	0.0036	0	0.0036	0	0	0.0036	0	0
PST877_02886	0	0	0	0	0	0	0	0	0	0
PST877_04656	0	0	0	0	0	0	0	0	0	0
PST877_17270	0	0	0	0	0	0	0	0	0	0
PST877_19155	0	0	0	0	0	0	0	0	0	0
PST877_10711	0	0	0	0	0	0	0	0	0	0
PST877_02391	0	0	0	0	0	0	0	0	0	0
PST877_18609	0	0	0	0	0	0	0	0	0	0
PST877_13471	0	0	0	0	0	0	0	0	0	0
PST877_00836	0	0	0	0	0	0	0	0	0	0
PST877_20332	0	0	0	0	0	0	0	0	0	0
PST877_18361	0	0	0	0	0	0	0	0	0	0
PST877_16995	0	0	0	0	0	0	0	0	0	0
PST877_10143	0	0	0	0	0	0	0	0	0	0
PST877_02274	0	0	0	0	0	0	0	0	0	0
PST877_09234	0.0039	0	0.0039	0	0.0039	0	0	0.0039	0	0
PST877_03174	0	0	0	0	0	0	0	0	0	0
PST877_03097	0.0048	0	0.0048	0.0048	0	0.0048	0	0.0048	0	0.0048
PST877_03217	0	0	0	0	0	0	0	0	0	0
PST877_05249	0	0	0	0	0	0	0	0	0	0
PST877_13216	0	0	0	0	0	0	0	0	0	0
PST877_09301	0	0	0	0	0	0	0	0	0	0
PST877_05972	0	0	0	0	0	0	0	0	0	0
PST877_05323	0	0	0	0	0	0	0	0	0	0
PST877_05130	0	0	0	0	0	0	0	0	0	0
PST877_15313	0	0	0	0	0	0	0	0	0	0
PST877_00395	0	0	0	0	0	0	0	0	0	0
PST877_02458	0	0	0	0	0	0	0	0	0	0
PST877_15075	0.0046	0	0.0046	0	0.0046	0	0	0.0046	0	0
PST877_11038	0	0	0	0	0	0	0	0	0	0
PST877_18946	0	0	0	0	0	0	0	0	0	0
PST877_01408	0	0	0	0	0	0	0	0	0	0
PST877_08940	0	0	0	0	0	0	0	0	0	0
PST877_17735	0	0	0	0	0	0	0	0	0	0
PST877_07015	0	0	0	0	0	0	0	0	0	0
PST877_17102	0	0	0	0	0	0	0	0	0	0
PST877_13190	0	0	0	0	0	0	0	0	0	0
PST877_02950	0	0	0	0	0	0	0	0	0	0
PST877_02963	0	0	0	0	0	0	0	0	0	0
PST877_16030	0.004	0	0.004	0.004	0	0.004	0	0.004	0	0.004
PST877_09353	0	0	0	0	0	0	0	0	0	0
PST877_05623	0	0	0	0	0	0	0	0	0	0
PST877_17666	0	0	0	0	0	0	0	0	0	0
PST877_18039	0	0	0	0	0	0	0	0	0	0
PST877_10704	0	0	0	0	0	0	0	0	0	0
PST877_19143	0	0	0	0	0	0	0	0	0	0
PST877_04627	0	0	0	0	0	0	0	0	0	0
PST877_03329	0	0	0	0	0	0	0	0	0	0
PST877_02699	0	0	0	0	0	0	0	0	0	0
PST877_13393	0	0	0	0	0	0	0	0	0	0
PST877_00868	0	0	0	0.004	0.004	0.004	0	0	0	0.004
PST877_11200	0	0	0	0	0	0	0	0	0	0
PST877_09111	0	0	0	0	0	0	0	0	0	0
PST877_06398	0	0	0	0	0	0	0	0	0	0
PST877_04868	0	0	0	0	0	0	0	0	0	0
PST877_16633	0	0	0	0	0	0	0	0	0	0
PST877_20457	0	0	0	0	0	0	0	0	0	0
PST877_04358	0.0014	0	0.0014	0.0014	0	0.0014	0	0.0014	0	0.0014
PST877_09210	0	0	0	0	0	0	0	0	0	0
PST877_08495	0	0	0	0	0	0	0	0	0	0
PST877_09058	0	0	0	0	0	0	0	0	0	0
PST877_01902	0	0	0	0	0	0	0	0	0	0
PST877_18959	0	0	0	0	0	0	0	0	0	0
PST877_04735	0	0	0	0	0	0	0	0	0	0
PST877_04705	0	0	0	0	0	0	0	0	0	0
PST877_10812	0	0	0	0	0	0	0	0	0	0
PST877_07154	0	0	0	0	0	0	0	0	0	0
PST877_15376	0	0	0	0	0	0	0	0	0	0
PST877_04652	0	0	0	0	0	0	0	0	0	0
PST877_16608	0	0	0	0	0	0	0	0	0	0
PST877_07628	0	0	0	0	0	0	0	0	0	0
PST877_15321	0	0	0	0	0	0	0	0	0	0
PST877_20219	0.0036	0	0.0036	0.0036	0	0.0036	0	0.0036	0	0.0036
PST877_07890	0	0	0	0	0	0	0	0	0	0
PST877_11088	0	0	0	0	0	0	0	0	0	0
PST877_05159	0	0	0	0	0	0	0	0	0	0
PST877_18151	0	0	0	0	0	0	0	0	0	0
PST877_15972	0	0	0	0	0	0	0	0	0	0
PST877_01832	0	0	0	0	0	0	0	0	0	0
PST877_17926	0	0	0	0	0	0	0	0	0	0
PST877_02971	0	0	0	0	0	0	0	0	0	0
PST877_00169	0	0	0	0	0	0	0	0	0	0
PST877_18613	0	0	0	0	0	0	0	0	0	0
PST877_01064	0	0	0	0	0	0	0	0	0	0
PST877_00649	0	0	0	0	0	0	0	0	0	0
PST877_18425	0	0	0	0	0	0	0	0	0	0
PST877_05296	0	0	0	0	0	0	0	0	0	0
PST877_06712	0	0	0	0	0	0	0	0	0	0
PST877_17898	0	0	0	0	0	0	0	0	0	0
PST877_17886	0	0	0	0	0	0	0	0	0	0
PST877_12684	0	0	0	0	0	0	0	0	0	0
PST877_07047	0	0	0	0	0	0	0	0	0	0
PST877_06062	0	0	0	0	0	0	0	0	0	0
PST877_02693	0	0	0	0	0	0	0	0	0	0
PST877_09105	0	0	0	0	0	0	0	0	0	0
PST877_17466	0	0	0	0	0	0	0	0	0	0
PST877_13059	0	0	0	0	0	0	0	0	0	0
PST877_06463	0	0	0	0	0	0	0	0	0	0
PST877_05930	0	0	0	0	0	0	0	0	0	0
PST877_08271	0	0	0	0	0	0	0	0	0	0
PST877_01455	0	0	0	0	0	0	0	0	0	0
PST877_04658	0	0	0	0	0	0	0	0	0	0
PST877_13968	0	0	0	0	0	0	0	0	0	0
PST877_06641	0	0	0	0	0	0	0	0	0	0
PST877_13964	0	0	0	0	0	0	0	0	0	0
PST877_06465	0	0	0	0	0	0	0	0	0	0
PST877_03688	0	0	0	0	0	0	0	0	0	0
PST877_19225	0.0054	0	0.0054	0	0.0054	0	0	0.0054	0	0
PST877_18843	0	0	0	0	0	0	0	0	0	0
PST877_18537	0	0	0	0	0	0	0	0	0	0
PST877_09696	0	0	0	0	0	0	0	0	0	0
PST877_20543	0	0	0	0	0	0	0	0	0	0
PST877_17470	0	0	0	0	0	0	0	0	0	0
PST877_06067	0	0	0	0	0	0	0	0	0	0
PST877_20324	0.003	0	0.003	0	0.003	0	0	0.003	0	0
PST877_01724	0	0	0	0	0	0	0	0	0	0
PST877_05481	0	0	0	0	0	0	0	0	0	0
PST877_20181	0	0	0	0	0	0	0	0	0	0
PST877_20139	0	0	0	0	0	0	0	0	0	0
PST877_16176	0	0	0	0	0	0	0	0	0	0
PST877_09951	0	0	0	0	0	0	0	0	0	0
PST877_19306	0	0	0	0	0	0	0	0	0	0
PST877_14034	0	0	0	0	0	0	0	0	0	0
PST877_11858	0	0	0	0	0	0	0	0	0	0
PST877_10871	0	0	0	0	0	0	0	0	0	0
PST877_09593	0	0	0	0	0	0	0	0	0	0
PST877_18252	0	0	0	0	0	0	0	0	0	0
PST877_09228	0	0	0	0	0	0	0	0	0	0
PST877_05900	0	0	0	0	0	0	0	0	0	0
PST877_06915	0	0	0	0	0	0	0	0	0	0
PST877_10208	0	0	0	0	0	0	0	0	0	0
PST877_03402	0	0	0	0	0	0	0	0	0	0
PST877_09319	0	0	0	0	0	0	0	0	0	0
PST877_12182	0	0	0	0	0	0	0	0	0	0
PST877_03377	0	0	0	0	0	0	0	0	0	0
PST877_06318	0	0	0	0	0	0	0	0	0	0
PST877_19859	0	0	0	0	0	0	0	0	0	0
PST877_09623	0	0	0	0	0	0	0	0	0	0
PST877_08361	0	0	0	0	0	0	0	0	0	0
PST877_17323	0	0	0	0	0	0	0	0	0	0
PST877_01271	0	0	0	0	0	0	0	0	0	0
PST877_01084	0	0	0	0	0	0	0	0	0	0
PST877_12241	0	0	0	0	0	0	0	0	0	0
PST877_06148	0	0	0	0	0	0	0	0	0	0
PST877_07528	0	0	0	0	0	0	0	0	0	0
PST877_20197	0	0	0	0	0	0	0	0	0	0
PST877_11133	0	0	0	0.0032	0.0032	0.0032	0	0	0	0.0032
PST877_09566	0	0	0	0	0	0	0	0	0	0
PST877_07100	0	0	0	0	0	0	0	0	0	0
PST877_17814	0	0	0	0	0	0	0	0	0	0
PST877_10933	0	0	0	0	0	0	0	0	0	0
PST877_20509	0	0	0	0	0	0	0	0	0	0
PST877_01609	0	0	0	0	0	0	0	0	0	0
PST877_09598	0	0	0	0	0	0	0	0	0	0
PST877_15602	0	0	0	0	0	0	0	0	0	0
PST877_16706	0	0	0	0	0	0	0	0	0	0
PST877_19022	0	0	0	0	0	0	0	0	0	0
PST877_17090	0	0	0	0	0	0	0	0	0	0
PST877_01642	0	0	0	0	0	0	0	0	0	0
PST877_16096	0	0	0	0	0	0	0	0	0	0
PST877_20271	0	0	0	0	0	0	0	0	0	0
PST877_06767	0	0	0	0	0	0	0	0	0	0
PST877_05926	0	0	0	0	0	0	0	0	0	0
PST877_07764	0	0	0	0	0	0	0	0	0	0
PST877_18694	0	0	0	0	0	0	0	0	0	0
PST877_12412	0	0	0	0	0	0	0	0	0	0
PST877_19843	0	0	0	0	0	0	0	0	0	0
PST877_06877	0	0	0	0	0	0	0	0	0	0
PST877_18846	0	0	0	0	0	0	0	0	0	0
PST877_08139	0	0	0	0	0	0	0	0	0	0
PST877_11634	0	0	0	0	0	0	0	0	0	0
PST877_11173	0	0	0	0	0	0	0	0	0	0
PST877_03615	0	0	0	0	0	0	0	0	0	0
PST877_11215	0	0	0	0	0	0	0	0	0	0
PST877_06758	0	0	0	0	0	0	0	0	0	0
PST877_02790	0	0	0	0	0	0	0	0	0	0
PST877_01044	0	0	0	0	0	0	0	0	0	0
PST877_08588	0	0	0	0	0	0	0	0	0	0
PST877_07029	0	0	0	0	0	0	0	0	0	0
PST877_17942	0	0	0	0	0	0	0	0	0	0
PST877_06616	0	0	0	0	0	0	0	0	0	0
PST877_19012	0	0	0	0	0	0	0	0	0	0
PST877_01025	0	0	0	0	0	0	0	0	0	0
PST877_14411	0	0	0	0	0	0	0	0	0	0
PST877_20260	0	0	0	0	0	0	0	0	0	0
PST877_02775	0	0	0	0	0	0	0	0	0	0
PST877_11389	0	0	0	0	0	0	0	0	0	0
PST877_00637	0	0	0	0	0	0	0	0	0	0
PST877_18406	0	0	0	0	0	0	0	0	0	0
PST877_05342	0	0	0	0	0	0	0	0	0	0
PST877_06157	0	0	0	0	0	0	0	0	0	0
PST877_16194	0	0	0	0	0	0	0	0	0	0
PST877_01845	0	0	0	0	0	0	0	0	0	0
PST877_14857	0	0	0	0	0	0	0	0	0	0
PST877_03589	0	0	0	0	0	0	0	0	0	0
PST877_15733	0.002	0	0.002	0.002	0	0.002	0	0.002	0	0.002
PST877_06345	0	0	0	0	0	0	0	0	0	0
PST877_03857	0.0008	0	0.0008	0	0.0008	0	0	0.0008	0	0
PST877_01786	0	0	0	0	0	0	0	0	0	0
PST877_10876	0	0	0	0	0	0	0	0	0	0
PST877_06683	0	0	0	0.0023	0.0023	0.0023	0	0	0	0.0023
PST877_03210	0	0	0	0	0	0	0	0	0	0
PST877_00726	0	0	0	0	0	0	0	0	0	0
PST877_19484	0	0	0	0	0	0	0	0	0	0
PST877_19138	0	0	0	0	0	0	0	0	0	0
PST877_09920	0.0006	0	0.0006	0.0006	0	0.0006	0	0.0006	0	0.0006
PST877_05104	0	0	0	0	0	0	0	0	0	0
PST877_13191	0	0	0	0	0	0	0	0	0	0
PST877_02468	0	0	0	0	0	0	0	0	0	0
PST877_04722	0	0	0	0	0	0	0	0	0	0
PST877_20055	0	0	0	0	0	0	0	0	0	0
PST877_03408	0	0	0	0	0	0	0	0	0	0
PST877_20674	0	0	0	0	0	0	0	0	0	0
PST877_14479	0	0	0	0	0	0	0	0	0	0
PST877_07130	0	0	0	0	0	0	0	0	0	0
PST877_06890	0.0009	0	0.0009	0.0009	0	0.0009	0	0.0009	0	0.0009
PST877_08616	0	0	0	0	0	0	0	0	0	0
PST877_04436	0	0	0	0	0	0	0	0	0	0
PST877_00595	0	0	0	0	0	0	0	0	0	0
PST877_09506	0	0	0	0	0	0	0	0	0	0
PST877_02463	0	0	0	0	0	0	0	0	0	0
PST877_19517	0	0	0	0	0	0	0	0	0	0
PST877_19251	0	0	0	0	0	0	0	0	0	0
PST877_12115	0	0	0	0	0	0	0	0	0	0
PST877_06435	0	0	0	0	0	0	0	0	0	0
PST877_16056	0	0	0	0	0	0	0	0	0	0
PST877_07290	0	0	0	0	0	0	0	0	0	0
PST877_17291	0	0	0	0	0	0	0	0	0	0
PST877_16747	0	0	0	0	0	0	0	0	0	0
PST877_02831	0	0	0	0	0	0	0	0	0	0
PST877_03192	0	0	0	0	0	0	0	0	0	0
PST877_16704	0	0	0	0	0	0	0	0	0	0
PST877_12258	0	0	0	0	0	0	0	0	0	0
PST877_00989	0	0	0	0	0	0	0	0	0	0
PST877_03109	0	0	0	0	0	0	0	0	0	0
PST877_00897	0	0	0	0	0	0	0	0	0	0
PST877_14557	0	0	0	0	0	0	0	0	0	0
PST877_00689	0	0	0	0	0	0	0	0	0	0
PST877_19100	0	0	0	0	0	0	0	0	0	0
PST877_15975	0	0	0	0	0	0	0	0	0	0
PST877_16291	0	0	0	0	0	0	0	0	0	0
PST877_00626	0	0	0	0.0033	0.0033	0.0033	0	0	0	0.0033
PST877_09146	0	0	0	0	0	0	0	0	0	0
PST877_20054	0	0	0	0	0	0	0	0	0	0
PST877_00943	0	0	0	0	0	0	0	0	0	0
PST877_08409	0	0	0	0	0	0	0	0	0	0
PST877_11452	0	0	0	0	0	0	0	0	0	0
PST877_03567	0	0	0	0	0	0	0	0	0	0
PST877_04958	0	0	0	0	0	0	0	0	0	0
PST877_07769	0	0	0	0	0	0	0	0	0	0
PST877_01770	0	0	0	0	0	0	0	0	0	0
PST877_18200	0.0026	0	0.0026	0.0013	0.0013	0.0013	0	0.0026	0	0.0013
PST877_02298	0	0	0	0	0	0	0	0	0	0
PST877_17822	0	0	0	0	0	0	0	0	0	0
PST877_08777	0	0	0	0	0	0	0	0	0	0
PST877_17878	0	0	0	0	0	0	0	0	0	0
PST877_12464	0	0	0	0	0	0	0	0	0	0
PST877_20031	0	0	0	0	0	0	0	0	0	0
PST877_07601	0	0	0	0	0	0	0	0	0	0
PST877_14555	0	0	0	0	0	0	0	0	0	0
PST877_14950	0	0	0	0	0	0	0	0	0	0
PST877_12278	0	0	0	0	0	0	0	0	0	0
PST877_07923	0	0	0	0	0	0	0	0	0	0
PST877_00513	0	0	0	0.004	0.004	0.004	0	0	0	0.004
PST877_18763	0	0	0	0	0	0	0	0	0	0
PST877_01221	0	0	0	0	0	0	0	0	0	0
PST877_08722	0	0	0	0	0	0	0	0	0	0
PST877_00716	0	0	0	0	0	0	0	0	0	0
PST877_02679	0	0	0	0	0	0	0	0	0	0
PST877_17134	0	0	0	0	0	0	0	0	0	0
PST877_13533	0	0	0	0	0	0	0	0	0	0
PST877_15158	0	0	0	0	0	0	0	0	0	0
PST877_13604	0	0	0	0	0	0	0	0	0	0
PST877_05662	0	0	0	0	0	0	0	0	0	0
PST877_17266	0	0	0	0	0	0	0	0	0	0
PST877_11402	0	0	0	0	0	0	0	0	0	0
PST877_14403	0	0	0	0.0102	0.0102	0.0102	0	0	0	0.0102
PST877_12750	0	0	0	0	0	0	0	0	0	0
PST877_10609	0	0	0	0	0	0	0	0	0	0
PST877_13992	0	0	0	0	0	0	0	0	0	0
PST877_13057	0	0	0	0	0	0	0	0	0	0
PST877_12754	0	0	0	0	0	0	0	0	0	0
PST877_06620	0	0	0	0	0	0	0	0	0	0
PST877_02908	0	0	0	0	0	0	0	0	0	0
PST877_18806	0	0	0	0.0044	0.0044	0.0044	0	0	0	0.0044
PST877_16576	0	0	0	0	0	0	0	0	0	0
PST877_13615	0.0015	0	0.0015	0	0.0015	0	0	0.0015	0	0
PST877_13081	0	0	0	0	0	0	0	0	0	0
PST877_15886	0	0	0	0	0	0	0	0	0	0
PST877_17117	0	0	0	0.0041	0.0041	0.0041	0	0	0	0.0041
PST877_14486	0	0	0	0	0	0	0	0	0	0
PST877_13801	0	0	0	0	0	0	0	0	0	0
PST877_12444	0	0	0	0	0	0	0	0	0	0
PST877_15762	0	0	0	0	0	0	0	0	0	0
PST877_08613	0	0	0	0.0041	0.0041	0.0041	0	0	0	0.0041
PST877_06469	0	0	0	0	0	0	0	0	0	0
PST877_12730	0	0	0	0	0	0	0	0	0	0
PST877_07938	0	0	0	0	0	0	0	0	0	0
PST877_02221	0	0	0	0	0	0	0	0	0	0
PST877_19506	0	0	0	0	0	0	0	0	0	0
PST877_10710	0	0	0	0	0	0	0	0	0	0
PST877_14278	0	0	0	0	0	0	0	0	0	0
PST877_09859	0	0	0	0	0	0	0	0	0	0
PST877_20096	0	0	0	0	0	0	0	0	0	0
PST877_04525	0	0	0	0	0	0	0	0	0	0
PST877_12814	0	0	0	0	0	0	0	0	0	0
PST877_11129	0	0	0	0	0	0	0	0	0	0
PST877_15604	0	0	0	0	0	0	0	0	0	0
PST877_05973	0	0	0	0	0	0	0	0	0	0
PST877_09676	0	0	0	0	0	0	0	0	0	0
PST877_07128	0	0	0	0	0	0	0	0	0	0
PST877_03798	0	0	0	0	0	0	0	0	0	0
PST877_16259	0	0	0	0	0	0	0	0	0	0
PST877_09187	0	0	0	0	0	0	0	0	0	0
PST877_10906	0.0035	0	0.0035	0	0.0035	0	0	0.0035	0	0
PST877_10732	0	0	0	0	0	0	0	0	0	0
PST877_10280	0	0	0	0	0	0	0	0	0	0
PST877_07877	0	0	0	0	0	0	0	0	0	0
PST877_20663	0	0	0	0	0	0	0	0	0	0
PST877_16188	0	0	0	0	0	0	0	0	0	0
PST877_14074	0	0	0	0	0	0	0	0	0	0
PST877_01830	0	0	0	0	0	0	0	0	0	0
PST877_11121	0	0	0	0	0	0	0	0	0	0
PST877_19324	0.0098	0	0.0098	0.0024	0.0074	0.0024	0	0.0098	0	0.0024
PST877_10446	0	0	0	0	0	0	0	0	0	0
PST877_06839	0	0	0	0	0	0	0	0	0	0
PST877_09316	0	0	0	0	0	0	0	0	0	0
PST877_04575	0	0	0	0	0	0	0	0	0	0
PST877_07386	0	0	0	0	0	0	0	0	0	0
PST877_18431	0	0	0	0	0	0	0	0	0	0
PST877_16280	0	0	0	0	0	0	0	0	0	0
PST877_05506	0	0	0	0	0	0	0	0	0	0
PST877_04456	0	0	0	0	0	0	0	0	0	0
PST877_16254	0	0	0	0	0	0	0	0	0	0
PST877_12095	0	0	0	0	0	0	0	0	0	0
PST877_08554	0	0	0	0	0	0	0	0	0	0
PST877_08887	0	0	0	0	0	0	0	0	0	0
PST877_18547	0	0	0	0	0	0	0	0	0	0
PST877_02905	0	0	0	0	0	0	0	0	0	0
PST877_17883	0	0	0	0	0	0	0	0	0	0
PST877_14815	0	0	0	0	0	0	0	0	0	0
PST877_06426	0	0	0	0	0	0	0	0	0	0
PST877_19343	0	0	0	0.0013	0.0013	0.0013	0	0	0	0.0013
PST877_01880	0	0	0	0	0	0	0	0	0	0
PST877_06501	0	0	0	0	0	0	0	0	0	0
PST877_15788	0	0	0	0	0	0	0	0	0	0
PST877_13910	0	0	0	0	0	0	0	0	0	0
PST877_12246	0	0	0	0	0	0	0	0	0	0
PST877_11417	0	0	0	0	0	0	0	0	0	0
PST877_11027	0	0	0	0	0	0	0	0	0	0
PST877_03141	0	0	0	0	0	0	0	0	0	0
PST877_20464	0	0	0	0	0	0	0	0	0	0
PST877_18985	0	0	0	0	0	0	0	0	0	0
PST877_07974	0	0	0	0	0	0	0	0	0	0
PST877_18629	0	0	0	0	0	0	0	0	0	0
PST877_13082	0	0	0	0	0	0	0	0	0	0
PST877_08907	0	0	0	0	0	0	0	0	0	0
PST877_11769	0	0	0	0	0	0	0	0	0	0
PST877_06875	0	0	0	0	0	0	0	0	0	0
PST877_19344	0	0	0	0	0	0	0	0	0	0
PST877_16820	0	0	0	0	0	0	0	0	0	0
PST877_18861	0	0	0	0	0	0	0	0	0	0
PST877_03167	0.0015	0	0.0015	0	0.0015	0	0	0.0015	0	0
PST877_12525	0	0	0	0	0	0	0	0	0	0
PST877_13181	0	0	0	0	0	0	0	0	0	0
PST877_08924	0	0	0	0	0	0	0	0	0	0
PST877_06116	0	0	0	0	0	0	0	0	0	0
PST877_10255	0	0	0	0	0	0	0	0	0	0
PST877_07746	0	0	0	0	0	0	0	0	0	0
PST877_02438	0	0	0	0	0	0	0	0	0	0
PST877_04363	0	0	0	0	0	0	0	0	0	0
PST877_09220	0	0	0	0	0	0	0	0	0	0
PST877_05023	0	0	0	0	0	0	0	0	0	0
PST877_19325	0	0	0	0	0	0	0	0	0	0
PST877_19038	0	0	0	0	0	0	0	0	0	0
PST877_04183	0	0	0	0	0	0	0	0	0	0
PST877_08099	0	0	0	0	0	0	0	0	0	0
PST877_13297	0	0	0	0	0	0	0	0	0	0
PST877_20316	0	0	0	0	0	0	0	0	0	0
PST877_16163	0	0	0	0	0	0	0	0	0	0
PST877_07247	0	0	0	0	0	0	0	0	0	0
PST877_11676	0	0	0	0	0	0	0	0	0	0
PST877_05050	0	0	0	0	0	0	0	0	0	0
PST877_00365	0	0	0	0	0	0	0	0	0	0
PST877_10247	0	0	0	0	0	0	0	0	0	0
PST877_19208	0	0	0	0	0	0	0	0	0	0
PST877_07953	0	0	0	0	0	0	0	0	0	0
PST877_20617	0	0	0	0	0	0	0	0	0	0
PST877_18227	0	0	0	0	0	0	0	0	0	0
PST877_04649	0	0	0	0	0	0	0	0	0	0
PST877_12600	0	0	0	0	0	0	0	0	0	0
PST877_10201	0	0	0	0	0	0	0	0	0	0
PST877_06341	0	0	0	0	0	0	0	0	0	0
PST877_01907	0	0	0	0	0	0	0	0	0	0
PST877_20000	0	0	0	0	0	0	0	0	0	0
PST877_11152	0	0	0	0	0	0	0	0	0	0
PST877_10038	0	0	0	0	0	0	0	0	0	0
PST877_09349	0	0	0	0	0	0	0	0	0	0
PST877_05534	0	0	0	0	0	0	0	0	0	0
PST877_04060	0	0	0	0	0	0	0	0	0	0
PST877_18675	0	0	0	0	0	0	0	0	0	0
PST877_20389	0	0	0	0	0	0	0	0	0	0
PST877_12992	0.0089	0	0.0089	0.0134	0.0044	0.0134	0	0.0089	0	0.0134
PST877_12446	0	0	0	0	0	0	0	0	0	0
PST877_05354	0	0	0	0	0	0	0	0	0	0
PST877_05269	0	0	0	0	0	0	0	0	0	0
PST877_02097	0	0	0	0	0	0	0	0	0	0
PST877_19165	0	0	0	0	0	0	0	0	0	0
PST877_00505	0	0	0	0	0	0	0	0	0	0
PST877_17237	0	0	0	0	0	0	0	0	0	0
PST877_15053	0	0	0	0	0	0	0	0	0	0
PST877_15829	0	0	0	0	0	0	0	0	0	0
PST877_03173	0	0	0	0	0	0	0	0	0	0
PST877_04905	0	0	0	0	0	0	0	0	0	0
PST877_18599	0	0	0	0	0	0	0	0	0	0
PST877_10361	0	0	0	0	0	0	0	0	0	0
PST877_12882	0	0	0	0	0	0	0	0	0	0
PST877_08702	0	0	0	0	0	0	0	0	0	0
PST877_18797	0	0	0	0	0	0	0	0	0	0
PST877_04883	0	0	0	0	0	0	0	0	0	0
PST877_05213	0	0	0	0	0	0	0	0	0	0
PST877_12982	0	0	0	0	0	0	0	0	0	0
PST877_02287	0	0	0	0	0	0	0	0	0	0
PST877_04637	0	0	0	0	0	0	0	0	0	0
PST877_00374	0	0	0	0	0	0	0	0	0	0
PST877_06145	0	0	0	0	0	0	0	0	0	0
PST877_05869	0	0	0	0	0	0	0	0	0	0
PST877_05378	0	0	0	0	0	0	0	0	0	0
PST877_05078	0	0	0	0	0	0	0	0	0	0
PST877_08837	0	0	0	0	0	0	0	0	0	0
PST877_19489	0	0	0	0.002	0.002	0.002	0	0	0	0.002
PST877_06670	0	0	0	0	0	0	0	0	0	0
PST877_05934	0	0	0	0	0	0	0	0	0	0
PST877_14484	0	0	0	0	0	0	0	0	0	0
PST877_14262	0	0	0	0	0	0	0	0	0	0
PST877_01306	0	0	0	0	0	0	0	0	0	0
PST877_18859	0.0091	0	0.0091	0.0091	0	0.0091	0	0.0091	0	0.0091
PST877_05164	0	0	0	0	0	0	0	0	0	0
PST877_03639	0	0	0	0	0	0	0	0	0	0
PST877_00484	0	0	0	0	0	0	0	0	0	0
PST877_00983	0	0	0	0	0	0	0	0	0	0
PST877_11655	0	0	0	0	0	0	0	0	0	0
PST877_12912	0	0	0	0	0	0	0	0	0	0
PST877_06460	0	0	0	0	0	0	0	0	0	0
PST877_08684	0	0	0	0	0	0	0	0	0	0
PST877_08889	0	0	0	0	0	0	0	0	0	0
PST877_02020	0	0	0	0	0	0	0	0	0	0
PST877_10632	0	0	0	0	0	0	0	0	0	0
PST877_17360	0	0	0	0	0	0	0	0	0	0
PST877_12282	0	0	0	0	0	0	0	0	0	0
PST877_09962	0	0	0	0	0	0	0	0	0	0
PST877_01812	0	0	0	0	0	0	0	0	0	0
PST877_07551	0	0	0	0	0	0	0	0	0	0
PST877_05782	0	0	0	0.0027	0.0027	0.0027	0	0	0	0.0027
PST877_07911	0	0	0	0.0015	0.0015	0.0015	0	0	0	0.0015
PST877_07740	0	0	0	0	0	0	0	0	0	0
PST877_07563	0	0	0	0	0	0	0	0	0	0
PST877_04567	0	0	0	0	0	0	0	0	0	0
PST877_12245	0	0	0	0	0	0	0	0	0	0
PST877_09462	0	0	0	0	0	0	0	0	0	0
PST877_18679	0	0	0	0	0	0	0	0	0	0
PST877_04402	0	0	0	0	0	0	0	0	0	0
PST877_10102	0	0	0	0	0	0	0	0	0	0
PST877_12026	0	0	0	0	0	0	0	0	0	0
PST877_06407	0	0	0	0	0	0	0	0	0	0
PST877_01212	0	0	0	0.005	0.005	0.005	0	0	0	0.005
PST877_02337	0	0	0	0	0	0	0	0	0	0
PST877_01401	0	0	0	0	0	0	0	0	0	0
PST877_19872	0	0	0	0	0	0	0	0	0	0
PST877_12943	0	0	0	0	0	0	0	0	0	0
PST877_03983	0	0	0	0	0	0	0	0	0	0
PST877_16088	0	0	0	0	0	0	0	0	0	0
PST877_13685	0	0	0	0	0	0	0	0	0	0
PST877_02996	0	0	0	0	0	0	0	0	0	0
PST877_04429	0	0	0	0	0	0	0	0	0	0
PST877_00613	0	0	0	0	0	0	0	0	0	0
PST877_19798	0	0	0	0	0	0	0	0	0	0
PST877_03851	0	0	0	0	0	0	0	0	0	0
PST877_14980	0	0	0	0	0	0	0	0	0	0
PST877_07777	0	0	0	0	0	0	0	0	0	0
PST877_08096	0	0	0	0	0	0	0	0	0	0
PST877_07337	0	0	0	0	0	0	0	0	0	0
PST877_15261	0	0	0	0	0	0	0	0	0	0
PST877_14204	0	0	0	0	0	0	0	0	0	0
PST877_10606	0	0	0	0	0	0	0	0	0	0
PST877_07689	0	0	0	0	0	0	0	0	0	0
PST877_07014	0	0	0	0	0	0	0	0	0	0
PST877_12988	0	0	0	0	0	0	0	0	0	0
PST877_04125	0	0	0	0	0	0	0	0	0	0
PST877_01536	0	0	0	0	0	0	0	0	0	0
PST877_10671	0	0	0	0	0	0	0	0	0	0
PST877_01691	0	0	0	0	0	0	0	0	0	0
PST877_16250	0.0015	0	0.0015	0.0015	0	0.0015	0	0.0015	0	0.0015
PST877_20410	0	0	0	0	0	0	0	0	0	0
PST877_16228	0	0	0	0	0	0	0	0	0	0
PST877_04916	0	0	0	0	0	0	0	0	0	0
PST877_03094	0	0	0	0	0	0	0	0	0	0
PST877_00621	0	0	0	0	0	0	0	0	0	0
PST877_16479	0	0	0	0	0	0	0	0	0	0
PST877_16852	0	0	0	0	0	0	0	0	0	0
PST877_05627	0	0	0	0	0	0	0	0	0	0
PST877_02327	0	0	0	0	0	0	0	0	0	0
PST877_18153	0	0	0	0	0	0	0	0	0	0
PST877_06306	0	0	0	0	0	0	0	0	0	0
PST877_11731	0	0	0	0	0	0	0	0	0	0
PST877_14529	0	0	0	0	0	0	0	0	0	0
PST877_20363	0	0	0	0	0	0	0	0	0	0
PST877_15565	0	0	0	0	0	0	0	0	0	0
PST877_14259	0	0	0	0	0	0	0	0	0	0
PST877_10050	0	0	0	0	0	0	0	0	0	0
PST877_08778	0	0	0	0	0	0	0	0	0	0
PST877_19153	0	0	0	0	0	0	0	0	0	0
PST877_05935	0	0	0	0	0	0	0	0	0	0
PST877_06859	0	0	0	0	0	0	0	0	0	0
PST877_03493	0	0	0	0.0129	0.0129	0.0129	0	0	0	0.0129
PST877_07394	0	0	0	0	0	0	0	0	0	0
PST877_05769	0.0048	0	0.0048	0.0048	0	0.0048	0	0.0048	0	0.0048
PST877_00136	0	0	0	0	0	0	0	0	0	0
PST877_06911	0	0	0	0.0014	0.0014	0.0014	0	0	0	0.0014
PST877_17374	0	0	0	0	0	0	0	0	0	0
PST877_09242	0	0	0	0	0	0	0	0	0	0
PST877_01332	0	0	0	0	0	0	0	0	0	0
PST877_11231	0	0	0	0	0	0	0	0	0	0
PST877_10512	0	0	0	0	0	0	0	0	0	0
PST877_11522	0	0	0	0	0	0	0	0	0	0
PST877_07476	0	0	0	0	0	0	0	0	0	0
PST877_17069	0.0009	0	0.0009	0	0.0009	0	0	0.0009	0	0
PST877_10349	0	0	0	0	0	0	0	0	0	0
PST877_04828	0	0	0	0	0	0	0	0	0	0
PST877_01086	0	0	0	0	0	0	0	0	0	0
PST877_10878	0	0	0	0	0	0	0	0	0	0
PST877_00569	0	0	0	0	0	0	0	0	0	0
PST877_15048	0	0	0	0	0	0	0	0	0	0
PST877_19927	0	0	0	0	0	0	0	0	0	0
PST877_16221	0	0	0	0	0	0	0	0	0	0
PST877_05394	0	0	0	0	0	0	0	0	0	0
PST877_17077	0	0	0	0	0	0	0	0	0	0
PST877_08207	0	0	0	0	0	0	0	0	0	0
PST877_20451	0	0	0	0	0	0	0	0	0	0
PST877_19192	0	0	0	0	0	0	0	0	0	0
PST877_18668	0	0	0	0	0	0	0	0	0	0
PST877_09752	0	0	0	0	0	0	0	0	0	0
PST877_01629	0	0	0	0	0	0	0	0	0	0
PST877_04772	0	0	0	0	0	0	0	0	0	0
PST877_03635	0	0	0	0	0	0	0	0	0	0
PST877_18487	0	0	0	0	0	0	0	0	0	0
PST877_15201	0	0	0	0	0	0	0	0	0	0
PST877_02930	0	0	0	0	0	0	0	0	0	0
PST877_00822	0	0	0	0	0	0	0	0	0	0
PST877_18940	0	0	0	0	0	0	0	0	0	0
PST877_13265	0	0	0	0	0	0	0	0	0	0
PST877_20472	0	0	0	0	0	0	0	0	0	0
PST877_09839	0	0	0	0	0	0	0	0	0	0
PST877_07683	0	0	0	0	0	0	0	0	0	0
PST877_19943	0	0	0	0	0	0	0	0	0	0
PST877_13242	0	0	0	0	0	0	0	0	0	0
PST877_11728	0	0	0	0	0	0	0	0	0	0
PST877_10128	0	0	0	0	0	0	0	0	0	0
PST877_02276	0	0	0	0	0	0	0	0	0	0
PST877_05088	0	0	0	0	0	0	0	0	0	0
PST877_01007	0	0	0	0	0	0	0	0	0	0
PST877_05237	0	0	0	0	0	0	0	0	0	0
PST877_18788	0	0	0	0	0	0	0	0	0	0
PST877_19804	0	0	0	0	0	0	0	0	0	0
PST877_06747	0	0	0	0	0	0	0	0	0	0
PST877_08732	0	0	0	0	0	0	0	0	0	0
PST877_15238	0	0	0	0	0	0	0	0	0	0
PST877_08097	0	0	0	0	0	0	0	0	0	0
PST877_17030	0	0	0	0	0	0	0	0	0	0
PST877_06032	0.0039	0	0.0039	0	0.0039	0	0	0.0039	0	0
PST877_06446	0	0	0	0	0	0	0	0	0	0
PST877_02598	0	0	0	0	0	0	0	0	0	0
PST877_13670	0	0	0	0	0	0	0	0	0	0
PST877_00583	0	0	0	0	0	0	0	0	0	0
PST877_17454	0	0	0	0	0	0	0	0	0	0
PST877_08742	0	0	0	0	0	0	0	0	0	0
PST877_00567	0	0	0	0	0	0	0	0	0	0
PST877_15844	0	0	0	0	0	0	0	0	0	0
PST877_05430	0	0	0	0	0	0	0	0	0	0
PST877_15667	0	0	0	0	0	0	0	0	0	0
PST877_08581	0	0	0	0	0	0	0	0	0	0
PST877_06868	0	0	0	0	0	0	0	0	0	0
PST877_09310	0	0	0	0	0	0	0	0	0	0
PST877_12593	0	0	0	0	0	0	0	0	0	0
PST877_18103	0	0	0	0	0	0	0	0	0	0
PST877_11306	0	0	0	0	0	0	0	0	0	0
PST877_05217	0	0	0	0	0	0	0	0	0	0
PST877_13409	0	0	0	0.0013	0.0013	0.0013	0	0	0	0.0013
PST877_12047	0	0	0	0	0	0	0	0	0	0
PST877_13230	0	0	0	0	0	0	0	0	0	0
PST877_11884	0	0	0	0	0	0	0	0	0	0
PST877_01410	0	0	0	0	0	0	0	0	0	0
PST877_17527	0	0	0	0	0	0	0	0	0	0
PST877_08311	0	0	0	0	0	0	0	0	0	0
PST877_11203	0	0	0	0.001	0.001	0.001	0	0	0	0.001
PST877_06455	0.0028	0	0.0028	0	0.0028	0	0	0.0028	0	0
PST877_12059	0	0	0	0	0	0	0	0	0	0
PST877_00288	0	0	0	0	0	0	0	0	0	0
PST877_01890	0	0	0	0	0	0	0	0	0	0
PST877_20517	0	0	0	0	0	0	0	0	0	0
PST877_02246	0	0	0	0	0	0	0	0	0	0
PST877_06167	0	0	0	0	0	0	0	0	0	0
PST877_00483	0	0	0	0	0	0	0	0	0	0
PST877_10551	0	0	0	0	0	0	0	0	0	0
PST877_02054	0	0	0	0	0	0	0	0	0	0
PST877_09119	0	0	0	0	0	0	0	0	0	0
PST877_18408	0	0	0	0	0	0	0	0	0	0
PST877_07102	0	0	0	0	0	0	0	0	0	0
PST877_05390	0.0284	0	0.0284	0	0.0284	0	0	0.0284	0	0
PST877_16615	0	0	0	0	0	0	0	0	0	0
PST877_17747	0	0	0	0	0	0	0	0	0	0
PST877_15407	0	0	0	0	0	0	0	0	0	0
PST877_01591	0	0	0	0	0	0	0	0	0	0
PST877_18061	0	0	0	0	0	0	0	0	0	0
PST877_11043	0	0	0	0	0	0	0	0	0	0
PST877_10779	0	0	0	0	0	0	0	0	0	0
PST877_03368	0	0	0	0	0	0	0	0	0	0
PST877_15953	0	0	0	0	0	0	0	0	0	0
PST877_10947	0	0	0	0	0	0	0	0	0	0
PST877_18952	0	0	0	0	0	0	0	0	0	0
PST877_18484	0.0123	0	0.0123	0.0123	0	0.0123	0	0.0123	0	0.0123
PST877_19214	0	0	0	0	0	0	0	0	0	0
PST877_08541	0	0	0	0	0	0	0	0	0	0
PST877_16949	0	0	0	0	0	0	0	0	0	0
PST877_01467	0	0	0	0	0	0	0	0	0	0
PST877_16513	0	0	0	0	0	0	0	0	0	0
PST877_06433	0	0	0	0	0	0	0	0	0	0
PST877_06569	0	0	0	0	0	0	0	0	0	0
PST877_06549	0	0	0	0	0	0	0	0	0	0
PST877_14544	0	0	0	0	0	0	0	0	0	0
PST877_06155	0	0	0	0	0	0	0	0	0	0
PST877_16553	0	0	0	0	0	0	0	0	0	0
PST877_16323	0	0	0	0	0	0	0	0	0	0
PST877_13152	0	0	0	0	0	0	0	0	0	0
PST877_09384	0	0	0	0	0	0	0	0	0	0
PST877_14687	0	0	0	0	0	0	0	0	0	0
PST877_18390	0.0064	0	0.0064	0.0064	0	0.0064	0	0.0064	0	0.0064
PST877_18748	0	0	0	0.0041	0.0041	0.0041	0	0	0	0.0041
PST877_16862	0	0	0	0	0	0	0	0	0	0
PST877_18853	0	0	0	0	0	0	0	0	0	0
PST877_07718	0	0	0	0	0	0	0	0	0	0
PST877_03155	0	0	0	0	0	0	0	0	0	0
PST877_19605	0	0	0	0.0029	0.0029	0.0029	0	0	0	0.0029
PST877_16580	0	0	0	0	0	0	0	0	0	0
PST877_11610	0	0	0	0	0	0	0	0	0	0
PST877_18156	0	0	0	0	0	0	0	0	0	0
PST877_14370	0.0043	0	0.0043	0	0.0043	0	0	0.0043	0	0
PST877_06466	0	0	0	0.0047	0.0047	0.0047	0	0	0	0.0047
PST877_19509	0	0	0	0	0	0	0	0	0	0
PST877_17993	0	0	0	0	0	0	0	0	0	0
PST877_06002	0	0	0	0	0	0	0	0	0	0
PST877_02852	0	0	0	0	0	0	0	0	0	0
PST877_12508	0.0042	0	0.0042	0.0042	0	0.0042	0	0.0042	0	0.0042
PST877_10474	0	0	0	0	0	0	0	0	0	0
PST877_11635	0	0	0	0	0	0	0	0	0	0
PST877_16354	0	0	0	0	0	0	0	0	0	0
PST877_10889	0	0	0	0	0	0	0	0	0	0
PST877_14725	0	0	0	0	0	0	0	0	0	0
PST877_16296	0	0	0	0	0	0	0	0	0	0
PST877_06958	0	0	0	0	0	0	0	0	0	0
PST877_09772	0.0052	0	0.0052	0	0.0052	0	0	0.0052	0	0
PST877_10493	0	0	0	0	0	0	0	0	0	0
PST877_02085	0	0	0	0	0	0	0	0	0	0
PST877_14607	0	0	0	0	0	0	0	0	0	0
PST877_19611	0	0	0	0.0134	0.0134	0.0134	0	0	0	0.0134
PST877_03235	0	0	0	0	0	0	0	0	0	0
PST877_19141	0	0	0	0	0	0	0	0	0	0
PST877_14266	0	0	0	0	0	0	0	0	0	0
PST877_09712	0	0	0	0	0	0	0	0	0	0
PST877_04371	0	0	0	0	0	0	0	0	0	0
PST877_11509	0	0	0	0	0	0	0	0	0	0
PST877_00408	0	0	0	0	0	0	0	0	0	0
PST877_03362	0	0	0	0	0	0	0	0	0	0
PST877_03836	0	0	0	0	0	0	0	0	0	0
PST877_01921	0	0	0	0	0	0	0	0	0	0
PST877_02533	0	0	0	0	0	0	0	0	0	0
PST877_17456	0	0	0	0	0	0	0	0	0	0
PST877_00642	0	0	0	0	0	0	0	0	0	0
PST877_18243	0	0	0	0	0	0	0	0	0	0
PST877_05410	0	0	0	0	0	0	0	0	0	0
PST877_02495	0	0	0	0	0	0	0	0	0	0
PST877_08372	0	0	0	0	0	0	0	0	0	0
PST877_12736	0	0	0	0	0	0	0	0	0	0
PST877_05136	0	0	0	0	0	0	0	0	0	0
PST877_17193	0	0	0	0	0	0	0	0	0	0
PST877_04100	0	0	0	0	0	0	0	0	0	0
PST877_14046	0	0	0	0	0	0	0	0	0	0
PST877_12881	0	0	0	0	0	0	0	0	0	0
PST877_18892	0	0	0	0	0	0	0	0	0	0
PST877_09414	0	0	0	0	0	0	0	0	0	0
PST877_18121	0	0	0	0	0	0	0	0	0	0
PST877_01210	0	0	0	0	0	0	0	0	0	0
PST877_15625	0	0	0	0	0	0	0	0	0	0
PST877_18140	0	0	0	0	0	0	0	0	0	0
PST877_06535	0	0	0	0	0	0	0	0	0	0
PST877_14082	0	0	0	0	0	0	0	0	0	0
PST877_11904	0	0	0	0	0	0	0	0	0	0
PST877_05739	0	0	0	0	0	0	0	0	0	0
PST877_02499	0	0	0	0	0	0	0	0	0	0
PST877_17110	0	0	0	0	0	0	0	0	0	0
PST877_07517	0	0	0	0	0	0	0	0	0	0
PST877_11783	0	0	0	0	0	0	0	0	0	0
PST877_02260	0	0	0	0	0	0	0	0	0	0
PST877_04695	0	0	0	0	0	0	0	0	0	0
PST877_01631	0	0	0	0	0	0	0	0	0	0
PST877_20293	0	0	0	0	0	0	0	0	0	0
PST877_03158	0	0	0	0	0	0	0	0	0	0
PST877_16697	0	0	0	0	0	0	0	0	0	0
PST877_12355	0	0	0	0	0	0	0	0	0	0
PST877_17843	0	0	0	0	0	0	0	0	0	0
PST877_06237	0	0	0	0	0	0	0	0	0	0
PST877_02856	0	0	0	0	0	0	0	0	0	0
PST877_00477	0	0	0	0	0	0	0	0	0	0
PST877_06470	0	0	0	0	0	0	0	0	0	0
PST877_17057	0	0	0	0	0	0	0	0	0	0
PST877_11645	0	0	0	0	0	0	0	0	0	0
PST877_10899	0	0	0	0	0	0	0	0	0	0
PST877_19444	0	0	0	0	0	0	0	0	0	0
PST877_15874	0	0	0	0	0	0	0	0	0	0
PST877_10110	0	0	0	0	0	0	0	0	0	0
PST877_02712	0	0	0	0	0	0	0	0	0	0
PST877_01681	0	0	0	0	0	0	0	0	0	0
PST877_10064	0	0	0	0	0	0	0	0	0	0
PST877_08440	0	0	0	0	0	0	0	0	0	0
PST877_05737	0	0	0	0	0	0	0	0	0	0
PST877_10539	0	0	0	0	0	0	0	0	0	0
PST877_09834	0	0	0	0	0	0	0	0	0	0
PST877_10785	0	0	0	0	0	0	0	0	0	0
PST877_19688	0	0	0	0	0	0	0	0	0	0
PST877_14102	0	0	0	0	0	0	0	0	0	0
PST877_10525	0	0	0	0	0	0	0	0	0	0
PST877_07661	0	0	0	0	0	0	0	0	0	0
PST877_14612	0	0	0	0	0	0	0	0	0	0
PST877_07086	0	0	0	0	0	0	0	0	0	0
PST877_05193	0	0	0	0	0	0	0	0	0	0
PST877_03320	0	0	0	0	0	0	0	0	0	0
PST877_05514	0	0	0	0	0	0	0	0	0	0
PST877_09265	0	0	0	0	0	0	0	0	0	0
PST877_18054	0	0	0	0	0	0	0	0	0	0
PST877_05180	0	0	0	0	0	0	0	0	0	0
PST877_10670	0	0	0	0	0	0	0	0	0	0
PST877_20375	0	0	0	0	0	0	0	0	0	0
PST877_20239	0	0	0	0	0	0	0	0	0	0
PST877_13814	0	0	0	0	0	0	0	0	0	0
PST877_06424	0	0	0	0	0	0	0	0	0	0
PST877_06152	0.0117	0	0.0117	0.0117	0	0.0117	0	0.0117	0	0.0117
PST877_07314	0	0	0	0	0	0	0	0	0	0
PST877_13210	0	0	0	0	0	0	0	0	0	0
PST877_08088	0	0	0	0	0	0	0	0	0	0
PST877_10282	0	0	0	0	0	0	0	0	0	0
PST877_00045	0	0	0	0	0	0	0	0	0	0
PST877_05495	0	0	0	0	0	0	0	0	0	0
PST877_09636	0	0	0	0	0	0	0	0	0	0
PST877_03758	0	0	0	0	0	0	0	0	0	0
PST877_03726	0	0	0	0	0	0	0	0	0	0
PST877_16208	0	0	0	0	0	0	0	0	0	0
PST877_11497	0	0	0	0.0029	0.0029	0.0029	0	0	0	0.0029
PST877_12962	0	0	0	0	0	0	0	0	0	0
PST877_05995	0	0	0	0	0	0	0	0	0	0
PST877_16719	0	0	0	0	0	0	0	0	0	0
PST877_09413	0	0	0	0	0	0	0	0	0	0
PST877_19848	0	0	0	0	0	0	0	0	0	0
PST877_01685	0	0	0	0	0	0	0	0	0	0
PST877_01601	0.0037	0	0.0037	0.0037	0	0.0037	0	0.0037	0	0.0037
PST877_14799	0	0	0	0	0	0	0	0	0	0
PST877_11495	0	0	0	0	0	0	0	0	0	0
PST877_16380	0	0	0	0	0	0	0	0	0	0
PST877_15031	0	0	0	0	0	0	0	0	0	0
PST877_12429	0	0	0	0	0	0	0	0	0	0
PST877_08346	0	0	0	0	0	0	0	0	0	0
PST877_05440	0	0	0	0	0	0	0	0	0	0
PST877_02777	0	0	0	0	0	0	0	0	0	0
PST877_10763	0	0	0	0	0	0	0	0	0	0
PST877_06402	0	0	0	0.0039	0.0039	0.0039	0	0	0	0.0039
PST877_15014	0	0	0	0	0	0	0	0	0	0
PST877_12811	0	0	0	0	0	0	0	0	0	0
PST877_13377	0	0	0	0	0	0	0	0	0	0
PST877_01490	0	0	0	0	0	0	0	0	0	0
PST877_10248	0	0	0	0	0	0	0	0	0	0
PST877_04312	0	0	0	0	0	0	0	0	0	0
PST877_05275	0	0	0	0	0	0	0	0	0	0
PST877_04829	0	0	0	0	0	0	0	0	0	0
PST877_02526	0	0	0	0	0	0	0	0	0	0
PST877_14451	0	0	0	0	0	0	0	0	0	0
PST877_09556	0	0	0	0.0136	0.0136	0.0136	0	0	0	0.0136
PST877_17061	0	0	0	0	0	0	0	0	0	0
PST877_13740	0	0	0	0	0	0	0	0	0	0
PST877_12201	0	0	0	0	0	0	0	0	0	0
PST877_05851	0	0	0	0	0	0	0	0	0	0
PST877_11147	0	0	0	0	0	0	0	0	0	0
PST877_07103	0	0	0	0	0	0	0	0	0	0
PST877_15460	0	0	0	0	0	0	0	0	0	0
PST877_11567	0	0	0	0	0	0	0	0	0	0
PST877_05752	0	0	0	0	0	0	0	0	0	0
PST877_10684	0	0	0	0	0	0	0	0	0	0
PST877_06978	0	0	0	0	0	0	0	0	0	0
PST877_16690	0	0	0	0.0082	0.0082	0.0082	0	0	0	0.0082
PST877_04773	0	0	0	0	0	0	0	0	0	0
PST877_13195	0	0	0	0	0	0	0	0	0	0
PST877_14071	0	0	0	0	0	0	0	0	0	0
PST877_14588	0	0	0	0	0	0	0	0	0	0
PST877_10312	0	0	0	0	0	0	0	0	0	0
PST877_17480	0	0	0	0	0	0	0	0	0	0
PST877_12927	0	0	0	0	0	0	0	0	0	0
PST877_06953	0	0	0	0	0	0	0	0	0	0
PST877_13936	0	0	0	0	0	0	0	0	0	0
PST877_11511	0	0	0	0	0	0	0	0	0	0
PST877_08647	0	0	0	0	0	0	0	0	0	0
PST877_06870	0.0193	0	0.0193	0	0.0193	0	0	0.0193	0	0
PST877_20654	0	0	0	0	0	0	0	0	0	0
PST877_03193	0	0	0	0	0	0	0	0	0	0
PST877_18994	0	0	0	0	0	0	0	0	0	0
PST877_07147	0	0	0	0	0	0	0	0	0	0
PST877_00069	0	0	0	0	0	0	0	0	0	0
PST877_12890	0	0	0	0	0	0	0	0	0	0
PST877_11574	0	0	0	0	0	0	0	0	0	0
PST877_11071	0	0	0	0	0	0	0	0	0	0
PST877_14148	0	0	0	0	0	0	0	0	0	0
PST877_09086	0	0	0	0	0	0	0	0	0	0
PST877_07669	0	0	0	0	0	0	0	0	0	0
PST877_07306	0	0	0	0	0	0	0	0	0	0
PST877_17056	0	0	0	0	0	0	0	0	0	0
PST877_13793	0	0	0	0	0	0	0	0	0	0
PST877_19743	0	0	0	0	0	0	0	0	0	0
PST877_06883	0	0	0	0	0	0	0	0	0	0
PST877_11208	0	0	0	0	0	0	0	0	0	0
PST877_05914	0	0	0	0	0	0	0	0	0	0
PST877_02707	0	0	0	0	0	0	0	0	0	0
PST877_00659	0	0	0	0	0	0	0	0	0	0
PST877_05778	0	0	0	0	0	0	0	0	0	0
PST877_13810	0	0	0	0	0	0	0	0	0	0
PST877_13066	0	0	0	0	0	0	0	0	0	0
PST877_17662	0	0	0	0	0	0	0	0	0	0
PST877_18523	0	0	0	0	0	0	0	0	0	0
PST877_18942	0	0	0	0	0	0	0	0	0	0
PST877_11521	0	0	0	0	0	0	0	0	0	0
PST877_11227	0	0	0	0	0	0	0	0	0	0
PST877_13455	0	0	0	0	0	0	0	0	0	0
PST877_06527	0	0	0	0	0	0	0	0	0	0
PST877_04153	0	0	0	0	0	0	0	0	0	0
PST877_11492	0	0	0	0	0	0	0	0	0	0
PST877_18977	0	0	0	0	0	0	0	0	0	0
PST877_12880	0.0028	0	0.0028	0	0.0028	0	0	0.0028	0	0
PST877_14127	0	0	0	0	0	0	0	0	0	0
PST877_07758	0	0	0	0	0	0	0	0	0	0
PST877_20450	0	0	0	0	0	0	0	0	0	0
PST877_12688	0	0	0	0	0	0	0	0	0	0
PST877_02404	0.0156	0	0.0156	0.0077	0.0078	0.0077	0	0.0156	0	0.0077
PST877_19633	0	0	0	0	0	0	0	0	0	0
PST877_09937	0	0	0	0	0	0	0	0	0	0
PST877_13547	0	0	0	0	0	0	0	0	0	0
PST877_03163	0	0	0	0	0	0	0	0	0	0
PST877_19768	0	0	0	0	0	0	0	0	0	0
PST877_02341	0	0	0	0	0	0	0	0	0	0
PST877_11657	0	0	0	0	0	0	0	0	0	0
PST877_01003	0	0	0	0	0	0	0	0	0	0
PST877_01476	0	0	0	0	0	0	0	0	0	0
PST877_18702	0	0	0	0	0	0	0	0	0	0
PST877_15397	0	0	0	0	0	0	0	0	0	0
PST877_12806	0	0	0	0	0	0	0	0	0	0
PST877_03084	0	0	0	0	0	0	0	0	0	0
PST877_01428	0	0	0	0	0	0	0	0	0	0
PST877_08513	0	0	0	0	0	0	0	0	0	0
PST877_19081	0	0	0	0	0	0	0	0	0	0
PST877_14384	0	0	0	0	0	0	0	0	0	0
PST877_04319	0	0	0	0	0	0	0	0	0	0
PST877_00332	0	0	0	0	0	0	0	0	0	0
PST877_14062	0	0	0	0	0	0	0	0	0	0
PST877_10788	0	0	0	0	0	0	0	0	0	0
PST877_03953	0	0	0	0	0	0	0	0	0	0
PST877_17485	0.0025	0	0.0025	0.005	0.0025	0.005	0	0.0025	0	0.005
PST877_18195	0	0	0	0	0	0	0	0	0	0
PST877_18973	0	0	0	0	0	0	0	0	0	0
PST877_19761	0	0	0	0	0	0	0	0	0	0
PST877_10182	0	0	0	0	0	0	0	0	0	0
PST877_07069	0	0	0	0	0	0	0	0	0	0
PST877_00881	0	0	0	0	0	0	0	0	0	0
PST877_04755	0	0	0	0	0	0	0	0	0	0
PST877_11499	0	0	0	0	0	0	0	0	0	0
PST877_17380	0	0	0	0	0	0	0	0	0	0
PST877_20108	0	0	0	0	0	0	0	0	0	0
PST877_11114	0	0	0	0	0	0	0	0	0	0
PST877_20046	0	0	0	0	0	0	0	0	0	0
PST877_08743	0	0	0	0	0	0	0	0	0	0
PST877_13379	0	0	0	0	0	0	0	0	0	0
PST877_04499	0	0	0	0	0	0	0	0	0	0
PST877_06603	0	0	0	0	0	0	0	0	0	0
PST877_07921	0	0	0	0	0	0	0	0	0	0
PST877_00658	0	0	0	0	0	0	0	0	0	0
PST877_01355	0	0	0	0	0	0	0	0	0	0
PST877_04421	0	0	0	0	0	0	0	0	0	0
PST877_03593	0	0	0	0	0	0	0	0	0	0
PST877_11850	0	0	0	0	0	0	0	0	0	0
PST877_01769	0	0	0	0	0	0	0	0	0	0
PST877_02976	0	0	0	0	0	0	0	0	0	0
PST877_19340	0	0	0	0	0	0	0	0	0	0
PST877_18058	0	0	0	0	0	0	0	0	0	0
PST877_01916	0	0	0	0	0	0	0	0	0	0
PST877_00607	0	0	0	0.0038	0.0038	0.0038	0	0	0	0.0038
PST877_20208	0	0	0	0	0	0	0	0	0	0
PST877_20498	0	0	0	0	0	0	0	0	0	0
PST877_11093	0.0059	0	0.0059	0.0059	0	0.0059	0	0.0059	0	0.0059
PST877_02942	0	0	0	0	0	0	0	0	0	0
PST877_08818	0.0006	0	0.0006	0	0.0006	0	0	0.0006	0	0
PST877_14092	0	0	0	0	0	0	0	0	0	0
PST877_04785	0	0	0	0	0	0	0	0	0	0
PST877_11486	0	0	0	0	0	0	0	0	0	0
PST877_08552	0	0	0	0	0	0	0	0	0	0
PST877_15918	0	0	0	0	0	0	0	0	0	0
PST877_05364	0	0	0	0	0	0	0	0	0	0
PST877_10250	0	0	0	0	0	0	0	0	0	0
PST877_15817	0	0	0	0	0	0	0	0	0	0
PST877_17933	0	0	0	0	0	0	0	0	0	0
PST877_03457	0	0	0	0	0	0	0	0	0	0
PST877_12125	0	0	0	0	0	0	0	0	0	0
PST877_16136	0.0051	0	0.0051	0.0026	0.0026	0.0026	0	0.0051	0	0.0026
PST877_18110	0	0	0	0	0	0	0	0	0	0
[truncated: 18,320 more rows]

## Sheet: PST-0821
Gene ID	PST-21 vs. PST-0821	PST-130 vs. PST-0821	PST-130 vs. PST-21	PST-43 vs. PST-0821	PST-43 vs. PST-0821	PST-43 vs. PST-130	PST-887 vs. PST-0821	PST-877 vs. PST-21	PST-877 vs. PST-130	PST-877 vs. PST-43
PST0821_13211	0	0	0	0	0	0	0.0151	0.0151	0.0151	0.0151
PST0821_00661	0.0519	0.0519	0	0	0.0519	0.0519	0.0126	0.0386	0.0386	0.0126
PST0821_14921	0	0	0	0	0	0	0.01	0.01	0.01	0.01
PST0821_11743	0	0	0	0	0	0	0.0081	0.0081	0.0081	0.0081
PST0821_20269	0	0	0	0	0	0	0.0071	0.0071	0.0071	0.0071
PST0821_03495	0	0	0	0	0	0	0.007	0.007	0.007	0.007
PST0821_20763	0	0.0068	0.0068	0	0	0.0068	0.0068	0.0068	0	0.0068
PST0821_06314	0.0278	0	0.0278	0	0.0278	0	0.006	0.0343	0.006	0.006
PST0821_04511	0.0058	0	0.0058	0	0.0058	0	0.0058	0	0.0058	0.0058
PST0821_02369	0	0	0	0	0	0	0.0058	0.0058	0.0058	0.0058
PST0821_12414	0	0.0084	0.0084	0	0	0.0084	0.0056	0.0056	0.0028	0.0056
PST0821_10433	0	0	0	0	0	0	0.0054	0.0054	0.0054	0.0054
PST0821_20190	0	0	0	0	0	0	0.0049	0.0049	0.0049	0.0049
PST0821_16550	0	0	0	0	0	0	0.0048	0.0048	0.0048	0.0048
PST0821_04112	0	0	0	0	0	0	0.0046	0.0046	0.0046	0.0046
PST0821_11935	0	0	0	0	0	0	0.0044	0.0044	0.0044	0.0044
PST0821_01218	0	0	0	0	0	0	0.0042	0.0042	0.0042	0.0042
PST0821_11900	0	0	0	0	0	0	0.004	0.004	0.004	0.004
PST0821_03578	0	0	0	0	0	0	0.0039	0.0039	0.0039	0.0039
PST0821_15610	0	0	0	0	0	0	0.0034	0.0034	0.0034	0.0034
PST0821_08093	0	0.0034	0.0034	0	0	0.0034	0.0034	0.0034	0	0.0034
PST0821_20077	0	0	0	0	0	0	0.0033	0.0033	0.0033	0.0033
PST0821_00853	0	0.0033	0.0033	0	0	0.0033	0.0033	0.0033	0.0066	0.0033
PST0821_04416	0	0	0	0	0	0	0.0032	0.0032	0.0032	0.0032
PST0821_09298	0	0	0	0	0	0	0.0032	0.0032	0.0032	0.0032
PST0821_10817	0.0032	0.0032	0	0	0.0032	0.0032	0.0032	0	0	0.0032
PST0821_05984	0.0032	0.0032	0	0	0.0032	0.0032	0.0032	0	0	0.0032
PST0821_00573	0	0	0	0	0	0	0.003	0.003	0.003	0.003
PST0821_19261	0	0	0	0	0	0	0.0029	0.0029	0.0029	0.0029
PST0821_06658	0	0	0	0	0	0	0.0027	0.0027	0.0027	0.0027
PST0821_03922	0	0.0027	0.0027	0	0	0.0027	0.0027	0.0027	0	0.0027
PST0821_07709	0	0	0	0	0	0	0.0026	0.0026	0.0026	0.0026
PST0821_01553	0	0	0	0	0	0	0.0025	0.0025	0.0025	0.0025
PST0821_03323	0	0	0	0	0	0	0.0025	0.0025	0.0025	0.0025
PST0821_05205	0	0	0	0	0	0	0.0024	0.0024	0.0024	0.0024
PST0821_20303	0	0	0	0	0	0	0.0024	0.0024	0.0024	0.0024
PST0821_11704	0	0	0	0	0	0	0.0023	0.0023	0.0023	0.0023
PST0821_20558	0	0	0	0	0	0	0.0022	0.0022	0.0022	0.0022
PST0821_05006	0	0.0021	0.0021	0	0	0.0021	0.0021	0.0021	0	0.0021
PST0821_05759	0	0	0	0	0	0	0.0021	0.0021	0.0021	0.0021
PST0821_08399	0	0	0	0	0	0	0.0021	0.0021	0.0021	0.0021
PST0821_02483	0	0	0	0	0	0	0.0021	0.0021	0.0021	0.0021
PST0821_06618	0	0	0	0	0	0	0.002	0.002	0.002	0.002
PST0821_01795	0	0.0036	0.0036	0	0	0.0036	0.0018	0.0018	0.0018	0.0018
PST0821_03692	0	0	0	0	0	0	0.0017	0.0017	0.0017	0.0017
PST0821_20754	0	0	0	0	0	0	0.0014	0.0014	0.0014	0.0014
PST0821_10695	0.0041	0.0027	0.0014	0	0.0041	0.0027	0.0014	0.0027	0.0041	0.0014
PST0821_09427	0	0	0	0	0	0	0.0013	0.0013	0.0013	0.0013
PST0821_08564	0	0	0	0	0	0	0.0005	0.0005	0.0005	0.0005
PST0821_14313	0	0	0	0	0	0	0	0	0	0
PST0821_02367	0	0	0	0	0	0	0	0	0	0
PST0821_05401	0	0	0	0	0	0	0	0	0	0
PST0821_06222	0	0	0	0	0	0	0	0	0	0
PST0821_11071	0	0	0	0	0	0	0	0	0	0
PST0821_10689	0	0	0	0	0	0	0	0	0	0
PST0821_19109	0	0	0	0	0	0	0	0	0	0
PST0821_04643	0	0	0	0	0	0	0	0	0	0
PST0821_01883	0	0	0	0	0	0	0	0	0	0
PST0821_01063	0	0	0	0	0	0	0	0	0	0
PST0821_02412	0	0	0	0	0	0	0	0	0	0
PST0821_12055	0.0033	0	0.0033	0	0.0033	0	0	0.0033	0	0
PST0821_09599	0	0	0	0	0	0	0	0	0	0
PST0821_00677	0	0	0	0	0	0	0	0	0	0
PST0821_10175	0	0	0	0	0	0	0	0	0	0
PST0821_03618	0	0	0	0	0	0	0	0	0	0
PST0821_10608	0	0	0	0	0	0	0	0	0	0
PST0821_02264	0	0	0	0	0	0	0	0	0	0
PST0821_16460	0	0	0	0	0	0	0	0	0	0
PST0821_14621	0	0	0	0	0	0	0	0	0	0
PST0821_00252	0	0	0	0	0	0	0	0	0	0
PST0821_14762	0	0	0	0	0	0	0	0	0	0
PST0821_08064	0	0	0	0	0	0	0	0	0	0
PST0821_02947	0	0	0	0	0	0	0	0	0	0
PST0821_20612	0	0	0	0	0	0	0	0	0	0
PST0821_17037	0.0027	0.0036	0.0018	0	0.0027	0.0036	0	0.0027	0.0036	0
PST0821_00518	0	0	0	0	0	0	0	0	0	0
PST0821_16156	0	0.0062	0.0062	0	0	0.0062	0	0	0.0062	0
PST0821_17154	0.0011	0.0011	0	0	0.0011	0.0011	0	0.0011	0.0011	0
PST0821_00761	0	0	0	0	0	0	0	0	0	0
PST0821_12938	0	0	0	0	0	0	0	0	0	0
PST0821_20022	0	0	0	0	0	0	0	0	0	0
PST0821_14167	0	0	0	0	0	0	0	0	0	0
PST0821_02648	0	0	0	0	0	0	0	0	0	0
PST0821_15224	0	0	0	0	0	0	0	0	0	0
PST0821_03634	0	0	0	0	0	0	0	0	0	0
PST0821_12872	0	0	0	0	0	0	0	0	0	0
PST0821_19912	0	0	0	0	0	0	0	0	0	0
PST0821_17606	0.0029	0.0087	0.0116	0	0.0029	0.0087	0	0.0029	0.0087	0
PST0821_19310	0	0	0	0	0	0	0	0	0	0
PST0821_07341	0	0	0	0	0	0	0	0	0	0
PST0821_17722	0	0	0	0	0	0	0	0	0	0
PST0821_10752	0	0	0	0	0	0	0	0	0	0
PST0821_10070	0	0	0	0	0	0	0	0	0	0
PST0821_00832	0	0	0	0	0	0	0	0	0	0
PST0821_16368	0	0	0	0	0	0	0	0	0	0
PST0821_01447	0	0	0	0	0	0	0	0	0	0
PST0821_07886	0	0	0	0	0	0	0	0	0	0
PST0821_14698	0	0	0	0	0	0	0	0	0	0
PST0821_15703	0	0	0	0	0	0	0	0	0	0
PST0821_14748	0	0	0	0	0	0	0	0	0	0
PST0821_15683	0	0	0	0	0	0	0	0	0	0
PST0821_08237	0	0	0	0	0	0	0	0	0	0
PST0821_07716	0	0	0	0	0	0	0	0	0	0
PST0821_11315	0	0	0	0	0	0	0	0	0	0
PST0821_11273	0	0	0	0	0	0	0	0	0	0
PST0821_08318	0	0	0	0	0	0	0	0	0	0
PST0821_04106	0	0	0	0	0	0	0	0	0	0
PST0821_19652	0	0	0	0	0	0	0	0	0	0
PST0821_15036	0	0	0	0	0	0	0	0	0	0
PST0821_13548	0	0	0	0	0	0	0	0	0	0
PST0821_12996	0	0	0	0	0	0	0	0	0	0
PST0821_03956	0	0	0	0	0	0	0	0	0	0
PST0821_19835	0	0	0	0	0	0	0	0	0	0
PST0821_14808	0	0	0	0	0	0	0	0	0	0
PST0821_06518	0	0	0	0	0	0	0	0	0	0
PST0821_14693	0	0	0	0	0	0	0	0	0	0
PST0821_04680	0	0	0	0	0	0	0	0	0	0
PST0821_18552	0	0	0	0	0	0	0	0	0	0
PST0821_15393	0	0	0	0	0	0	0	0	0	0
PST0821_09086	0	0	0	0	0	0	0	0	0	0
PST0821_04846	0	0.0069	0.0069	0	0	0.0069	0	0	0.0069	0
PST0821_15869	0	0	0	0	0	0	0	0	0	0
PST0821_05275	0	0	0	0	0	0	0	0	0	0
PST0821_04609	0	0	0	0	0	0	0	0	0	0
PST0821_06006	0	0.0049	0.0049	0	0	0.0049	0	0	0.0049	0
PST0821_02403	0	0	0	0	0	0	0	0	0	0
PST0821_07725	0	0	0	0	0	0	0	0	0	0
PST0821_18873	0	0	0	0	0	0	0	0	0	0
PST0821_07654	0	0	0	0	0	0	0	0	0	0
PST0821_03732	0	0	0	0	0	0	0	0	0	0
PST0821_18966	0	0	0	0	0	0	0	0	0	0
PST0821_08667	0	0	0	0	0	0	0	0	0	0
PST0821_02522	0	0	0	0	0	0	0	0	0	0
PST0821_18019	0.0027	0.0054	0.0027	0	0.0027	0.0054	0	0.0027	0.0054	0
PST0821_06948	0	0	0	0	0	0	0	0	0	0
PST0821_04567	0	0	0	0	0	0	0	0	0	0
PST0821_18290	0	0	0	0	0	0	0	0	0	0
PST0821_11215	0	0	0	0	0	0	0	0	0	0
PST0821_14381	0	0	0	0	0	0	0	0	0	0
PST0821_06931	0	0	0	0	0	0	0	0	0	0
PST0821_02377	0.0059	0.006	0.012	0	0.0059	0.006	0	0.0059	0.006	0
PST0821_05642	0	0	0	0	0	0	0	0	0	0
PST0821_12265	0	0	0	0	0	0	0	0	0	0
PST0821_04501	0	0	0	0	0	0	0	0	0	0
PST0821_05843	0	0	0	0	0	0	0	0	0	0
PST0821_14733	0	0	0	0	0	0	0	0	0	0
PST0821_00126	0	0	0	0	0	0	0	0	0	0
PST0821_16984	0	0	0	0	0	0	0	0	0	0
PST0821_00894	0	0	0	0	0	0	0	0	0	0
PST0821_12832	0	0	0	0	0	0	0	0	0	0
PST0821_20124	0	0	0	0	0	0	0	0	0	0
PST0821_14823	0	0	0	0	0	0	0	0	0	0
PST0821_03239	0	0	0	0	0	0	0	0	0	0
PST0821_03313	0	0	0	0	0	0	0	0	0	0
PST0821_20068	0	0	0	0	0	0	0	0	0	0
PST0821_16221	0	0	0	0	0	0	0	0	0	0
PST0821_14455	0	0	0	0	0	0	0	0	0	0
PST0821_14469	0	0	0	0	0	0	0	0	0	0
PST0821_18474	0	0	0	0	0	0	0	0	0	0
PST0821_01920	0	0	0	0	0	0	0	0	0	0
PST0821_06524	0	0	0	0	0	0	0	0	0	0
PST0821_14095	0	0	0	0	0	0	0	0	0	0
PST0821_19204	0	0	0	0	0	0	0	0	0	0
PST0821_14500	0	0	0	0	0	0	0	0	0	0
PST0821_05256	0	0	0	0	0	0	0	0	0	0
PST0821_00347	0	0	0	0	0	0	0	0	0	0
PST0821_03989	0	0	0	0	0	0	0	0	0	0
PST0821_17884	0	0	0	0	0	0	0	0	0	0
PST0821_19965	0	0	0	0	0	0	0	0	0	0
PST0821_19591	0	0	0	0	0	0	0	0	0	0
PST0821_13509	0	0	0	0	0	0	0	0	0	0
PST0821_15640	0	0	0	0	0	0	0	0	0	0
PST0821_13583	0	0	0	0	0	0	0	0	0	0
PST0821_10105	0	0	0	0	0	0	0	0	0	0
PST0821_07344	0	0	0	0	0	0	0	0	0	0
PST0821_00155	0	0	0	0	0	0	0	0	0	0
PST0821_09965	0	0	0	0	0	0	0	0	0	0
PST0821_14127	0	0	0	0	0	0	0	0	0	0
PST0821_03724	0	0	0	0	0	0	0	0	0	0
PST0821_10685	0	0	0	0	0	0	0	0	0	0
PST0821_08261	0	0	0	0	0	0	0	0	0	0
PST0821_04885	0	0.001	0.001	0	0	0.001	0	0	0.001	0
PST0821_05897	0	0	0	0	0	0	0	0	0	0
PST0821_01416	0	0	0	0	0	0	0	0	0	0
PST0821_08571	0	0	0	0	0	0	0	0	0	0
PST0821_13825	0	0	0	0	0	0	0	0	0	0
PST0821_05645	0	0	0	0	0	0	0	0	0	0
PST0821_12856	0	0	0	0	0	0	0	0	0	0
PST0821_06625	0	0	0	0	0	0	0	0	0	0
PST0821_01116	0.0087	0.0087	0	0	0.0087	0.0087	0	0.0087	0.0087	0
PST0821_06937	0	0	0	0	0	0	0	0	0	0
PST0821_05837	0	0	0	0	0	0	0	0	0	0
PST0821_05571	0	0	0	0	0	0	0	0	0	0
PST0821_05493	0	0	0	0	0	0	0	0	0	0
PST0821_17564	0	0	0	0	0	0	0	0	0	0
PST0821_18320	0	0	0	0	0	0	0	0	0	0
PST0821_14014	0	0	0	0	0	0	0	0	0	0
PST0821_07326	0	0	0	0	0	0	0	0	0	0
PST0821_05610	0	0	0	0	0	0	0	0	0	0
PST0821_06721	0	0	0	0	0	0	0	0	0	0
PST0821_19450	0	0	0	0	0	0	0	0	0	0
PST0821_19043	0	0	0	0	0	0	0	0	0	0
PST0821_16282	0	0	0	0	0	0	0	0	0	0
PST0821_14417	0	0	0	0	0	0	0	0	0	0
PST0821_18270	0	0	0	0	0	0	0	0	0	0
PST0821_09104	0	0	0	0	0	0	0	0	0	0
PST0821_06805	0	0	0	0	0	0	0	0	0	0
PST0821_02826	0	0	0	0	0	0	0	0	0	0
PST0821_12659	0	0	0	0	0	0	0	0	0	0
PST0821_11833	0	0	0	0	0	0	0	0	0	0
PST0821_15656	0	0	0	0	0	0	0	0	0	0
PST0821_07987	0	0	0	0	0	0	0	0	0	0
PST0821_09329	0	0	0	0	0	0	0	0	0	0
PST0821_19988	0	0	0	0	0	0	0	0	0	0
PST0821_19467	0	0	0	0	0	0	0	0	0	0
PST0821_05107	0	0	0	0	0	0	0	0	0	0
PST0821_17244	0	0	0	0	0	0	0	0	0	0
PST0821_16430	0	0	0	0	0	0	0	0	0	0
PST0821_18361	0	0	0	0	0	0	0	0	0	0
PST0821_08007	0	0	0	0	0	0	0	0	0	0
PST0821_07969	0	0	0	0	0	0	0	0	0	0
PST0821_01932	0	0	0	0	0	0	0	0	0	0
PST0821_05813	0	0	0	0	0	0	0	0	0	0
PST0821_18500	0	0	0	0	0	0	0	0	0	0
PST0821_00181	0	0	0	0	0	0	0	0	0	0
PST0821_18434	0	0	0	0	0	0	0	0	0	0
PST0821_15782	0	0	0	0	0	0	0	0	0	0
PST0821_01976	0	0	0	0	0	0	0	0	0	0
PST0821_12922	0.0139	0.0139	0	0	0.0139	0.0139	0	0.0139	0.0139	0
PST0821_14851	0	0	0	0	0	0	0	0	0	0
PST0821_14788	0	0	0	0	0	0	0	0	0	0
PST0821_10929	0	0	0	0	0	0	0	0	0	0
PST0821_18682	0	0	0	0	0	0	0	0	0	0
PST0821_19252	0	0	0	0	0	0	0	0	0	0
PST0821_13138	0	0	0	0	0	0	0	0	0	0
PST0821_07352	0	0	0	0	0	0	0	0	0	0
PST0821_18248	0	0	0	0	0	0	0	0	0	0
PST0821_16749	0	0.0231	0.0231	0	0	0.0231	0	0	0.0231	0
PST0821_18330	0	0	0	0	0	0	0	0	0	0
PST0821_01303	0	0	0	0	0	0	0	0	0	0
PST0821_16339	0	0	0	0	0	0	0	0	0	0
PST0821_08155	0	0	0	0	0	0	0	0	0	0
PST0821_13512	0	0	0	0	0	0	0	0	0	0
PST0821_13256	0	0	0	0	0	0	0	0	0	0
PST0821_19249	0	0	0	0	0	0	0	0	0	0
PST0821_17712	0	0	0	0	0	0	0	0	0	0
PST0821_16471	0	0	0	0	0	0	0	0	0	0
PST0821_01511	0	0	0	0	0	0	0	0	0	0
PST0821_14444	0	0	0	0	0	0	0	0	0	0
PST0821_16791	0	0	0	0	0	0	0	0	0	0
PST0821_11709	0	0	0	0	0	0	0	0	0	0
PST0821_07757	0	0	0	0	0	0	0	0	0	0
PST0821_15728	0	0	0	0	0	0	0	0	0	0
PST0821_13877	0	0	0	0	0	0	0	0	0	0
PST0821_02907	0	0	0	0	0	0	0	0	0	0
PST0821_05010	0	0	0	0	0	0	0	0	0	0
PST0821_01352	0	0	0	0	0	0	0	0	0	0
PST0821_16535	0	0	0	0	0	0	0	0	0	0
PST0821_14720	0	0	0	0	0	0	0	0	0	0
PST0821_17258	0.0039	0.0039	0	0	0.0039	0.0039	0	0.0039	0.0039	0
PST0821_03612	0	0	0	0	0	0	0	0	0	0
PST0821_05406	0	0	0	0	0	0	0	0	0	0
PST0821_08569	0	0	0	0	0	0	0	0	0	0
PST0821_20496	0	0	0	0	0	0	0	0	0	0
PST0821_13014	0	0	0	0	0	0	0	0	0	0
PST0821_17748	0	0	0	0	0	0	0	0	0	0
PST0821_16395	0	0	0	0	0	0	0	0	0	0
PST0821_20787	0	0	0	0	0	0	0	0	0	0
PST0821_02243	0	0	0	0	0	0	0	0	0	0
PST0821_00823	0	0	0	0	0	0	0	0	0	0
PST0821_01183	0	0	0	0	0	0	0	0	0	0
PST0821_07748	0	0	0	0	0	0	0	0	0	0
PST0821_14252	0	0	0	0	0	0	0	0	0	0
PST0821_20251	0	0	0	0	0	0	0	0	0	0
PST0821_19374	0	0	0	0	0	0	0	0	0	0
PST0821_09995	0	0	0	0	0	0	0	0	0	0
PST0821_07946	0	0	0	0	0	0	0	0	0	0
PST0821_08416	0	0	0	0	0	0	0	0	0	0
PST0821_19662	0	0	0	0	0	0	0	0	0	0
PST0821_03977	0	0	0	0	0	0	0	0	0	0
PST0821_19993	0	0	0	0	0	0	0	0	0	0
PST0821_15739	0	0	0	0	0	0	0	0	0	0
PST0821_12709	0	0	0	0	0	0	0	0	0	0
PST0821_01875	0	0	0	0	0	0	0	0	0	0
PST0821_17220	0	0	0	0	0	0	0	0	0	0
PST0821_20503	0	0	0	0	0	0	0	0	0	0
PST0821_10490	0	0	0	0	0	0	0	0	0	0
PST0821_07234	0	0	0	0	0	0	0	0	0	0
PST0821_09885	0	0	0	0	0	0	0	0	0	0
PST0821_02045	0	0	0	0	0	0	0	0	0	0
PST0821_12924	0.0031	0.0031	0	0	0.0031	0.0031	0	0.0031	0.0031	0
PST0821_19565	0	0	0	0	0	0	0	0	0	0
PST0821_15029	0	0	0	0	0	0	0	0	0	0
PST0821_03770	0	0	0	0	0	0	0	0	0	0
PST0821_01853	0	0	0	0	0	0	0	0	0	0
PST0821_08575	0	0	0	0	0	0	0	0	0	0
PST0821_06316	0	0	0	0	0	0	0	0	0	0
PST0821_04883	0	0	0	0	0	0	0	0	0	0
PST0821_12333	0	0.0039	0.0039	0	0	0.0039	0	0	0.0039	0
PST0821_16033	0	0	0	0	0	0	0	0	0	0
PST0821_12223	0	0	0	0	0	0	0	0	0	0
PST0821_19843	0	0	0	0	0	0	0	0	0	0
PST0821_12288	0	0	0	0	0	0	0	0	0	0
PST0821_07275	0	0	0	0	0	0	0	0	0	0
PST0821_02207	0	0	0	0	0	0	0	0	0	0
PST0821_18035	0	0	0	0	0	0	0	0	0	0
PST0821_10931	0	0	0	0	0	0	0	0	0	0
PST0821_05130	0	0	0	0	0	0	0	0	0	0
PST0821_15674	0	0	0	0	0	0	0	0	0	0
PST0821_14539	0	0	0	0	0	0	0	0	0	0
PST0821_07348	0	0	0	0	0	0	0	0	0	0
PST0821_01840	0	0	0	0	0	0	0	0	0	0
PST0821_09681	0	0	0	0	0	0	0	0	0	0
PST0821_20667	0	0	0	0	0	0	0	0	0	0
PST0821_03888	0	0	0	0	0	0	0	0	0	0
PST0821_15216	0	0	0	0	0	0	0	0	0	0
PST0821_13010	0	0	0	0	0	0	0	0	0	0
PST0821_18205	0	0	0	0	0	0	0	0	0	0
PST0821_14509	0	0	0	0	0	0	0	0	0	0
PST0821_08234	0	0	0	0	0	0	0	0	0	0
PST0821_05345	0	0	0	0	0	0	0	0	0	0
PST0821_02669	0	0	0	0	0	0	0	0	0	0
PST0821_08935	0	0	0	0	0	0	0	0	0	0
PST0821_06960	0	0	0	0	0	0	0	0	0	0
PST0821_00311	0	0	0	0	0	0	0	0	0	0
PST0821_20755	0	0	0	0	0	0	0	0	0	0
PST0821_17966	0	0	0	0	0	0	0	0	0	0
PST0821_12690	0	0	0	0	0	0	0	0	0	0
PST0821_02130	0	0	0	0	0	0	0	0	0	0
PST0821_18493	0	0	0	0	0	0	0	0	0	0
PST0821_02666	0	0	0	0	0	0	0	0	0	0
PST0821_09544	0	0	0	0	0	0	0	0	0	0
PST0821_07831	0	0	0	0	0	0	0	0	0	0
PST0821_10788	0	0	0	0	0	0	0	0	0	0
PST0821_13534	0	0	0	0	0	0	0	0	0	0
PST0821_09354	0	0	0	0	0	0	0	0	0	0
PST0821_15024	0	0	0	0	0	0	0	0	0	0
PST0821_18449	0	0	0	0	0	0	0	0	0	0
PST0821_12253	0	0	0	0	0	0	0	0	0	0
PST0821_05163	0	0	0	0	0	0	0	0	0	0
PST0821_03175	0	0	0	0	0	0	0	0	0	0
PST0821_18299	0	0	0	0	0	0	0	0	0	0
PST0821_18072	0	0	0	0	0	0	0	0	0	0
PST0821_09278	0	0	0	0	0	0	0	0	0	0
PST0821_11477	0	0	0	0	0	0	0	0	0	0
PST0821_07180	0	0	0	0	0	0	0	0	0	0
PST0821_16424	0	0	0	0	0	0	0	0	0	0
PST0821_12892	0	0	0	0	0	0	0	0	0	0
PST0821_20478	0	0	0	0	0	0	0	0	0	0
PST0821_20301	0	0	0	0	0	0	0	0	0	0
PST0821_16908	0	0	0	0	0	0	0	0	0	0
PST0821_20526	0	0	0	0	0	0	0	0	0	0
PST0821_20011	0	0	0	0	0	0	0	0	0	0
PST0821_20764	0	0	0	0	0	0	0	0	0	0
PST0821_10154	0	0	0	0	0	0	0	0	0	0
PST0821_17892	0	0	0	0	0	0	0	0	0	0
PST0821_03391	0	0	0	0	0	0	0	0	0	0
PST0821_08855	0	0	0	0	0	0	0	0	0	0
PST0821_07055	0	0	0	0	0	0	0	0	0	0
PST0821_14028	0	0.0009	0.0009	0	0	0.0009	0	0	0.0009	0
PST0821_19688	0	0	0	0	0	0	0	0	0	0
PST0821_07135	0	0	0	0	0	0	0	0	0	0
PST0821_00188	0	0	0	0	0	0	0	0	0	0
PST0821_08251	0	0	0	0	0	0	0	0	0	0
PST0821_18583	0	0	0	0	0	0	0	0	0	0
PST0821_07887	0	0	0	0	0	0	0	0	0	0
PST0821_13268	0	0	0	0	0	0	0	0	0	0
PST0821_02615	0	0.0075	0.0075	0	0	0.0075	0	0	0.0075	0
PST0821_03422	0	0	0	0	0	0	0	0	0	0
PST0821_13131	0	0	0	0	0	0	0	0	0	0
PST0821_01181	0	0	0	0	0	0	0	0	0	0
PST0821_08475	0	0	0	0	0	0	0	0	0	0
PST0821_05792	0	0	0	0	0	0	0	0	0	0
PST0821_12977	0.0067	0.0067	0	0	0.0067	0.0067	0	0.0067	0.0067	0
PST0821_08694	0	0	0	0	0	0	0	0	0	0
PST0821_10721	0	0	0	0	0	0	0	0	0	0
PST0821_17480	0	0	0	0	0	0	0	0	0	0
PST0821_18781	0	0	0	0	0	0	0	0	0	0
PST0821_17276	0	0	0	0	0	0	0	0	0	0
PST0821_12860	0	0	0	0	0	0	0	0	0	0
PST0821_09844	0	0	0	0	0	0	0	0	0	0
PST0821_18243	0.0015	0	0.0015	0	0.0015	0	0	0.0015	0	0
PST0821_19363	0	0	0	0	0	0	0	0	0	0
PST0821_06386	0	0	0	0	0	0	0	0	0	0
PST0821_02646	0	0	0	0	0	0	0	0	0	0
PST0821_00124	0	0	0	0	0	0	0	0	0	0
PST0821_12784	0	0.002	0.002	0	0	0.002	0	0	0.002	0
PST0821_01456	0	0	0	0	0	0	0	0	0	0
PST0821_10872	0	0	0	0	0	0	0	0	0	0
PST0821_16411	0	0	0	0	0	0	0	0	0	0
PST0821_16037	0	0	0	0	0	0	0	0	0	0
PST0821_19917	0	0	0	0	0	0	0	0	0	0
PST0821_19658	0	0	0	0	0	0	0	0	0	0
PST0821_10360	0	0	0	0	0	0	0	0	0	0
PST0821_19136	0	0.0008	0.0008	0	0	0.0008	0	0	0.0008	0
PST0821_07641	0	0	0	0	0	0	0	0	0	0
PST0821_12524	0	0.008	0.008	0	0	0.008	0	0	0.008	0
PST0821_15614	0	0	0	0	0	0	0	0	0	0
PST0821_04825	0	0	0	0	0	0	0	0	0	0
PST0821_15822	0	0	0	0	0	0	0	0	0	0
PST0821_08493	0	0	0	0	0	0	0	0	0	0
PST0821_05432	0	0	0	0	0	0	0	0	0	0
PST0821_18920	0	0	0	0	0	0	0	0	0	0
PST0821_16913	0	0	0	0	0	0	0	0	0	0
PST0821_05702	0	0	0	0	0	0	0	0	0	0
PST0821_13636	0	0	0	0	0	0	0	0	0	0
PST0821_11213	0	0	0	0	0	0	0	0	0	0
PST0821_16695	0	0	0	0	0	0	0	0	0	0
PST0821_15613	0	0	0	0	0	0	0	0	0	0
PST0821_10921	0	0	0	0	0	0	0	0	0	0
PST0821_16315	0	0	0	0	0	0	0	0	0	0
PST0821_11638	0	0	0	0	0	0	0	0	0	0
PST0821_00164	0	0	0	0	0	0	0	0	0	0
PST0821_07350	0	0	0	0	0	0	0	0	0	0
PST0821_12052	0	0	0	0	0	0	0	0	0	0
PST0821_13164	0	0	0	0	0	0	0	0	0	0
PST0821_16646	0	0	0	0	0	0	0	0	0	0
PST0821_01414	0	0	0	0	0	0	0	0	0	0
PST0821_02562	0	0	0	0	0	0	0	0	0	0
PST0821_12429	0	0	0	0	0	0	0	0	0	0
PST0821_19751	0	0	0	0	0	0	0	0	0	0
PST0821_12402	0	0	0	0	0	0	0	0	0	0
PST0821_01405	0	0	0	0	0	0	0	0	0	0
PST0821_01000	0	0	0	0	0	0	0	0	0	0
PST0821_18918	0	0	0	0	0	0	0	0	0	0
PST0821_04896	0	0	0	0	0	0	0	0	0	0
PST0821_12311	0	0	0	0	0	0	0	0	0	0
PST0821_13858	0.0048	0.0048	0	0	0.0048	0.0048	0	0.0048	0.0048	0
PST0821_08758	0	0	0	0	0	0	0	0	0	0
PST0821_01441	0	0	0	0	0	0	0	0	0	0
PST0821_01056	0	0	0	0	0	0	0	0	0	0
PST0821_19831	0	0	0	0	0	0	0	0	0	0
PST0821_13052	0	0	0	0	0	0	0	0	0	0
PST0821_20431	0	0	0	0	0	0	0	0	0	0
PST0821_00628	0	0	0	0	0	0	0	0	0	0
PST0821_20455	0	0	0	0	0	0	0	0	0	0
PST0821_20409	0	0	0	0	0	0	0	0	0	0
PST0821_12792	0	0	0	0	0	0	0	0	0	0
PST0821_15938	0	0	0	0	0	0	0	0	0	0
PST0821_06221	0	0	0	0	0	0	0	0	0	0
PST0821_15218	0	0	0	0	0	0	0	0	0	0
PST0821_05098	0	0	0	0	0	0	0	0	0	0
PST0821_14826	0	0	0	0	0	0	0	0	0	0
PST0821_09601	0	0	0	0	0	0	0	0	0	0
PST0821_08570	0.0061	0	0.0061	0	0.0061	0	0	0.0061	0	0
PST0821_05590	0	0	0	0	0	0	0	0	0	0
PST0821_20104	0	0	0	0	0	0	0	0	0	0
PST0821_19890	0	0	0	0	0	0	0	0	0	0
PST0821_14682	0.0075	0	0.0075	0	0.0075	0	0	0.0075	0	0
PST0821_02299	0	0	0	0	0	0	0	0	0	0
PST0821_03110	0	0	0	0	0	0	0	0	0	0
PST0821_09722	0	0	0	0	0	0	0	0	0	0
PST0821_12828	0	0	0	0	0	0	0	0	0	0
PST0821_18520	0	0	0	0	0	0	0	0	0	0
PST0821_12165	0	0	0	0	0	0	0	0	0	0
PST0821_01993	0	0	0	0	0	0	0	0	0	0
PST0821_16409	0	0	0	0	0	0	0	0	0	0
PST0821_02410	0	0	0	0	0	0	0	0	0	0
PST0821_15817	0	0	0	0	0	0	0	0	0	0
PST0821_05776	0	0	0	0	0	0	0	0	0	0
PST0821_11399	0	0	0	0	0	0	0	0	0	0
PST0821_05582	0	0	0	0	0	0	0	0	0	0
PST0821_10953	0	0	0	0	0	0	0	0	0	0
PST0821_07928	0	0	0	0	0	0	0	0	0	0
PST0821_05506	0	0	0	0	0	0	0	0	0	0
PST0821_13661	0	0	0	0	0	0	0	0	0	0
PST0821_02338	0	0	0	0	0	0	0	0	0	0
PST0821_13648	0	0	0	0	0	0	0	0	0	0
PST0821_13121	0	0	0	0	0	0	0	0	0	0
PST0821_10339	0	0	0	0	0	0	0	0	0	0
PST0821_12489	0	0.0042	0.0042	0	0	0.0042	0	0	0.0042	0
PST0821_05871	0	0	0	0	0	0	0	0	0	0
PST0821_00687	0	0	0	0	0	0	0	0	0	0
PST0821_00831	0	0	0	0	0	0	0	0	0	0
PST0821_02606	0	0	0	0	0	0	0	0	0	0
PST0821_18903	0	0	0	0	0	0	0	0	0	0
PST0821_07303	0	0	0	0	0	0	0	0	0	0
PST0821_14742	0	0	0	0	0	0	0	0	0	0
PST0821_16945	0	0	0	0	0	0	0	0	0	0
PST0821_14709	0	0	0	0	0	0	0	0	0	0
PST0821_09622	0	0	0	0	0	0	0	0	0	0
PST0821_18121	0	0	0	0	0	0	0	0	0	0
PST0821_17299	0	0	0	0	0	0	0	0	0	0
PST0821_09284	0	0	0	0	0	0	0	0	0	0
PST0821_14216	0	0	0	0	0	0	0	0	0	0
PST0821_08816	0	0	0	0	0	0	0	0	0	0
PST0821_04463	0	0.0024	0.0024	0	0	0.0024	0	0	0.0024	0
PST0821_16389	0	0	0	0	0	0	0	0	0	0
PST0821_17541	0	0	0	0	0	0	0	0	0	0
PST0821_06942	0	0	0	0	0	0	0	0	0	0
PST0821_05009	0	0	0	0	0	0	0	0	0	0
PST0821_10495	0	0	0	0	0	0	0	0	0	0
PST0821_09420	0	0	0	0	0	0	0	0	0	0
PST0821_00152	0	0	0	0	0	0	0	0	0	0
PST0821_06550	0	0	0	0	0	0	0	0	0	0
PST0821_13948	0	0	0	0	0	0	0	0	0	0
PST0821_12218	0	0	0	0	0	0	0	0	0	0
PST0821_12065	0	0	0	0	0	0	0	0	0	0
PST0821_10636	0	0	0	0	0	0	0	0	0	0
PST0821_05612	0	0	0	0	0	0	0	0	0	0
PST0821_15214	0	0	0	0	0	0	0	0	0	0
PST0821_20426	0	0	0	0	0	0	0	0	0	0
PST0821_11172	0	0	0	0	0	0	0	0	0	0
PST0821_14731	0	0	0	0	0	0	0	0	0	0
PST0821_08468	0	0	0	0	0	0	0	0	0	0
PST0821_12533	0	0.0172	0.0172	0	0	0.0172	0	0	0.0172	0
PST0821_04117	0	0	0	0	0	0	0	0	0	0
PST0821_02096	0	0	0	0	0	0	0	0	0	0
PST0821_13739	0	0	0	0	0	0	0	0	0	0
PST0821_12060	0	0.0009	0.0009	0	0	0.0009	0	0	0.0009	0
PST0821_17207	0	0	0	0	0	0	0	0	0	0
PST0821_02087	0	0	0	0	0	0	0	0	0	0
PST0821_09377	0	0	0	0	0	0	0	0	0	0
PST0821_20548	0	0	0	0	0	0	0	0	0	0
PST0821_09538	0	0	0	0	0	0	0	0	0	0
PST0821_10959	0	0	0	0	0	0	0	0	0	0
PST0821_20648	0	0	0	0	0	0	0	0	0	0
PST0821_17586	0	0	0	0	0	0	0	0	0	0
PST0821_16943	0	0	0	0	0	0	0	0	0	0
PST0821_04232	0	0	0	0	0	0	0	0	0	0
PST0821_09486	0	0	0	0	0	0	0	0	0	0
PST0821_15043	0	0	0	0	0	0	0	0	0	0
PST0821_17055	0.0012	0.0025	0.0012	0	0.0012	0.0025	0	0.0012	0.0025	0
PST0821_10063	0	0	0	0	0	0	0	0	0	0
PST0821_06317	0	0	0	0	0	0	0	0	0	0
PST0821_00619	0	0	0	0	0	0	0	0	0	0
PST0821_02386	0	0	0	0	0	0	0	0	0	0
PST0821_00429	0	0	0	0	0	0	0	0	0	0
PST0821_05293	0	0	0	0	0	0	0	0	0	0
PST0821_10463	0	0	0	0	0	0	0	0	0	0
PST0821_19131	0	0	0	0	0	0	0	0	0	0
PST0821_19232	0	0	0	0	0	0	0	0	0	0
PST0821_07457	0	0	0	0	0	0	0	0	0	0
PST0821_20872	0	0	0	0	0	0	0	0	0	0
PST0821_07231	0	0	0	0	0	0	0	0	0	0
PST0821_20819	0	0	0	0	0	0	0	0	0	0
PST0821_02807	0	0	0	0	0	0	0	0	0	0
PST0821_12340	0.0485	0	0.0485	0	0.0485	0	0	0.0485	0	0
PST0821_08799	0	0.0063	0.0063	0	0	0.0063	0	0	0.0063	0
PST0821_03949	0	0	0	0	0	0	0	0	0	0
PST0821_08115	0	0	0	0	0	0	0	0	0	0
PST0821_12300	0	0	0	0	0	0	0	0	0	0
PST0821_05484	0	0	0	0	0	0	0	0	0	0
PST0821_14866	0	0	0	0	0	0	0	0	0	0
PST0821_10957	0	0	0	0	0	0	0	0	0	0
PST0821_16686	0	0	0	0	0	0	0	0	0	0
PST0821_07717	0	0	0	0	0	0	0	0	0	0
PST0821_06815	0	0	0	0	0	0	0	0	0	0
PST0821_00849	0	0	0	0	0	0	0	0	0	0
PST0821_20350	0	0	0	0	0	0	0	0	0	0
PST0821_04506	0	0	0	0	0	0	0	0	0	0
PST0821_00969	0	0	0	0	0	0	0	0	0	0
PST0821_07363	0	0	0	0	0	0	0	0	0	0
PST0821_10732	0	0	0	0	0	0	0	0	0	0
PST0821_14969	0	0	0	0	0	0	0	0	0	0
PST0821_14862	0	0	0	0	0	0	0	0	0	0
PST0821_15825	0	0	0	0	0	0	0	0	0	0
PST0821_07666	0	0	0	0	0	0	0	0	0	0
PST0821_15708	0	0	0	0	0	0	0	0	0	0
PST0821_01702	0	0	0	0	0	0	0	0	0	0
PST0821_05656	0	0	0	0	0	0	0	0	0	0
PST0821_20665	0	0	0	0	0	0	0	0	0	0
PST0821_14939	0	0	0	0	0	0	0	0	0	0
PST0821_09065	0	0	0	0	0	0	0	0	0	0
PST0821_01951	0	0	0	0	0	0	0	0	0	0
PST0821_01172	0	0	0	0	0	0	0	0	0	0
PST0821_18565	0	0	0	0	0	0	0	0	0	0
PST0821_10549	0	0	0	0	0	0	0	0	0	0
PST0821_14749	0	0	0	0	0	0	0	0	0	0
PST0821_10356	0	0	0	0	0	0	0	0	0	0
PST0821_15997	0	0	0	0	0	0	0	0	0	0
PST0821_03550	0	0	0	0	0	0	0	0	0	0
PST0821_04437	0	0	0	0	0	0	0	0	0	0
PST0821_02994	0	0	0	0	0	0	0	0	0	0
PST0821_08645	0	0	0	0	0	0	0	0	0	0
PST0821_06549	0	0	0	0	0	0	0	0	0	0
PST0821_10888	0	0	0	0	0	0	0	0	0	0
PST0821_19568	0	0	0	0	0	0	0	0	0	0
PST0821_20312	0	0	0	0	0	0	0	0	0	0
PST0821_03652	0	0	0	0	0	0	0	0	0	0
PST0821_09716	0	0	0	0	0	0	0	0	0	0
PST0821_00880	0	0	0	0	0	0	0	0	0	0
PST0821_02024	0	0	0	0	0	0	0	0	0	0
PST0821_02014	0	0	0	0	0	0	0	0	0	0
PST0821_15193	0	0	0	0	0	0	0	0	0	0
PST0821_01856	0	0	0	0	0	0	0	0	0	0
PST0821_17950	0	0	0	0	0	0	0	0	0	0
PST0821_16392	0	0	0	0	0	0	0	0	0	0
PST0821_02835	0	0	0	0	0	0	0	0	0	0
PST0821_13925	0	0	0	0	0	0	0	0	0	0
PST0821_10642	0	0	0	0	0	0	0	0	0	0
PST0821_11540	0	0	0	0	0	0	0	0	0	0
PST0821_19967	0	0	0	0	0	0	0	0	0	0
PST0821_01594	0	0	0	0	0	0	0	0	0	0
PST0821_15881	0	0	0	0	0	0	0	0	0	0
PST0821_17044	0	0	0	0	0	0	0	0	0	0
PST0821_09932	0	0	0	0	0	0	0	0	0	0
PST0821_20538	0	0	0	0	0	0	0	0	0	0
PST0821_14013	0	0	0	0	0	0	0	0	0	0
PST0821_05045	0	0	0	0	0	0	0	0	0	0
PST0821_02502	0	0	0	0	0	0	0	0	0	0
PST0821_12156	0	0	0	0	0	0	0	0	0	0
PST0821_03105	0.0141	0	0.0141	0	0.0141	0	0	0.0141	0	0
PST0821_00726	0	0	0	0	0	0	0	0	0	0
PST0821_10190	0	0	0	0	0	0	0	0	0	0
PST0821_12927	0	0	0	0	0	0	0	0	0	0
PST0821_07263	0	0	0	0	0	0	0	0	0	0
PST0821_03688	0	0	0	0	0	0	0	0	0	0
PST0821_02318	0	0	0	0	0	0	0	0	0	0
PST0821_10097	0.0031	0.0031	0	0	0.0031	0.0031	0	0.0031	0.0031	0
PST0821_04155	0	0	0	0	0	0	0	0	0	0
PST0821_00334	0	0	0	0	0	0	0	0	0	0
PST0821_19447	0	0	0	0	0	0	0	0	0	0
PST0821_11617	0	0	0	0	0	0	0	0	0	0
PST0821_14248	0	0	0	0	0	0	0	0	0	0
PST0821_11908	0	0	0	0	0	0	0	0	0	0
PST0821_14066	0	0	0	0	0	0	0	0	0	0
PST0821_10047	0	0	0	0	0	0	0	0	0	0
PST0821_07596	0	0	0	0	0	0	0	0	0	0
PST0821_02598	0	0	0	0	0	0	0	0	0	0
PST0821_11527	0	0	0	0	0	0	0	0	0	0
PST0821_10219	0	0	0	0	0	0	0	0	0	0
PST0821_05326	0	0	0	0	0	0	0	0	0	0
PST0821_03107	0	0.0009	0.0009	0	0	0.0009	0	0	0.0009	0
PST0821_08166	0	0	0	0	0	0	0	0	0	0
PST0821_07027	0	0	0	0	0	0	0	0	0	0
PST0821_04399	0	0	0	0	0	0	0	0	0	0
PST0821_10230	0	0	0	0	0	0	0	0	0	0
PST0821_00245	0	0	0	0	0	0	0	0	0	0
PST0821_03363	0	0	0	0	0	0	0	0	0	0
PST0821_10946	0	0	0	0	0	0	0	0	0	0
PST0821_08408	0	0	0	0	0	0	0	0	0	0
PST0821_04703	0	0	0	0	0	0	0	0	0	0
PST0821_20751	0	0	0	0	0	0	0	0	0	0
PST0821_12426	0	0	0	0	0	0	0	0	0	0
PST0821_13428	0	0	0	0	0	0	0	0	0	0
PST0821_04494	0	0	0	0	0	0	0	0	0	0
PST0821_18558	0	0	0	0	0	0	0	0	0	0
PST0821_20415	0	0	0	0	0	0	0	0	0	0
PST0821_19037	0.0164	0	0.0164	0	0.0164	0	0	0.0164	0	0
PST0821_17145	0	0	0	0	0	0	0	0	0	0
PST0821_08452	0	0	0	0	0	0	0	0	0	0
PST0821_03261	0	0	0	0	0	0	0	0	0	0
PST0821_17002	0	0	0	0	0	0	0	0	0	0
PST0821_12635	0	0	0	0	0	0	0	0	0	0
PST0821_06408	0	0	0	0	0	0	0	0	0	0
PST0821_13163	0	0	0	0	0	0	0	0	0	0
PST0821_16317	0	0	0	0	0	0	0	0	0	0
PST0821_16093	0	0	0	0	0	0	0	0	0	0
PST0821_02316	0	0	0	0	0	0	0	0	0	0
PST0821_11447	0	0	0	0	0	0	0	0	0	0
PST0821_18426	0	0	0	0	0	0	0	0	0	0
PST0821_15082	0	0	0	0	0	0	0	0	0	0
PST0821_04332	0	0	0	0	0	0	0	0	0	0
PST0821_10313	0	0	0	0	0	0	0	0	0	0
PST0821_10084	0.0015	0.0015	0	0	0.0015	0.0015	0	0.0015	0.0015	0
PST0821_02455	0	0	0	0	0	0	0	0	0	0
PST0821_03043	0	0	0	0	0	0	0	0	0	0
PST0821_15226	0	0	0	0	0	0	0	0	0	0
PST0821_09438	0	0	0	0	0	0	0	0	0	0
PST0821_20785	0	0	0	0	0	0	0	0	0	0
PST0821_19041	0	0	0	0	0	0	0	0	0	0
PST0821_15204	0	0	0	0	0	0	0	0	0	0
PST0821_11612	0	0	0	0	0	0	0	0	0	0
PST0821_18464	0	0	0	0	0	0	0	0	0	0
PST0821_11217	0	0	0	0	0	0	0	0	0	0
PST0821_20774	0	0	0	0	0	0	0	0	0	0
PST0821_20852	0	0	0	0	0	0	0	0	0	0
PST0821_20684	0	0	0	0	0	0	0	0	0	0
PST0821_13315	0	0	0	0	0	0	0	0	0	0
PST0821_12178	0	0	0	0	0	0	0	0	0	0
PST0821_14498	0	0	0	0	0	0	0	0	0	0
PST0821_09824	0	0	0	0	0	0	0	0	0	0
PST0821_18446	0	0	0	0	0	0	0	0	0	0
PST0821_12017	0	0	0	0	0	0	0	0	0	0
PST0821_02971	0	0	0	0	0	0	0	0	0	0
PST0821_15550	0	0	0	0	0	0	0	0	0	0
PST0821_02803	0	0	0	0	0	0	0	0	0	0
PST0821_14548	0	0	0	0	0	0	0	0	0	0
PST0821_20516	0	0	0	0	0	0	0	0	0	0
PST0821_19375	0	0	0	0	0	0	0	0	0	0
PST0821_02911	0	0	0	0	0	0	0	0	0	0
PST0821_01825	0	0	0	0	0	0	0	0	0	0
PST0821_12247	0	0	0	0	0	0	0	0	0	0
PST0821_15032	0	0	0	0	0	0	0	0	0	0
PST0821_01812	0	0	0	0	0	0	0	0	0	0
PST0821_06217	0	0	0	0	0	0	0	0	0	0
PST0821_13622	0	0	0	0	0	0	0	0	0	0
PST0821_18998	0	0	0	0	0	0	0	0	0	0
PST0821_11460	0	0	0	0	0	0	0	0	0	0
PST0821_18806	0	0	0	0	0	0	0	0	0	0
PST0821_17284	0	0	0	0	0	0	0	0	0	0
PST0821_18681	0	0	0	0	0	0	0	0	0	0
PST0821_12889	0	0	0	0	0	0	0	0	0	0
PST0821_14760	0	0	0	0	0	0	0	0	0	0
PST0821_10526	0	0	0	0	0	0	0	0	0	0
PST0821_02406	0	0	0	0	0	0	0	0	0	0
PST0821_01206	0	0	0	0	0	0	0	0	0	0
PST0821_00402	0	0	0	0	0	0	0	0	0	0
PST0821_02707	0	0	0	0	0	0	0	0	0	0
PST0821_20411	0	0	0	0	0	0	0	0	0	0
PST0821_01939	0	0	0	0	0	0	0	0	0	0
PST0821_01851	0	0	0	0	0	0	0	0	0	0
PST0821_16449	0	0	0	0	0	0	0	0	0	0
PST0821_09202	0	0	0	0	0	0	0	0	0	0
PST0821_07294	0	0	0	0	0	0	0	0	0	0
PST0821_13187	0	0	0	0	0	0	0	0	0	0
PST0821_01846	0	0	0	0	0	0	0	0	0	0
PST0821_17727	0	0	0	0	0	0	0	0	0	0
PST0821_10019	0	0	0	0	0	0	0	0	0	0
PST0821_18368	0	0	0	0	0	0	0	0	0	0
PST0821_17032	0	0	0	0	0	0	0	0	0	0
PST0821_05891	0	0	0	0	0	0	0	0	0	0
PST0821_14483	0	0	0	0	0	0	0	0	0	0
PST0821_20449	0	0	0	0	0	0	0	0	0	0
PST0821_15022	0	0.0011	0.0011	0	0	0.0011	0	0	0.0011	0
PST0821_11384	0	0	0	0	0	0	0	0	0	0
PST0821_10760	0	0	0	0	0	0	0	0	0	0
PST0821_06088	0	0	0	0	0	0	0	0	0	0
PST0821_16031	0	0	0	0	0	0	0	0	0	0
PST0821_15595	0.0021	0	0.0021	0	0.0021	0	0	0.0021	0	0
PST0821_05784	0	0	0	0	0	0	0	0	0	0
PST0821_03512	0	0	0	0	0	0	0	0	0	0
PST0821_08025	0	0	0	0	0	0	0	0	0	0
PST0821_06052	0	0	0	0	0	0	0	0	0	0
PST0821_00265	0	0	0	0	0	0	0	0	0	0
PST0821_16926	0	0	0	0	0	0	0	0	0	0
PST0821_13201	0	0	0	0	0	0	0	0	0	0
PST0821_16832	0	0	0	0	0	0	0	0	0	0
PST0821_20784	0	0	0	0	0	0	0	0	0	0
PST0821_10629	0	0	0	0	0	0	0	0	0	0
PST0821_07961	0	0	0	0	0	0	0	0	0	0
PST0821_06435	0	0	0	0	0	0	0	0	0	0
PST0821_12422	0	0	0	0	0	0	0	0	0	0
PST0821_08212	0	0	0	0	0	0	0	0	0	0
PST0821_13322	0	0	0	0	0	0	0	0	0	0
PST0821_12610	0.0018	0	0.0018	0	0.0018	0	0	0.0018	0	0
PST0821_11978	0	0	0	0	0	0	0	0	0	0
PST0821_09039	0	0	0	0	0	0	0	0	0	0
PST0821_19571	0	0	0	0	0	0	0	0	0	0
PST0821_13793	0	0	0	0	0	0	0	0	0	0
PST0821_13672	0.0018	0.0018	0	0	0.0018	0.0018	0	0.0018	0.0018	0
PST0821_07073	0	0	0	0	0	0	0	0	0	0
PST0821_09447	0	0	0	0	0	0	0	0	0	0
PST0821_02944	0	0	0	0	0	0	0	0	0	0
PST0821_20102	0	0	0	0	0	0	0	0	0	0
PST0821_07926	0	0	0	0	0	0	0	0	0	0
PST0821_02887	0	0	0	0	0	0	0	0	0	0
PST0821_17129	0	0	0	0	0	0	0	0	0	0
PST0821_19548	0	0	0	0	0	0	0	0	0	0
PST0821_05999	0	0	0	0	0	0	0	0	0	0
PST0821_15055	0	0	0	0	0	0	0	0	0	0
PST0821_08916	0	0	0	0	0	0	0	0	0	0
PST0821_02970	0	0	0	0	0	0	0	0	0	0
PST0821_00848	0	0	0	0	0	0	0	0	0	0
PST0821_18264	0	0	0	0	0	0	0	0	0	0
PST0821_00966	0	0	0	0	0	0	0	0	0	0
PST0821_15571	0	0	0	0	0	0	0	0	0	0
PST0821_06796	0	0	0	0	0	0	0	0	0	0
PST0821_04640	0	0	0	0	0	0	0	0	0	0
PST0821_04626	0	0	0	0	0	0	0	0	0	0
PST0821_06326	0	0	0	0	0	0	0	0	0	0
PST0821_07774	0	0	0	0	0	0	0	0	0	0
PST0821_19624	0	0	0	0	0	0	0	0	0	0
PST0821_16179	0	0	0	0	0	0	0	0	0	0
PST0821_07542	0	0	0	0	0	0	0	0	0	0
PST0821_09082	0	0	0	0	0	0	0	0	0	0
PST0821_19683	0	0	0	0	0	0	0	0	0	0
PST0821_07866	0	0	0	0	0	0	0	0	0	0
PST0821_07927	0	0	0	0	0	0	0	0	0	0
PST0821_07471	0	0	0	0	0	0	0	0	0	0
PST0821_15976	0	0	0	0	0	0	0	0	0	0
PST0821_01962	0	0	0	0	0	0	0	0	0	0
PST0821_10571	0	0	0	0	0	0	0	0	0	0
PST0821_20238	0	0	0	0	0	0	0	0	0	0
PST0821_13930	0	0	0	0	0	0	0	0	0	0
PST0821_03425	0	0	0	0	0	0	0	0	0	0
PST0821_19680	0	0	0	0	0	0	0	0	0	0
PST0821_06689	0	0	0	0	0	0	0	0	0	0
PST0821_05664	0	0	0	0	0	0	0	0	0	0
PST0821_17014	0	0	0	0	0	0	0	0	0	0
PST0821_16233	0	0	0	0	0	0	0	0	0	0
PST0821_03243	0	0	0	0	0	0	0	0	0	0
PST0821_18429	0	0	0	0	0	0	0	0	0	0
PST0821_02906	0	0	0	0	0	0	0	0	0	0
PST0821_14840	0	0	0	0	0	0	0	0	0	0
PST0821_06231	0	0	0	0	0	0	0	0	0	0
PST0821_17264	0	0	0	0	0	0	0	0	0	0
PST0821_09120	0	0	0	0	0	0	0	0	0	0
PST0821_04720	0	0	0	0	0	0	0	0	0	0
PST0821_18704	0	0	0	0	0	0	0	0	0	0
PST0821_15512	0	0	0	0	0	0	0	0	0	0
PST0821_06030	0	0	0	0	0	0	0	0	0	0
PST0821_18723	0	0	0	0	0	0	0	0	0	0
PST0821_05600	0	0	0	0	0	0	0	0	0	0
PST0821_01681	0	0	0	0	0	0	0	0	0	0
PST0821_16487	0	0	0	0	0	0	0	0	0	0
PST0821_11922	0	0	0	0	0	0	0	0	0	0
PST0821_06260	0	0	0	0	0	0	0	0	0	0
PST0821_17977	0	0	0	0	0	0	0	0	0	0
PST0821_13016	0	0	0	0	0	0	0	0	0	0
PST0821_16448	0	0	0	0	0	0	0	0	0	0
PST0821_05031	0	0	0	0	0	0	0	0	0	0
PST0821_16351	0	0	0	0	0	0	0	0	0	0
PST0821_01678	0	0	0	0	0	0	0	0	0	0
PST0821_17698	0	0	0	0	0	0	0	0	0	0
PST0821_07823	0	0	0	0	0	0	0	0	0	0
PST0821_00776	0	0	0	0	0	0	0	0	0	0
PST0821_04787	0	0	0	0	0	0	0	0	0	0
PST0821_18772	0	0	0	0	0	0	0	0	0	0
PST0821_00468	0.0025	0.0025	0.005	0	0.0025	0.0025	0	0.0025	0.0025	0
PST0821_10621	0	0	0	0	0	0	0	0	0	0
PST0821_04172	0.0026	0	0.0026	0	0.0026	0	0	0.0026	0	0
PST0821_10985	0	0	0	0	0	0	0	0	0	0
PST0821_12706	0	0	0	0	0	0	0	0	0	0
PST0821_20381	0	0	0	0	0	0	0	0	0	0
PST0821_10603	0	0	0	0	0	0	0	0	0	0
PST0821_08049	0	0	0	0	0	0	0	0	0	0
PST0821_03976	0	0	0	0	0	0	0	0	0	0
PST0821_03448	0	0	0	0	0	0	0	0	0	0
PST0821_14464	0	0	0	0	0	0	0	0	0	0
PST0821_08001	0	0	0	0	0	0	0	0	0	0
PST0821_03287	0	0	0	0	0	0	0	0	0	0
PST0821_11339	0	0	0	0	0	0	0	0	0	0
PST0821_12644	0	0	0	0	0	0	0	0	0	0
PST0821_00963	0	0	0	0	0	0	0	0	0	0
PST0821_18988	0	0	0	0	0	0	0	0	0	0
PST0821_15081	0	0	0	0	0	0	0	0	0	0
PST0821_05305	0	0	0	0	0	0	0	0	0	0
PST0821_11983	0	0	0	0	0	0	0	0	0	0
PST0821_12372	0	0	0	0	0	0	0	0	0	0
PST0821_04561	0	0	0	0	0	0	0	0	0	0
PST0821_20446	0	0	0	0	0	0	0	0	0	0
PST0821_14217	0	0	0	0	0	0	0	0	0	0
PST0821_06506	0	0	0	0	0	0	0	0	0	0
PST0821_02645	0	0	0	0	0	0	0	0	0	0
PST0821_15096	0	0	0	0	0	0	0	0	0	0
PST0821_12746	0	0	0	0	0	0	0	0	0	0
PST0821_06163	0	0	0	0	0	0	0	0	0	0
PST0821_05845	0	0	0	0	0	0	0	0	0	0
PST0821_20117	0	0	0	0	0	0	0	0	0	0
PST0821_12456	0	0	0	0	0	0	0	0	0	0
PST0821_11494	0	0	0	0	0	0	0	0	0	0
PST0821_02495	0	0	0	0	0	0	0	0	0	0
PST0821_07102	0	0	0	0	0	0	0	0	0	0
PST0821_18245	0	0	0	0	0	0	0	0	0	0
PST0821_07509	0	0	0	0	0	0	0	0	0	0
PST0821_04766	0	0	0	0	0	0	0	0	0	0
PST0821_19042	0	0	0	0	0	0	0	0	0	0
PST0821_11829	0	0	0	0	0	0	0	0	0	0
PST0821_13546	0	0	0	0	0	0	0	0	0	0
PST0821_14977	0	0	0	0	0	0	0	0	0	0
PST0821_10614	0	0	0	0	0	0	0	0	0	0
PST0821_09430	0	0	0	0	0	0	0	0	0	0
PST0821_15492	0	0	0	0	0	0	0	0	0	0
PST0821_18116	0	0	0	0	0	0	0	0	0	0
PST0821_13064	0	0	0	0	0	0	0	0	0	0
PST0821_12640	0	0	0	0	0	0	0	0	0	0
PST0821_11211	0	0	0	0	0	0	0	0	0	0
PST0821_01998	0	0	0	0	0	0	0	0	0	0
PST0821_20400	0	0	0	0	0	0	0	0	0	0
PST0821_20304	0	0	0	0	0	0	0	0	0	0
PST0821_20099	0.0035	0	0.0035	0	0.0035	0	0	0.0035	0	0
PST0821_11858	0	0	0	0	0	0	0	0	0	0
PST0821_17506	0	0	0	0	0	0	0	0	0	0
PST0821_15620	0.0028	0.0172	0.0143	0	0.0028	0.0172	0	0.0028	0.0172	0
PST0821_07954	0	0	0	0	0	0	0	0	0	0
PST0821_05431	0	0	0	0	0	0	0	0	0	0
PST0821_19300	0.0134	0	0.0134	0	0.0134	0	0	0.0134	0	0
PST0821_08220	0	0	0	0	0	0	0	0	0	0
PST0821_02221	0	0	0	0	0	0	0	0	0	0
PST0821_04721	0	0	0	0	0	0	0	0	0	0
PST0821_14835	0	0	0	0	0	0	0	0	0	0
PST0821_19189	0	0	0	0	0	0	0	0	0	0
PST0821_04975	0	0	0	0	0	0	0	0	0	0
PST0821_09585	0	0	0	0	0	0	0	0	0	0
PST0821_18896	0	0	0	0	0	0	0	0	0	0
PST0821_17994	0	0	0	0	0	0	0	0	0	0
PST0821_18745	0	0	0	0	0	0	0	0	0	0
PST0821_10336	0	0	0	0	0	0	0	0	0	0
PST0821_09843	0	0	0	0	0	0	0	0	0	0
PST0821_06621	0	0	0	0	0	0	0	0	0	0
PST0821_03758	0	0	0	0	0	0	0	0	0	0
PST0821_00003	0	0	0	0	0	0	0	0	0	0
PST0821_19941	0	0.0135	0.0135	0	0	0.0135	0	0	0.0135	0
PST0821_00748	0	0	0	0	0	0	0	0	0	0
PST0821_10796	0	0	0	0	0	0	0	0	0	0
PST0821_07597	0	0	0	0	0	0	0	0	0	0
PST0821_05721	0	0	0	0	0	0	0	0	0	0
PST0821_13156	0	0	0	0	0	0	0	0	0	0
PST0821_03911	0	0	0	0	0	0	0	0	0	0
PST0821_05125	0	0	0	0	0	0	0	0	0	0
PST0821_20489	0	0	0	0	0	0	0	0	0	0
PST0821_04621	0	0	0	0	0	0	0	0	0	0
PST0821_03863	0	0	0	0	0	0	0	0	0	0
PST0821_07127	0	0	0	0	0	0	0	0	0	0
PST0821_17462	0	0	0	0	0	0	0	0	0	0
PST0821_12251	0	0	0	0	0	0	0	0	0	0
PST0821_11478	0	0	0	0	0	0	0	0	0	0
PST0821_10866	0.0015	0	0.0015	0	0.0015	0	0	0.0015	0	0
PST0821_02466	0	0	0	0	0	0	0	0	0	0
PST0821_18140	0	0	0	0	0	0	0	0	0	0
PST0821_12595	0	0	0	0	0	0	0	0	0	0
PST0821_15838	0	0	0	0	0	0	0	0	0	0
PST0821_19740	0	0	0	0	0	0	0	0	0	0
PST0821_12809	0	0	0	0	0	0	0	0	0	0
PST0821_09385	0.0055	0	0.0055	0	0.0055	0	0	0.0055	0	0
PST0821_10298	0	0	0	0	0	0	0	0	0	0
PST0821_16667	0	0	0	0	0	0	0	0	0	0
PST0821_01675	0	0	0	0	0	0	0	0	0	0
PST0821_09080	0	0	0	0	0	0	0	0	0	0
PST0821_05313	0	0	0	0	0	0	0	0	0	0
PST0821_15628	0	0	0	0	0	0	0	0	0	0
PST0821_18417	0	0	0	0	0	0	0	0	0	0
PST0821_07753	0	0	0	0	0	0	0	0	0	0
PST0821_04288	0	0	0	0	0	0	0	0	0	0
PST0821_18674	0	0	0	0	0	0	0	0	0	0
PST0821_01328	0	0	0	0	0	0	0	0	0	0
PST0821_17049	0	0	0	0	0	0	0	0	0	0
PST0821_04361	0	0	0	0	0	0	0	0	0	0
PST0821_03279	0	0	0	0	0	0	0	0	0	0
PST0821_16687	0	0	0	0	0	0	0	0	0	0
PST0821_03165	0	0	0	0	0	0	0	0	0	0
PST0821_02543	0	0	0	0	0	0	0	0	0	0
PST0821_14477	0	0	0	0	0	0	0	0	0	0
PST0821_11785	0	0	0	0	0	0	0	0	0	0
PST0821_05298	0.0036	0.0036	0	0	0.0036	0.0036	0	0.0036	0.0036	0
PST0821_00501	0	0	0	0	0	0	0	0	0	0
PST0821_14747	0	0	0	0	0	0	0	0	0	0
PST0821_10437	0	0	0	0	0	0	0	0	0	0
PST0821_14571	0	0	0	0	0	0	0	0	0	0
PST0821_08508	0	0	0	0	0	0	0	0	0	0
PST0821_18440	0	0	0	0	0	0	0	0	0	0
PST0821_17613	0	0	0	0	0	0	0	0	0	0
PST0821_01246	0	0	0	0	0	0	0	0	0	0
PST0821_16295	0	0	0	0	0	0	0	0	0	0
PST0821_12731	0	0	0	0	0	0	0	0	0	0
PST0821_03112	0	0	0	0	0	0	0	0	0	0
PST0821_00299	0	0.0045	0.0045	0	0	0.0045	0	0	0.0045	0
PST0821_18386	0	0	0	0	0	0	0	0	0	0
PST0821_08182	0	0	0	0	0	0	0	0	0	0
PST0821_07752	0	0	0	0	0	0	0	0	0	0
PST0821_04704	0	0	0	0	0	0	0	0	0	0
PST0821_16567	0	0	0	0	0	0	0	0	0	0
PST0821_06094	0	0	0	0	0	0	0	0	0	0
PST0821_02705	0	0	0	0	0	0	0	0	0	0
PST0821_13174	0.0013	0.0013	0	0	0.0013	0.0013	0	0.0013	0.0013	0
PST0821_15217	0	0	0	0	0	0	0	0	0	0
PST0821_15256	0	0	0	0	0	0	0	0	0	0
PST0821_05705	0	0	0	0	0	0	0	0	0	0
PST0821_07015	0	0	0	0	0	0	0	0	0	0
PST0821_17593	0	0	0	0	0	0	0	0	0	0
PST0821_00575	0	0	0	0	0	0	0	0	0	0
PST0821_15083	0	0	0	0	0	0	0	0	0	0
PST0821_10383	0	0	0	0	0	0	0	0	0	0
PST0821_20875	0	0	0	0	0	0	0	0	0	0
PST0821_18611	0	0	0	0	0	0	0	0	0	0
PST0821_08562	0	0	0	0	0	0	0	0	0	0
PST0821_00697	0	0	0	0	0	0	0	0	0	0
PST0821_04651	0	0	0	0	0	0	0	0	0	0
PST0821_00634	0	0	0	0	0	0	0	0	0	0
PST0821_03032	0	0	0	0	0	0	0	0	0	0
PST0821_07885	0	0	0	0	0	0	0	0	0	0
PST0821_13118	0.0032	0	0.0032	0	0.0032	0	0	0.0032	0	0
PST0821_20510	0.0045	0.0023	0.0023	0	0.0045	0.0023	0	0.0045	0.0023	0
PST0821_15261	0	0	0	0	0	0	0	0	0	0
PST0821_09370	0	0	0	0	0	0	0	0	0	0
PST0821_06074	0	0	0	0	0	0	0	0	0	0
PST0821_02334	0	0	0	0	0	0	0	0	0	0
PST0821_16639	0.0046	0	0.0046	0	0.0046	0	0	0.0046	0	0
PST0821_18082	0.0023	0	0.0023	0	0.0023	0	0	0.0023	0	0
PST0821_09359	0	0	0	0	0	0	0	0	0	0
PST0821_18122	0	0	0	0	0	0	0	0	0	0
PST0821_15717	0	0	0	0	0	0	0	0	0	0
PST0821_02008	0	0	0	0	0	0	0	0	0	0
PST0821_19534	0	0	0	0	0	0	0	0	0	0
PST0821_09475	0	0	0	0	0	0	0	0	0	0
PST0821_11452	0	0	0	0	0	0	0	0	0	0
PST0821_07171	0.0013	0	0.0013	0	0.0013	0	0	0.0013	0	0
PST0821_14039	0	0	0	0	0	0	0	0	0	0
PST0821_09469	0	0	0	0	0	0	0	0	0	0
PST0821_19543	0	0	0	0	0	0	0	0	0	0
PST0821_18644	0	0	0	0	0	0	0	0	0	0
PST0821_01168	0	0	0	0	0	0	0	0	0	0
PST0821_12158	0	0	0	0	0	0	0	0	0	0
PST0821_06474	0	0	0	0	0	0	0	0	0	0
PST0821_04729	0	0	0	0	0	0	0	0	0	0
PST0821_01653	0	0	0	0	0	0	0	0	0	0
PST0821_19822	0	0	0	0	0	0	0	0	0	0
PST0821_06476	0	0	0	0	0	0	0	0	0	0
PST0821_05333	0	0	0	0	0	0	0	0	0	0
PST0821_02704	0	0	0	0	0	0	0	0	0	0
PST0821_09168	0	0	0	0	0	0	0	0	0	0
PST0821_01819	0	0	0	0	0	0	0	0	0	0
PST0821_12753	0	0	0	0	0	0	0	0	0	0
PST0821_08537	0	0	0	0	0	0	0	0	0	0
PST0821_03266	0	0	0	0	0	0	0	0	0	0
PST0821_14706	0	0	0	0	0	0	0	0	0	0
PST0821_18965	0	0	0	0	0	0	0	0	0	0
PST0821_18498	0	0	0	0	0	0	0	0	0	0
PST0821_06489	0	0	0	0	0	0	0	0	0	0
PST0821_05312	0	0	0	0	0	0	0	0	0	0
PST0821_01953	0	0	0	0	0	0	0	0	0	0
PST0821_13189	0.0043	0.0043	0	0	0.0043	0.0043	0	0.0043	0.0043	0
PST0821_02447	0	0	0	0	0	0	0	0	0	0
PST0821_06219	0	0	0	0	0	0	0	0	0	0
PST0821_04518	0	0	0	0	0	0	0	0	0	0
PST0821_07317	0	0	0	0	0	0	0	0	0	0
PST0821_06561	0	0	0	0	0	0	0	0	0	0
PST0821_06556	0	0	0	0	0	0	0	0	0	0
PST0821_00055	0	0	0	0	0	0	0	0	0	0
PST0821_06801	0	0	0	0	0	0	0	0	0	0
PST0821_05961	0	0	0	0	0	0	0	0	0	0
PST0821_12353	0	0	0	0	0	0	0	0	0	0
PST0821_01601	0	0	0	0	0	0	0	0	0	0
PST0821_07508	0	0	0	0	0	0	0	0	0	0
PST0821_04379	0	0	0	0	0	0	0	0	0	0
PST0821_12151	0	0	0	0	0	0	0	0	0	0
PST0821_19216	0	0	0	0	0	0	0	0	0	0
PST0821_06967	0	0.001	0.001	0	0	0.001	0	0	0.001	0
PST0821_12665	0	0	0	0	0	0	0	0	0	0
PST0821_02003	0	0	0	0	0	0	0	0	0	0
PST0821_08231	0	0	0	0	0	0	0	0	0	0
PST0821_07299	0	0	0	0	0	0	0	0	0	0
PST0821_07996	0	0.0033	0.0033	0	0	0.0033	0	0	0.0033	0
PST0821_16098	0	0.0066	0.0066	0	0	0.0066	0	0	0.0066	0
PST0821_08922	0	0.0028	0.0028	0	0	0.0028	0	0	0.0028	0
PST0821_11636	0	0	0	0	0	0	0	0	0	0
PST0821_18384	0	0	0	0	0	0	0	0	0	0
PST0821_07183	0	0	0	0	0	0	0	0	0	0
PST0821_05418	0	0	0	0	0	0	0	0	0	0
PST0821_12383	0.0032	0	0.0032	0	0.0032	0	0	0.0032	0	0
PST0821_07867	0	0	0	0	0	0	0	0	0	0
PST0821_03186	0	0	0	0	0	0	0	0	0	0
PST0821_01078	0.0091	0	0.0091	0.0045	0.0045	0.0045	0	0.0091	0	0.0045
PST0821_15902	0	0	0	0	0	0	0	0	0	0
PST0821_15433	0	0	0	0	0	0	0	0	0	0
PST0821_14447	0	0	0	0	0	0	0	0	0	0
PST0821_17046	0	0	0	0	0	0	0	0	0	0
PST0821_03509	0	0	0	0	0	0	0	0	0	0
PST0821_02898	0	0	0	0	0	0	0	0	0	0
PST0821_15418	0	0	0	0	0	0	0	0	0	0
PST0821_16050	0	0	0	0	0	0	0	0	0	0
PST0821_02312	0	0	0	0	0	0	0	0	0	0
PST0821_11769	0	0	0	0	0	0	0	0	0	0
PST0821_13347	0	0	0	0	0	0	0	0	0	0
PST0821_12951	0	0	0	0	0	0	0	0	0	0
PST0821_17658	0.0012	0.0012	0	0	0.0012	0.0012	0	0.0012	0.0012	0
PST0821_00121	0	0	0	0	0	0	0	0	0	0
PST0821_18311	0	0	0	0	0	0	0	0	0	0
PST0821_02206	0.002	0	0.002	0.002	0	0.002	0	0.002	0	0.002
PST0821_10875	0	0	0	0	0	0	0	0	0	0
PST0821_09153	0	0	0	0	0	0	0	0	0	0
PST0821_01035	0	0	0	0	0	0	0	0	0	0
PST0821_00769	0	0	0	0	0	0	0	0	0	0
PST0821_15469	0	0	0	0	0	0	0	0	0	0
PST0821_18385	0.0034	0	0.0034	0	0.0034	0	0	0.0034	0	0
PST0821_16243	0	0	0	0	0	0	0	0	0	0
PST0821_11198	0	0	0	0	0	0	0	0	0	0
PST0821_08597	0	0	0	0	0	0	0	0	0	0
PST0821_14412	0	0	0	0	0	0	0	0	0	0
PST0821_19632	0	0	0	0	0	0	0	0	0	0
PST0821_12663	0	0	0	0	0	0	0	0	0	0
PST0821_16904	0	0	0	0	0	0	0	0	0	0
PST0821_02641	0	0	0	0	0	0	0	0	0	0
PST0821_10930	0	0	0	0	0	0	0	0	0	0
PST0821_09763	0	0	0	0	0	0	0	0	0	0
PST0821_15406	0	0	0	0	0	0	0	0	0	0
PST0821_05959	0	0	0	0	0	0	0	0	0	0
PST0821_06680	0	0	0	0	0	0	0	0	0	0
PST0821_19581	0	0	0	0	0	0	0	0	0	0
PST0821_17272	0	0	0	0	0	0	0	0	0	0
PST0821_09178	0	0	0	0	0	0	0	0	0	0
PST0821_11664	0	0	0	0	0	0	0	0	0	0
PST0821_00760	0	0	0	0	0	0	0	0	0	0
PST0821_11050	0.0008	0	0.0008	0	0.0008	0	0	0.0008	0	0
PST0821_03056	0	0	0	0	0	0	0	0	0	0
PST0821_15593	0	0	0	0	0	0	0	0	0	0
PST0821_04718	0	0	0	0	0	0	0	0	0	0
PST0821_04692	0	0	0	0	0	0	0	0	0	0
PST0821_19602	0	0	0	0	0	0	0	0	0	0
PST0821_06448	0.0026	0	0.0026	0	0.0026	0	0	0.0026	0	0
PST0821_14346	0	0	0	0	0	0	0	0	0	0
PST0821_12987	0	0	0	0	0	0	0	0	0	0
PST0821_18197	0	0	0	0	0	0	0	0	0	0
PST0821_02422	0	0	0	0	0	0	0	0	0	0
PST0821_12124	0	0	0	0	0	0	0	0	0	0
PST0821_19149	0	0	0	0	0	0	0	0	0	0
PST0821_14385	0	0	0	0	0	0	0	0	0	0
PST0821_16540	0	0	0	0	0	0	0	0	0	0
PST0821_10181	0	0	0	0	0	0	0	0	0	0
PST0821_00631	0	0	0	0	0	0	0	0	0	0
PST0821_18916	0	0	0	0	0	0	0	0	0	0
PST0821_03594	0	0	0	0	0	0	0	0	0	0
PST0821_12884	0	0	0	0	0	0	0	0	0	0
PST0821_05916	0.0042	0.0021	0.0021	0	0.0042	0.0021	0	0.0042	0.0021	0
PST0821_03176	0	0	0	0	0	0	0	0	0	0
PST0821_00023	0	0	0	0	0	0	0	0	0	0
PST0821_09566	0.0064	0	0.0064	0	0.0064	0	0	0.0064	0	0
PST0821_06114	0	0	0	0	0	0	0	0	0	0
PST0821_04963	0	0	0	0	0	0	0	0	0	0
PST0821_17322	0	0	0	0	0	0	0	0	0	0
PST0821_00014	0	0	0	0	0	0	0	0	0	0
PST0821_00045	0.0093	0	0.0093	0	0.0093	0	0	0.0093	0	0
PST0821_09069	0	0	0	0	0	0	0	0	0	0
PST0821_19290	0	0	0	0	0	0	0	0	0	0
PST0821_02783	0	0	0	0	0	0	0	0	0	0
PST0821_02545	0	0	0	0	0	0	0	0	0	0
PST0821_20388	0	0	0	0	0	0	0	0	0	0
PST0821_07515	0	0	0	0	0	0	0	0	0	0
PST0821_05515	0	0	0	0	0	0	0	0	0	0
PST0821_07347	0	0	0	0	0	0	0	0	0	0
PST0821_02524	0	0	0	0	0	0	0	0	0	0
PST0821_19545	0	0	0	0	0	0	0	0	0	0
PST0821_07164	0	0	0	0	0	0	0	0	0	0
PST0821_18849	0	0	0	0	0	0	0	0	0	0
PST0821_08975	0	0	0	0	0	0	0	0	0	0
PST0821_16599	0	0	0	0	0	0	0	0	0	0
PST0821_15335	0	0	0	0	0	0	0	0	0	0
PST0821_20735	0	0	0	0	0	0	0	0	0	0
PST0821_03919	0	0	0	0	0	0	0	0	0	0
PST0821_20231	0	0	0	0	0	0	0	0	0	0
PST0821_16971	0	0	0	0	0	0	0	0	0	0
PST0821_18628	0	0	0	0	0	0	0	0	0	0
PST0821_03254	0	0	0	0	0	0	0	0	0	0
PST0821_02986	0.0032	0	0.0032	0	0.0032	0	0	0.0032	0	0
PST0821_01512	0	0	0	0	0	0	0	0	0	0
PST0821_00176	0	0	0	0	0	0	0	0	0	0
PST0821_20822	0	0	0	0	0	0	0	0	0	0
PST0821_07014	0	0	0	0	0	0	0	0	0	0
PST0821_18125	0	0	0	0	0	0	0	0	0	0
PST0821_16583	0	0	0	0	0	0	0	0	0	0
PST0821_06670	0	0	0	0	0	0	0	0	0	0
PST0821_12434	0	0	0	0	0	0	0	0	0	0
PST0821_18761	0	0	0	0	0	0	0	0	0	0
PST0821_13283	0	0	0	0	0	0	0	0	0	0
PST0821_17359	0	0	0	0	0	0	0	0	0	0
PST0821_16330	0	0	0	0	0	0	0	0	0	0
PST0821_12460	0	0	0	0	0	0	0	0	0	0
PST0821_04201	0	0	0	0	0	0	0	0	0	0
PST0821_12965	0	0	0	0	0	0	0	0	0	0
PST0821_18976	0	0	0	0	0	0	0	0	0	0
PST0821_09710	0	0	0	0	0	0	0	0	0	0
PST0821_05519	0	0	0	0	0	0	0	0	0	0
PST0821_12067	0	0	0	0	0	0	0	0	0	0
PST0821_18937	0	0	0	0	0	0	0	0	0	0
PST0821_09474	0	0	0	0	0	0	0	0	0	0
PST0821_08365	0	0	0	0	0	0	0	0	0	0
PST0821_07662	0	0	0	0	0	0	0	0	0	0
PST0821_06340	0	0	0	0	0	0	0	0	0	0
PST0821_15166	0	0	0	0	0	0	0	0	0	0
PST0821_18395	0.0062	0	0.0062	0	0.0062	0	0	0.0062	0	0
PST0821_15161	0	0	0	0	0	0	0	0	0	0
PST0821_00796	0.0127	0	0.0127	0	0.0127	0	0	0.0127	0	0
PST0821_19058	0	0	0	0	0	0	0	0	0	0
PST0821_06954	0	0	0	0	0	0	0	0	0	0
PST0821_07930	0	0	0	0	0	0	0	0	0	0
PST0821_07229	0	0	0	0	0	0	0	0	0	0
PST0821_05003	0	0	0	0	0	0	0	0	0	0
PST0821_10667	0	0	0	0	0	0	0	0	0	0
PST0821_05070	0	0	0	0	0	0	0	0	0	0
PST0821_19995	0	0	0	0	0	0	0	0	0	0
PST0821_13728	0	0	0	0	0	0	0	0	0	0
PST0821_13379	0	0	0	0	0	0	0	0	0	0
PST0821_04577	0	0	0	0	0	0	0	0	0	0
PST0821_05309	0	0	0	0	0	0	0	0	0	0
PST0821_20851	0	0	0	0	0	0	0	0	0	0
PST0821_11860	0	0	0	0	0	0	0	0	0	0
PST0821_00791	0	0	0	0	0	0	0	0	0	0
PST0821_11548	0	0	0	0	0	0	0	0	0	0
PST0821_11446	0	0	0	0	0	0	0	0	0	0
PST0821_10631	0	0	0	0	0	0	0	0	0	0
PST0821_08671	0	0	0	0	0	0	0	0	0	0
PST0821_00144	0	0	0	0	0	0	0	0	0	0
PST0821_20192	0	0	0	0	0	0	0	0	0	0
PST0821_12912	0	0	0	0	0	0	0	0	0	0
PST0821_10970	0	0	0	0	0	0	0	0	0	0
PST0821_07782	0	0	0	0	0	0	0	0	0	0
PST0821_03280	0	0	0	0	0	0	0	0	0	0
PST0821_00750	0	0	0	0	0	0	0	0	0	0
PST0821_19195	0	0	0	0	0	0	0	0	0	0
PST0821_18691	0	0	0	0	0	0	0	0	0	0
PST0821_01502	0	0	0	0	0	0	0	0	0	0
PST0821_00229	0	0	0	0	0	0	0	0	0	0
PST0821_00610	0	0	0	0	0	0	0	0	0	0
PST0821_11154	0	0	0	0	0	0	0	0	0	0
PST0821_00395	0	0	0	0	0	0	0	0	0	0
PST0821_04187	0.003	0	0.003	0	0.003	0	0	0.003	0	0
PST0821_03997	0	0	0	0	0	0	0	0	0	0
PST0821_17736	0	0	0	0	0	0	0	0	0	0
PST0821_02512	0	0	0	0	0	0	0	0	0	0
PST0821_00418	0	0	0	0	0	0	0	0	0	0
PST0821_19635	0	0	0	0	0	0	0	0	0	0
PST0821_14394	0	0	0	0	0	0	0	0	0	0
PST0821_05839	0	0	0	0	0	0	0	0	0	0
PST0821_20753	0	0	0	0	0	0	0	0	0	0
PST0821_15172	0	0	0	0	0	0	0	0	0	0
PST0821_05460	0	0	0	0	0	0	0	0	0	0
PST0821_20598	0	0	0	0	0	0	0	0	0	0
PST0821_14077	0	0	0	0	0	0	0	0	0	0
PST0821_02992	0	0	0	0	0	0	0	0	0	0
PST0821_13780	0	0	0	0	0	0	0	0	0	0
PST0821_01102	0	0	0	0	0	0	0	0	0	0
PST0821_20640	0.0022	0	0.0022	0	0.0022	0	0	0.0022	0	0
PST0821_01886	0	0	0	0	0	0	0	0	0	0
PST0821_07453	0	0	0	0	0	0	0	0	0	0
PST0821_12777	0	0	0	0	0	0	0	0	0	0
PST0821_15357	0	0	0	0	0	0	0	0	0	0
PST0821_13417	0	0	0	0	0	0	0	0	0	0
PST0821_19703	0	0	0	0	0	0	0	0	0	0
PST0821_00101	0	0	0	0	0	0	0	0	0	0
PST0821_09770	0	0	0	0	0	0	0	0	0	0
PST0821_03091	0	0	0	0	0	0	0	0	0	0
PST0821_19931	0	0	0	0	0	0	0	0	0	0
PST0821_13799	0.0067	0	0.0067	0	0.0067	0	0	0.0067	0	0
PST0821_01937	0	0	0	0	0	0	0	0	0	0
PST0821_19291	0	0	0	0	0	0	0	0	0	0
PST0821_10478	0	0	0	0	0	0	0	0	0	0
PST0821_13215	0	0	0	0	0	0	0	0	0	0
PST0821_08868	0	0	0	0	0	0	0	0	0	0
PST0821_06717	0	0	0	0	0	0	0	0	0	0
PST0821_20088	0	0	0	0	0	0	0	0	0	0
PST0821_03277	0	0	0	0	0	0	0	0	0	0
PST0821_09464	0	0	0	0	0	0	0	0	0	0
PST0821_10925	0	0	0	0	0	0	0	0	0	0
PST0821_09172	0	0	0	0	0	0	0	0	0	0
PST0821_20268	0	0	0	0	0	0	0	0	0	0
PST0821_13193	0	0	0	0	0	0	0	0	0	0
PST0821_00356	0	0	0	0	0	0	0	0	0	0
PST0821_08957	0	0	0	0	0	0	0	0	0	0
PST0821_03879	0	0	0	0	0	0	0	0	0	0
PST0821_01094	0	0	0	0	0	0	0	0	0	0
PST0821_01580	0	0	0	0	0	0	0	0	0	0
PST0821_14085	0	0	0	0	0	0	0	0	0	0
PST0821_14414	0	0	0	0	0	0	0	0	0	0
PST0821_12776	0	0	0	0	0	0	0	0	0	0
PST0821_09432	0	0	0	0	0	0	0	0	0	0
PST0821_15712	0	0	0	0	0	0	0	0	0	0
PST0821_10455	0	0	0	0	0	0	0	0	0	0
PST0821_10466	0	0	0	0	0	0	0	0	0	0
PST0821_20565	0	0	0	0	0	0	0	0	0	0
PST0821_06105	0	0	0	0	0	0	0	0	0	0
PST0821_03464	0	0	0	0	0	0	0	0	0	0
PST0821_12291	0	0	0	0	0	0	0	0	0	0
PST0821_18521	0	0	0	0	0	0	0	0	0	0
PST0821_18433	0	0	0	0	0	0	0	0	0	0
PST0821_04145	0	0	0	0	0	0	0	0	0	0
PST0821_10332	0	0	0	0	0	0	0	0	0	0
PST0821_18536	0	0	0	0	0	0	0	0	0	0
PST0821_09676	0	0	0	0	0	0	0	0	0	0
PST0821_08106	0	0	0	0	0	0	0	0	0	0
PST0821_02185	0	0	0	0	0	0	0	0	0	0
PST0821_16776	0	0	0	0	0	0	0	0	0	0
PST0821_19099	0	0	0	0	0	0	0	0	0	0
PST0821_05054	0	0	0	0	0	0	0	0	0	0
PST0821_20871	0.0024	0.0024	0	0	0.0024	0.0024	0	0.0024	0.0024	0
PST0821_17679	0	0	0	0	0	0	0	0	0	0
PST0821_16401	0	0	0	0	0	0	0	0	0	0
PST0821_00183	0	0	0	0	0	0	0	0	0	0
PST0821_19218	0	0	0	0	0	0	0	0	0	0
PST0821_19234	0	0	0	0	0	0	0	0	0	0
PST0821_17648	0	0	0	0	0	0	0	0	0	0
PST0821_05758	0	0	0	0	0	0	0	0	0	0
PST0821_19639	0	0	0	0	0	0	0	0	0	0
PST0821_13565	0	0	0	0	0	0	0	0	0	0
PST0821_12410	0	0	0	0	0	0	0	0	0	0
PST0821_08856	0	0	0	0	0	0	0	0	0	0
PST0821_00112	0	0	0	0	0	0	0	0	0	0
PST0821_14828	0	0	0	0	0	0	0	0	0	0
PST0821_02975	0	0	0	0	0	0	0	0	0	0
PST0821_17879	0	0	0	0	0	0	0	0	0	0
[truncated: 19,287 more rows]
