# Supplementary material for: Genome analyses of the wheat yellow (stripe) rust pathogen Puccinia striiformis f. sp. tritici reveal polymorphic and haustorial expressed secreted proteins as candidate effectors
Source: BMC Genomics. 2013 Apr 22;14:270. doi: 10.1186/1471-2164-14-270 (PMC3640902; doi:10.1186/1471-2164-14-270)
Supplement: Additional file 8 — Pairwise dN/dS values calculated using Yn00 for each gene of the 5 PST genomes, comparing all isolates. [file 1471-2164-14-270-S8.xlsx]

## Sheet: PST-21
Additional File 8
	dN/dS value calculated using Yn00
Gene ID	PST-43 vs. PST-21	PST-130 vs. PST-21	PST-130 vs. PST-43	PST-0821 vs. PST-21	PST-0821 vs. PST-43	PST-0821 vs. PST-130	PST-877 vs. PST-21	PST-877 vs. PST-43	PST-877 vs. PST-130	PST-877 vs. PST-0821
PST21_18813	0	-	0	0	-	0	-	0	-	0
PST21_06639	0	-	0	0	-	0	-	0	-	0
PST21_12062	0	-	0	0.0853	0.2151	0.0853	0	0	0	0.2151
PST21_05808	0	0	0	-	0	0	-	0	0	-
PST21_07333	0	-	0	0	0	0	0	0	0	0
PST21_18031	0	-	0	0	-	0	0	-	0	-
PST21_00855	0	0.3347	0.4025	0.1341	0.1005	0.5381	0	0	0.6724	0.2015
PST21_10463	0	-	0	0.3844	0.1921	0.3844	0.1921	0.3893	0.1921	0
PST21_00643	0	-	0	0	-	0	0	-	0	-
PST21_07134	0	-	0	0	-	0	-	0	-	0
PST21_01449	0	0	0	0	-	0	0	0	-	0
PST21_03805	0	0	-	0	-	-	0	-	-	-
PST21_08086	0	0	-	0	-	-	0	-	-	-
PST21_11919	0	-	0	0.7937	-	0.7937	0	-	0	-
PST21_08353	0	-	0	0	-	0	-	0	-	0
PST21_00764	0	-	0.3841	-	0	-	-	0	-	-
PST21_19582	0	-	0	0	-	0	-	0	-	0
PST21_05824	0	-	0	-	0	-	-	0	-	-
PST21_07415	0	-	0	0	0	0	0	0	0	0
PST21_14981	0	0	-	-	0	0	-	0	0	-
PST21_18787	0	-	0	0	-	0	-	0	-	0
PST21_12601	0	-	0	-	0	-	0	-	0	0
PST21_18697	0	-	0	0	-	0	0	-	0	-
PST21_15502	0	-	0	0	-	0	0	-	0	-
PST21_13257	0	0	-	0	-	-	0	-	-	-
PST21_20339	0	0	-	0	-	-	0	-	-	-
PST21_12410	0	0	-	0	-	-	0	-	-	-
PST21_20158	0	0.3282	-	0.3278	-	-	-	0.3278	0.657	0
PST21_06106	0	-	0	0	-	0	0	-	0	-
PST21_07909	0	-	0	0	-	0	0	-	0	-
PST21_10406	0	-	0.4169	0	-	0.4169	-	0	-	0
PST21_06970	0	0	0	-	0	0	0	0	0	0
PST21_20533	0	-	0	0	-	0	0	-	0	-
PST21_01283	0	0	-	0	-	-	-	0	0	0
PST21_02118	0	-	0	0	-	0	-	0	-	0
PST21_04659	0	-	0	0	-	0	0	-	0	-
PST21_12302	0	-	0	0	-	0	0	-	0	-
PST21_03926	0	-	0	0	-	0	0	-	0	-
PST21_00556	0	-	0	-	0	-	-	0	-	-
PST21_02501	0	-	0	-	0	-	-	0	-	-
PST21_04431	0	-	0	0	0	0	0	0	0	0
PST21_09254	0	0	-	0	-	-	0	-	-	-
PST21_02313	0	-	0	0	-	0	-	0	-	0
PST21_18239	0	0	0	0	-	0	0	-	0	-
PST21_19900	0	0	0	-	0	0	0	-	0	0
PST21_00048	0	-	0	-	0	-	-	0	-	-
PST21_08752	0	-	0	0.44	-	0.44	0	-	0	-
PST21_01298	0	-	0.2104	0.2103	-	0.4212	0	0	0.4211	0.4226
PST21_17840	0	-	0	0	0	0	0	0	0	-
PST21_09423	0	-	0	0	0	0	0	-	0	0
PST21_05499	0	-	0	-	0	-	-	0	-	-
PST21_10437	0	0	-	0	-	-	0	-	-	-
PST21_09913	0	-	0	-	0	-	0	-	0	0
PST21_14073	0	-	0	0	0	0	0	0	0	0
PST21_08237	0	1.3587	0.6788	0.6802	0.3398	-	0.1132	0.0848	0.4241	0.2548
PST21_18258	0	-	0	0	0	0	0	0	0	0
PST21_06360	0	0	0	-	0	0	0	0	0	0
PST21_08187	0	-	0	0	-	0	0	-	0	-
PST21_17494	0	-	0	0	-	0	-	0	-	0
PST21_18632	0	0.1595	0.132	-	0	0.1595	0	0	0.1597	0
PST21_12372	0	-	0	0	-	0	-	0	-	0
PST21_18948	0	-	0	0	-	0	0	0	0	0
PST21_14585	0	-	0	0	-	0	0	0	0	0
PST21_07149	0	-	0	0	-	0	-	0	-	0
PST21_16576	0	-	0	0.4031	-	0.4031	0	-	0	-
PST21_05938	0	-	0	-	0	-	0	-	0	0
PST21_13748	0	-	0	0	-	0	0	0	0	0
PST21_06307	0	-	0	0	-	0	0	-	0	-
PST21_18090	0	0	0	0	-	0	-	0	0	0
PST21_13035	0	-	0	-	0	-	-	0	-	-
PST21_05345	0	0	-	0	-	-	-	0	0	0
PST21_09453	0	0	0	0	-	0	0	0	0	0
PST21_14734	0	-	0	0	-	0	-	0	-	0
PST21_18274	0	-	0	0	-	0	0	-	0	-
PST21_10695	0	0	0	0	0	0	0	0	0	-
PST21_09285	0	-	0	0	0	0	0	-	0	0
PST21_05478	0	-	0	-	0	-	0	-	0	0
PST21_19376	0	-	0	0	-	0	0	-	0	-
PST21_17235	0	0	-	0	-	-	-	0	0	0
PST21_05676	0	-	0	0	-	0	0	-	0	-
PST21_14330	0	0	0	0	0	0	0	0	0	0
PST21_08374	0	0	0	0.0626	0.0467	0.0465	0.1257	0.0751	0.0748	0.2506
PST21_10672	0	-	0	0	-	0	-	0	-	0
PST21_06126	0	0.4284	0.4291	0	0	-	0	-	0.4291	0
PST21_07161	0	0.1082	0.1084	0.1076	0.1077	0.1076	0.3237	0.1077	0.162	0
PST21_02664	0	-	0	0	-	0	-	0	-	0
PST21_02092	0	-	0	-	0	-	-	0	-	-
PST21_02673	0	-	0	0	-	0	-	0	-	0
PST21_03109	0	-	0	0	0	0	0	0	0	0
PST21_09176	0	0	-	-	0	0	0	-	-	0
PST21_09887	0	-	0	0	-	0	0	-	0	-
PST21_00680	0	-	0	0	-	0	0	-	0	-
PST21_12618	0	-	0	0	-	0	0	-	0	-
PST21_07715	0	-	0	0.4627	-	0.4627	0	-	0	-
PST21_07280	0	-	0	-	0	-	-	0	-	-
PST21_15182	0	-	0	0	0	0	-	0	-	0
PST21_02353	0	-	0.3945	0	-	0.3945	-	0	-	0
PST21_03058	0	0.2019	0.4065	0	-	0.4065	0	-	0.4065	-
PST21_12384	0	0.2143	0.1069	0.2143	0.1069	-	0	0	0.1427	0.1427
PST21_16158	0	0	0	-	0	0	0	-	0	0
PST21_17110	0	-	0	-	0	-	-	0	-	-
PST21_03424	0	0	0	0.0942	0.127	0.1252	-	0	0	0.0942
PST21_20577	0	0	-	0	-	-	0	-	-	-
PST21_13133	0	-	0	0	-	0	0	-	0	-
PST21_02794	0	0	0	0	-	0	0	-	0	-
PST21_11083	0	0.1297	0.0965	-	0	0.1297	-	0	0.1297	-
PST21_12538	0	-	0	0	-	0	-	0	-	0
PST21_09517	0	-	0	-	0	-	0	-	0	0
PST21_07145	0	-	0	0	-	0	0	-	0	-
PST21_05550	0	-	0	-	0	-	-	0	-	-
PST21_09473	0	-	0	-	0.4348	-	-	0	-	-
PST21_01807	0	-	0	0.6434	1.2874	0.6434	0	-	0	1.2874
PST21_19438	0	-	0	0	-	0	0	-	0	-
PST21_09989	0	-	0	0	-	0	-	0	-	0
PST21_10534	0	0	-	-	0	0	-	0	0	-
PST21_09845	0	0	-	0	-	-	0	-	-	-
PST21_06122	0	0	0	0	0	0	0	0	-	0
PST21_07544	0	-	0	-	0	-	-	0	-	-
PST21_08558	0	0	0	-	0	0	-	0.3803	0.3833	-
PST21_18133	0	0	-	0	-	-	0	-	-	-
PST21_03538	0	-	0	0	0	0	-	0	-	0
PST21_01384	0	-	0	0	-	0	0	0	0	0
PST21_07347	0	-	0	0	-	0	0	-	0	-
PST21_01582	0	0.3883	0.3888	0	-	0.3888	0	-	0.3888	-
PST21_08241	0	-	0.2175	0	-	0.2175	0	-	0.2175	-
PST21_08020	0	-	0	0	0	0	0	0	0	0
PST21_08090	0	-	0	-	0	-	-	0	-	-
PST21_01245	0	-	0	0	-	0	0	-	0	-
PST21_07879	0	-	0	0.2337	0.4686	0.2337	0.2337	0.4686	0.2337	-
PST21_19099	0	0.6255	0.4162	-	0	0.6255	-	0	0.6255	-
PST21_14602	0	-	0	0	-	0	0	-	0	-
PST21_10015	0	-	0	0	-	0	0	-	0	-
PST21_18512	0	-	0	0	0	0	0	0	0	-
PST21_16468	0	-	0	0	-	0	0	-	0	-
PST21_18602	0	0	-	-	0	0	-	0	0	-
PST21_05250	0	-	0	0	-	0	0	-	0	-
PST21_00405	0	-	0	0	-	0	0	-	0	-
PST21_19198	0	-	0	-	0	-	-	0	-	-
PST21_03168	0	0.206	0.4136	0	-	0.4136	0	-	0.4136	-
PST21_15609	0	0.1803	0.2412	-	1.0902	0.0898	1.0864	0.5426	0.0715	0
PST21_13192	0	-	0	0	-	0	-	0	-	0
PST21_13037	0	-	0	0	0	0	-	0	-	0
PST21_15343	0	-	0	0	0	0	-	0	-	0
PST21_20352	0	-	0	0.2692	0.201	0.2692	-	0	-	0.2692
PST21_06201	0	-	0	0	-	0	0	0	0	0
PST21_12312	0	-	0.7794	0	0	0.7798	-	0	-	0
PST21_08641	0	-	0.9803	-	0	-	-	0	-	-
PST21_01757	0	-	0	0	-	0	-	0	-	0
PST21_11438	0	0	0	0	0	0	0	0	0	0
PST21_13743	0	0	0	0	-	0	-	0	0	0
PST21_12697	0	-	0	0.1018	0.102	0.1018	0	0	0	0.136
PST21_11785	0	-	0	0.4587	-	0.4587	-	0.4587	-	0
PST21_16603	0	0	-	0	-	-	-	0	0	0
PST21_16008	0	-	0	-	0	-	-	0	-	-
PST21_06310	0	-	0	0	-	0	0	-	0	-
PST21_09479	0	-	0	0	-	0	0	-	0	-
PST21_08627	0	0	-	0	-	-	0	-	-	-
PST21_08729	0	-	0	-	0	-	-	0	-	-
PST21_16621	0	-	0	0.4168	-	0.4168	0	-	0	-
PST21_15386	0	0	-	0	-	-	0	-	-	-
PST21_20023	0	0.2273	0.0562	0.225	0.2256	0.2266	0.1508	0.1128	0.2258	0.1506
PST21_02145	0	-	0	0	-	0	-	0	-	0
PST21_01687	0	-	0	0	-	0	-	0	-	0
PST21_00885	0	-	0	0	0	0	0	0	0	0
PST21_18181	0	-	0	-	0	-	0	-	0	0
PST21_18800	0	-	0	0	-	0	0	-	0	-
PST21_07433	0	0	0	-	0	0	-	0	0	-
PST21_07839	0	-	0	0	-	0	0	-	0	-
PST21_12589	0	0	0	0	-	0	0	-	0	-
PST21_20205	0	-	0	-	0	-	0	-	0	0
PST21_19008	0	0	0	0.3892	0.7826	0.259	0.5842	1.1745	0.3888	0.9758
PST21_15460	0	-	0	0	0	0	0.0592	0.0899	0.0592	0.1208
PST21_16694	0	-	0	0	-	0	0	-	0	-
PST21_08842	0	-	0	0	0	0	0	0	0	-
PST21_03447	0	-	0	-	0	-	-	0	-	-
PST21_09683	0	-	0	0	0	0	0	0	0	-
PST21_09862	0	-	0	0	-	0	-	0	-	0
PST21_07455	0	0.2069	0.4157	0.1379	0.2082	0.8365	-	0	0.2069	0.1379
PST21_02927	0	-	0	0.1415	-	0.1415	0	0	0	0.4276
PST21_15570	0	0	-	0	-	-	0	0	0	0
PST21_05956	0	-	0	0	-	0	-	0	-	0
PST21_13448	0	-	0	-	0	-	-	0	-	-
PST21_11150	0	-	0.1194	0	0	0.0894	0	0	0.1796	0
PST21_09686	0	0	-	0	-	-	0	-	-	-
PST21_12110	0	-	0	0	0	0	0	0	0	0
PST21_15582	0	0.7483	0.3729	0	-	0.3729	-	0	0.7483	0
PST21_16211	0	-	0	0	-	0	0	-	0	-
PST21_01789	0	0.69	0.3441	0.3443	0.6891	0	0.6904	0.3443	0	0
PST21_01090	0	-	0	0	0	0	0	-	0	0
PST21_04494	0	-	0	-	0	-	0	-	0	0
PST21_16550	0	-	0	-	0	-	-	0	-	-
PST21_18434	0	0	0	0	-	0	0	-	0	-
PST21_10163	0	0	0	0	0	0	0	0	0	0
PST21_08687	0	-	0	0	-	0	-	0	-	0
PST21_14048	0	0	-	0	-	-	-	0	0	0
PST21_02252	0	-	0.4403	0	-	0.4403	0	-	0.4403	-
PST21_01201	0	0	0	0	-	0	0	-	0	-
PST21_15161	0	-	0	0	-	0	-	0.6664	-	0.6664
PST21_02399	0	-	0	0	-	0	0	-	0	-
PST21_11320	0	0.1862	0.1235	0.3697	-	0.247	0	0	0.1235	0.1839
PST21_17393	0	-	0	0	-	0	0	-	0	-
PST21_11251	0	-	0	-	0	-	-	0	-	-
PST21_01463	0	-	0.3674	0	-	0.3674	-	0	-	0
PST21_01187	0	-	0	0	-	0	0	-	0	-
PST21_18867	0	-	0	-	0	-	0.4291	-	0.4291	0.4291
PST21_09938	0	-	0	0	-	0	-	0	-	0
PST21_17946	0	0	0	0.4858	-	0.2422	0	0	0	0.1605
PST21_03404	0	-	0	0	-	0	0	0	0	0
PST21_02460	0	-	0	0	-	0	-	0	-	0
PST21_01655	0	-	0	-	0	-	-	0	-	-
PST21_16919	0	-	0	-	0	-	-	0.2234	-	-
PST21_04548	0	0	0	-	0	0	0	0	0	0
PST21_13601	0	-	0	0	-	0	0	-	0	-
PST21_19019	0	-	0	0	-	0	-	0	-	0
PST21_19315	0	0	-	0	-	-	0	-	-	-
PST21_05650	0	0	0	0	0	0	0	-	0	0
PST21_10408	0	-	0	0	-	0	0	0	0	0
PST21_20083	0	-	0	0	0	0	0	-	0	0
PST21_07619	0	-	0	0	-	0	0	-	0	-
PST21_17082	0	-	0.8738	0	-	0.8738	0	-	0.8738	-
PST21_06487	0	0	0	0.0562	0.0657	0.0525	0.0493	0.0494	0.0438	0.0395
PST21_00711	0	-	0	0	-	0	0	-	0	-
PST21_03667	0	-	0	0	-	0	0	-	0	-
PST21_09399	0	-	0	-	0	-	-	0	-	-
PST21_18859	0	0	0	0	0	0	0	0	-	0
PST21_03711	0	-	0	-	0	-	-	0	-	-
PST21_01361	0	-	0	0	-	0	0	-	0	-
PST21_11072	0	-	0	0	-	0	0	-	0	-
PST21_08196	0	-	0	0	0	0	0	-	0	0
PST21_07491	0	0	-	-	0	0	0	-	-	0
PST21_01544	0	-	0	0	-	0	-	0	-	0
PST21_05156	0	-	0	0	-	0	0	-	0	-
PST21_10410	0	0	0	0.2028	0.2709	0.2709	0	0	0	0.4071
PST21_14864	0	0.0792	0.0494	0	0	0.0358	0	0	0.0565	0
PST21_14693	0	-	0	0	0	0	-	0	-	0
PST21_11344	0	-	0.3199	0	-	0.3199	0	-	0.3199	-
PST21_14902	0	0	0	-	1.347	1.347	0	0	0	1.3478
PST21_10790	0	-	0	-	0	-	-	0	-	-
PST21_16093	0	-	0	0	-	0	0	-	0	-
PST21_11896	0	-	0.4114	-	0.4114	-	0.2058	0.4118	0	0
PST21_04292	0	-	0	-	0	-	-	0	-	-
PST21_01029	0	0	0	0	0	0	-	0	0	0
PST21_06860	0	-	0	-	0	-	-	0	-	-
PST21_19701	0	-	0	0	-	0	0	-	0	-
PST21_17713	0	0.4416	-	0	-	-	0	-	-	-
PST21_08541	0	0	0	0	0	0	0	0	0	0
PST21_11856	0	0	-	0	-	-	0	-	-	-
PST21_11378	0	-	0	0	-	0	0.3767	-	0.3767	-
PST21_17591	0	-	0	0	-	0	0	-	0	-
PST21_20456	0	-	0	0	-	0	0	-	0	-
PST21_12761	0	0	0	0	-	0	0	0	0	0
PST21_00114	0	-	0	-	0	-	-	0	-	-
PST21_19861	0	-	0	0	0	0	0	0	0	0
PST21_02874	0	-	0	-	0	-	-	0	-	-
PST21_02779	0	0	-	0.3705	0.372	0.372	0	0	0	0.1847
PST21_12140	0	0.417	0.1041	0	-	0.1041	0	-	0.1041	-
PST21_14861	0	0.6065	0.1662	-	0	0.6065	-	0	0.6065	-
PST21_11776	0	-	0	0	-	0	0	-	0	-
PST21_03815	0	-	0	-	0	-	0	-	0	0
PST21_05246	0	-	0	0	-	0	0	0	0	0
PST21_05888	0	-	0	0	-	0	0	-	0	-
PST21_11089	0	-	0	0	-	0	0	-	0	-
PST21_08012	0	-	0	-	0	-	-	0	-	-
PST21_01113	0	0	0	-	0	0	-	0	0	-
PST21_10313	0	0	0	0	0	0	0	-	0	0
PST21_06999	0	-	0	0	-	0	0	-	0	-
PST21_20217	0	0	0	0	0	0	0	0	0	-
PST21_02053	0	-	0	0	-	0	0	-	0	-
PST21_17104	0	-	0	0	-	0	0	-	0	-
PST21_04873	0	-	0	0	-	0	0	-	0	-
PST21_11728	0	-	0	0	-	0	0	-	0	-
PST21_17335	0	-	0.3702	0	-	0.3702	0.3705	-	0.7408	-
PST21_18301	0	-	0	0	-	0	0	-	0	-
PST21_01151	0	0.4343	-	-	0	0.4343	0.4343	-	-	0.4343
PST21_19578	0	-	0	-	0	-	-	0	-	-
PST21_12042	0	0.6747	0.3363	0.055	0.0661	0.1415	0	0	0.6729	0.041
PST21_05712	0	-	0	0	-	0	0	-	0	-
PST21_00113	0	-	0	0.2737	0.8249	0.2737	0.2051	0.4118	0.2051	0.2737
PST21_18334	0	-	0	1.0958	2.1919	1.0958	2.5624	1.279	2.5624	0.3643
PST21_20634	0	-	0	0	0	0	0	0	0	-
PST21_16672	0	0	-	-	0	0	-	0	0	-
PST21_15121	0	-	0	0	-	0	0	-	0	-
PST21_01277	0	0	0	0	0	0	0	0	0	0
PST21_17938	0	0	-	0	-	-	0	-	-	-
PST21_09970	0	-	1.4351	0	-	1.4351	-	0	-	0
PST21_01028	0	-	0	0	-	0	-	0	-	0
PST21_00369	0	-	0	0	-	0	0	-	0	-
PST21_13266	0	-	0	0	-	0	0	-	0	-
PST21_06660	0	-	0	0	-	0	-	0	-	0
PST21_02407	0	-	0	0	-	0	0	0	0	0
PST21_10308	0	0	-	0.9226	0.4606	0.4606	-	0	0	0.9226
PST21_01647	0	-	0	0	-	0	0	-	0	-
PST21_06898	0	-	0	0	-	0	0	0	0	0
PST21_06975	0	0.4362	-	0.2166	0.4346	0	-	0	0.4362	0.2166
PST21_12556	0	-	0	0.4339	0.2162	0.4339	-	0	-	0.4339
PST21_04060	0	-	0	0	-	0	0	-	0	-
PST21_00658	0	0	-	0	-	-	-	0	0	0
PST21_01268	0	-	0.4346	0	-	0.4346	-	0	-	0
PST21_09025	0	-	0	0	0	0	0	0	0	0
PST21_07842	0	0	0	0	-	0	-	0	0	0
PST21_16574	0	-	0	-	0	-	0	0	0	0
PST21_18773	0	0	-	-	0	0	-	0	0	-
PST21_00039	0	-	0	0	-	0	0	-	0	-
PST21_09175	0	-	0	0	-	0	0	-	0	-
PST21_11669	0	0.1304	0.0976	0	0	0.0782	0.3913	-	0	0.3916
PST21_11660	0	-	0	0	-	0	0	0	0	0
PST21_00446	0	0	0	0	-	0	-	0	0	0
PST21_18428	0	-	0	0.5398	0.8153	0.5398	0	0	0	0.8155
PST21_07416	0	0.0819	0.3276	0	0	0.0538	0	0	0.0649	0
PST21_05772	0	-	0	-	0	-	0	-	0	0
PST21_12588	0	-	0	0	-	0	0	-	0	-
PST21_05728	0	-	0	-	0	-	-	0	-	-
PST21_07671	0	0	0	-	0.3834	0.1262	-	0	0	-
PST21_17837	0	-	0	0	-	0	-	0	-	0
PST21_15932	0	-	0	0	-	0	0	-	0	-
PST21_13632	0	-	0	0	-	0	0	-	0	-
PST21_10720	0	0	0	-	0.7142	0.7143	0.7142	-	0.355	0
PST21_17123	0	-	0	0	-	0	0	-	0	-
PST21_19423	0	-	0	0	-	0	0	-	0	-
PST21_09323	0	0	0	0	0	0	0	-	0	0
PST21_00508	0	-	0	0	-	0	0	-	0	-
PST21_06910	0	-	0	0	0	0	0	0	0	-
PST21_04523	0	-	0	-	0	-	0	-	0	0
PST21_10651	0	0.205	0.2739	0	-	0.2739	0	-	0.2739	-
PST21_10783	0	-	0	0	0	0	-	0	-	0
PST21_02391	0	-	0	0	-	0	0	-	0	-
PST21_17601	0	-	0	0	-	0	0	-	0	-
PST21_00203	0	-	0.386	0	-	0.386	0.386	-	0	-
PST21_19758	0	-	0	0	-	0	0	-	0	-
PST21_20442	0	-	0	0	0	0	0	0	0	-
PST21_09625	0	0	0	0	-	0	0.2208	0.2216	0.1096	0.2216
PST21_15767	0	-	0.4531	-	0	-	0	-	0.4531	0
PST21_00840	0	-	0	0	-	0	0	0	0	0
PST21_02723	0	0	-	-	0	0	-	0	0	-
PST21_14036	0	-	0	-	0	-	-	0	-	-
PST21_15417	0	-	0	0	-	0	-	0	-	0
PST21_16017	0	-	0	0	-	0	-	0	-	0
PST21_15737	0	-	0	-	0	-	0	-	0	0
PST21_11268	0	0	-	0	-	-	0	-	-	-
PST21_14427	0	0	0	0	-	0	0	0	0	0
PST21_02008	0	0	0	0	0	-	0	0	-	-
PST21_05169	0	-	0	-	0	-	-	0	-	-
PST21_16897	0	-	0	-	0	-	0.7523	0.375	0.7523	0.7523
PST21_03115	0	-	0	0	-	0	0	-	0	-
PST21_01871	0	0	0	0	0	0	0	0	0	-
PST21_07994	0	-	0	0	0	0	0	-	0	0
PST21_13219	0	0	-	0	-	-	0	-	-	-
PST21_13081	0	0	-	-	0	0	-	0	0	-
PST21_02935	0	0	0	0.1656	0.1168	0.137	0	0	0	0.137
PST21_08162	0	-	0	0	-	0	0	0	0	0
PST21_06184	0	-	0	-	0	-	-	0	-	-
PST21_19673	0	-	0	0	0	0	0	0	0	-
PST21_18043	0	-	0	0	-	0	0	-	0	-
PST21_16457	0	-	0	-	0	-	-	0	-	-
PST21_08835	0	-	0.3553	0	-	0.3553	0	-	0.3553	-
PST21_08053	0	-	0	0	-	0	0	-	0	-
PST21_11717	0	-	0	0	-	0	-	0	-	0
PST21_09093	0	-	0	0.8799	0.8795	0.8799	-	0.4395	-	0
PST21_20266	0	0	0	0	-	0	0	-	0	-
PST21_07160	0	-	0	-	0	-	-	0	-	-
PST21_06294	0	-	0	0	0	0	0	0	0	0
PST21_10267	0	-	0	0	0	0	0	0	0	0
PST21_03862	0	-	0	0	-	0	0	-	0	-
PST21_17459	0	-	0	0	0	0	0	0	0	0
PST21_13987	0	0	-	0	-	-	-	0	0	0
PST21_10488	0	-	0	0	-	0	-	0	-	0
PST21_10354	0	-	0	-	0	-	0	-	0	0
PST21_02189	0	-	0	-	0	-	0	-	0	0
PST21_15412	0	-	0	0	0	0	0	0	0	0
PST21_17598	0	-	0	0	-	0	-	0	-	0
PST21_06714	0	-	0	0	-	0	0	-	0	-
PST21_10598	0	-	0	0	-	0	-	0	-	0
PST21_14109	0	0	-	0	-	-	0	-	-	-
PST21_03153	0	-	0	-	0	-	0	-	0	0
PST21_10370	0	-	0	0	-	0	-	0	-	0
PST21_15067	0	-	0	0	-	0	-	0	-	0
PST21_15489	0	-	0	0	-	0	-	0	-	0
PST21_04498	0	-	0	0	-	0	0	-	0	-
PST21_11537	0	-	0.1474	0	0	0.4447	-	0	-	0
PST21_06050	0	-	0	-	0	-	-	0	-	-
PST21_19998	0	-	0.4027	-	0	-	-	0	-	-
PST21_04211	0	-	0	-	0	-	0	-	0	0
PST21_00903	0	0	0	0.4465	-	0.1468	-	0	0	0.4465
PST21_05563	0	-	0	0	-	0	0	-	0	-
PST21_20221	0	0	-	0	-	-	-	0	0	0
PST21_03998	0	-	0	0	-	0	0	-	0	-
PST21_12067	0	-	0	0	-	0	0	-	0	-
PST21_16164	0	-	0	0	-	0	0	-	0	-
PST21_13864	0	0.8462	0.4225	0	-	0.4225	0	-	0.4225	-
PST21_01364	0	-	0	0	-	0	0	-	0	-
PST21_14183	0	0.1796	0.3601	0	0	-	0	-	0.3601	0
PST21_13327	0	0.0676	0.1721	0.2296	-	0.1726	0.0676	0.1721	-	0.1726
PST21_14798	0	0	0	0	-	0	-	0	0	0
PST21_10676	0	-	0	0	-	0	0	-	0	-
PST21_08873	0	0.2069	0.4147	0	-	0.4147	0	-	0.4147	-
PST21_20610	0	-	0.4583	0	-	0.4583	0	-	0.4583	-
PST21_02572	0	-	0	0	0	0	0	0	0	0
PST21_20024	0	-	0.1978	0	-	0.1978	0	0	0.1976	0
PST21_12440	0	-	0	-	0	-	-	0	-	-
PST21_06620	0	-	0	0	-	0	0	-	0	-
PST21_05837	0	0.4141	0.1026	0	0	0.1027	0	0	0.1027	-
PST21_05541	0	-	0	-	0	-	-	0	-	-
PST21_06484	0	-	0	0	-	0	0	-	0	-
PST21_20483	0	-	0	-	0	-	-	0	-	-
PST21_19244	0	0.2232	0.1783	-	0	0.2232	0	0	0.2558	0
PST21_02230	0	-	0	0	-	0	0.129	0.3874	0.129	0.3874
PST21_16013	0	1.3643	0.1935	-	0	1.3643	0	-	0.1935	0
PST21_17909	0	0.3868	-	-	0	0.3868	0	-	-	0
PST21_15631	0	-	0	-	0	-	0	-	0	0
PST21_18150	0	0	0	0	0	-	0	-	0	0
PST21_08527	0	-	0	0	-	0	0	-	0	-
PST21_19429	0	0	0	0	-	0	0	0	-	0
PST21_02708	0	-	0	0	-	0	-	0	-	0
PST21_02425	0	-	0	-	0	-	0.3766	-	0.3766	0.3766
PST21_13662	0	-	0	0	-	0	-	0	-	0
PST21_14530	0	0	-	0	-	-	-	0	0	0
PST21_13064	0	-	0	0	-	0	0	-	0	-
PST21_03260	0	-	0	0	-	0	-	0	-	0
PST21_04989	0	0	0	0.7795	-	0.7784	-	0	0	0.7795
PST21_15668	0	-	0	-	0	-	-	0	-	-
PST21_03228	0	-	0	-	0	-	-	0	-	-
PST21_13703	0	0	-	0	-	-	0	-	-	-
PST21_03550	0	-	0	0	0	0	0	0	0	0
PST21_15438	0	-	0	0.2622	0.1306	0.2622	0	0	0	0.065
PST21_08777	0	-	0	0	-	0	0	-	0	-
PST21_07033	0	-	0	0	-	0	0	-	0	-
PST21_05405	0	0	0	0	0	-	0	-	0	0
PST21_02677	0	-	0	0	-	0	0	-	0	-
PST21_12343	0	0	0	-	0	0	0	0	-	0
PST21_05187	0	-	1.3974	0	-	1.3974	-	0	-	0
PST21_19196	0	-	0	-	0	-	-	0	-	-
PST21_08924	0	-	0	0	-	0	-	0	-	0
PST21_00104	0	-	0	0	0	0	0	0	0	0
PST21_00356	0	-	0	0	-	0	-	0	-	0
PST21_19543	0	-	0	-	0	-	0	-	0	0
PST21_17742	0	-	0	0	0	0	0	0	0	0
PST21_02626	0	-	0	0	0	0	-	0	-	0
PST21_14203	0	-	0	0	-	0	0	-	0	-
PST21_08448	0	-	0	0	-	0	-	0	-	0
PST21_13728	0	-	0	-	0	-	0	-	0	0
PST21_14482	0	0	0	0	-	0	0	-	0	-
PST21_11570	0	0.4537	0.1508	0	0	0.1128	0	0	0.2265	0
PST21_17932	0	-	0	0	-	0	0	-	0	-
PST21_20648	0	0	0	-	0	0	-	0	0	-
PST21_02873	0	-	0	0	-	0	0	-	0	-
PST21_07301	0	0	-	0	-	-	-	0	0	0
PST21_13832	0	-	0	0	-	0	0	-	0	-
PST21_18141	0	0.1781	0.2636	0.1354	0.2662	0.2683	-	0	0.1781	0.1354
PST21_00766	0	-	0	0.4291	-	0.4291	0.4291	-	0.4291	-
PST21_01718	0	-	0	0	-	0	0	-	0	-
PST21_12985	0	0	-	0	-	-	-	0	0	0
PST21_03006	0	0	-	0	-	-	-	0	0	0
PST21_12948	0	-	0	0.1733	0.3459	0.1733	0.3481	0.521	0.3481	1.3927
PST21_04581	0	0.4048	-	0	-	-	0	-	-	-
PST21_08957	0	-	0	0.2412	0.4833	0.2412	0.4848	0.2412	0.4848	0
PST21_00322	0	-	0	-	0	-	0	-	0	0
PST21_13617	0	-	0	0	-	0	0	-	0	-
PST21_20173	0	-	0	0	-	0	0	-	0	-
PST21_05079	0	-	0	0	-	0	0	-	0	-
PST21_16057	0	0.1949	0.0964	0	0	0.1294	0	0	0.077	0
PST21_07028	0	-	0	0.4183	-	0.4183	0	0	0	0.2087
PST21_13961	0	0	0	0	-	0	-	0	0	0
PST21_04317	0	0	0	0	-	0	-	0	0	0
PST21_06041	0	-	0	0	-	0	0	-	0	-
PST21_00626	0	-	0	0	-	0	0	-	0	-
PST21_18001	0	0	0	0	-	0	0	0	0	0
PST21_10423	0	-	0	-	0	-	0	0	0	0
PST21_08306	0	-	0.387	0.774	-	1.1627	0	-	0.387	-
PST21_20129	0	0	0	0	0	0	-	0	0	0
PST21_10681	0	-	0	0	-	0	0	-	0	-
PST21_15141	0	-	0	0	-	0	0	-	0	-
PST21_09469	0	-	0	0	-	0	-	0	-	0
PST21_16691	0	-	0	0	-	0	0.4185	-	0.4185	-
PST21_05913	0	0	0	0	0	-	0	0	-	-
PST21_14296	0	0	0	0	0	0	-	0	0	0
PST21_04610	0	0.4617	0.2263	0	0	0.3054	0	0	0.3054	-
PST21_15036	0	-	0	0	-	0	0	-	0	-
PST21_01353	0	-	0	0	-	0	0	-	0	-
PST21_17547	0	-	0	0	-	0	0	0	0	0
PST21_02639	0	-	0	0	-	0	0	0	0	0
PST21_04367	0	-	0	0	-	0	0	-	0	-
PST21_14065	0	-	0	0	-	0	0	-	0	-
PST21_02703	0	-	0	0	-	0	-	0	-	0
PST21_07042	0	0	0	0	-	0	-	0	0	0
PST21_03902	0	0	0	0	0	0	-	0	0	0
PST21_07147	0	-	0	-	0	-	0	-	0	0
PST21_14411	0	0	0	0	-	0	-	0	0	0
PST21_00159	0	-	0	0	-	0	0	-	0	-
PST21_13881	0	-	0	0.375	-	0.375	-	0.375	-	0
PST21_13182	0	-	0	0	0	0	-	0	-	0
PST21_05485	0	-	0	-	0	-	0.3406	0.1696	0.3406	0.3406
PST21_08269	0	-	0	0	-	0	0	-	0	-
PST21_00332	0	0	-	-	0	0	-	0	0	-
PST21_01066	0	0	-	0	-	-	-	0	0	0
PST21_04699	0	-	0	0	-	0	0	-	0	-
PST21_11527	0	-	0	0	-	0	0	-	0	-
PST21_19480	0	-	0	0	-	0	0	0	0	0
PST21_14678	0	-	0	-	0	-	-	0	-	-
PST21_06481	0	-	0	0	0	0	0	0	0	0
PST21_00303	0	-	0	0	-	0	0	-	0	-
PST21_08544	0	0	0	0	-	0	0	-	0	-
PST21_11910	0	-	0	-	0	-	-	0	-	-
PST21_04326	0	-	0	0	-	0	0	-	0	-
PST21_05342	0	0	-	0	-	-	0	0	0	0
PST21_09480	0	0	0	0	0	0	0	-	0	0
PST21_08862	0	0	-	0	-	-	-	0	0	0
PST21_03696	0	-	0	-	0	-	-	0	-	-
PST21_01437	0	-	0	0	-	0	-	0	-	0
PST21_09973	0	-	0	-	0	-	-	0	-	-
PST21_13741	0	-	0	0	-	0	-	0	-	0
PST21_08965	0	-	0	-	0	-	-	0	-	-
PST21_08568	0	-	0	-	0	-	0	0	0	0
PST21_10117	0	0	-	0	-	-	0	-	-	-
PST21_09838	0	-	0	-	0	-	-	0	-	-
PST21_15142	0	-	0	0	0	0	0	0	0	0
PST21_02496	0	-	0	0	-	0	0	0	0	0
PST21_12309	0	-	0.4249	-	0	-	-	0	-	-
PST21_13012	0	-	0	-	0	-	-	0	-	-
PST21_01024	0	-	0	-	0	-	-	0	-	-
PST21_06662	0	0	0	0	-	0	-	0	0	0
PST21_12883	0	0	-	0.5773	1.1554	1.1554	0.5773	1.1554	1.1554	-
PST21_00515	0	0	-	0	-	-	-	0	0	0
PST21_14432	0	-	0	0	-	0	-	0	-	0
PST21_16787	0	1.4412	2.8833	-	0.9588	0.9609	0.4789	-	2.4026	0.4794
PST21_05839	0	-	0	0.0603	0.1421	0.0603	0.0706	0.2134	0.0706	0
PST21_01386	0	0	-	0	-	-	0	-	-	-
PST21_11442	0	-	0	0	-	0	0	-	0	-
PST21_08703	0	-	0	0	-	0	0	-	0	-
PST21_19131	0	-	0	0	-	0	0	-	0	-
PST21_16450	0	-	0	-	0	-	-	0.3525	-	-
PST21_18443	0	0	-	0	-	-	0	-	-	-
PST21_06405	0	-	0	0	-	0	-	0	-	0
PST21_16475	0	-	0	0	-	0	0	-	0	-
PST21_18942	0	-	0	0	-	0	-	0	-	0
PST21_07159	0	0	-	0	-	-	-	0	0	0
PST21_16115	0	-	0.4124	0.4108	0.2047	0.8226	-	0.824	-	0.4099
PST21_03265	0	-	0	0	-	0	0	-	0	-
PST21_12407	0	-	0	0	-	0	-	0	-	0
PST21_17807	0	-	0	0	0	0	-	0.3943	-	0.7897
PST21_08903	0	-	0	-	0	-	0	0	0	0
PST21_00365	0	-	0	0	0	0	-	0	-	0
PST21_16692	0	-	0	0	-	0	0	-	0	-
PST21_10365	0	-	0	0	0	0	-	0	-	0
PST21_17590	0	0	-	0	0	0	0	0	0	0
PST21_05707	0	-	0	0.1432	0.2151	0.1432	0	0	0	0.4309
PST21_11886	0	-	0	-	0	-	0	-	0	0
PST21_14843	0	-	0	0	-	0	-	0	-	0
PST21_11608	0	-	0	-	0	-	-	0	-	-
PST21_02155	0	-	0	0	-	0	-	0	-	0
PST21_07407	0	-	0	0	-	0	-	0	-	0
PST21_02048	0	-	0	-	0	-	-	0	-	-
PST21_18034	0	-	0	-	0	-	-	0	-	-
PST21_15936	0	0	0	0	0	-	0	0	-	-
PST21_08901	0	-	0	1.2938	-	1.2938	-	0	-	1.2938
PST21_19289	0	0.1915	0.3809	0	-	0.3809	0.3927	0.3877	0.3837	0.3877
PST21_06185	0	-	0	-	0	-	-	0	-	-
PST21_09284	0	0	0	0	-	0	-	0	0	0
PST21_02091	0	-	0	-	0	-	-	0	-	-
PST21_04828	0	-	0	0	-	0	0	0	0	0
PST21_17261	0	0	-	0	-	-	0	-	-	-
PST21_16675	0	0	-	-	0	0	-	0	0	-
PST21_20001	0	0.206	0.4127	0	-	0.4127	0	-	0.4127	-
PST21_10033	0	-	0	0	-	0	0	0	0	0
PST21_02498	0	-	0	0	-	0	0	-	0	-
PST21_17795	0	-	0	0	0	0	0	0	0	0
PST21_02055	0	-	0	0	-	0	0	-	0	-
PST21_08837	0	-	0	0	0	0	-	0	-	0
PST21_02379	0	-	0	-	0	-	0	-	0	0
PST21_10374	0	0.1434	0.432	0	0	0.2155	0	-	0.432	0
PST21_14740	0	-	0	-	0	-	-	0	-	-
PST21_00025	0	-	0	0	-	0	-	0	-	0
PST21_04905	0	0.3335	-	0	-	-	0	-	-	-
PST21_11630	0	0	-	0	-	-	0	-	-	-
PST21_09985	0	-	0	0	-	0	-	0	-	0
PST21_12104	0	-	0	0	-	0	0	-	0	-
PST21_05315	0	0	0	0	-	0	0	-	0	-
PST21_02416	0	-	0	0	-	0	0	-	0	-
PST21_04636	0	-	0	0	-	0	-	0	-	0
PST21_00487	0	-	0	0	-	0	-	0	-	0
PST21_12124	0	-	0	0	-	0	-	0	-	0
PST21_19885	0	0	-	0	-	-	-	0	0	0
PST21_11309	0	-	0	0	-	0	0	-	0	-
PST21_09564	0	-	0	0	0	0	0	0	0	0
PST21_05203	0	-	0	-	0	-	0	-	0	0
PST21_11829	0	-	0	0	-	0	0	-	0	-
PST21_13256	0	-	0	-	0	-	0	-	0	0
PST21_12544	0	-	0	0	-	0	0	-	0	-
PST21_18651	0	-	0	0	-	0	0	-	0	-
PST21_11345	0	0.4039	-	0.4043	-	-	-	0.4043	0.8099	0
PST21_16261	0	-	0	0	-	0	0	-	0	-
PST21_19799	0	-	0	0	-	0	0	-	0	-
PST21_10240	0	-	0	-	0	-	0	-	0	0
PST21_05355	0	-	0	0	0	0	-	0	-	0
PST21_07838	0	-	0	0	0	0	0	0	0	-
PST21_00848	0	0	-	-	0	0	0	-	-	0
PST21_08125	0	-	0	0	-	0	-	0	-	0
PST21_00641	0	-	0	0.1951	-	0.1951	0.1951	-	0.1951	-
PST21_13092	0	0.4389	-	-	0	0.4389	0	-	-	0
PST21_09143	0	-	0	0	0	0	0	0	0	0
PST21_05047	0	-	0	-	0	-	-	0	-	-
PST21_14942	0	-	0	0	-	0	0	-	0	-
PST21_18944	0	-	0	0	-	0	0	-	0	-
PST21_12051	0	0	-	0	-	-	0	-	-	-
PST21_09675	0	-	0	0	-	0	-	0	-	0
PST21_03426	0	0.7981	0.2381	0.0796	0.0662	0.2481	0.0996	0.1329	0.284	0
PST21_12141	0	-	0	0	-	0	-	0	-	0
PST21_11993	0	-	0	0	0	0	0	-	0	0
PST21_00705	0	-	0	0	-	0	0	-	0	-
PST21_06255	0	0	-	0	-	-	0	0	0	0
PST21_19277	0	0	-	0	0	0	0	-	-	0
PST21_07694	0	0	0	0	0	0	0	0	0	0
PST21_07523	0	-	0	0	0	0	0.2366	0.2964	0.2366	0.3976
PST21_14302	0	-	0	0	0	0	0	-	0	0
PST21_00101	0	-	0.1432	0	0	0.2153	0.2151	0.1432	0	0.1073
PST21_08137	0	-	0	0	-	0	0	-	0	-
PST21_05309	0	0	-	-	0	0	-	0	0	-
PST21_05014	0	-	0.4369	-	0	-	0	-	0.4369	0
PST21_12792	0	0.3579	-	0	-	-	0	-	-	-
PST21_17677	0	-	0	0	-	0	0	-	0	-
PST21_09866	0	0.1991	0.3989	0	-	0.3989	0	-	0.3989	-
PST21_09678	0	-	0	0	-	0	0	-	0	-
PST21_01930	0	0.4123	0.2062	0	-	0.2062	0	0	0.2058	0
PST21_17421	0	-	0	-	0	-	-	0	-	-
PST21_09645	0	0	-	0	-	-	-	0	0	0
PST21_10958	0	0.4285	-	-	0	0.4285	-	0	0.4285	-
PST21_14181	0	-	0	-	0.431	-	-	0	-	-
PST21_20585	0	0.1981	0.0492	0.0408	0.1059	0	0.0672	0.1033	0	0
PST21_18210	0	0	-	0	-	-	0	-	-	-
PST21_13851	0	-	0	-	0	-	-	0	-	-
PST21_02707	0	0	0	0.6368	0.3175	0.2111	-	0.6443	0.3211	1.2784
PST21_20600	0	-	0	0	-	0	0	0	0	0
PST21_10972	0	-	0	0	-	0	-	0	-	0
PST21_10243	0	-	0	0	-	0	0	-	0	-
PST21_11450	0	-	0	0	-	0	-	0	-	0
PST21_00837	0	-	0	0	0	0	0	0	0	0
PST21_20062	0	-	0.4103	0	-	0.4103	-	0.4103	-	0.4103
PST21_09695	0	-	0	0	-	0	0	0	0	0
PST21_00801	0	-	0	-	0.152	-	-	0.1519	-	-
PST21_05428	0	-	0	0	-	0	-	0	-	0
PST21_13033	0	-	0	-	0	-	-	0.4237	-	-
PST21_13262	0	-	0	0	-	0	0	-	0	-
PST21_20433	0	-	0	0	0	0	0	0	0	0
PST21_18173	0	-	0	0	-	0	-	0	-	0
PST21_04509	0	-	0	-	0	-	-	0	-	-
PST21_18006	0	-	0	-	0	-	-	0	-	-
PST21_01210	0	-	0	0	-	0	0	-	0	-
PST21_03170	0	0	-	0	-	-	0	-	-	-
PST21_04628	0	-	0.2228	0	0	0.4472	-	0	-	0
PST21_06576	0	-	0	0.1374	0.1369	0.1374	0.4164	0.1369	0.4164	0
PST21_11025	0	0.3844	0.1923	0	-	0.1923	0	0	0.1916	0
PST21_09805	0	-	0	-	0	-	-	0	-	-
PST21_07543	0	0.4199	0.2097	0	-	0.2097	0	-	0.2097	-
PST21_05542	0	-	0	0	-	0	0	-	0	-
PST21_08665	0	0	0	-	0	0	-	0	0	-
PST21_04177	0	-	0	0	-	0	1.2308	-	1.2308	-
PST21_03476	0	-	0	0	-	0	0	-	0	-
PST21_09335	0	0	-	0	-	-	-	0	0	0
PST21_11866	0	0	0	0	-	0	0	-	0	-
PST21_17006	0	-	0	-	0	-	0	-	0	0
PST21_00952	0	-	0	-	0	-	-	0	-	-
PST21_18673	0	-	0	0	-	0	0	-	0	-
PST21_06820	0	-	0	-	0	-	-	0	-	-
PST21_03351	0	-	0	0	0	0	0	0	0	-
PST21_09449	0	-	0	0	-	0	0	-	0	-
PST21_15198	0	-	0	-	0	-	0	-	0	0
PST21_15761	0	-	0	0	-	0	-	0	-	0
PST21_12934	0	0.121	0.0939	0.106	0.2126	0.1151	0.2125	-	0.047	0.4255
PST21_05027	0	-	0	0.3893	-	0.3893	0.3893	-	0.3893	-
PST21_12810	0	-	0	-	0	-	-	0	-	-
PST21_02557	0	-	0	0	0	0	-	0	-	0
PST21_00316	0	0	-	-	0	0	0	-	-	0
PST21_16760	0	-	0	0	-	0	0	-	0	-
PST21_00106	0	-	0	0	-	0	0	-	0	-
PST21_14208	0	-	0	0	-	0	0	-	0	-
PST21_02965	0	-	0	0	-	0	-	0	-	0
PST21_10449	0	-	0	-	0	-	0	-	0	0
PST21_03890	0	-	0	-	0	-	0	0	0	0
PST21_00371	0	-	0	0	0	0	0	0	0	0
PST21_03732	0	-	0	0	0	0	-	0	-	0
PST21_01108	0	-	0	0	-	0	0	-	0	-
PST21_12254	0	0	-	-	0	0	-	0	0	-
PST21_17782	0	-	0	-	0	-	0	0	0	0
PST21_18138	0	0	-	0	0	0	0	-	-	0
PST21_02330	0	-	0	0	-	0	0	-	0	-
PST21_17841	0	0	0	0	0	0	0	0	0	0
PST21_07785	0	-	0	0	-	0	-	0	-	0
PST21_20457	0	-	0	0	-	0	0	-	0	-
PST21_03846	0	-	0	0	-	0	0	-	0	-
PST21_20311	0	-	0	0	-	0	-	0	-	0
PST21_04026	0	0	-	0	-	-	0	-	-	-
PST21_10597	0	0	0	0	0	0	0	0	0	0
PST21_04261	0	-	0	0	-	0	0	-	0	-
PST21_11559	0	-	0	-	0	-	0.2954	-	0.2954	0.2954
PST21_15236	0	-	0	0.2538	0.1889	0.2538	0	0	0	0.3848
PST21_17241	0	-	0	0	0	0	0.1067	0.2136	0.1067	0.1069
PST21_11222	0	-	0	-	0	-	-	0	-	-
PST21_15727	0	0	-	0.4834	-	-	0	-	-	-
PST21_05188	0	-	0	0.1325	0.1995	0.1325	0.1995	0.4005	0.1995	0
PST21_03895	0	-	0	0	-	0	0	-	0	-
PST21_07798	0	-	0	0	-	0	-	0	-	0
PST21_08402	0	-	0	0	0	0	0	0	0	0
PST21_02329	0	0	0	-	0	0	-	0	0	-
PST21_02635	0	0	-	0	-	-	-	0	0	0
PST21_17190	0	-	0	-	0	-	-	0	-	-
PST21_19266	0	-	0	0	-	0	-	0	-	0
PST21_07950	0	0	-	-	0	0	-	0	0	-
PST21_19679	0	-	0	0.1132	0.1706	0.1132	0.1704	0.3421	0.1704	0
PST21_15505	0	-	0	-	0	-	-	0	-	-
PST21_10599	0	-	0	0.1961	0.2616	0.1961	0	0	0	-
PST21_09576	0	-	0	0	-	0	0.2031	0.4071	0.2031	0.4071
PST21_06869	0	0	0	0	0	0	0	-	0	0
PST21_16479	0	-	0	0	-	0	-	0	-	0
PST21_11875	0	-	0	0	-	0	0	-	0	-
PST21_14493	0	-	0	-	0.4437	-	0	0	0	0.2217
PST21_13590	0	-	0	0.4497	-	0.4497	0.4497	-	0.4497	-
PST21_13456	0	-	0	0	0	0	0	-	0	0
PST21_05594	0	-	0	0	-	0	0	-	0	-
PST21_12441	0	-	0	-	0	-	-	0	-	-
PST21_03070	0	-	0	-	0	-	0	-	0	0
PST21_10474	0	-	0	-	0	-	0	-	0	0
PST21_09406	0	0	-	0	-	-	-	0	0	0
PST21_04534	0.0207	-	0.0207	0.0245	0	0.0245	0.0194	0.018	0.0194	0.0253
PST21_04711	0.023	0	0.0333	0.023	-	0.0333	0.0245	0	0.0364	0
PST21_16075	0.026	0	0.0229	0.0171	0.0364	0.0157	0	0.1619	0	0.0503
PST21_10035	0.026	-	0.026	0.0557	0.0379	0.0557	0.1603	0.186	0.1603	0.1569
PST21_00577	0.027	-	0.027	0.0506	0.416	0.0506	0.0821	0.0589	0.0821	0
PST21_20463	0.0398	-	0.0398	0	0.05	0	0	0.0848	0	0
PST21_02431	0.0418	0	0.033	0.0411	0	0.0409	0.1755	0	0.0863	0
PST21_02474	0.0447	-	0.0447	0.0369	0	0.0369	0	0.05	0	0.0904
PST21_04054	0.0476	-	0.0476	0.0476	-	0.0476	0.0668	0	0.0668	0
PST21_10312	0.0481	0.0846	0	0.0688	0.1299	0.0649	0.0619	0	0	0.0868
PST21_19192	0.053	-	0.053	0.053	-	0.053	0.1074	0.1101	0.1074	0.1101
PST21_18873	0.0539	-	0.0539	0.0617	0	0.0617	0	0.0723	0	0.0868
PST21_17658	0.0545	-	0.0545	0	0.1286	0	0.0545	0	0.0545	0.1286
PST21_12010	0.0548	-	0.0548	0.0771	0	0.0771	0.0645	0	0.0645	0
PST21_09649	0.056	-	0.056	0.0308	0.0627	0.0308	0.0252	0.1038	0.0252	0.103
PST21_16745	0.0573	0	0.1743	0	0.116	0	0	0.069	0	0
PST21_02716	0.0595	0	0.052	0.5871	0.2498	0.3653	0.63	0.0924	0.2509	0.3582
PST21_07090	0.0648	0.1984	0.0963	0.2606	0.5932	0.2422	0.1954	-	0.1937	0.9936
PST21_07328	0.0674	-	0.0674	0.2074	0.1006	0.2074	0.2074	0.1006	0.2074	-
PST21_02835	0.0682	-	0.0682	0.0835	0	0.0835	0.0835	0	0.0835	-
PST21_13393	0.0696	-	0.0696	0.0577	0	0.0577	0.0573	0	0.0573	0
PST21_14416	0.0707	0.1062	0	0.0707	0	0	0	0.2128	0.1062	0.2128
PST21_10539	0.0765	0.073	0.0797	0.1668	0.2469	0.226	0.1622	0.2272	0.1764	0.1074
PST21_09873	0.08	0.1333	0	0.08	-	0	0.08	0	0	0
PST21_20361	0.087	-	0.087	0.087	-	0.087	0.087	-	0.087	-
PST21_13997	0.0877	-	0.0877	-	0.0877	-	0	0.0658	0	0
PST21_03588	0.0885	-	0.0885	0.0885	-	0.0885	0.0886	0	0.0886	0
PST21_12481	0.0887	-	0.0887	0.0887	-	0.0887	0.0887	-	0.0887	-
PST21_01771	0.089	0.0731	0.122	0.1063	0.0983	0.1571	0.1009	0.129	0.1353	0.1382
PST21_16046	0.0901	0.0502	0.1526	0.0649	0.1527	0.2288	0.0912	0.0912	0.1134	0
PST21_19817	0.0902	-	0.0902	0.1035	0	0.1035	0.1451	0	0.1451	0
PST21_18642	0.0924	0.0525	0	0	0.0927	0.0739	0.1232	0	0	0.0739
PST21_15969	0.0929	0	0.1239	0.2477	0.124	0.1855	0	0.1239	0	0.3717
PST21_16648	0.0937	0	0.0747	0.1868	0	0.1241	-	0	0.3747	0
PST21_03818	0.0946	-	0.0946	0.1262	0	0.1262	0.0946	-	0.0946	0
PST21_16538	0.0958	-	0.0958	0.0837	0.6747	0.0837	0.0668	0.2246	0.0668	0
PST21_04538	0.0983	0.131	0.1174	0.1311	0	0.1303	-	0.1967	0.1967	0.2624
PST21_06064	0.0985	0	0.078	0.0985	-	0.078	0.1556	0.3982	0.1282	0.3982
PST21_17047	0.0994	0.2	0.1	0.2026	0	0.2025	-	0	0.0997	0
PST21_01413	0.1003	0	0.0797	-	0	0.4047	0.4044	0	0.2012	0
PST21_18922	0.102	-	0.2043	0.2045	0	0.4095	0.824	0.6862	0.6865	0.6856
PST21_00737	0.1051	0.1479	0	0.2096	0.3694	0.1845	0.1859	0.0741	0.0742	0.1578
PST21_20465	0.1059	-	0.1059	0.1686	0.1414	0.1686	0.1689	0.4265	0.1689	0
PST21_10088	0.107	-	0.107	0.107	-	0.107	0.107	-	0.107	-
PST21_02595	0.1076	-	0.1076	0.3467	0	0.3467	0.1655	0	0.1655	0
PST21_10541	0.1078	-	0.1078	-	0.1078	-	0	0.0806	0	0
PST21_04499	0.1108	-	0.1108	0.0907	0.2105	0.0907	0.0813	0.422	0.0813	0.2794
PST21_18541	0.111	0.2493	0.0936	0.1658	0	0.1087	-	0.111	0.2493	0.1658
PST21_14608	0.1112	-	0.1112	0.1887	0.188	0.1887	0.0538	0.1502	0.0538	0.2283
PST21_13776	0.1123	0.1123	0.2251	0	0.2252	0.1124	0.1499	0	0.1797	0.4507
PST21_00252	0.1125	-	0.1125	0.1585	0	0.1585	0	0.1576	0	0.1125
PST21_11772	0.1144	0	0.0576	0.2306	0	0.046	0	-	0	0.2304
PST21_03820	0.1157	-	0.1157	0.1157	-	0.1157	0.0948	0.0719	0.0948	0.0719
PST21_02437	0.1163	0.0573	0	0.1162	0	0	0	0.0867	0.0688	0.1742
PST21_19003	0.1172	-	0.1172	0.1784	0	0.1784	0.2327	0.0845	0.2327	0.1147
PST21_20131	0.1191	0.4389	0.2602	0.2417	0	0.3623	0.3642	0	0.4162	0
PST21_05904	0.1193	0.1795	0.1373	0.1793	0.0398	0.1789	0.1793	0.2046	0.1789	0.1794
PST21_15888	0.12	-	0.12	0.1797	0	0.1797	0.3608	0	0.3608	0
PST21_01673	0.1204	-	0.4881	-	0.2405	-	0.3615	-	0.7326	0.2398
PST21_11155	0.1204	-	0.1204	-	0.1204	-	0.1204	-	0.1204	0.1204
PST21_17637	0.1225	0	0.0732	0	0.3683	0	0	0.1841	0	0
PST21_05232	0.1228	-	0.1228	-	0.1228	-	0	0.1224	0	0
PST21_13337	0.127	1.1475	0.3812	0.7649	0.1905	-	0.5729	0.2536	0	0.3814
PST21_16700	0.1273	0.0955	0	0.0956	0	0	0.0955	0	0	0
PST21_15193	0.128	-	0.128	0	0.1926	0	-	0.128	-	0
PST21_15782	0.1303	-	0.1303	0	0.3955	0	-	0.1303	-	0
PST21_06269	0.131	-	0	0.131	-	0	0	-	0.131	-
PST21_16074	0.1312	-	0.1312	0.1974	0.2626	0.1974	-	0.1312	-	0.1974
PST21_00033	0.1312	-	0.1312	0.396	0	0.396	0	-	0	0.1971
PST21_12507	0.1334	0.8039	0.6016	0	-	0.401	0	-	0.401	-
PST21_10219	0.1335	-	0.1335	0.1817	0	0.1817	0.1025	0.3768	0.1025	0.377
PST21_12978	0.1346	0.406	0.2009	0.1013	0	0.2705	0.0811	0.203	0.2028	0.8231
PST21_00773	0.135	-	0.135	0	0.08	0	0	0.1005	0	0
PST21_19719	0.1351	-	0.1351	0.1356	0.0814	0.1356	0.1158	0.0403	0.1158	0.0895
PST21_04709	0.1354	-	0.1354	0.1186	0	0.1186	0.157	0	0.157	0
PST21_00128	0.1366	-	0.1366	0.1366	-	0.1366	0.4116	0	0.4116	0
PST21_16448	0.1398	-	0.1398	0.1398	-	0.1398	0.2101	0	0.2101	0
PST21_04829	0.1402	-	0.1402	0.0902	0.1141	0.0902	0.0851	0.205	0.0851	0.2314
PST21_09221	0.1412	0	0.1052	0.2135	0	0.141	-	0.1412	0	0.2135
PST21_19655	0.1421	0	0.1063	0.1421	-	0.1063	0.4299	0	0.2147	0
PST21_16635	0.1429	-	0.1429	0.1841	0	0.1841	0	0.2147	0	0.258
PST21_19510	0.1438	0	0.1803	0.1713	0.3273	0.2222	0.1807	0.2909	0.2119	0.0872
PST21_04629	0.1439	0.0625	0.2186	0.1347	0	0.194	0.1978	0	0.2187	0
PST21_10447	0.145	0	0.1821	0.1985	0.3001	0.1785	0.3634	0.1823	0.2723	0.2397
PST21_10925	0.1456	0.1585	0.2374	0	0.1664	0.1496	0.0558	0.0862	0.1447	0.0651
PST21_10327	0.1456	0.4384	0	0	0.438	0.4381	0.2188	0	0	-
PST21_07282	0.1461	-	0.1461	0.2016	0.097	0.2016	0	0.1254	0	0.1516
PST21_14344	0.1473	-	0.1473	0	0.4463	0	0.4446	0	0.4446	0.4454
PST21_03728	0.1477	-	0.1477	0.1477	-	0.1477	0.2231	0	0.2231	0
PST21_11303	0.1489	0	0.2247	0.1489	-	0.2247	0	0.2247	-	0.2247
PST21_05186	0.1507	-	0.1507	0.6297	0.9436	0.6297	0.3772	0.5653	0.3772	-
PST21_15971	0.1525	-	0.1525	0.1908	0	0.1908	0.1914	0.1275	0.1914	0.1914
PST21_03905	0.1555	-	0.1555	0.2004	0.366	0.2004	0.1816	0.1463	0.1816	0.1613
PST21_19314	0.156	-	0.156	0.4178	-	0.4178	0.4387	1.9175	0.4387	0.3174
PST21_13560	0.1562	-	0.1562	0.1562	-	0.1562	0.2154	0.1398	0.2154	0.1398
PST21_08248	0.1577	-	0.1577	0.2363	-	0.2363	0	-	0	-
PST21_10661	0.1602	0.1674	0.1893	0.1069	0.2334	0.1845	-	0.1602	0.1674	0.1069
PST21_01121	0.1607	0.0557	0.2242	0.2157	0	0.3939	0.1607	-	0.2242	0
PST21_14356	0.1611	-	0.1611	0	0.6996	0	0.1611	-	0.1611	0.6996
PST21_05381	0.1613	-	0.1613	-	0.1613	-	0	0.3217	0	0
PST21_02215	0.1668	-	0.1668	0.1672	0	0.1672	0.1679	0.3433	0.1679	-
PST21_12652	0.1713	-	0.1713	0.2148	0.1961	0.2148	0.1446	0.3925	0.1446	0.2605
PST21_16666	0.1737	-	0.1737	0.2396	0.0993	0.2396	0.2396	0.0993	0.2396	-
PST21_00584	0.1747	0.5819	0.4178	0.4087	0.3421	0.257	0.3927	0.3382	0.271	0.3389
PST21_03824	0.1827	0	0.2995	0.1827	-	0.2995	0.2397	0	0.344	0
PST21_07676	0.1842	0.3719	0	0	0.369	-	-	0.1842	0.3719	0
PST21_04238	0.1852	0.4686	0.279	0.1225	0.369	0.2784	1.1271	0.3715	0.2498	0.3697
PST21_07940	0.1854	-	0.1854	0.1854	-	0.1854	-	0.1854	-	0.1854
PST21_09551	0.1866	-	0.1866	0.1367	0.2018	0.1367	0.2937	0.1591	0.2937	0.0964
PST21_20325	0.1904	-	0.1904	0.2395	0	0.2395	0.2865	-	0.2865	0.482
PST21_01773	0.1934	-	0.1934	0.2926	-	0.2926	-	0.1934	-	0.2926
PST21_18950	0.1943	-	0.1943	0.5853	0.1946	0.5853	0.3894	0.3898	0.3894	0
PST21_09840	0.1943	-	0.1943	0.1919	0.5793	0.1919	-	0.1943	-	0.1919
PST21_09788	0.1944	0.2329	0.39	0.1552	0	-	-	0.1944	0.2329	0.1552
PST21_10469	0.1959	0	-	0.3928	-	-	0.1959	-	-	-
PST21_05794	0.1962	-	0.1962	0.3903	-	0.3903	0.2937	-	0.2937	-
PST21_18108	0.1971	0	0.0648	0.1971	-	0.0648	0.1971	-	0.0648	-
PST21_10540	0.1993	0	0.4033	0.1329	0	0.2012	0.1999	0	0.1329	0
PST21_13212	0.1998	-	0.1998	-	0.1998	-	-	0.1998	-	-
PST21_16076	0.2001	0.1331	0	0.2001	-	0	-	0.2001	0.1331	0.2001
PST21_18240	0.2001	0.4004	0.5346	0.5968	0.3957	0.4728	0.8039	0.3961	0.4957	0.3957
PST21_06736	0.2005	-	0.2005	0.2654	0.4051	0.2654	0.3997	0.8137	0.3997	-
PST21_16473	0.2012	-	0.2012	0.2012	-	0.2012	0.4038	0	0.4038	0
PST21_00904	0.202	-	0.202	0.202	-	0.202	0.202	-	0.202	-
PST21_19509	0.202	-	0.202	0.202	-	0.202	0.407	0	0.407	0
PST21_00699	0.2021	-	0.2021	0	0.4048	0	-	0.2021	-	0
PST21_13739	0.2023	0.4049	0	0.2022	0.4047	0.81	0.2023	-	0	0.4047
PST21_01870	0.2027	-	0.2027	0.2703	0.4057	0.2703	0.2703	0.4057	0.2703	-
PST21_10277	0.203	0.5424	0.615	0.5054	0.3026	0.3021	0.0805	0.1356	0.5716	0.3215
PST21_00976	0.2044	-	0.2044	-	0.2044	-	-	0.2044	-	-
PST21_09194	0.2044	0	0.1359	-	0.2044	0	-	0	0.4078	-
PST21_07369	0.2047	-	0.2047	1.2436	0.8258	1.2436	0.6187	-	0.6187	0
PST21_05398	0.2048	0.4131	0.8216	0.205	-	0	-	0.4105	0	0
PST21_07068	0.2068	-	0.2068	0.2068	-	0.2068	0.2068	-	0.2068	-
PST21_19217	0.2073	-	0.4163	0.1387	0.2781	0	0.2761	0.1381	0.416	0.3128
PST21_17794	0.2073	-	0.2073	0.2073	0	0.2073	0.138	0	0.138	0
PST21_11988	0.2076	-	0.2076	0	0.4163	0.8314	-	0.2076	-	0.8314
PST21_01957	0.2078	-	0.6247	0.4163	-	0.4162	0.8372	0.4155	0.837	0
PST21_18828	0.2082	-	0.2082	0	-	0	0.4182	0	0.4182	0.4167
PST21_06885	0.2085	0	0.1389	0.4173	0	0.2085	-	0.417	0.4175	0.8345
PST21_17789	0.211	-	0.211	0.2115	0	0.2115	0	0.4241	0	0.1406
PST21_14904	0.2114	-	0.2114	0.4241	0	0.4241	0.2114	-	0.2114	0
PST21_00396	0.2121	0.2121	-	0	0.4261	0.4262	-	0	0.4246	0.4249
PST21_13407	0.2121	-	0.2121	-	0.2121	-	-	0	-	-
PST21_16793	0.2133	0.4269	0	0	0.2126	0.4254	0	0.4266	-	0
PST21_19959	0.2133	-	0.2133	0.427	0	0.427	0.2843	0.4274	0.2843	0.2135
PST21_09162	0.2157	-	0.2157	0.1434	0	0.1434	0	0.2155	0	0.4319
PST21_14288	0.2182	-	0.2182	0.2182	-	0.2182	0	0.4384	0	0.4384
PST21_08844	0.2182	0.437	0	0.2182	-	0	-	0	0	0
PST21_19699	0.2195	-	0.2195	0.2747	-	0.2747	0.3866	0.1945	0.3866	0
PST21_14738	0.2208	-	0.2208	0	-	0	0	-	0	-
PST21_09455	0.2221	0.1481	0.2959	0.0734	0	0.1767	0.1105	0	0.1767	0
PST21_03267	0.2222	0	0.172	0.3917	0.2723	0.2787	0	0.2599	0	0.3262
PST21_19738	0.2232	-	0.2232	0.2232	-	0.2232	0.1115	-	0.1115	-
PST21_02697	0.226	-	0.226	0	0.2251	0	0	0.168	0	0
PST21_13555	0.2263	0.4525	-	-	0.2263	0.4525	0.2263	-	-	0.2263
PST21_19245	0.2268	0.1267	0.0948	0.2573	0.1926	0.1775	0.2252	0.3376	0.1892	0.5404
PST21_05835	0.2277	-	0.2277	0	0.4556	0	0	-	0	0
PST21_10336	0.2288	0.2288	-	-	0.2288	0.2288	0.2288	-	-	0.2288
PST21_08887	0.2299	0.4066	0.1003	0.2039	0.2414	0.1614	0	0.3231	1.2244	0.1016
PST21_11955	0.2327	0.0805	0.3221	0.124	0.0269	0.1343	0.0776	0.1827	0.0678	0.3281
PST21_14339	0.2332	0	0.1163	-	0.2332	0	-	0.2332	0	-
PST21_20618	0.2349	1.18	1.4195	0.4709	0	0.9453	0.4709	0	0.9453	-
PST21_02349	0.2349	0.2137	0.1442	0.2138	0	0.1567	0.2562	0.1576	0.1173	0.1182
PST21_11840	0.2375	-	0.2375	0.2133	0.286	0.2133	0.4302	0.0858	0.4302	0.2146
PST21_06751	0.2402	0.3601	0	-	0.2402	0.3601	0.2402	-	0	0.2402
PST21_07813	0.2416	-	0.2416	0.2416	-	0.2416	0	0.7287	0	0.7287
PST21_07757	0.2422	-	0.2422	0.2422	-	0.2422	0.1073	0.6648	0.1073	0.6648
PST21_16113	0.2477	-	0.3718	0.3731	0.1863	0.7465	0	0.3728	0.373	-
PST21_19128	0.2484	-	0.3317	0.8315	0.4137	1.0403	-	0.2484	-	0.8315
PST21_08707	0.2508	0.7573	0.3665	0.3143	0	0.5557	0.6369	0.2555	0.7747	0.6454
PST21_14446	0.2515	-	0.2515	0.5297	0.9574	0.5297	0.3801	0	0.3801	0.6379
PST21_20246	0.2516	-	0.2516	0.2594	0.2917	0.2594	0.2985	0.3893	0.2985	0.2782
PST21_13500	0.253	0.7906	0.6426	0.76	0.7917	0.6641	1.0624	0.3464	0.8157	0.9864
PST21_14289	0.2546	-	0.2546	-	0.2546	-	-	0.2546	-	-
PST21_11329	0.2569	-	0.2569	-	0.2569	-	0.4442	0.1562	0.4442	0.4442
PST21_18876	0.2662	0.2008	0.1331	0.3988	0.5005	0.3422	0.4008	0.4993	0.3424	0.2663
PST21_07146	0.2683	0.4024	0.3016	0.1005	0.4038	0.1607	0.2683	0	0.3016	0.4038
PST21_12572	0.2687	-	0.2687	0.2225	0.1666	0.2225	0.2237	0.3368	0.2237	0
PST21_00424	0.2688	-	0.2688	0.4034	0	0.4034	0.4034	0	0.4034	-
PST21_09099	0.2705	0.1617	0.9805	0.325	0.2176	0.4343	0.1293	0.3256	0.9756	0.1625
PST21_12615	0.2707	-	0.2707	0.407	0.2032	0.407	0.2032	0.4069	0.2032	0
PST21_06394	0.2756	-	0.2756	0.4147	0	0.4147	0.2756	-	0.2756	0
PST21_08041	0.2774	-	0.2774	0.2254	0.307	0.2254	0.9143	0.3223	0.9143	0.461
PST21_01580	0.2798	0.4209	0.2105	0.4202	0	0.4214	0.2098	0.4214	0.8431	-
PST21_10371	0.2822	0.1953	0.1689	0.2641	0.1005	0.1725	0.3043	0.2701	0.2483	0.2419
PST21_12234	0.2887	0	0.2404	0.482	0	0.3612	0.482	0	0.3612	-
PST21_19784	0.2911	-	0.4371	0.2911	-	0.4371	0	0.877	0.2187	0.877
PST21_01319	0.2979	0	-	0.2979	-	-	0.2979	-	-	-
PST21_03816	0.3033	-	0.3033	0.3074	0.3145	0.3074	0.265	-	0.265	0.6294
PST21_15258	0.3039	-	0.3039	0.2844	0.4198	0.2844	0.3678	0	0.3678	0.4207
PST21_03462	0.3051	-	0.3051	0.615	0.1511	0.615	-	0.3051	-	0.615
PST21_18926	0.3064	0.3855	0.4849	0.1278	0.2897	-	0.3868	0.1911	0.3862	0.1922
PST21_09665	0.3069	-	0.616	0.3085	-	0	-	0.3069	-	0.3085
PST21_02949	0.3097	0.3086	-	0.3097	-	-	-	0.3097	0.3086	0.3097
PST21_06530	0.3143	-	0.3143	0	-	0	0.3128	0.315	0.3128	0.6302
PST21_13771	0.3205	-	0.3847	0.7717	0.2309	1.1579	0.3857	0.2196	0.7715	0.1927
PST21_11515	0.3222	-	0.3222	0.1606	0	0.1606	-	0.3222	-	0.1606
PST21_12545	0.3261	-	0.3261	0.6526	-	0.6526	0.1616	0	0.1616	0.3276
PST21_13339	0.3285	-	0.3285	0	0.7702	0	0	0.5772	0	0
PST21_19506	0.3287	-	0.3287	-	0.3287	-	-	0.3287	-	-
PST21_01205	0.3318	-	0.3318	0.3318	-	0.3318	0.3318	-	0.3318	-
PST21_15324	0.3336	-	0.3336	0.489	0.3928	0.489	0.39	0.2837	0.39	0.499
PST21_06893	0.3341	0	0.3368	-	0.3341	0	-	0.3341	0	-
PST21_09778	0.3381	-	0.3381	0.3381	-	0.3381	1.0155	0	1.0155	0
PST21_12079	0.3387	-	0.3387	0.346	0.3365	0.346	0.2259	-	0.2259	0.1686
PST21_08812	0.3424	-	0.3424	-	0	-	0.3424	-	0.3424	0
PST21_12597	0.3444	-	0.3444	0.6869	-	0.6869	0.3444	-	0.3444	-
PST21_19469	0.3464	-	0.3464	0	-	0	0	-	0	-
PST21_01383	0.3476	-	0.3476	0.3476	-	0.3476	0.3476	-	0.3476	-
PST21_09992	0.3509	0.7028	-	0.7028	-	-	0.7028	-	-	-
PST21_16859	0.3511	0.703	-	0.703	-	-	0.351	-	-	-
PST21_00655	0.3514	-	1.061	-	0	-	-	0	-	-
PST21_00086	0.352	-	0.352	0.3367	0.3356	0.3367	0.2881	0.2742	0.2881	0.4038
PST21_01315	0.3522	-	0.3522	0.3522	-	0.3522	0	-	0	-
PST21_19797	0.3532	-	0	0	0.1771	0.3614	0.1771	0	0	0.3595
PST21_19472	0.3553	-	0.1774	0.3553	-	0.1774	-	0.3553	-	0.3553
PST21_11308	0.3564	-	0.3564	0	-	0	0	-	0	-
PST21_07029	0.3567	0.356	0.3562	-	0	0.3564	0	0.7123	-	0.7127
PST21_12655	0.3569	-	0.3569	-	0.3569	-	0	-	0	0
PST21_17454	0.3589	-	0.3589	0.298	0	0.298	0.298	0	0.298	-
PST21_06949	0.3589	0.3585	0.358	-	0	0.5382	-	0	0.5382	-
PST21_09550	0.3617	-	0.3617	0.3406	0.1612	0.3406	0.3713	0.3156	0.3713	0.2052
PST21_05366	0.3643	-	0.3643	-	0.7251	-	-	0.3643	-	-
PST21_07104	0.3657	0.183	0.2438	0.3657	-	0.2438	-	0.3657	0.183	0.3657
PST21_11802	0.3667	-	0.3669	0.3667	-	0.3669	-	0	-	0
PST21_07554	0.3669	0.2428	-	0.3669	-	-	-	0.3669	0.2428	0.3669
PST21_09477	0.3684	-	0.3684	0.3684	-	0.3684	0.5513	-	0.5513	-
PST21_05706	0.3685	-	0.184	0.7397	0.7385	0.3694	-	0.3685	-	0.7397
PST21_09877	0.3705	0.3715	-	0	-	-	0	-	-	-
PST21_02350	0.3709	0.3715	0.1237	0.1855	0.7439	0.1861	0.7445	-	0.2483	0.373
PST21_14931	0.3719	0.3704	0.3715	-	0.746	0	-	0.3719	0.3704	-
PST21_11652	0.3739	-	0.3739	0.2493	0	0.2493	0.3741	0	0.3741	0
PST21_09993	0.3746	0.3746	-	0.5623	-	-	0.1876	-	-	-
PST21_17948	0.3747	0.3742	0.3751	0.3747	-	0.3751	0	-	0.1872	-
PST21_15825	0.3751	-	0.3751	0.3741	0.3754	0.3741	0.7524	-	0.7524	0
PST21_11770	0.3769	-	0.3769	0	-	0	0.3769	-	0.3769	-
PST21_13779	0.3776	-	0.3776	0	-	0	0.7482	0.5499	0.7482	0.3668
PST21_07789	0.378	0	-	-	0	0.378	0	-	-	0.378
PST21_00004	0.3786	-	0.3786	0.3785	-	0.3785	-	0.3786	-	0.3785
PST21_09358	0.379	-	0.379	0.1892	-	0.1892	0.2517	0	0.2517	0.38
PST21_03819	0.3806	-	0.3806	0.1266	0.4046	0.1266	0.2511	0	0.2511	-
PST21_02763	0.3808	-	0.3808	0	0.1266	0	0.3808	-	0.3808	0.1266
PST21_10085	0.3832	0.6889	0.5091	0.3834	0	0.7669	0.7675	0.1915	0.8633	-
PST21_09195	0.3834	-	0.383	0.256	0.0956	0	0.3834	-	0.383	0.0956
PST21_18241	0.384	-	0.7765	0.7662	-	1.1616	0.7662	-	1.1616	-
PST21_05426	0.3848	0	0.1926	0	-	0	0.7701	-	0.3856	-
PST21_10939	0.3856	-	0.3856	0.1522	0.0956	0.1522	0.1522	0.0956	0.1522	-
PST21_15116	0.3885	-	0.3885	0.3885	-	0.3885	0.3885	-	0.3885	-
PST21_07666	0.3886	-	0.3886	0.3307	0.395	0.3307	0.3932	0.4792	0.3932	0.3893
PST21_17069	0.3893	0.3896	0	0.3892	0	0	-	0.1946	0.1947	0.1945
PST21_02789	0.3894	-	0.3894	0.3894	-	0.3894	-	0.3894	-	0.3894
PST21_13865	0.3895	-	0.3895	0.3895	-	0.3895	0.3895	-	0.3895	-
PST21_09319	0.3905	0.395	0.3857	0.3979	0.5893	0.3927	0.2335	0.3817	0.3906	0.3922
PST21_03074	0.3905	-	0.3905	0.3905	-	0.3905	0.3905	-	0.3905	-
PST21_02281	0.3906	-	0.3906	0.3906	-	0.3906	0.3906	-	0.3906	-
PST21_07829	0.3909	-	0.3909	0.3909	-	0.3909	0	-	0	-
PST21_11361	0.3912	0.5876	0.5174	0.3912	-	0.5174	0.3912	-	0.5174	-
PST21_17196	0.3933	-	0.3933	0.3933	-	0.3933	-	0.3933	-	0.3933
PST21_18952	0.3934	-	0.3934	0.3934	-	0.3934	0.3934	-	0.3934	-
PST21_15092	0.3937	-	0.3937	0.3937	-	0.3937	-	0.3937	-	0.3937
PST21_10321	0.394	-	0	0.394	-	0	0.394	-	0	-
PST21_07540	0.3945	0.3931	0.1306	0.3931	0.1306	-	0.1972	0	0	0
PST21_17963	0.3955	0.6592	0.3967	0.3955	-	0.3967	-	0.3955	0.6592	0.3955
PST21_04020	0.3955	0.2588	0.2899	0	0.3909	0.1519	-	0.3955	0.2588	0
PST21_19276	0.3957	-	0.3957	0.3957	-	0.3957	0	-	0	-
PST21_14313	0.3959	-	0.3959	-	0	-	-	0.3959	-	-
PST21_15556	0.3959	0.3959	-	-	0	0	0.3959	-	-	0
PST21_14959	0.396	-	0.7899	1.187	-	2.38	-	1.1929	-	0.3948
PST21_05311	0.3964	0.3964	-	0.3964	-	-	0.3964	-	-	-
PST21_08845	0.3966	0.3966	-	-	0	0	0.3966	-	-	0
PST21_07031	0.3973	0.5978	0.7957	0.264	-	0.3966	-	0.2649	0	0.132
PST21_14532	0.3984	-	0.3984	-	0	-	-	0.3984	-	-
PST21_13937	0.3988	-	0.7975	0	0.1995	0.4015	-	0.3988	-	0
PST21_00229	0.3993	0.1994	0.266	0	0.1327	-	-	0.3993	0.1994	0
PST21_15068	0.3994	0.3994	-	0.3994	-	-	0.3994	-	-	-
PST21_00777	0.4004	0.4005	0.4005	0.4004	-	0.4005	-	0	0.4003	0
PST21_20225	0.4007	-	0	0.4007	-	0	-	0	-	0
PST21_04388	0.4015	0	0.2671	0.8057	0	0.4022	0.2673	0	0.2	0
PST21_03331	0.402	0	-	0	-	-	0	-	-	-
PST21_16064	0.4025	-	0.4025	0	-	0	0	-	0	-
PST21_01547	0.4026	-	0.4026	0.4026	-	0.4026	-	0	-	0
PST21_11711	0.4027	-	0.8072	0.4027	-	0.8072	0	-	0.401	-
PST21_12585	0.403	-	0	-	0	-	0	-	0.403	0.403
PST21_03455	0.4039	-	0.4039	0	-	0	-	0.4039	-	0
PST21_15581	0.4042	0.5028	0.6051	0.4031	0.4025	0.5353	0.4051	0.4054	0.5379	0.4035
PST21_14309	0.4044	0.8098	-	0.8098	-	-	0.8098	-	-	-
PST21_19996	0.4054	0.4054	-	0.4054	-	-	0.4054	-	-	-
PST21_09968	0.4062	-	0.4062	0.4062	-	0.4062	0	-	0	-
PST21_11199	0.4064	-	0.4064	0.4064	-	0.4064	-	0	-	0
PST21_19047	0.4066	-	0.4066	0.8141	0	0.8141	-	0	-	0
PST21_11564	0.4067	0.4067	-	0.4067	-	-	0.4067	-	-	-
PST21_09837	0.4069	-	0.4069	0.4069	-	0.4069	0.4069	-	0.4069	-
PST21_04649	0.4076	-	0.4076	0.4076	-	0.4076	0	-	0	-
PST21_13086	0.4083	-	0.4083	0.8173	0	0.8173	0.4085	0.4084	0.4085	-
PST21_16646	0.4093	-	0.4093	-	0.4093	-	1.2305	-	1.2305	1.2305
PST21_11635	0.4096	-	0.4096	0.8205	0	0.8205	0.4099	0.4101	0.4099	-
PST21_11769	0.4107	-	0.4107	0	-	0	0.4107	-	0.4107	-
PST21_10929	0.4108	-	0.4108	-	0.4108	-	-	0.205	-	-
PST21_19511	0.4114	0.4115	0.4147	0.4124	0.4175	0.8349	0.4094	0.4167	0.4151	0.4159
PST21_16568	0.412	-	0.412	0.412	-	0.412	0.412	-	0.412	-
PST21_17876	0.4121	-	0.4121	0.4115	0	0.4115	0.413	0.4139	0.413	0.137
PST21_10690	0.4125	-	0.4125	0.4125	-	0.4125	0.4125	-	0.4125	-
PST21_10080	0.4126	0.8254	-	0	-	-	0.4126	-	-	-
PST21_09041	0.4131	-	0.4131	0.4131	-	0.4131	0.4136	0.4136	0.4136	0.4136
PST21_11016	0.4138	-	0	0	-	0.4138	-	0	-	0.4138
PST21_11903	0.4139	-	0.4139	0.4139	-	0.4139	-	0.4139	-	0.4139
PST21_12191	0.4146	0	-	0.4146	-	-	0.4146	-	-	-
PST21_19487	0.4148	0.4148	-	0	0.8438	0.8438	0.4148	-	-	0.8438
PST21_05738	0.4148	0.6225	-	0.6225	-	-	0.8304	0.8306	0.4152	0.4152
PST21_10923	0.4148	0.4148	-	0.8301	-	-	0.8301	-	-	-
PST21_07533	0.4151	-	0.4151	0.2067	0	0.2067	0.2728	0.62	0.2728	1.244
PST21_10688	0.4153	-	0.4153	0.4153	-	0.4153	0.4153	-	0.4153	-
PST21_12812	0.4156	-	0.4156	0.3109	0	0.3109	0.4156	-	0.4156	0
PST21_07668	0.4163	-	0.4163	0.4163	-	0.4163	0.4163	-	0.4163	-
PST21_19302	0.4164	-	0.4164	-	0.4164	-	0.833	-	0.833	0.833
PST21_12449	0.4166	-	0.4166	0.4166	-	0.4166	0.416	1.2528	0.416	1.2528
PST21_04594	0.4175	0	-	0.4175	-	-	0.4175	-	-	-
PST21_08178	0.4184	0.8353	0.2081	-	0	0.4173	-	0	0.4173	-
PST21_13893	0.4187	-	0.4187	0.4187	-	0.4187	0.4187	-	0.4187	-
PST21_14292	0.4188	-	0.4188	-	0.8375	-	0.4188	-	0.4188	0.8375
PST21_18814	0.4193	0.6293	0.8387	0	-	1.2611	0	-	1.2611	-
PST21_07744	0.4195	-	0.4195	0.4195	-	0.4195	0.4195	-	0.4195	-
PST21_12305	0.4195	-	0.2098	0.2786	0	0.1394	0	0.2792	0.4205	0.2086
PST21_14157	0.4199	-	0.4199	0.4206	0.4203	0.4206	0.4206	0.4203	0.4206	-
PST21_19446	0.4202	-	0.4202	0.4202	-	0.4202	0.4202	-	0.4202	-
PST21_13747	0.4205	-	0.4205	0.4205	-	0.4205	0.4205	-	0.4205	-
PST21_08823	0.4206	0.8407	0.21	-	0.4206	0.8407	-	0.4206	0.8407	-
PST21_10373	0.4207	-	0.4207	0.4207	-	0.4207	-	0	-	0
PST21_06002	0.4208	0	0.2104	-	0	0.4212	0.4208	-	0.2104	0
PST21_00834	0.4208	-	0.4208	0.4208	-	0.4208	0.4208	-	0.4208	-
PST21_10405	0.4209	-	0.8407	0	-	0.4189	-	0.4209	-	0
PST21_06034	0.4213	-	0.4213	0	0.4213	0	0.4219	0	0.4219	0.4219
PST21_04131	0.4219	0.634	0	0	0.6336	0.4219	0	0.6336	0.4219	-
PST21_08103	0.4222	0.4222	-	0.4222	-	-	0	-	-	-
PST21_17527	0.4227	0.4212	0	0.4227	-	0	0.4227	-	0	-
PST21_11800	0.4228	-	0.8466	0.8449	-	1.2688	0.4222	-	0.8454	-
PST21_00486	0.4231	0.4235	0.4202	0.4231	-	0.4202	0.8521	0	0.6344	0
PST21_12547	0.4233	-	0.4233	0.4233	-	0.4233	0.4233	-	0.4233	-
PST21_18825	0.4241	-	0.4241	0	-	0	0.4241	-	0.4241	-
PST21_07930	0.4251	-	0	0.4251	-	0	0.4251	-	0	-
PST21_09846	0.4252	-	0.4252	-	0	-	0.4252	-	0.4252	0
PST21_13793	0.4255	-	0.4255	-	0.4287	-	-	0.4287	-	-
PST21_18169	0.4257	-	0.4257	-	0	-	0.4257	-	0.4257	0
PST21_13792	0.4261	0	-	0.4261	-	-	-	0.4261	0	0.4261
PST21_20174	0.4261	-	0.4261	0.4261	-	0.4261	0.2128	0	0.2128	0
PST21_11844	0.4264	0.142	0	0	-	0.1063	-	0.4264	0.142	0
PST21_05988	0.4267	-	0.4267	0.4267	-	0.4267	0	-	0	-
PST21_19769	0.4274	-	0.4274	0.4274	-	0.4274	-	0.4274	-	0.4274
PST21_15178	0.4275	0.4275	-	0.4275	-	-	0.4275	-	-	-
PST21_17056	0.4287	0.4287	-	0.4287	-	-	0	0.2139	0.2139	0.2139
PST21_00642	0.4288	-	0.4288	0.2143	-	0.2143	0.2143	-	0.2143	-
PST21_11541	0.4289	0.4289	-	0	-	-	-	0	0	0.4289
PST21_02153	0.4291	-	0.4291	0.1405	0.211	0.1405	0.4288	0.4283	0.4288	0
PST21_13258	0.4292	-	0	-	0.4292	-	0.4292	-	0	0.4292
PST21_07953	0.4294	-	0.4294	0.4294	-	0.4294	0	-	0	-
PST21_10796	0.4294	-	0.4294	-	0	-	0	-	0	0.4294
PST21_06455	0.4295	-	0.4295	-	0.4295	-	0	0.2862	0	0
PST21_08456	0.4298	0	0.2146	0.2854	0.2146	0.4293	0.4297	0	-	0.2145
PST21_13958	0.4304	0	0.2149	0.4304	-	0.2149	0.4304	-	0.2149	-
PST21_09092	0.4305	-	0.4305	0.4305	-	0.4305	0.2145	0	0.2145	0
PST21_15589	0.4307	-	0.4307	0.4307	-	0.4307	-	0	-	0
PST21_11052	0.4309	-	0.4309	-	0.8603	-	-	0.4309	-	-
PST21_07115	0.4311	-	0.4311	0.4311	-	0.4311	0.4311	-	0.4311	-
PST21_10121	0.4312	-	0.4312	-	0.4312	-	-	0.3221	-	-
PST21_13734	0.4313	0	-	-	0	0.4313	-	0	0.4313	-
PST21_04839	0.4316	-	2.1724	-	0.4319	-	-	0.863	-	-
PST21_17864	0.4319	-	0.4319	0.4319	-	0.4319	0.4324	0.4328	0.4324	0.4328
PST21_15783	0.4323	-	0.2158	0.431	0.4351	0	0.8642	0	0.4314	-
PST21_15762	0.4329	0	-	0.4329	-	-	0	-	-	-
PST21_16583	0.4333	-	0.8687	-	0.4333	-	0.4333	-	0.8687	0.4333
PST21_04241	0.4334	-	0.4334	0.4334	-	0.4334	-	0	-	0
PST21_10532	0.4338	-	0.4338	-	0	-	0.4338	-	0.4338	0
PST21_04174	0.4339	0.4313	0.459	0.6953	0.58	0.8091	0.6952	0.2599	1.5657	1.3944
PST21_11386	0.4344	0.3744	0.8088	0.3215	1.634	0.6466	0.3795	0.8189	0.324	0.6547
PST21_18946	0.4347	-	0.4347	0.6523	-	0.6523	0.6523	-	0.6523	-
PST21_18634	0.4354	-	0.4354	0	-	0	0.4354	-	0.4354	-
PST21_10427	0.4357	-	0.4357	0	0.6532	0	0	0.6532	0	-
PST21_15066	0.4357	-	0.4357	0	-	0	-	0.4357	-	0
PST21_10872	0.4361	0.2173	0.1237	0	0.4368	0.1627	0.1446	0	0.1236	0.4363
PST21_07434	0.4363	0	0.2176	0	-	0	0.4363	-	0.2176	-
PST21_04907	0.4368	0.2846	0.2141	0.4368	-	0.2141	-	0.4349	0.2833	0.4349
PST21_01148	0.4371	-	0.4371	-	0.4371	-	-	0	-	-
PST21_09924	0.438	-	0.438	0.438	-	0.438	0.438	-	0.438	-
PST21_13715	0.4385	-	0.4385	0.4385	-	0.4385	0.4385	-	0.4385	-
PST21_20603	0.4387	-	0.4387	0.4387	-	0.4387	0	0.884	0	0.884
PST21_07893	0.4394	0.1458	0.4407	0	-	0.4407	0	0.8812	0.2196	0
PST21_15974	0.4399	-	0.4399	0.4399	-	0.4399	-	0.4399	-	0.4399
PST21_16456	0.4404	-	0.4404	0.4404	-	0.4404	0.6628	0.2209	0.6628	0.2209
PST21_20277	0.441	-	0.4399	0.145	0	0.1447	-	0.441	-	0.145
PST21_02993	0.4413	-	0.4413	0.2198	0	0.2198	0	0.4411	0	-
PST21_09804	0.4415	-	0.4415	0.4415	-	0.4415	-	0.4415	-	0.4415
PST21_12603	0.4422	-	0.8895	-	0.4422	-	-	0	-	-
PST21_17979	0.4431	-	0.4431	0.4431	-	0.4431	-	0	-	0
PST21_03150	0.4437	0	-	0	0.4446	0	0	0.4446	0	-
PST21_03903	0.4457	-	0.4457	-	0.4457	-	-	0.4457	-	-
PST21_08217	0.4464	0.4465	0.894	0.4464	-	0.894	0.4466	0.4472	1.3415	0.4472
PST21_05019	0.4465	-	0.4465	1.3571	0.4494	1.3571	0.8986	0.674	0.8986	-
PST21_09709	0.4475	0	0.1484	0.8965	-	0.2973	-	0.4485	0.2228	0
PST21_06205	0.4475	0.4475	-	0.4475	-	-	0	-	-	-
PST21_00786	0.4479	-	0.4479	0.4479	-	0.4479	-	0.4479	-	0.4479
PST21_10745	0.4479	-	0.8945	-	0.4479	-	-	0.4479	-	-
PST21_08128	0.4485	-	1.3512	0.4485	-	1.3512	-	0	-	0
PST21_17406	0.4495	1.3499	0.8987	0.4497	-	0.4486	0	-	0.673	-
PST21_19974	0.4527	-	0.4527	0.4527	-	0.4527	-	0	-	0
PST21_07366	0.4533	0.2266	0	0.4533	-	0	0.4533	-	0	-
PST21_09463	0.4539	0	0.2261	0.4539	-	0.2261	0.4539	-	0.2261	-
PST21_06234	0.4556	-	0.4556	-	0.4556	-	-	0.4556	-	-
PST21_06103	0.4561	-	0.4561	0.1515	0.458	0.1515	0.4539	0	0.4539	0.4556
PST21_02672	0.4563	-	0.4563	0.2282	0	0.2282	0.4563	-	0.4563	0
PST21_04754	0.4577	0	0.4576	1.3872	-	1.3871	0.9208	-	0.9207	-
PST21_17611	0.4584	-	0.4584	0.4584	-	0.4584	-	0	-	0
PST21_05586	0.4591	-	0.4591	1.008	0.393	1.008	0.1854	0.9035	0.1854	0.245
PST21_05341	0.4592	0	0.229	-	0	0.4603	0.4592	-	0.229	0
PST21_20623	0.4611	-	0.4611	0	-	0	0	-	0	-
PST21_11224	0.4621	-	0.4621	-	0.4621	-	0	-	0	0
PST21_07070	0.463	0.5679	1.4557	0.4042	1.3839	2.0574	-	0.463	0.5679	0.4042
PST21_06997	0.4668	-	0.4668	-	0.4668	-	-	0.4668	-	-
PST21_16421	0.4719	-	0.4719	-	0.4719	-	-	0.4719	-	-
PST21_01885	0.474	0.2354	-	0.4766	-	-	0.3935	-	-	-
PST21_08648	0.4894	-	0.9796	-	0	-	-	0	-	-
PST21_17316	0.4911	-	0.4911	0.4911	-	0.4911	-	0.4911	-	0.4911
PST21_15476	0.4948	0.5024	0	0.4948	-	0	0.4951	0	0	0
PST21_08490	0.497	-	0.497	0.4252	0.4086	0.4252	0.2824	0.6675	0.2824	0.4931
PST21_09280	0.5021	-	0	0.5021	-	0	0.5021	-	0	-
PST21_03254	0.5045	-	0.5045	-	0.335	-	-	0.5045	-	-
PST21_12781	0.5053	0	-	0	-	-	0.5053	-	-	-
PST21_11365	0.506	1.0447	0.5893	0.5284	0.5401	0.5604	0.5403	0.5626	0.4042	1.0017
PST21_19319	0.5073	-	0.5073	0.8707	0.3261	0.8707	2.6141	0.0868	2.6141	1.7429
PST21_10216	0.5075	0.5095	0.6107	0.3352	1.5395	0.3203	0.5097	0.5091	0.5095	0.4042
PST21_08795	0.5077	0.6086	1.4299	0.4057	0.3045	0.5413	0.6091	0.8155	1.0185	0.203
PST21_17020	0.5237	0	0.2614	0	-	0	0	1.0481	0	0
PST21_10036	0.5242	0.5242	-	0.5242	-	-	0.448	0.6691	0.6691	0.6691
PST21_19775	0.5248	-	0.5248	-	0	-	-	0	-	-
PST21_06300	0.5289	-	0.5289	0.5289	-	0.5289	0.5289	-	0.5289	-
PST21_04560	0.5373	0.8947	-	0.5372	-	-	0.5363	-	-	-
PST21_20537	0.5422	-	0.5422	0.3615	0.7246	0.3615	0.2718	0	0.2718	0.2422
PST21_07387	0.55	-	0.55	0.1819	0.1831	0.1819	0.2434	0.1218	0.2434	0.7342
PST21_18155	0.5525	-	0.5525	0.74	0	0.74	0.5561	0.5542	0.5561	0.3685
PST21_12237	0.5538	0.4493	-	3.0401	0.5104	0.8066	-	0.5538	0.4493	3.0401
PST21_01695	0.5556	-	0.3702	0.3701	-	0.185	0.7402	0.3702	0.3699	0
PST21_02959	0.558	-	0.558	1.0474	0.4188	1.0474	0.6282	1.2578	0.6282	0.4188
PST21_19256	0.5611	0.375	0.755	1.4973	0.3724	0.5593	0.375	0.755	-	0.5593
PST21_05926	0.5631	-	0.5631	-	0.5631	-	-	0.5631	-	-
PST21_12199	0.5643	0.188	0.7473	-	0	0.7528	-	0.1879	0.5654	-
PST21_15802	0.5653	-	0.5653	-	0.5653	-	0	1.1307	0	0
PST21_03817	0.5753	0	0.286	0.0715	0.2881	0.0568	0.094	0.1417	0.0702	0.1913
PST21_08464	0.5767	-	0.5767	-	0.5767	-	-	0.5767	-	-
PST21_10090	0.5774	-	0.5774	0.5774	-	0.5774	0	0.9637	0	0.9637
PST21_10896	0.5783	0	0.3774	-	0.5783	0	1.1632	0	0.5683	1.1632
PST21_01569	0.5788	0	0.5018	-	0.5788	0	-	0.5788	0	-
PST21_13408	0.5794	-	0.5794	-	0.5794	-	0.4343	0.651	0.4343	0.4343
PST21_09630	0.5816	0	1.1644	0.7765	-	1.5546	1.1671	0.7734	-	0.3862
PST21_16519	0.5843	-	0.5843	0.5826	0.3771	0.5826	0	0.2854	0	1.1533
PST21_15755	0.5966	-	0.5966	0.8104	-	0.8104	-	0.1975	-	0.4028
PST21_08915	0.6035	-	0.6035	-	0.201	-	1.6147	0.4033	1.6147	0.8066
PST21_12619	0.6066	0	1.2138	0.2025	0.4039	0.1346	-	0.4038	0.4052	0
PST21_04443	0.6111	-	0.6111	0.2983	0.5975	0.2983	0.0744	0.2988	0.0744	0.0727
PST21_08130	0.6325	0.5924	1.1069	1.8988	0.4744	0.6632	0.949	0.9492	0.6632	-
PST21_03231	0.6338	0.4218	0	-	0.2111	0.1405	1.2691	0	0	0.4226
PST21_12540	0.6338	-	0.633	0.4223	-	0.4219	0.4231	0.8471	1.2699	0.4235
PST21_03803	0.634	-	0.634	1.2746	0.8467	1.2746	-	0.211	-	1.2763
PST21_18304	0.6452	-	0.6452	0.4301	0.861	0.4301	0	0.645	0	0.4299
PST21_07620	0.6466	-	0.6466	-	0.6466	-	-	0.8637	-	-
PST21_05546	0.6481	0.8651	0.7163	0	0.4247	0.4265	0.434	0.8738	0.6507	0.2141
PST21_10760	0.6494	0.7821	1.9598	0.6494	-	1.9598	-	0.6494	0.7821	0.6494
PST21_11841	0.6575	-	0.6575	0.6575	-	0.6575	1.3165	0	1.3165	0
PST21_19121	0.6582	-	0.6582	0.658	0	0.658	0.4385	0	0.4385	0
PST21_15176	0.66	0	1.3222	0.8816	-	1.7662	0.4402	-	0.882	-
PST21_08843	0.6622	-	0.2205	0.2927	0.4413	0.2933	0.2927	0.4413	0.2933	-
PST21_16428	0.6625	0.2439	0.3145	0	0.2173	0.2476	-	0.6625	0.2439	0
PST21_15632	0.663	0	1.3263	0.663	-	1.3263	0.8855	0.4422	0.442	0.4422
PST21_15817	0.6683	-	0.6683	0.2543	0.3777	0.2543	-	0.5711	-	0.1268
PST21_17225	0.6704	-	0.6704	0.6704	-	0.6704	0.6704	-	0.6704	-
PST21_20157	0.6743	0.5604	0.7584	0.8425	0.6754	0.7857	0.4715	-	1.0131	1.6902
PST21_16977	0.6771	-	0.5415	1.2181	0.8118	1.6247	-	0.2705	-	0.8116
PST21_00665	0.6782	0.6782	-	0.6782	-	-	-	0.6782	0.6782	0.6782
PST21_18953	0.6791	0.2239	0.3372	0.451	1.0242	1.0183	0.6788	0.6826	1.3622	-
PST21_05747	0.6892	-	0.6892	0.7041	0.4468	0.7041	0.4786	1.3748	0.4786	0.2883
PST21_02003	0.6961	0	1.3934	-	0.6961	0	0.6959	0.694	0.463	0.6959
PST21_11773	0.711	-	0.8536	0.7955	0.7646	0.7337	3.0077	1.2839	3.4396	0.6407
PST21_01323	0.7131	-	0.7131	0.6334	1.4273	0.6334	-	1.1897	-	0.3165
PST21_14133	0.7241	-	0.7241	0.3556	0.7183	0.3556	0.4798	1.4495	0.4798	0
PST21_12539	0.7257	0.3634	0.1804	1.0919	0.3628	0.1207	0.2409	0.7244	0.4828	0.5435
PST21_16190	0.7291	-	1.0928	0.7291	-	1.0928	0.7291	-	1.0928	-
PST21_12510	0.7329	0.3679	-	0.3679	-	-	0.3679	-	-	-
PST21_06438	0.7395	0.3696	-	0.7395	-	-	0	-	-	-
PST21_04654	0.7466	0	0.3728	-	0.7466	0	-	0.7466	0	-
PST21_10066	0.7468	-	0.7468	0.7468	-	0.7468	0.7468	-	0.7468	-
PST21_14754	0.7549	-	0.7549	1.1502	-	1.1502	-	0.3762	-	0.7629
PST21_12081	0.7566	-	0.7566	0.7566	-	0.7566	-	0.7566	-	0.7566
PST21_00456	0.7649	-	0.7649	0.1921	1.1647	0.1921	-	0.7649	-	0.1921
PST21_10662	0.767	-	0.3834	0.767	-	0.3834	0.2875	0.1279	0.1916	0.1279
PST21_18366	0.7691	-	0.7691	0.3836	0	0.3836	0.3836	0	0.3836	-
PST21_16886	0.7697	-	0.7697	0.7697	-	0.7697	0.6405	-	0.6405	-
PST21_19540	0.7699	-	0.7699	0.7699	-	0.7699	0.3842	-	0.3842	-
PST21_00493	0.7828	0.3113	0.2577	0	-	0.2579	0.3918	-	0.1934	-
PST21_11646	0.7829	-	0.7829	0.5774	0.3855	0.5774	-	0.3923	-	0.3857
PST21_05297	0.7831	-	0.7831	0.3908	-	0.3908	0.7831	-	0.7831	-
PST21_16871	0.7873	-	0.7873	0.7873	-	0.7873	0.7873	-	0.7873	-
PST21_00514	0.7939	-	0	0.7939	-	0	-	0	-	0
PST21_05538	0.7948	-	0.7948	-	0.7948	-	0.3978	1.9974	0.3978	0.3978
PST21_01285	0.7957	-	0.3974	0.7929	0	0.396	0.7957	-	0.3974	0
PST21_14038	0.7979	-	0.7979	0.3918	1.6599	0.3918	0.1941	2.0709	0.1941	-
PST21_04522	0.8088	-	0.8088	1.0076	2.0358	1.0076	-	1.6223	-	0.602
PST21_04752	0.8095	-	0.4042	0.404	-	0	0.4043	-	0.8095	-
PST21_16039	0.8111	-	0.8111	0.405	0.2008	0.405	-	0.8111	-	0.405
PST21_05374	0.8114	0.8101	1.6302	1.0162	-	2.0417	1.223	1.2253	-	0.8158
PST21_05657	0.8115	-	0.8115	0.406	0	0.406	0.4054	0	0.4054	0
PST21_06562	0.8137	-	0.8137	-	0.4073	-	0.8137	-	0.8137	0.4073
PST21_13588	0.8142	-	0.8142	0.8142	-	0.8142	0.4067	1.2218	0.4067	1.2218
PST21_17929	0.8185	-	0.8185	0.415	-	0.415	0.415	-	0.415	-
PST21_15353	0.8191	-	0.4079	0.8191	-	0.4079	-	0	-	0
PST21_01002	0.8209	-	0.4101	-	0.4095	-	-	0.4095	-	-
PST21_03366	0.8219	-	0.8219	-	0	-	0.8219	-	0.8219	0
PST21_12014	0.8246	-	0.4118	0.8246	-	0.4118	0.8246	-	0.4118	-
PST21_12197	0.8275	-	0.8275	0.8275	-	0.8275	0.8275	-	0.8275	-
PST21_09628	0.8293	-	0	1.245	-	0.4143	0.414	-	0.414	-
PST21_06648	0.8306	-	0.8306	-	0.8306	-	-	0	-	-
PST21_06117	0.832	-	0	-	0	-	0.832	-	0	0
PST21_05670	0.8338	1.2522	1.2529	0.8355	-	1.2552	-	0.8338	1.2522	0.8355
PST21_12976	0.8368	-	0.8368	-	0.8368	-	-	0.8368	-	-
PST21_16615	0.838	0	0.558	0.4188	-	0.2789	0.8389	0.8384	0.419	0
PST21_12542	0.8415	0.4206	0.21	0.4206	-	0	-	0.4207	0	0
PST21_15963	0.8416	-	0.8416	-	0.4208	-	-	0	-	-
PST21_15235	0.8417	-	0.8417	-	0.8417	-	-	0.8417	-	-
PST21_10653	0.8467	-	0.8467	0.7034	0	0.7034	0.6753	-	0.6753	0.8513
PST21_08169	0.8474	0.8474	-	0.8474	-	-	-	0.8474	0.8474	0.8474
PST21_04930	0.8474	-	0.8474	-	0.421	-	-	0.421	-	-
PST21_08262	0.8496	-	0.8496	0.7096	0.71	0.7096	0.7074	1.2775	0.7074	0.4265
PST21_17663	0.8509	0.4252	0.6377	0.1414	0.2123	0.4248	0.2123	0.4251	0.8505	0
PST21_01008	0.8518	-	0.4267	-	0	-	-	0	-	-
PST21_02884	0.8529	-	0.8529	-	0.8529	-	-	0.8529	-	-
PST21_01032	0.8583	-	0.8583	0	-	0	0.8576	-	0.8576	-
PST21_03326	0.8635	-	0.8637	-	0.2878	-	-	0.5756	-	-
PST21_07294	0.865	0	0.2844	0.2844	0	0.8583	0.865	-	0.2844	0
PST21_04285	0.8698	-	0.8698	0.4345	0	0.4345	0.4345	0	0.4345	-
PST21_08982	0.8951	0.8951	-	-	0.4466	0.4466	-	0.4466	0.4466	-
PST21_00749	0.8963	-	0.8963	-	0.4481	-	-	0.4481	-	-
PST21_17212	0.8973	-	0.8973	0.6706	0.44	0.6706	0.4541	-	0.4541	0.8947
PST21_16218	0.9021	-	0.9021	0.9021	-	0.9021	0.9021	-	0.9021	-
PST21_02719	0.9097	-	0.9097	-	0	-	0	-	0	0.9097
PST21_14918	0.9113	-	0.9113	-	0.4528	-	1.365	-	1.365	0
PST21_01311	0.9145	-	0.9145	-	0.9145	-	0.9145	-	0.9145	0.9145
PST21_03695	0.9151	0.4568	0	0.4568	0	-	0.1817	0	0	0
PST21_05853	0.9215	-	0.9215	0.7921	-	0.7921	0.9215	-	0.9215	-
PST21_04864	0.9289	0.463	0.5332	0.9336	1.8691	0.4604	0.4636	-	0.4569	1.3986
PST21_19250	0.9354	-	0.9354	0.4668	-	0.4668	0.9354	-	0.9354	-
PST21_07614	0.9642	-	0.9642	0.9552	0.9166	0.9552	0.8161	1.3917	0.8161	1.2026
PST21_00173	1.0075	0.803	0.2003	1.0061	0	0.2	1.0061	0	0.2	-
PST21_06223	1.0361	-	1.0361	1.5647	-	1.5647	1.3698	2.7894	1.3698	1.7308
PST21_18118	1.0389	1.7771	0.6668	1.0389	-	0.6668	1.0389	-	0.6668	-
PST21_05793	1.045	1.8353	0.9002	1.1454	1.3984	0.6278	1.2862	0.9465	1.1023	1.0343
PST21_03183	1.0792	-	1.0792	1.801	-	1.801	1.801	-	1.801	-
PST21_16324	1.1062	-	1.4748	1.1062	-	1.4748	1.475	-	1.8435	-
PST21_10506	1.1105	-	1.1105	2.2232	0.8882	2.2232	-	0.4437	-	0.8883
PST21_13831	1.1237	-	1.1237	0.5623	0	0.5623	-	1.1237	-	0.5623
PST21_18992	1.1351	-	1.1351	1.1364	-	1.1364	1.1342	-	1.1342	-
PST21_15930	1.1364	-	1.1364	0	-	0	0.5047	0.1893	0.5047	0.7606
PST21_01608	1.1471	0	0.5738	0.7644	-	0.3824	-	0.7633	0.382	0.3814
PST21_14426	1.1708	-	1.1708	0.7797	0	0.7797	0.7797	0	0.7797	-
PST21_04106	1.1798	-	1.1798	0.7843	-	0.7843	0.7843	-	0.7843	-
PST21_01852	1.1818	-	1.1818	-	1.1818	-	-	1.1818	-	-
PST21_20251	1.1836	-	1.1836	1.1834	0	1.1834	-	0.7887	-	0.7885
PST21_02510	1.1848	-	1.1848	0	-	0	-	1.1848	-	0
PST21_09782	1.1986	-	0.8	0.7997	-	0.4003	0.7997	-	0.4003	-
PST21_14588	1.2069	-	1.6105	1.2076	-	1.6118	1.2076	-	1.6118	-
PST21_06044	1.2093	-	1.2093	-	1.2084	-	-	1.2093	-	-
PST21_19346	1.22	0.4053	-	-	0	0.8101	0.404	-	-	0.807
PST21_06702	1.2265	-	1.2265	1.2265	-	1.2265	1.2265	-	1.2265	-
PST21_01579	1.2341	0.411	0.8227	-	0	1.6466	-	0.4112	1.2343	-
PST21_18747	1.2432	-	1.2432	0.4145	-	0.4145	-	0.8273	-	0.8287
PST21_08585	1.2447	-	0.8276	1.2447	-	0.8276	-	1.2447	-	1.2447
PST21_14100	1.2488	-	1.2488	1.2488	-	1.2488	-	1.2488	-	1.2488
PST21_02587	1.2615	-	1.2615	0.841	-	0.841	0.4201	-	0.4201	-
PST21_18706	1.2621	-	1.2621	0.8445	-	0.8445	-	0.8347	-	1.2626
PST21_16144	1.2678	-	0.4217	0.845	-	0.8445	0.8444	-	0	-
PST21_13173	1.2679	0.846	1.0565	0.8455	-	0.8458	-	1.6913	1.2696	0.4224
PST21_05566	1.2708	0	0.6357	-	1.2708	0	-	0.8407	0.4234	-
PST21_14180	1.2821	0.2137	0.2847	0.4273	-	0	0	0.6403	0.1423	0.2134
PST21_07745	1.2849	-	1.2849	-	0	-	-	0.428	-	-
PST21_11053	1.3159	1.7545	0.291	1.0951	-	0.1453	0.8772	-	0.5835	-
PST21_15698	1.3174	-	1.3174	0.8778	-	0.8778	2.2001	-	2.2001	-
PST21_12346	1.3193	-	0.879	-	0	-	-	0	-	-
PST21_08970	1.3356	-	1.3356	-	0	-	1.3356	-	1.3356	0
PST21_20501	1.3363	-	1.3363	0.7403	0.4449	0.7403	0.4437	1.3366	0.4437	-
PST21_19544	1.3418	0.7476	0.452	0.6833	0.4512	0.931	0.7671	0.57	0.6653	0.4612
PST21_15279	1.3638	-	1.3638	1.3638	-	1.3638	0.4447	-	0.4447	-
PST21_16948	1.3706	-	1.3706	1.3706	-	1.3706	-	0.9136	-	0.9136
PST21_17654	1.374	-	1.1759	1.1767	-	1.374	0.7838	1.9597	1.1767	1.5665
PST21_12318	1.3783	-	1.3783	1.3783	-	1.3783	1.8358	0.9183	1.8358	0.9183
PST21_14644	1.3872	-	1.3872	-	1.0358	-	1.0396	-	1.0396	0
PST21_20057	1.4035	0.8897	1.7128	1.4441	1.8021	1.7247	1.2108	1.8091	1.9119	2.711
PST21_02159	1.4379	-	1.4379	0.4787	-	0.4787	-	0.9584	-	0.959
PST21_09943	1.4389	-	1.4389	0	-	0	0.7034	-	0.7034	-
PST21_08129	1.4432	1.444	-	-	1.4428	2.4075	0.9615	-	-	0
PST21_16178	1.4441	-	1.4441	-	1.4441	-	-	1.0811	-	-
PST21_15065	1.4794	-	0.9832	1.4794	-	0.9832	-	1.4794	-	1.4794
PST21_16148	1.4909	0	0.4864	0.3701	-	0.1208	-	0.7394	0.3609	0.3691
PST21_11468	1.5106	-	1.5106	1.5106	-	1.5106	-	0	-	0
PST21_15685	1.5647	2.4942	2.101	1.0342	1.3626	1.0967	0.6786	1.1718	0.9815	2.1389
PST21_20036	1.5774	0.1919	0.639	0.3899	-	0	-	1.5774	0.1919	0.3899
PST21_11838	1.6279	1.2347	1.0237	0.4084	0.61	-	-	1.6266	1.2354	1.2322
PST21_14955	1.6534	1.417	2.128	3.3084	0	1.4174	0.4717	-	1.4181	2.3629
PST21_19718	1.6774	-	1.6774	0.4167	-	0.4167	-	1.2605	-	1.6802
PST21_19220	1.7221	-	1.7221	0.8591	0.4285	0.8591	0.4282	0.8584	0.4282	0
PST21_09500	1.7339	-	1.7339	1.7339	-	1.7339	1.3023	-	1.3023	-
PST21_03733	1.7458	-	1.7458	2.6039	-	2.6039	1.3077	0.8775	1.3077	1.7446
PST21_03167	1.7547	1.758	1.3196	-	0.8783	2.6463	2.6383	-	1.3214	0
PST21_05310	1.763	0	-	0.4445	1.0932	0.2191	-	1.763	0	0.4445
PST21_19358	1.826	-	1.826	1.367	-	1.367	-	0.4565	-	0.9128
PST21_01854	1.8279	1.5247	0.7618	0.9142	1.2193	0.305	1.2191	0.9142	-	0.6099
PST21_18993	1.836	-	1.836	2.7409	0.4735	2.7409	1.836	-	1.836	0.4735
PST21_19320	1.8878	-	1.8878	1.8878	-	1.8878	0.4698	-	0.4698	-
PST21_03169	1.9088	1.4257	-	1.9088	-	-	1.9088	-	-	-
PST21_02417	1.91	-	1.91	1.1449	-	1.1449	-	0.7625	-	0.7629
PST21_03682	1.9544	0.9759	0.9729	1.14	1.0959	-	0.9786	3.9169	0.9751	1.0739
PST21_19279	2.021	-	2.021	-	1.6215	-	-	2.0237	-	-
PST21_18863	2.0592	0.8232	-	-	0.8225	0.4113	1.6473	-	-	1.2346
PST21_17490	2.071	-	2.8984	1.2346	-	2.0565	1.2346	-	2.0565	-
PST21_19491	2.11	0.8354	-	1.6838	-	-	1.6838	-	-	-
PST21_16670	2.126	-	2.126	2.126	-	2.126	1.6704	3.0012	1.6704	3.0012
PST21_06278	2.1277	0.4192	0.8407	2.1277	-	0.8407	0.8466	-	0.2092	-
PST21_10082	2.1568	3.0229	-	2.1559	-	-	1.7228	-	-	-
PST21_04658	2.3953	-	2.3953	-	1.4298	-	0.9583	-	0.9583	0.9569
PST21_08879	2.585	-	2.585	0.6438	1.2872	0.6438	0.7158	1.4609	0.7158	0.672
PST21_07991	-	-	-	-	-	-	-	-	-	-
PST21_19265	-	-	-	-	-	-	-	-	-	-
PST21_05356	-	-	-	-	-	-	-	-	-	-
PST21_12177	-	-	-	-	-	-	-	-	-	-
PST21_19587	-	-	-	-	-	-	-	-	-	-
PST21_16223	-	-	-	-	-	-	-	-	-	-
PST21_20295	-	-	-	0	0	0	0	0	0	-
PST21_14563	-	-	-	0	0	0	-	-	-	0
PST21_17612	-	-	-	-	-	-	-	-	-	-
PST21_06724	-	-	-	-	-	-	-	-	-	-
PST21_18851	-	-	-	-	-	-	-	-	-	-
PST21_17407	-	-	-	-	-	-	-	-	-	-
PST21_03247	-	-	-	-	-	-	-	-	-	-
PST21_15494	-	-	-	-	-	-	-	-	-	-
PST21_15989	-	-	-	-	-	-	-	-	-	-
PST21_19206	-	-	-	-	-	-	-	-	-	-
PST21_13989	-	-	-	-	-	-	-	-	-	-
PST21_10552	-	-	-	-	-	-	-	-	-	-
PST21_06018	-	-	-	-	-	-	-	-	-	-
PST21_12669	-	-	-	-	-	-	-	-	-	-
PST21_05525	-	-	-	-	-	-	-	-	-	-
PST21_20291	-	-	-	-	-	-	-	-	-	-
PST21_16437	-	-	-	-	-	-	-	-	-	-
PST21_00798	-	-	-	-	-	-	-	-	-	-
PST21_16206	-	-	-	-	-	-	-	-	-	-
PST21_09223	-	-	-	-	-	-	-	-	-	-
PST21_20144	-	-	-	-	-	-	-	-	-	-
PST21_02766	-	-	-	-	-	-	-	-	-	-
PST21_20148	-	-	-	-	-	-	-	-	-	-
PST21_14304	-	-	-	-	-	-	-	-	-	-
PST21_16031	-	-	-	-	-	-	-	-	-	-
PST21_07680	-	-	-	-	-	-	-	-	-	-
PST21_00862	-	-	-	-	-	-	-	-	-	-
PST21_20499	-	-	-	0	0	0	0	0	0	0
PST21_18033	-	-	-	-	-	-	-	-	-	-
PST21_15061	-	-	-	-	-	-	-	-	-	-
PST21_17285	-	-	-	-	-	-	-	-	-	-
PST21_06978	-	-	-	-	-	-	-	-	-	-
PST21_01802	-	-	-	-	-	-	-	-	-	-
PST21_05352	-	-	-	-	-	-	-	-	-	-
PST21_16068	-	-	-	-	-	-	-	-	-	-
PST21_20054	-	-	-	-	-	-	-	-	-	-
PST21_19528	-	-	-	-	-	-	-	-	-	-
PST21_12766	-	-	-	-	-	-	-	-	-	-
PST21_10388	-	-	-	-	-	-	-	-	-	-
PST21_06654	-	-	-	-	-	-	-	-	-	-
PST21_00435	-	-	-	-	-	-	-	-	-	-
PST21_19904	-	-	-	-	-	-	-	-	-	-
PST21_04278	-	-	-	-	-	-	-	-	-	-
PST21_17600	-	-	-	-	-	-	-	-	-	-
PST21_10954	-	-	-	-	-	-	-	-	-	-
PST21_03335	-	-	-	-	-	-	-	-	-	-
PST21_10863	-	-	-	-	-	-	-	-	-	-
PST21_06954	-	-	-	-	-	-	-	-	-	-
PST21_16464	-	-	-	-	-	-	-	-	-	-
PST21_04017	-	-	-	-	-	-	-	-	-	-
PST21_14397	-	-	-	-	-	-	-	-	-	-
PST21_06796	-	-	-	-	-	-	-	-	-	-
PST21_16506	-	-	-	-	-	-	-	-	-	-
PST21_11930	-	-	-	-	-	-	-	-	-	-
PST21_09888	-	-	-	-	-	-	-	-	-	-
PST21_09532	-	-	-	-	-	-	-	-	-	-
PST21_12259	-	-	-	-	-	-	-	-	-	-
PST21_03269	-	-	-	-	-	-	-	-	-	-
PST21_03798	-	-	-	-	-	-	-	-	-	-
PST21_13954	-	-	-	-	-	-	-	-	-	-
PST21_03645	-	-	-	-	-	-	-	-	-	-
PST21_03555	-	-	-	-	-	-	-	-	-	-
PST21_10407	-	-	-	-	-	-	-	-	-	-
PST21_14715	-	-	-	-	-	-	-	-	-	-
PST21_18500	-	-	-	-	-	-	-	-	-	-
PST21_19923	-	-	-	-	-	-	-	-	-	-
PST21_13165	-	-	-	0.4181	0	0.4181	-	-	-	0
PST21_19366	-	-	-	-	-	-	-	-	-	-
PST21_03813	-	-	-	-	-	-	-	-	-	-
PST21_17558	-	-	-	-	-	-	-	-	-	-
PST21_11791	-	-	-	-	-	-	-	-	-	-
PST21_11750	-	-	-	-	-	-	-	-	-	-
PST21_07286	-	-	-	-	-	-	-	-	-	-
PST21_19610	-	-	-	-	-	-	-	-	-	-
PST21_19119	-	0.1978	0.1978	-	-	0.1978	-	-	0.1978	-
PST21_10442	-	-	-	-	-	-	-	-	-	-
PST21_17324	-	-	-	-	-	-	-	-	-	-
PST21_01873	-	-	-	-	-	-	-	-	-	-
PST21_16913	-	-	-	-	-	-	-	-	-	-
PST21_15629	-	-	-	-	-	-	-	-	-	-
PST21_00014	-	-	-	-	-	-	-	-	-	-
PST21_17764	-	-	-	-	-	-	-	-	-	-
PST21_05577	-	-	-	-	-	-	-	-	-	-
PST21_09592	-	-	-	-	-	-	-	-	-	-
PST21_06019	-	-	-	-	-	-	-	-	-	-
PST21_15249	-	0.8993	0.8993	-	-	0.8993	0.8985	0.8985	0.8975	0.8985
PST21_13375	-	-	-	-	-	-	-	-	-	-
PST21_19942	-	-	-	-	-	-	-	-	-	-
PST21_11380	-	-	-	-	-	-	-	-	-	-
PST21_19949	-	-	-	-	-	-	-	-	-	-
PST21_16323	-	-	-	-	-	-	-	-	-	-
PST21_02332	-	-	-	-	-	-	-	-	-	-
PST21_07045	-	0	0	0.9087	0.9087	0.4518	-	-	0	0.9087
PST21_11416	-	-	-	-	-	-	-	-	-	-
PST21_00831	-	-	-	-	-	-	-	-	-	-
PST21_15053	-	-	-	-	-	-	-	-	-	-
PST21_15436	-	-	-	-	-	-	-	-	-	-
PST21_06921	-	-	-	-	-	-	-	-	-	-
PST21_11648	-	-	-	-	-	-	-	-	-	-
PST21_08230	-	-	-	-	-	-	-	-	-	-
PST21_11506	-	-	-	-	-	-	-	-	-	-
PST21_03907	-	-	-	-	-	-	-	-	-	-
PST21_11263	-	-	-	-	-	-	-	-	-	-
PST21_01611	-	-	-	-	-	-	-	-	-	-
PST21_13930	-	-	-	-	-	-	-	-	-	-
PST21_02554	-	-	-	-	-	-	-	-	-	-
PST21_09138	-	-	-	-	-	-	-	-	-	-
PST21_12644	-	-	-	-	-	-	-	-	-	-
PST21_04671	-	-	-	-	-	-	-	-	-	-
PST21_13252	-	-	-	-	-	-	-	-	-	-
PST21_09104	-	-	-	-	-	-	-	-	-	-
PST21_16581	-	-	-	-	-	-	-	-	-	-
PST21_11056	-	-	-	-	-	-	-	-	-	-
PST21_10048	-	-	-	-	-	-	-	-	-	-
PST21_04882	-	-	-	-	-	-	-	-	-	-
PST21_13932	-	-	-	-	-	-	-	-	-	-
PST21_05831	-	-	-	-	-	-	-	-	-	-
PST21_07749	-	-	-	-	-	-	-	-	-	-
PST21_02269	-	-	-	0.4299	0.4299	0.4299	-	-	-	0.4299
PST21_18384	-	-	-	-	-	-	-	-	-	-
PST21_10306	-	-	-	-	-	-	-	-	-	-
PST21_11354	-	-	-	-	-	-	-	-	-	-
PST21_02748	-	-	-	-	-	-	-	-	-	-
PST21_03940	-	-	-	-	-	-	-	-	-	-
PST21_02914	-	-	-	-	-	-	-	-	-	-
PST21_03772	-	-	-	-	-	-	-	-	-	-
PST21_17119	-	-	-	-	-	-	-	-	-	-
PST21_02801	-	-	-	0.4207	0.4207	0.4207	-	-	-	0.4207
PST21_13151	-	-	-	-	-	-	-	-	-	-
PST21_13737	-	-	-	-	-	-	-	-	-	-
PST21_13329	-	-	-	-	-	-	-	-	-	-
PST21_06703	-	-	-	-	-	-	-	-	-	-
PST21_07672	-	-	-	-	-	-	-	-	-	-
PST21_00945	-	-	-	-	-	-	-	-	-	-
PST21_11467	-	-	-	-	-	-	-	-	-	-
PST21_19977	-	0.2838	0.1419	0.8521	0.4261	0	0.4257	0	0.2131	-
PST21_12885	-	-	-	-	-	-	-	-	-	-
PST21_16867	-	-	-	-	-	-	-	-	-	-
PST21_07828	-	-	-	-	-	-	-	-	-	-
PST21_17762	-	-	-	-	-	-	-	-	-	-
PST21_16838	-	-	-	-	-	-	-	-	-	-
PST21_14067	-	-	-	-	-	-	-	-	-	-
PST21_08664	-	-	-	-	-	-	-	-	-	-
PST21_02852	-	-	-	-	-	-	-	-	-	-
PST21_16165	-	-	-	-	-	-	-	-	-	-
PST21_14477	-	-	-	-	-	-	-	-	-	-
PST21_07961	-	-	-	-	-	-	-	-	-	-
PST21_15110	-	-	-	-	-	-	-	-	-	-
PST21_05990	-	-	-	-	-	-	-	-	-	-
PST21_10156	-	-	-	-	-	-	-	-	-	-
PST21_02686	-	-	-	-	-	-	-	-	-	-
PST21_07520	-	-	-	-	-	-	-	-	-	-
PST21_04757	-	-	-	-	-	-	-	-	-	-
PST21_14439	-	-	-	-	-	-	-	-	-	-
PST21_00095	-	-	-	-	-	-	-	-	-	-
PST21_06797	-	-	-	-	-	-	-	-	-	-
PST21_18318	-	-	-	-	-	-	-	-	-	-
PST21_00774	-	-	-	-	-	-	-	-	-	-
PST21_19163	-	-	-	-	-	-	-	-	-	-
PST21_07435	-	-	-	-	-	-	-	-	-	-
PST21_06729	-	-	-	-	-	-	-	-	-	-
PST21_06359	-	0.168	0.168	-	-	0.168	0	0	0.1466	0
PST21_02015	-	-	-	-	-	-	-	-	-	-
PST21_07006	-	-	-	-	-	-	-	-	-	-
PST21_06735	-	-	-	-	-	-	-	-	-	-
PST21_08619	-	-	-	-	-	-	-	-	-	-
PST21_02477	-	-	-	-	-	-	-	-	-	-
PST21_01650	-	-	-	-	-	-	-	-	-	-
PST21_10093	-	-	-	-	-	-	-	-	-	-
PST21_03686	-	-	-	-	-	-	-	-	-	-
PST21_03259	-	-	-	-	-	-	-	-	-	-
PST21_13636	-	-	-	-	-	-	-	-	-	-
PST21_07537	-	-	-	0.3977	0.3977	0.3977	0.3977	0.3977	0.3977	-
PST21_00806	-	-	-	-	-	-	-	-	-	-
PST21_05193	-	-	-	-	-	-	-	-	-	-
PST21_19789	-	-	-	-	-	-	-	-	-	-
PST21_03709	-	-	-	-	-	-	-	-	-	-
PST21_04549	-	-	-	-	-	-	-	-	-	-
PST21_16272	-	-	-	-	-	-	-	-	-	-
PST21_03706	-	0.6464	0.6464	-	-	0.6464	-	-	0.6464	-
PST21_16520	-	-	-	-	-	-	-	-	-	-
PST21_14194	-	-	-	-	-	-	-	-	-	-
PST21_11192	-	0	0	-	-	0	-	-	0	-
PST21_07539	-	-	-	-	-	-	-	-	-	-
PST21_17232	-	-	-	-	-	-	-	-	-	-
PST21_06372	-	-	-	-	-	-	-	-	-	-
PST21_19814	-	-	-	0.6555	0.6555	0.6555	-	-	-	0.6555
PST21_09098	-	-	-	-	-	-	-	-	-	-
PST21_05120	-	-	-	-	-	-	-	-	-	-
PST21_16638	-	0.2949	0.2949	-	-	0.2949	-	-	0.2949	-
PST21_20599	-	-	-	-	-	-	-	-	-	-
PST21_03000	-	-	-	-	-	-	-	-	-	-
PST21_01215	-	-	-	-	-	-	-	-	-	-
PST21_15228	-	-	-	-	-	-	-	-	-	-
PST21_18645	-	-	-	-	-	-	-	-	-	-
PST21_07630	-	-	-	-	-	-	-	-	-	-
PST21_06110	-	-	-	-	-	-	-	-	-	-
PST21_19926	-	-	-	-	-	-	-	-	-	-
PST21_15295	-	-	-	-	-	-	-	-	-	-
PST21_14307	-	-	-	-	-	-	-	-	-	-
PST21_06248	-	-	-	-	-	-	-	-	-	-
PST21_17523	-	-	-	-	-	-	-	-	-	-
PST21_04895	-	-	-	-	-	-	-	-	-	-
PST21_20310	-	-	-	-	-	-	-	-	-	-
PST21_02747	-	-	-	-	-	-	-	-	-	-
PST21_01813	-	-	-	-	-	-	-	-	-	-
PST21_02095	-	-	-	-	-	-	-	-	-	-
PST21_06489	-	-	-	-	-	-	-	-	-	-
PST21_17471	-	-	-	-	-	-	-	-	-	-
PST21_15221	-	-	-	-	-	-	-	-	-	-
PST21_05064	-	-	-	-	-	-	-	-	-	-
PST21_03042	-	-	-	-	-	-	-	-	-	-
PST21_11245	-	-	-	-	-	-	-	-	-	-
PST21_02579	-	-	-	-	-	-	-	-	-	-
PST21_11698	-	-	-	-	-	-	-	-	-	-
PST21_11944	-	-	-	-	-	-	-	-	-	-
PST21_02192	-	-	-	-	-	-	-	-	-	-
PST21_18381	-	-	-	-	-	-	-	-	-	-
PST21_19936	-	-	-	-	-	-	-	-	-	-
PST21_09899	-	-	-	-	-	-	-	-	-	-
PST21_19855	-	-	-	-	-	-	-	-	-	-
PST21_07621	-	-	-	-	-	-	-	-	-	-
PST21_02314	-	-	-	-	-	-	-	-	-	-
PST21_00537	-	-	-	-	-	-	-	-	-	-
PST21_17253	-	-	-	-	-	-	-	-	-	-
PST21_11039	-	-	-	-	-	-	-	-	-	-
PST21_18529	-	-	-	0	0	0	-	-	-	0
PST21_18487	-	-	-	-	-	-	-	-	-	-
PST21_17856	-	-	-	-	-	-	-	-	-	-
PST21_09504	-	-	-	-	-	-	-	-	-	-
PST21_00638	-	-	-	-	-	-	-	-	-	-
PST21_20548	-	-	-	-	-	-	-	-	-	-
PST21_12573	-	-	-	-	-	-	-	-	-	-
PST21_09577	-	-	-	-	-	-	-	-	-	-
PST21_10756	-	-	-	-	-	-	-	-	-	-
PST21_00660	-	-	-	-	-	-	-	-	-	-
PST21_13354	-	-	-	-	-	-	-	-	-	-
PST21_10516	-	0	0	-	-	0	-	-	0	-
PST21_08420	-	-	-	-	-	-	-	-	-	-
PST21_15551	-	-	-	-	-	-	-	-	-	-
PST21_16967	-	-	-	-	-	-	-	-	-	-
PST21_14539	-	-	-	-	-	-	-	-	-	-
PST21_20079	-	-	-	-	-	-	-	-	-	-
PST21_02525	-	-	-	-	-	-	-	-	-	-
PST21_19457	-	-	-	-	-	-	-	-	-	-
PST21_17726	-	0	0	0.2035	0.2035	0.0674	0	0	0	0.4081
PST21_20502	-	-	-	-	-	-	-	-	-	-
PST21_12425	-	-	-	-	-	-	-	-	-	-
PST21_13517	-	-	-	-	-	-	-	-	-	-
PST21_07510	-	-	-	-	-	-	-	-	-	-
PST21_16024	-	-	-	-	-	-	-	-	-	-
PST21_13373	-	-	-	-	-	-	-	-	-	-
PST21_05101	-	-	-	-	-	-	-	-	-	-
PST21_17149	-	-	-	-	-	-	-	-	-	-
PST21_07957	-	0	0	-	-	0	-	-	0	-
PST21_12386	-	-	-	-	-	-	-	-	-	-
PST21_05771	-	-	-	-	-	-	-	-	-	-
PST21_01978	-	-	-	-	-	-	-	-	-	-
PST21_10105	-	-	-	-	-	-	-	-	-	-
PST21_14999	-	-	-	-	-	-	-	-	-	-
PST21_05531	-	-	-	-	-	-	-	-	-	-
PST21_05543	-	-	-	-	-	-	-	-	-	-
PST21_02561	-	-	-	-	-	-	-	-	-	-
PST21_15373	-	-	-	-	-	-	-	-	-	-
PST21_10529	-	-	-	-	-	-	-	-	-	-
PST21_02786	-	-	-	-	-	-	-	-	-	-
PST21_10269	-	-	-	-	-	-	-	-	-	-
PST21_17243	-	-	-	-	-	-	-	-	-	-
PST21_12670	-	-	-	-	-	-	-	-	-	-
PST21_04631	-	-	-	-	-	-	-	-	-	-
PST21_14117	-	-	-	-	-	-	-	-	-	-
PST21_20151	-	-	-	-	-	-	-	-	-	-
PST21_18236	-	-	-	-	-	-	-	-	-	-
PST21_18057	-	-	-	-	-	-	-	-	-	-
PST21_16579	-	-	-	-	-	-	-	-	-	-
PST21_16903	-	-	-	-	-	-	-	-	-	-
PST21_12848	-	-	-	-	-	-	0.456	0.456	0.456	0.456
PST21_16441	-	-	-	-	-	-	-	-	-	-
PST21_08538	-	-	-	-	-	-	-	-	-	-
PST21_02915	-	0.7375	0.5508	0.7375	0.5508	-	0.7375	0.5508	-	-
PST21_02000	-	-	-	-	-	-	-	-	-	-
PST21_17398	-	-	-	-	-	-	-	-	-	-
PST21_11180	-	-	-	-	-	-	-	-	-	-
PST21_13701	-	-	-	-	-	-	-	-	-	-
PST21_04190	-	-	-	-	-	-	-	-	-	-
PST21_17882	-	-	-	-	-	-	-	-	-	-
PST21_00901	-	-	-	-	-	-	-	-	-	-
PST21_01627	-	-	-	-	-	-	-	-	-	-
PST21_06638	-	-	-	-	-	-	0	0	0	0
PST21_10527	-	-	-	-	-	-	-	-	-	-
PST21_11367	-	-	-	-	-	-	-	-	-	-
PST21_07901	-	-	-	-	-	-	-	-	-	-
PST21_03309	-	0.3699	0.3699	-	-	0.3699	-	-	0.3699	-
PST21_00040	-	-	-	-	-	-	-	-	-	-
PST21_16110	-	-	-	-	-	-	-	-	-	-
PST21_06673	-	-	-	-	-	-	-	-	-	-
PST21_17386	-	-	-	-	-	-	-	-	-	-
PST21_00109	-	-	-	-	-	-	-	-	-	-
PST21_10650	-	-	-	-	-	-	-	-	-	-
PST21_07515	-	-	-	-	-	-	-	-	-	-
PST21_11327	-	-	-	-	-	-	-	-	-	-
PST21_04584	-	-	-	-	-	-	-	-	-	-
PST21_14940	-	-	-	-	-	-	-	-	-	-
PST21_13624	-	-	-	-	-	-	-	-	-	-
PST21_05296	-	-	-	-	-	-	-	-	-	-
PST21_20398	-	-	-	-	-	-	-	-	-	-
PST21_09573	-	-	-	-	-	-	-	-	-	-
PST21_05883	-	-	-	-	-	-	-	-	-	-
PST21_05759	-	-	-	-	-	-	0	0	0	0
PST21_15175	-	-	-	-	-	-	-	-	-	-
PST21_16915	-	-	-	-	-	-	-	-	-	-
PST21_02879	-	-	-	-	-	-	-	-	-	-
PST21_05884	-	-	-	-	-	-	-	-	-	-
PST21_03669	-	-	-	-	-	-	-	-	-	-
PST21_11713	-	-	-	-	-	-	-	-	-	-
PST21_10225	-	-	-	-	-	-	-	-	-	-
PST21_08507	-	-	-	-	-	-	-	-	-	-
PST21_04503	-	-	-	-	-	-	-	-	-	-
PST21_17785	-	-	-	-	-	-	-	-	-	-
PST21_07453	-	-	-	-	-	-	-	-	-	-
PST21_03909	-	-	-	-	-	-	-	-	-	-
PST21_10505	-	-	-	-	-	-	-	-	-	-
PST21_19661	-	-	-	-	-	-	-	-	-	-
PST21_19235	-	-	-	-	-	-	0	0	0	0
PST21_02798	-	0.6221	0.2066	-	-	0.2066	-	-	0.2066	-
PST21_11542	-	0	0	0	0	-	0	0	-	-
PST21_14475	-	-	-	-	-	-	-	-	-	-
PST21_06471	-	0	0	-	-	0	-	-	0	-
PST21_04296	-	-	-	-	-	-	-	-	-	-
PST21_19637	-	-	-	-	-	-	-	-	-	-
PST21_14457	-	-	-	-	-	-	-	-	-	-
PST21_03241	-	-	-	-	-	-	-	-	-	-
PST21_18306	-	-	-	-	-	-	-	-	-	-
PST21_09191	-	-	-	-	-	-	-	-	-	-
PST21_18085	-	-	-	-	-	-	-	-	-	-
PST21_04359	-	-	-	-	-	-	-	-	-	-
PST21_03635	-	-	-	-	-	-	-	-	-	-
PST21_18918	-	-	-	-	-	-	-	-	-	-
PST21_18197	-	-	-	-	-	-	-	-	-	-
PST21_17321	-	-	-	-	-	-	-	-	-	-
PST21_14622	-	-	-	-	-	-	-	-	-	-
PST21_12142	-	-	-	-	-	-	-	-	-	-
PST21_17404	-	-	-	-	-	-	-	-	-	-
PST21_19712	-	-	-	-	-	-	-	-	-	-
PST21_14643	-	-	-	-	-	-	-	-	-	-
PST21_06668	-	-	-	-	-	-	-	-	-	-
PST21_00217	-	-	-	-	-	-	-	-	-	-
PST21_08814	-	-	-	-	-	-	-	-	-	-
PST21_20586	-	-	-	-	-	-	-	-	-	-
PST21_19145	-	-	-	-	-	-	-	-	-	-
PST21_01012	-	-	-	-	-	-	-	-	-	-
PST21_12146	-	-	-	-	-	-	-	-	-	-
PST21_09892	-	-	-	-	-	-	-	-	-	-
PST21_03658	-	-	-	-	-	-	-	-	-	-
PST21_03916	-	-	-	-	-	-	-	-	-	-
PST21_06149	-	-	-	-	-	-	-	-	-	-
PST21_05318	-	-	-	-	-	-	-	-	-	-
PST21_17681	-	-	-	-	-	-	-	-	-	-
PST21_17334	-	-	-	-	-	-	-	-	-	-
PST21_08532	-	-	-	-	-	-	-	-	-	-
PST21_12292	-	-	-	-	-	-	-	-	-	-
PST21_02213	-	-	-	-	-	-	-	-	-	-
PST21_15718	-	-	-	-	-	-	-	-	-	-
PST21_07905	-	-	-	-	-	-	-	-	-	-
PST21_17473	-	-	-	-	-	-	-	-	-	-
PST21_06637	-	-	-	-	-	-	-	-	-	-
PST21_07788	-	-	-	-	-	-	-	-	-	-
PST21_00065	-	-	-	-	-	-	-	-	-	-
PST21_17477	-	-	-	-	-	-	-	-	-	-
PST21_09433	-	-	-	-	-	-	-	-	-	-
PST21_17961	-	-	-	-	-	-	-	-	-	-
PST21_13727	-	-	-	-	-	-	-	-	-	-
PST21_13348	-	-	-	-	-	-	-	-	-	-
PST21_14743	-	-	-	-	-	-	-	-	-	-
PST21_04036	-	-	-	-	-	-	-	-	-	-
PST21_03321	-	-	-	-	-	-	-	-	-	-
PST21_04397	-	-	-	-	-	-	-	-	-	-
PST21_03886	-	-	-	-	-	-	-	-	-	-
PST21_17207	-	-	-	-	-	-	-	-	-	-
PST21_11738	-	-	-	-	-	-	-	-	-	-
PST21_12701	-	-	-	-	-	-	-	-	-	-
PST21_01436	-	-	-	-	-	-	-	-	-	-
PST21_10307	-	-	-	-	-	-	-	-	-	-
PST21_14005	-	-	-	-	-	-	-	-	-	-
PST21_07107	-	-	-	-	-	-	-	-	-	-
PST21_04773	-	-	-	-	-	-	-	-	-	-
PST21_06266	-	-	-	-	-	-	-	-	-	-
PST21_05076	-	-	-	-	-	-	-	-	-	-
PST21_20216	-	-	-	-	-	-	-	-	-	-
PST21_07158	-	0.4327	0.4327	-	-	0.4327	-	-	0.4327	-
PST21_01983	-	-	-	-	-	-	-	-	-	-
PST21_11229	-	-	-	-	-	-	-	-	-	-
PST21_10232	-	0	0	-	-	0	-	-	0	-
PST21_20345	-	-	-	-	-	-	-	-	-	-
PST21_19353	-	-	-	-	-	-	-	-	-	-
PST21_13919	-	-	-	-	-	-	-	-	-	-
PST21_11530	-	-	-	-	-	-	-	-	-	-
PST21_06337	-	-	-	-	-	-	-	-	-	-
PST21_07202	-	-	-	-	-	-	-	-	-	-
PST21_18385	-	-	-	-	-	-	-	-	-	-
PST21_04379	-	-	-	-	-	-	-	-	-	-
PST21_12600	-	-	-	-	-	-	-	-	-	-
PST21_03610	-	-	-	-	-	-	-	-	-	-
PST21_02068	-	-	-	-	-	-	-	-	-	-
PST21_16844	-	-	-	-	-	-	-	-	-	-
PST21_13788	-	-	-	-	-	-	-	-	-	-
PST21_17955	-	-	-	-	-	-	-	-	-	-
PST21_02204	-	-	-	-	-	-	-	-	-	-
PST21_10975	-	-	-	-	-	-	-	-	-	-
PST21_10609	-	-	-	-	-	-	-	-	-	-
PST21_02960	-	0	0	-	-	0	-	-	0	-
PST21_17871	-	-	-	-	-	-	-	-	-	-
PST21_12358	-	-	-	-	-	-	-	-	-	-
PST21_07535	-	-	-	-	-	-	-	-	-	-
PST21_00340	-	-	-	-	-	-	-	-	-	-
PST21_09274	-	-	-	-	-	-	-	-	-	-
PST21_06128	-	-	-	-	-	-	-	-	-	-
PST21_15740	-	-	-	-	-	-	-	-	-	-
PST21_15283	-	-	-	-	-	-	-	-	-	-
PST21_15267	-	-	-	-	-	-	-	-	-	-
PST21_15407	-	-	-	-	-	-	-	-	-	-
PST21_09815	-	-	-	-	-	-	-	-	-	-
PST21_19650	-	-	-	-	-	-	-	-	-	-
PST21_10444	-	-	-	-	-	-	-	-	-	-
PST21_19572	-	0.3316	0.3316	-	-	0.3316	-	-	0.3316	-
PST21_09529	-	-	-	-	-	-	-	-	-	-
PST21_02119	-	-	-	-	-	-	-	-	-	-
PST21_06171	-	-	-	-	-	-	-	-	-	-
PST21_12251	-	-	-	-	-	-	-	-	-	-
PST21_09895	-	-	-	-	-	-	-	-	-	-
PST21_12012	-	-	-	-	-	-	-	-	-	-
PST21_17715	-	-	-	-	-	-	-	-	-	-
PST21_15303	-	-	-	-	-	-	-	-	-	-
PST21_18882	-	-	-	-	-	-	-	-	-	-
PST21_15922	-	-	-	-	-	-	-	-	-	-
PST21_20468	-	-	-	-	-	-	-	-	-	-
PST21_02362	-	-	-	-	-	-	-	-	-	-
PST21_00288	-	0	0	-	-	0	-	-	0	-
PST21_16305	-	-	-	-	-	-	-	-	-	-
PST21_12715	-	-	-	-	-	-	-	-	-	-
PST21_13731	-	0	0	-	-	0	-	-	0.3636	-
PST21_05653	-	-	-	-	-	-	0	0	0	0
PST21_04168	-	-	-	-	-	-	-	-	-	-
PST21_13010	-	-	-	-	-	-	-	-	-	-
PST21_19393	-	-	-	-	-	-	-	-	-	-
PST21_15760	-	-	-	-	-	-	-	-	-	-
PST21_13342	-	-	-	-	-	-	-	-	-	-
PST21_06073	-	-	-	-	-	-	-	-	-	-
PST21_03692	-	-	-	-	-	-	-	-	-	-
PST21_00898	-	-	-	-	-	-	-	-	-	-
PST21_17015	-	-	-	-	-	-	-	-	-	-
PST21_07963	-	-	-	-	-	-	-	-	-	-
PST21_18002	-	-	-	-	-	-	-	-	-	-
PST21_02369	-	-	-	-	-	-	-	-	-	-
PST21_14049	-	-	-	-	-	-	-	-	-	-
PST21_03450	-	-	-	-	-	-	-	-	-	-
PST21_10818	-	-	-	-	-	-	-	-	-	-
PST21_02569	-	-	-	-	-	-	-	-	-	-
PST21_09931	-	-	-	-	-	-	-	-	-	-
PST21_16823	-	-	-	-	-	-	-	-	-	-
PST21_12205	-	-	-	-	-	-	-	-	-	-
PST21_11140	-	-	-	-	-	-	-	-	-	-
PST21_05275	-	-	-	-	-	-	-	-	-	-
PST21_02932	-	-	-	-	-	-	-	-	-	-
PST21_04005	-	-	-	-	-	-	-	-	-	-
PST21_15078	-	-	-	-	-	-	-	-	-	-
PST21_18261	-	-	-	-	-	-	-	-	-	-
PST21_14232	-	-	-	-	-	-	-	-	-	-
PST21_11971	-	-	-	-	-	-	-	-	-	-
PST21_15726	-	-	-	-	-	-	-	-	-	-
PST21_01639	-	-	-	-	-	-	-	-	-	-
PST21_02172	-	-	-	-	-	-	-	-	-	-
PST21_08071	-	-	-	-	-	-	-	-	-	-
PST21_16949	-	-	-	-	-	-	-	-	-	-
PST21_03290	-	-	-	-	-	-	-	-	-	-
PST21_13972	-	-	-	-	-	-	-	-	-	-
PST21_15523	-	-	-	-	-	-	-	-	-	-
PST21_11057	-	-	-	-	-	-	-	-	-	-
PST21_02001	-	-	-	-	-	-	-	-	-	-
PST21_18911	-	-	-	-	-	-	-	-	-	-
PST21_18278	-	-	-	-	-	-	-	-	-	-
PST21_09570	-	-	-	-	-	-	-	-	-	-
PST21_03031	-	-	-	-	-	-	-	-	-	-
PST21_16169	-	-	-	-	-	-	-	-	-	-
PST21_15487	-	-	-	-	-	-	-	-	-	-
PST21_04787	-	-	-	-	-	-	-	-	-	-
PST21_13296	-	-	-	-	-	-	-	-	-	-
PST21_10553	-	-	-	-	-	-	-	-	-	-
PST21_07576	-	-	-	-	-	-	-	-	-	-
PST21_12731	-	-	-	-	-	-	-	-	-	-
PST21_00948	-	0.4177	0.4177	-	-	0.4177	-	-	0.4177	-
PST21_18823	-	-	-	-	-	-	-	-	-	-
PST21_00912	-	-	-	-	-	-	-	-	-	-
PST21_15151	-	-	-	-	-	-	-	-	-	-
PST21_06939	-	-	-	-	-	-	-	-	-	-
PST21_06071	-	-	-	-	-	-	-	-	-	-
PST21_18905	-	-	-	-	-	-	-	-	-	-
PST21_14789	-	-	-	-	-	-	-	-	-	-
PST21_11661	-	-	-	-	-	-	-	-	-	-
PST21_07502	-	-	-	-	-	-	-	-	-	-
PST21_19683	-	-	-	-	-	-	-	-	-	-
PST21_18251	-	-	-	-	-	-	-	-	-	-
PST21_12022	-	0	0	0	0	0	0	0	0	0
PST21_01330	-	-	-	-	-	-	-	-	-	-
PST21_09177	-	-	-	-	-	-	-	-	-	-
PST21_10184	-	-	-	-	-	-	-	-	-	-
PST21_10702	-	-	-	-	-	-	-	-	-	-
PST21_10647	-	-	-	-	-	-	-	-	-	-
PST21_11921	-	-	-	-	-	-	-	-	-	-
PST21_18439	-	-	-	0.2145	0.2145	0.2145	0.4325	0.4325	0.4325	0.1441
PST21_05818	-	-	-	-	-	-	-	-	-	-
PST21_05225	-	-	-	-	-	-	-	-	-	-
PST21_18205	-	-	-	-	-	-	-	-	-	-
PST21_01135	-	-	-	-	-	-	-	-	-	-
PST21_08122	-	-	-	-	-	-	-	-	-	-
PST21_13612	-	-	-	-	-	-	-	-	-	-
PST21_08972	-	-	-	-	-	-	-	-	-	-
PST21_01162	-	-	-	-	-	-	-	-	-	-
PST21_11673	-	-	-	-	-	-	-	-	-	-
PST21_01397	-	-	-	-	-	-	-	-	-	-
PST21_11301	-	-	-	-	-	-	-	-	-	-
PST21_06592	-	-	-	-	-	-	-	-	-	-
PST21_20494	-	-	-	-	-	-	-	-	-	-
PST21_04598	-	-	-	-	-	-	-	-	-	-
PST21_00009	-	-	-	-	-	-	-	-	-	-
PST21_19621	-	-	-	-	-	-	-	-	-	-
PST21_14548	-	-	-	-	-	-	-	-	-	-
PST21_08955	-	-	-	-	-	-	-	-	-	-
PST21_02495	-	-	-	-	-	-	-	-	-	-
PST21_15144	-	-	-	-	-	-	-	-	-	-
PST21_13640	-	-	-	-	-	-	-	-	-	-
PST21_05745	-	-	-	-	-	-	-	-	-	-
PST21_00624	-	-	-	-	-	-	-	-	-	-
PST21_18037	-	-	-	-	-	-	-	-	-	-
PST21_17175	-	-	-	-	-	-	-	-	-	-
PST21_16776	-	0	0	0	0	0	-	-	0	0
PST21_00269	-	-	-	-	-	-	-	-	-	-
PST21_12099	-	-	-	-	-	-	-	-	-	-
PST21_09468	-	-	-	-	-	-	-	-	-	-
PST21_04229	-	-	-	-	-	-	-	-	-	-
PST21_08062	-	-	-	-	-	-	-	-	-	-
PST21_17566	-	-	-	-	-	-	-	-	-	-
PST21_13482	-	-	-	-	-	-	-	-	-	-
PST21_13400	-	-	-	0.3662	0.3662	0.3662	0	0	0	-
PST21_08233	-	-	-	-	-	-	-	-	-	-
PST21_13431	-	-	-	-	-	-	-	-	-	-
PST21_10955	-	-	-	-	-	-	-	-	-	-
PST21_14383	-	-	-	-	-	-	-	-	-	-
PST21_11600	-	-	-	-	-	-	-	-	-	-
PST21_01303	-	-	-	-	-	-	-	-	-	-
PST21_11862	-	-	-	-	-	-	-	-	-	-
PST21_17050	-	-	-	-	-	-	-	-	-	-
PST21_00499	-	-	-	-	-	-	-	-	-	-
PST21_17002	-	-	-	-	-	-	-	-	-	-
PST21_11427	-	-	-	-	-	-	-	-	-	-
PST21_17836	-	-	-	0	0	0	-	-	-	0
PST21_15859	-	-	-	-	-	-	-	-	-	-
PST21_13473	-	-	-	-	-	-	-	-	-	-
PST21_14604	-	-	-	-	-	-	-	-	-	-
PST21_09929	-	-	-	-	-	-	-	-	-	-
PST21_17341	-	-	-	-	-	-	-	-	-	-
PST21_01657	-	-	-	-	-	-	-	-	-	-
PST21_02267	-	-	-	-	-	-	-	-	-	-
PST21_01929	-	-	-	-	-	-	-	-	-	-
PST21_00544	-	-	-	-	-	-	-	-	-	-
PST21_09054	-	1.2202	1.2202	-	-	1.2202	-	-	1.2202	-
PST21_09668	-	-	-	-	-	-	-	-	-	-
PST21_15457	-	-	-	-	-	-	-	-	-	-
PST21_03665	-	-	-	-	-	-	-	-	-	-
PST21_07578	-	-	-	-	-	-	-	-	-	-
PST21_04195	-	-	-	-	-	-	-	-	-	-
PST21_08060	-	-	-	-	-	-	-	-	-	-
PST21_19833	-	-	-	-	-	-	-	-	-	-
PST21_01064	-	-	-	-	-	-	-	-	-	-
PST21_00164	-	-	-	-	-	-	-	-	-	-
PST21_15625	-	-	-	-	-	-	-	-	-	-
PST21_06900	-	-	-	-	-	-	-	-	-	-
PST21_06267	-	-	-	-	-	-	-	-	-	-
PST21_11328	-	-	-	-	-	-	-	-	-	-
PST21_08551	-	-	-	-	-	-	-	-	-	-
PST21_16598	-	-	-	-	-	-	-	-	-	-
PST21_04686	-	-	-	-	-	-	-	-	-	-
PST21_19343	-	-	-	-	-	-	-	-	-	-
PST21_08194	-	-	-	-	-	-	-	-	-	-
PST21_11585	-	-	-	-	-	-	-	-	-	-
PST21_07596	-	-	-	-	-	-	-	-	-	-
PST21_13780	-	-	-	-	-	-	-	-	-	-
PST21_09231	-	-	-	0	0.2045	0	-	-	-	0.2045
PST21_03948	-	-	-	-	-	-	-	-	-	-
PST21_07706	-	-	-	-	-	-	0	0	0	0
PST21_14889	-	-	-	-	-	-	-	-	-	-
PST21_14809	-	-	-	-	-	-	-	-	-	-
PST21_04245	-	-	-	-	-	-	-	-	-	-
PST21_04615	-	-	-	-	-	-	-	-	-	-
PST21_00323	-	-	-	-	-	-	-	-	-	-
PST21_14425	-	-	-	-	-	-	-	-	-	-
PST21_16095	-	-	-	-	-	-	-	-	-	-
PST21_19050	-	-	-	-	-	-	-	-	-	-
PST21_08828	-	-	-	-	-	-	-	-	-	-
PST21_17530	-	-	-	-	-	-	-	-	-	-
PST21_04574	-	-	-	-	-	-	-	-	-	-
PST21_18875	-	-	-	-	-	-	-	-	-	-
PST21_07600	-	-	-	-	-	-	-	-	-	-
PST21_17068	-	-	-	-	-	-	-	-	-	-
PST21_02067	-	-	-	-	-	-	-	-	-	-
PST21_10412	-	-	-	-	-	-	-	-	-	-
PST21_01455	-	-	-	-	-	-	-	-	-	-
PST21_19388	-	-	-	-	-	-	-	-	-	-
PST21_04070	-	-	-	-	-	-	-	-	-	-
PST21_12411	-	-	-	-	-	-	-	-	-	-
PST21_01739	-	-	-	-	-	-	-	-	-	-
PST21_15613	-	-	-	-	-	-	-	-	-	-
PST21_13481	-	-	-	-	-	-	-	-	-	-
PST21_13463	-	-	-	-	-	-	-	-	-	-
PST21_05744	-	-	-	-	-	-	-	-	-	-
PST21_17943	-	-	-	-	-	-	-	-	-	-
PST21_02255	-	-	-	-	-	-	-	-	-	-
PST21_15272	-	-	-	-	-	-	-	-	-	-
PST21_08097	-	-	-	-	-	-	-	-	-	-
PST21_17066	-	-	-	-	-	-	-	-	-	-
PST21_13022	-	-	-	-	-	-	-	-	-	-
PST21_17449	-	-	-	-	-	-	-	-	-	-
PST21_12673	-	-	-	-	-	-	-	-	-	-
PST21_05678	-	-	-	-	-	-	-	-	-	-
PST21_19032	-	-	-	-	-	-	-	-	-	-
PST21_01341	-	-	-	-	-	-	-	-	-	-
PST21_08765	-	-	-	-	-	-	-	-	-	-
PST21_18976	-	-	-	-	-	-	-	-	-	-
PST21_02858	-	-	-	-	-	-	-	-	-	-
PST21_06207	-	-	-	-	-	-	-	-	-	-
PST21_09826	-	-	-	-	-	-	-	-	-	-
PST21_17384	-	-	-	0	0	0	-	-	-	0
PST21_12351	-	-	-	-	-	-	-	-	-	-
PST21_16308	-	-	-	-	-	-	-	-	-	-
PST21_14398	-	-	-	-	-	-	-	-	-	-
PST21_19118	-	-	-	-	-	-	-	-	-	-
PST21_00076	-	-	-	-	-	-	-	-	-	-
PST21_03339	-	-	-	-	-	-	-	-	-	-
PST21_12551	-	-	-	-	-	-	-	-	-	-
PST21_16703	-	-	-	-	-	-	-	-	-	-
PST21_02739	-	-	-	-	-	-	-	-	-	-
PST21_14708	-	-	-	-	-	-	-	-	-	-
PST21_10898	-	-	-	-	-	-	-	-	-	-
PST21_14972	-	-	-	-	-	-	-	-	-	-
[truncated: 18,365 more rows]

## Sheet: PST-130
Gene ID	PST-21 vs. PST-130	PST-43 vs. PST-130	PST-43 vs. PST-21	PST-0821 vs. PST-130	PST-0821 vs. PST-21	PST-0821 vs. PST-43	PST-877 vs. PST-130	PST-877 vs. PST-21	PST-877 vs. PST-43	PST-877 vs. PST-0821
PST130_02103	-	-	-	-	-	-	-	-	-	-
PST130_13388	-	-	-	-	-	-	-	-	-	-
PST130_17077	-	-	-	-	-	-	-	-	-	-
PST130_15195	-	-	-	-	-	-	-	-	-	-
PST130_14595	-	-	-	-	-	-	-	-	-	-
PST130_12191	-	-	-	-	-	-	-	-	-	-
PST130_09615	-	-	-	-	-	-	-	-	-	-
PST130_03448	-	-	-	-	-	-	-	-	-	-
PST130_13914	-	-	-	-	-	-	-	-	-	-
PST130_05110	-	-	-	-	-	-	-	-	-	-
PST130_13896	-	-	-	-	-	-	-	-	-	-
PST130_17308	-	-	-	-	-	-	-	-	-	-
PST130_00464	-	-	-	-	-	-	-	-	-	-
PST130_04630	-	-	-	-	-	-	-	-	-	-
PST130_12385	-	-	-	-	-	-	-	-	-	-
PST130_05957	-	-	-	-	-	-	-	-	-	-
PST130_00163	-	0	0	0	0	-	0	0	-	-
PST130_01322	-	-	-	-	-	-	-	-	-	-
PST130_14199	-	-	-	-	-	-	-	-	-	-
PST130_11724	-	-	-	-	-	-	-	-	-	-
PST130_04022	-	-	-	-	-	-	-	-	-	-
PST130_14112	-	-	-	-	-	-	-	-	-	-
PST130_01834	-	-	-	-	-	-	-	-	-	-
PST130_14898	-	-	-	-	-	-	-	-	-	-
PST130_17792	-	-	-	-	-	-	-	-	-	-
PST130_00957	-	-	-	-	-	-	-	-	-	-
PST130_08981	-	-	-	-	-	-	-	-	-	-
PST130_10497	-	-	-	-	-	-	-	-	-	-
PST130_08032	-	-	-	-	-	-	-	-	-	-
PST130_01407	-	-	-	-	-	-	-	-	-	-
PST130_09649	-	-	-	-	-	-	-	-	-	-
PST130_08567	-	-	-	-	-	-	-	-	-	-
PST130_06159	-	-	-	-	-	-	-	-	-	-
PST130_05926	-	-	-	-	-	-	-	-	-	-
PST130_17358	-	-	-	-	-	-	-	-	-	-
PST130_13730	-	-	-	-	-	-	-	-	-	-
PST130_08935	-	-	-	-	-	-	-	-	-	-
PST130_01475	-	-	-	-	-	-	-	-	-	-
PST130_14069	-	-	-	-	-	-	-	-	-	-
PST130_02422	-	-	-	-	-	-	-	-	-	-
PST130_01205	-	-	-	-	-	-	-	-	-	-
PST130_16660	-	-	-	-	-	-	-	-	-	-
PST130_16532	-	-	-	-	-	-	-	-	-	-
PST130_15907	-	-	-	-	-	-	-	-	-	-
PST130_17989	-	-	-	-	-	-	-	-	-	-
PST130_05218	-	-	-	-	-	-	-	-	-	-
PST130_11654	-	-	-	-	-	-	-	-	-	-
PST130_12360	-	-	-	-	-	-	-	-	-	-
PST130_12059	-	-	-	-	-	-	-	-	-	-
PST130_14101	-	-	-	-	-	-	-	-	-	-
PST130_17968	-	-	-	-	-	-	-	-	-	-
PST130_04495	-	-	-	-	-	-	-	-	-	-
PST130_00132	-	-	-	-	-	-	-	-	-	-
PST130_05603	-	-	-	-	-	-	-	-	-	-
PST130_03989	-	-	-	-	-	-	-	-	-	-
PST130_00586	-	-	-	-	-	-	-	-	-	-
PST130_02341	-	-	-	-	-	-	-	-	-	-
PST130_13492	0.2305	0.2305	-	-	0.2305	0.2305	0.2305	-	-	0.2305
PST130_09443	-	-	-	0	0	0	-	-	-	0
PST130_05458	-	-	-	-	-	-	-	-	-	-
PST130_15553	-	-	-	-	-	-	-	-	-	-
PST130_08146	-	-	-	-	-	-	-	-	-	-
PST130_02660	-	-	-	-	-	-	-	-	-	-
PST130_16376	-	-	-	-	-	-	-	-	-	-
PST130_10951	-	-	-	-	-	-	-	-	-	-
PST130_06414	-	-	-	-	-	-	-	-	-	-
PST130_16753	-	-	-	-	-	-	-	-	-	-
PST130_03929	-	0	0	0.1228	0.1228	0.0909	0	0	0	0.0915
PST130_03024	-	-	-	-	-	-	-	-	-	-
PST130_04993	-	-	-	-	-	-	-	-	-	-
PST130_03334	-	-	-	-	-	-	-	-	-	-
PST130_02781	-	-	-	-	-	-	-	-	-	-
PST130_11110	-	-	-	-	-	-	-	-	-	-
PST130_08459	-	-	-	-	-	-	-	-	-	-
PST130_07672	-	-	-	-	-	-	-	-	-	-
PST130_06950	-	-	-	-	-	-	-	-	-	-
PST130_17507	-	-	-	-	-	-	-	-	-	-
PST130_16073	-	-	-	-	-	-	-	-	-	-
PST130_11719	-	-	-	-	-	-	-	-	-	-
PST130_07718	-	-	-	-	-	-	-	-	-	-
PST130_06553	-	-	-	-	-	-	-	-	-	-
PST130_07631	-	-	-	-	-	-	-	-	-	-
PST130_06877	-	-	-	-	-	-	-	-	-	-
PST130_03360	-	-	-	-	-	-	-	-	-	-
PST130_02584	-	-	-	-	-	-	-	-	-	-
PST130_11558	-	-	-	-	-	-	-	-	-	-
PST130_11359	-	-	-	-	-	-	-	-	-	-
PST130_06538	-	-	-	-	-	-	-	-	-	-
PST130_05803	-	-	-	0	0.3934	0	-	-	-	0
PST130_17331	-	-	-	-	-	-	-	-	-	-
PST130_14768	-	-	-	-	-	-	-	-	-	-
PST130_11888	-	-	-	-	-	-	-	-	-	-
PST130_11542	-	0.2197	0.2197	0	0	0.4396	0.2197	0.2197	-	0.4396
PST130_07359	-	-	-	-	-	-	-	-	-	-
PST130_12718	0	-	0	-	0	-	0	0	0	0
PST130_01174	-	0	0	0	0	-	0	0	0	0
PST130_04846	-	-	-	-	-	-	-	-	-	-
PST130_01790	-	-	-	-	-	-	-	-	-	-
PST130_13035	-	-	-	-	-	-	-	-	-	-
PST130_13555	-	-	-	-	-	-	-	-	-	-
PST130_08998	-	-	-	-	-	-	-	-	-	-
PST130_14429	-	-	-	-	-	-	-	-	-	-
PST130_07975	-	-	-	-	-	-	-	-	-	-
PST130_10589	-	-	-	-	-	-	-	-	-	-
PST130_06465	-	-	-	-	-	-	-	-	-	-
PST130_09144	-	-	-	-	-	-	-	-	-	-
PST130_16578	-	2.7867	2.7867	-	-	2.2997	-	-	3.7426	-
PST130_07916	-	-	-	-	-	-	-	-	-	-
PST130_07611	-	0	0	-	-	0	0	0	0	0
PST130_17476	-	-	-	-	-	-	-	-	-	-
PST130_02398	-	-	-	-	-	-	-	-	-	-
PST130_03649	-	-	-	-	-	-	-	-	-	-
PST130_14250	-	-	-	-	-	-	-	-	-	-
PST130_14897	-	-	-	-	-	-	-	-	-	-
PST130_06458	-	-	-	-	-	-	-	-	-	-
PST130_04626	-	-	-	-	-	-	-	-	-	-
PST130_12082	-	-	-	-	-	-	-	-	-	-
PST130_03808	-	-	-	-	-	-	-	-	-	-
PST130_05909	-	-	-	-	-	-	-	-	-	-
PST130_17990	-	-	-	-	-	-	-	-	-	-
PST130_10580	-	-	-	-	-	-	-	-	-	-
PST130_05180	-	-	-	-	-	-	-	-	-	-
PST130_00184	-	-	-	-	-	-	-	-	-	-
PST130_12958	-	-	-	-	-	-	-	-	-	-
PST130_11382	-	-	-	-	-	-	-	-	-	-
PST130_10806	-	-	-	-	-	-	-	-	-	-
PST130_17357	-	-	-	-	-	-	-	-	-	-
PST130_11691	-	-	-	-	-	-	-	-	-	-
PST130_15940	-	-	-	-	-	-	-	-	-	-
PST130_14471	-	-	-	-	-	-	-	-	-	-
PST130_07319	-	-	-	-	-	-	-	-	-	-
PST130_03884	-	-	-	-	-	-	-	-	-	-
PST130_07545	-	-	-	-	-	-	-	-	-	-
PST130_05920	-	-	-	-	-	-	-	-	-	-
PST130_14417	-	-	-	-	-	-	-	-	-	-
PST130_01528	0.411	-	0.411	-	0.411	-	-	0.411	-	-
PST130_04570	-	-	-	-	-	-	-	-	-	-
PST130_03353	-	-	-	-	-	-	-	-	-	-
PST130_11913	-	-	-	-	-	-	-	-	-	-
PST130_03835	-	-	-	-	-	-	-	-	-	-
PST130_15593	0	-	0	-	0	-	-	0	-	-
PST130_16893	-	-	-	-	-	-	-	-	-	-
PST130_07430	-	-	-	-	-	-	-	-	-	-
PST130_13807	-	-	-	-	-	-	-	-	-	-
PST130_10368	-	-	-	-	-	-	-	-	-	-
PST130_09601	-	-	-	-	-	-	-	-	-	-
PST130_02359	-	-	-	-	-	-	-	-	-	-
PST130_01019	-	-	-	-	-	-	-	-	-	-
PST130_03589	-	-	-	-	-	-	-	-	-	-
PST130_02246	-	-	-	-	-	-	0	0	0	0
PST130_04854	-	-	-	-	-	-	-	-	-	-
PST130_09931	-	-	-	-	-	-	-	-	-	-
PST130_06795	-	-	-	-	-	-	-	-	-	-
PST130_03264	-	-	-	-	-	-	-	-	-	-
PST130_05405	-	-	-	-	-	-	-	-	-	-
PST130_03578	-	-	-	-	-	-	-	-	-	-
PST130_04774	-	-	-	-	-	-	-	-	-	-
PST130_17084	-	-	-	-	-	-	-	-	-	-
PST130_13534	-	-	-	-	-	-	-	-	-	-
PST130_12740	-	-	-	-	-	-	-	-	-	-
PST130_00684	-	-	-	-	-	-	-	-	-	-
PST130_15062	-	-	-	-	-	-	-	-	-	-
PST130_14446	-	-	-	-	-	-	-	-	-	-
PST130_17120	-	-	-	-	-	-	-	-	-	-
PST130_17011	-	-	-	-	-	-	-	-	-	-
PST130_09338	-	-	-	-	-	-	-	-	-	-
PST130_05312	-	-	-	-	-	-	-	-	-	-
PST130_16685	-	-	-	-	-	-	-	-	-	-
PST130_09500	-	-	-	-	-	-	-	-	-	-
PST130_05204	-	-	-	-	-	-	-	-	-	-
PST130_12016	-	-	-	-	-	-	-	-	-	-
PST130_14063	-	-	-	-	-	-	-	-	-	-
PST130_12022	-	-	-	-	-	-	-	-	-	-
PST130_09438	-	-	-	-	-	-	-	-	-	-
PST130_04568	-	-	-	-	-	-	-	-	-	-
PST130_09605	-	-	-	-	-	-	-	-	-	-
PST130_01864	-	-	-	-	-	-	-	-	-	-
PST130_00683	-	-	-	-	-	-	-	-	-	-
PST130_00728	1.5549	-	1.5549	-	1.5549	-	-	1.5549	-	-
PST130_03145	-	-	-	-	-	-	-	-	-	-
PST130_01776	-	-	-	-	-	-	-	-	-	-
PST130_00454	-	-	-	-	-	-	0	0	0	0
PST130_05830	-	-	-	-	-	-	-	-	-	-
PST130_04616	-	-	-	-	-	-	-	-	-	-
PST130_17376	-	-	-	-	-	-	-	-	-	-
PST130_09836	-	-	-	-	-	-	-	-	-	-
PST130_06181	-	-	-	-	-	-	-	-	-	-
PST130_17810	-	-	-	-	-	-	-	-	-	-
PST130_14742	-	-	-	-	-	-	0	0	0	0
PST130_06661	-	-	-	-	-	-	-	-	-	-
PST130_08133	-	-	-	-	-	-	-	-	-	-
PST130_10982	-	-	-	-	-	-	-	-	-	-
PST130_09227	-	-	-	-	-	-	-	-	-	-
PST130_06349	-	-	-	-	-	-	-	-	-	-
PST130_16706	-	-	-	-	-	-	-	-	-	-
PST130_14585	-	-	-	-	-	-	-	-	-	-
PST130_11299	-	-	-	-	-	-	-	-	-	-
PST130_05986	-	-	-	-	-	-	-	-	-	-
PST130_04097	-	-	-	-	-	-	-	-	-	-
PST130_12999	-	-	-	-	-	-	-	-	-	-
PST130_01196	-	-	-	-	-	-	-	-	-	-
PST130_14223	-	-	-	-	-	-	-	-	-	-
PST130_01876	-	-	-	-	-	-	-	-	-	-
PST130_08978	-	-	-	-	-	-	-	-	-	-
PST130_06626	-	-	-	-	-	-	-	-	-	-
PST130_17614	-	-	-	-	-	-	-	-	-	-
PST130_14853	-	-	-	-	-	-	-	-	-	-
PST130_14632	-	-	-	-	-	-	-	-	-	-
PST130_02400	-	-	-	-	-	-	-	-	-	-
PST130_13074	-	-	-	-	-	-	-	-	-	-
PST130_09970	-	-	-	-	-	-	-	-	-	-
PST130_15346	0	-	0	-	0	-	-	0	-	-
PST130_02291	-	-	-	-	-	-	-	-	-	-
PST130_08592	-	-	-	-	-	-	-	-	-	-
PST130_09993	-	-	-	-	-	-	-	-	-	-
PST130_11226	-	-	-	-	-	-	-	-	-	-
PST130_09468	-	0.1914	0.1914	0.1914	0.1914	-	0.3854	0.3854	0	0
PST130_03557	-	-	-	0	0	0	-	-	-	0
PST130_05759	-	-	-	-	-	-	-	-	-	-
PST130_11278	-	-	-	-	-	-	-	-	-	-
PST130_05486	-	-	-	-	-	-	-	-	-	-
PST130_14769	-	-	-	-	-	-	-	-	-	-
PST130_03231	-	0.1361	0.1361	0.163	0.163	0.2045	0.0679	0.0679	0.2727	0.4098
PST130_08418	-	-	-	-	-	-	-	-	-	-
PST130_06147	-	-	-	-	-	-	-	-	-	-
PST130_05119	-	-	-	-	-	-	-	-	-	-
PST130_15073	-	-	-	-	-	-	-	-	-	-
PST130_06095	-	0.4765	0.4765	0.3604	0.3604	0.5355	0	0	0.7142	-
PST130_03171	-	-	-	-	-	-	-	-	-	-
PST130_02344	-	-	-	-	-	-	-	-	-	-
PST130_06200	-	-	-	-	-	-	-	-	-	-
PST130_14944	-	-	-	-	-	-	-	-	-	-
PST130_04633	-	-	-	-	-	-	-	-	-	-
PST130_10260	-	-	-	-	-	-	-	-	-	-
PST130_17739	-	-	-	-	-	-	-	-	-	-
PST130_06490	-	-	-	-	-	-	-	-	-	-
PST130_09783	-	-	-	-	-	-	-	-	-	-
PST130_09741	-	-	-	-	-	-	-	-	-	-
PST130_17735	-	-	-	-	-	-	-	-	-	-
PST130_17168	-	-	-	-	-	-	-	-	-	-
PST130_06431	-	-	-	-	-	-	-	-	-	-
PST130_13250	-	-	-	-	-	-	-	-	-	-
PST130_13027	-	-	-	-	-	-	-	-	-	-
PST130_05319	-	-	-	-	-	-	-	-	-	-
PST130_10801	-	0.5321	0.5321	0.7087	0.7087	0.3574	0	0	0.2648	0.2355
PST130_11931	-	-	-	-	-	-	-	-	-	-
PST130_04795	-	-	-	-	-	-	-	-	-	-
PST130_00948	-	-	-	-	-	-	-	-	-	-
PST130_08873	-	-	-	-	-	-	-	-	-	-
PST130_05388	-	-	-	-	-	-	0	0	0	0
PST130_16512	-	-	-	-	-	-	-	-	-	-
PST130_06454	-	0	0	0	0	0	0	0	0	0
PST130_10166	-	-	-	-	-	-	-	-	-	-
PST130_07621	-	0	0	0	0	-	-	-	0	0
PST130_10401	-	-	-	-	-	-	-	-	-	-
PST130_05571	-	-	-	-	-	-	-	-	-	-
PST130_04895	-	-	-	-	-	-	-	-	-	-
PST130_14875	-	-	-	-	-	-	-	-	-	-
PST130_09596	-	-	-	-	-	-	-	-	-	-
PST130_02640	-	-	-	-	-	-	-	-	-	-
PST130_04178	-	-	-	-	-	-	-	-	-	-
PST130_09633	-	-	-	-	-	-	-	-	-	-
PST130_07219	-	-	-	-	-	-	-	-	-	-
PST130_02427	-	-	-	-	-	-	-	-	-	-
PST130_13863	-	-	-	-	-	-	-	-	-	-
PST130_14929	-	-	-	-	-	-	-	-	-	-
PST130_13016	-	-	-	-	-	-	-	-	-	-
PST130_13268	-	-	-	-	-	-	-	-	-	-
PST130_08040	-	-	-	-	-	-	-	-	-	-
PST130_03436	-	-	-	-	-	-	-	-	-	-
PST130_17679	-	-	-	-	-	-	-	-	-	-
PST130_18144	-	-	-	-	-	-	-	-	-	-
PST130_01753	-	-	-	-	-	-	-	-	-	-
PST130_17983	-	-	-	-	-	-	-	-	-	-
PST130_17184	-	-	-	-	-	-	-	-	-	-
PST130_07733	-	-	-	-	-	-	-	-	-	-
PST130_02447	-	-	-	-	-	-	-	-	-	-
PST130_16561	-	-	-	-	-	-	-	-	-	-
PST130_05552	-	-	-	-	-	-	-	-	-	-
PST130_11816	-	-	-	-	-	-	-	-	-	-
PST130_05041	-	-	-	-	-	-	-	-	-	-
PST130_17855	-	-	-	-	-	-	-	-	-	-
PST130_09084	-	0	0	-	-	0	0	0	-	0
PST130_06114	-	-	-	-	-	-	-	-	-	-
PST130_12444	-	-	-	-	-	-	-	-	-	-
PST130_02287	-	-	-	-	-	-	-	-	-	-
PST130_05698	-	-	-	-	-	-	-	-	-	-
PST130_15492	-	-	-	0	0	0	-	-	-	0
PST130_13048	-	-	-	-	-	-	-	-	-	-
PST130_09844	-	-	-	-	-	-	-	-	-	-
PST130_07597	-	-	-	-	-	-	-	-	-	-
PST130_02627	-	-	-	-	-	-	-	-	-	-
PST130_05274	-	-	-	-	-	-	-	-	-	-
PST130_08225	-	-	-	-	-	-	-	-	-	-
PST130_01785	-	-	-	-	-	-	-	-	-	-
PST130_14035	-	-	-	-	-	-	-	-	-	-
PST130_01484	-	-	-	-	-	-	-	-	-	-
PST130_00766	0.286	-	0.1907	-	0.286	-	-	0.0953	-	-
PST130_11683	-	-	-	-	-	-	-	-	-	-
PST130_10347	-	-	-	-	-	-	-	-	-	-
PST130_03217	-	-	-	-	-	-	-	-	-	-
PST130_10700	-	-	-	-	-	-	-	-	-	-
PST130_13392	-	0.261	0.261	0.3286	0.3286	0	0.2896	0.2896	0.4389	0.2195
PST130_13328	-	-	-	-	-	-	-	-	-	-
PST130_04529	-	-	-	-	-	-	0	0	0	0
PST130_04726	-	-	-	-	-	-	-	-	-	-
PST130_00357	-	-	-	-	-	-	-	-	-	-
PST130_17161	-	-	-	-	-	-	-	-	-	-
PST130_07553	0.1012	-	0.1012	-	0.1012	-	-	0.1012	-	-
PST130_09150	-	-	-	-	-	-	-	-	-	-
PST130_13393	-	-	-	-	-	-	-	-	-	-
PST130_08947	-	-	-	-	-	-	-	-	-	-
PST130_05723	-	-	-	-	-	-	-	-	-	-
PST130_01368	-	-	-	-	-	-	-	-	-	-
PST130_00165	-	-	-	-	-	-	-	-	-	-
PST130_09212	-	-	-	-	-	-	-	-	-	-
PST130_01740	-	-	-	-	-	-	-	-	-	-
PST130_10871	-	-	-	-	-	-	-	-	-	-
PST130_04240	-	-	-	-	-	-	-	-	-	-
PST130_05649	-	-	-	-	-	-	-	-	-	-
PST130_17359	-	-	-	-	-	-	-	-	-	-
PST130_13848	-	-	-	-	-	-	-	-	-	-
PST130_06398	-	-	-	-	-	-	-	-	-	-
PST130_03327	-	-	-	-	-	-	-	-	-	-
PST130_14604	-	-	-	-	-	-	-	-	-	-
PST130_13551	-	-	-	-	-	-	-	-	-	-
PST130_02729	-	-	-	-	-	-	-	-	-	-
PST130_00478	-	-	-	-	-	-	-	-	-	-
PST130_06146	-	-	-	-	-	-	-	-	-	-
PST130_16676	-	-	-	-	-	-	-	-	-	-
PST130_13195	-	-	-	-	-	-	-	-	-	-
PST130_10322	-	-	-	-	-	-	-	-	-	-
PST130_17316	-	-	-	-	-	-	-	-	-	-
PST130_03966	-	-	-	-	-	-	-	-	-	-
PST130_11124	-	-	-	-	-	-	-	-	-	-
PST130_03932	-	-	-	-	-	-	-	-	-	-
PST130_00775	-	-	-	-	-	-	-	-	-	-
PST130_13061	-	-	-	-	-	-	-	-	-	-
PST130_09352	-	-	-	-	-	-	-	-	-	-
PST130_06493	-	-	-	-	-	-	-	-	-	-
PST130_16011	-	-	-	-	-	-	-	-	-	-
PST130_00623	-	-	-	-	-	-	-	-	-	-
PST130_02817	-	-	-	-	-	-	-	-	-	-
PST130_08659	-	-	-	-	-	-	-	-	-	-
PST130_02947	-	-	-	-	-	-	-	-	-	-
PST130_13137	-	-	-	-	-	-	-	-	-	-
PST130_06863	-	-	-	-	-	-	-	-	-	-
PST130_03128	0	0	-	0	-	-	0	-	-	-
PST130_03431	-	-	-	-	-	-	-	-	-	-
PST130_15425	-	-	-	-	-	-	-	-	-	-
PST130_17036	-	-	-	-	-	-	-	-	-	-
PST130_11207	-	-	-	-	-	-	-	-	-	-
PST130_09911	-	-	-	-	-	-	-	-	-	-
PST130_00318	-	-	-	-	-	-	-	-	-	-
PST130_07480	-	-	-	-	-	-	-	-	-	-
PST130_14205	-	-	-	-	-	-	-	-	-	-
PST130_09856	-	-	-	-	-	-	-	-	-	-
PST130_07391	-	-	-	-	-	-	-	-	-	-
PST130_12645	-	-	-	-	-	-	-	-	-	-
PST130_12209	-	-	-	-	-	-	0	0	0	0
PST130_05848	-	-	-	-	-	-	-	-	-	-
PST130_04980	-	-	-	-	-	-	-	-	-	-
PST130_03337	-	-	-	-	-	-	-	-	-	-
PST130_10270	-	-	-	-	-	-	-	-	-	-
PST130_05965	-	-	-	-	-	-	-	-	-	-
PST130_14275	-	-	-	-	-	-	-	-	-	-
PST130_14404	-	-	-	-	-	-	-	-	-	-
PST130_14817	-	-	-	-	-	-	-	-	-	-
PST130_00906	-	-	-	-	-	-	-	-	-	-
PST130_02090	-	-	-	-	-	-	-	-	-	-
PST130_14214	-	-	-	-	-	-	-	-	-	-
PST130_08635	-	-	-	-	-	-	-	-	-	-
PST130_17811	-	-	-	-	-	-	-	-	-	-
PST130_07608	-	-	-	-	-	-	-	-	-	-
PST130_00592	-	-	-	-	-	-	-	-	-	-
PST130_16858	-	-	-	-	-	-	-	-	-	-
PST130_13691	-	-	-	-	-	-	-	-	-	-
PST130_00841	-	-	-	-	-	-	-	-	-	-
PST130_06818	-	-	-	-	-	-	-	-	-	-
PST130_11127	-	-	-	-	-	-	-	-	-	-
PST130_03087	-	-	-	-	-	-	-	-	-	-
PST130_09162	-	-	-	-	-	-	-	-	-	-
PST130_00566	-	-	-	-	-	-	-	-	-	-
PST130_17936	-	-	-	-	-	-	-	-	-	-
PST130_09894	-	-	-	-	-	-	-	-	-	-
PST130_00139	-	-	-	-	-	-	-	-	-	-
PST130_10735	-	-	-	-	-	-	-	-	-	-
PST130_13550	-	-	-	-	-	-	-	-	-	-
PST130_05739	-	-	-	-	-	-	-	-	-	-
PST130_15903	-	-	-	-	-	-	-	-	-	-
PST130_11409	-	-	-	-	-	-	-	-	-	-
PST130_01622	-	-	-	-	-	-	0.2075	0.2075	0.2075	0.2075
PST130_04006	-	-	-	-	-	-	-	-	-	-
PST130_09293	-	-	-	-	-	-	-	-	-	-
PST130_11783	-	-	-	-	-	-	-	-	-	-
PST130_17773	-	-	-	-	-	-	0.4201	0.4201	0.4201	0.4201
PST130_04567	-	-	-	-	-	-	-	-	-	-
PST130_11395	-	-	-	-	-	-	-	-	-	-
PST130_10496	-	-	-	-	-	-	-	-	-	-
PST130_15445	-	-	-	-	-	-	-	-	-	-
PST130_12867	-	-	-	-	-	-	-	-	-	-
PST130_17929	-	0	0	0	0	-	0	0	-	-
PST130_16427	-	-	-	-	-	-	-	-	-	-
PST130_12310	-	-	-	-	-	-	-	-	-	-
PST130_05144	-	-	-	-	-	-	-	-	-	-
PST130_02219	-	-	-	0	0	0	0	0	0	0
PST130_17046	-	-	-	-	-	-	-	-	-	-
PST130_03034	-	-	-	-	-	-	-	-	-	-
PST130_02284	-	-	-	-	-	-	-	-	-	-
PST130_05174	-	-	-	-	-	-	-	-	-	-
PST130_10364	-	-	-	-	-	-	-	-	-	-
PST130_07059	-	-	-	-	-	-	-	-	-	-
PST130_14392	-	-	-	-	-	-	-	-	-	-
PST130_13276	-	-	-	-	-	-	-	-	-	-
PST130_08968	-	-	-	0	0	0	-	-	-	0
PST130_06313	-	-	-	0	0	0	-	-	-	0
PST130_02851	-	-	-	-	-	-	-	-	-	-
PST130_14749	-	-	-	-	-	-	-	-	-	-
PST130_04422	-	-	-	-	-	-	-	-	-	-
PST130_02675	-	-	-	-	-	-	-	-	-	-
PST130_08538	-	-	-	-	-	-	0	0	0	0
PST130_15741	-	-	-	-	-	-	-	-	-	-
PST130_05726	-	-	-	-	-	-	-	-	-	-
PST130_03785	-	-	-	-	-	-	0	0	0	0
PST130_12587	-	-	-	-	-	-	-	-	-	-
PST130_16599	-	-	-	-	-	-	-	-	-	-
PST130_14032	-	-	-	-	-	-	-	-	-	-
PST130_10040	-	-	-	-	-	-	-	-	-	-
PST130_11268	-	-	-	-	-	-	-	-	-	-
PST130_04119	-	-	-	-	-	-	-	-	-	-
PST130_00277	-	-	-	-	-	-	-	-	-	-
PST130_09600	-	-	-	0.2281	0.2281	0.2281	-	-	-	0.2281
PST130_17502	-	-	-	-	-	-	-	-	-	-
PST130_01379	-	-	-	-	-	-	-	-	-	-
PST130_07204	-	-	-	-	-	-	-	-	-	-
PST130_13686	-	-	-	-	-	-	-	-	-	-
PST130_09129	-	-	-	-	-	-	-	-	-	-
PST130_04685	-	-	-	-	-	-	-	-	-	-
PST130_02730	-	-	-	-	-	-	-	-	-	-
PST130_08816	-	-	-	-	-	-	-	-	-	-
PST130_01682	-	-	-	0.4308	0.4308	0.4308	0	0	0	-
PST130_09924	-	-	-	-	-	-	-	-	-	-
PST130_17439	-	-	-	-	-	-	-	-	-	-
PST130_11478	-	-	-	-	-	-	-	-	-	-
PST130_04872	-	-	-	-	-	-	-	-	-	-
PST130_13490	-	0	0	0	0	-	-	-	0	0
PST130_16496	-	-	-	-	-	-	-	-	-	-
PST130_09827	-	-	-	-	-	-	-	-	-	-
PST130_10131	-	-	-	-	-	-	-	-	-	-
PST130_12204	-	-	-	-	-	-	-	-	-	-
PST130_04955	-	-	-	-	-	-	-	-	-	-
PST130_01606	-	-	-	-	-	-	-	-	-	-
PST130_04819	-	-	-	-	-	-	-	-	-	-
PST130_10066	-	-	-	-	-	-	-	-	-	-
PST130_16318	-	-	-	-	-	-	-	-	-	-
PST130_16273	-	-	-	-	-	-	-	-	-	-
PST130_10892	-	-	-	-	-	-	-	-	-	-
PST130_10036	-	-	-	-	-	-	-	-	-	-
PST130_06628	-	-	-	-	-	-	-	-	-	-
PST130_08556	-	-	-	-	-	-	-	-	-	-
PST130_02630	-	-	-	-	-	-	-	-	-	-
PST130_15924	-	-	-	-	-	-	-	-	-	-
PST130_14102	-	-	-	-	-	-	-	-	-	-
PST130_11553	-	-	-	-	-	-	-	-	-	-
PST130_17553	-	-	-	-	-	-	-	-	-	-
PST130_17292	-	-	-	-	-	-	-	-	-	-
PST130_07791	0	-	0	-	0	-	-	0	-	-
PST130_02882	-	-	-	-	-	-	-	-	-	-
PST130_04166	-	-	-	-	-	-	-	-	-	-
PST130_03223	-	-	-	-	-	-	-	-	-	-
PST130_14359	0	-	0	-	0	-	-	0	-	-
PST130_15796	-	-	-	-	-	-	-	-	-	-
PST130_03866	-	-	-	-	-	-	-	-	-	-
PST130_04810	-	-	-	-	-	-	-	-	-	-
PST130_13676	-	-	-	-	-	-	-	-	-	-
PST130_08381	-	-	-	-	-	-	-	-	-	-
PST130_06545	-	-	-	-	-	-	-	-	-	-
PST130_02549	-	-	-	-	-	-	0	0	0	0
PST130_01554	-	-	-	-	-	-	-	-	-	-
PST130_00863	-	-	-	-	-	-	-	-	-	-
PST130_11903	0.7687	0.2383	0.842	-	0.7687	0.2383	-	0.7687	0.2383	-
PST130_13039	-	-	-	-	-	-	-	-	-	-
PST130_05504	-	-	-	-	-	-	-	-	-	-
PST130_01370	0	0	-	0	-	-	0	-	-	-
PST130_00834	-	0.9503	0.9503	-	-	0.9503	-	-	0.9503	-
PST130_01658	-	-	-	-	-	-	-	-	-	-
PST130_08493	-	-	-	-	-	-	-	-	-	-
PST130_07306	-	-	-	-	-	-	-	-	-	-
PST130_17654	-	-	-	-	-	-	-	-	-	-
PST130_07772	-	-	-	-	-	-	-	-	-	-
PST130_16583	-	-	-	-	-	-	-	-	-	-
PST130_15792	-	-	-	-	-	-	-	-	-	-
PST130_17761	-	-	-	-	-	-	-	-	-	-
PST130_03150	-	0.8869	0.8869	0.688	0.688	0	0.2746	0.2746	6.2436	2.0771
PST130_14484	-	-	-	-	-	-	-	-	-	-
PST130_10058	-	-	-	-	-	-	-	-	-	-
PST130_16904	-	-	-	-	-	-	-	-	-	-
PST130_13594	-	-	-	-	-	-	-	-	-	-
PST130_08614	-	-	-	-	-	-	-	-	-	-
PST130_11095	-	-	-	-	-	-	-	-	-	-
PST130_17598	-	-	-	-	-	-	-	-	-	-
PST130_12465	-	-	-	-	-	-	-	-	-	-
PST130_14522	-	-	-	-	-	-	-	-	-	-
PST130_10088	-	-	-	-	-	-	-	-	-	-
PST130_17806	0.2027	0.4072	0.1357	0.2031	0.1015	0.8171	0.1355	0.0812	0	0.2718
PST130_14896	-	-	-	-	-	-	-	-	-	-
PST130_10845	-	-	-	-	-	-	-	-	-	-
PST130_09756	-	-	-	-	-	-	-	-	-	-
PST130_15733	-	-	-	-	-	-	-	-	-	-
PST130_02143	-	-	-	-	-	-	-	-	-	-
PST130_08090	-	-	-	-	-	-	-	-	-	-
PST130_05320	-	-	-	-	-	-	-	-	-	-
PST130_02236	-	-	-	-	-	-	-	-	-	-
PST130_16155	-	-	-	-	-	-	-	-	-	-
PST130_15459	-	0.3892	0.3892	0.3892	0.3892	-	0	0	-	-
PST130_03373	-	-	-	-	-	-	-	-	-	-
PST130_08807	-	-	-	-	-	-	-	-	-	-
PST130_15451	-	-	-	-	-	-	-	-	-	-
PST130_12093	-	-	-	-	-	-	-	-	-	-
PST130_05975	-	-	-	-	-	-	-	-	-	-
PST130_05251	-	-	-	-	-	-	-	-	-	-
PST130_02068	-	-	-	-	-	-	-	-	-	-
PST130_12722	-	-	-	-	-	-	-	-	-	-
PST130_15384	-	-	-	-	-	-	-	-	-	-
PST130_13251	-	-	-	-	-	-	-	-	-	-
PST130_12730	-	-	-	-	-	-	-	-	-	-
PST130_15290	-	-	-	-	-	-	-	-	-	-
PST130_17337	-	-	-	-	-	-	-	-	-	-
PST130_06013	-	-	-	-	-	-	-	-	-	-
PST130_11682	0	-	0	-	0	-	-	0	-	-
PST130_05452	-	-	-	-	-	-	-	-	-	-
PST130_16957	-	-	-	-	-	-	-	-	-	-
PST130_09246	-	-	-	-	-	-	-	-	-	-
PST130_17479	0.056	0.3365	0.2279	0.3365	0.2279	-	0.2619	0.1499	0.791	0.791
PST130_01810	-	0	0	0	0	-	0	0	-	-
PST130_17281	-	-	-	-	-	-	-	-	-	-
PST130_15417	-	-	-	-	-	-	-	-	-	-
PST130_02903	-	-	-	-	-	-	-	-	-	-
PST130_09806	-	0.5336	0.5336	0.5336	0.5336	-	0.3807	0.3807	-	-
PST130_03112	-	-	-	-	-	-	-	-	-	-
PST130_14073	-	-	-	-	-	-	-	-	-	-
PST130_04032	-	-	-	-	-	-	-	-	-	-
PST130_04026	-	-	-	-	-	-	-	-	-	-
PST130_03990	-	-	-	-	-	-	-	-	-	-
PST130_12021	-	-	-	-	-	-	-	-	-	-
PST130_07490	-	-	-	-	-	-	-	-	-	-
PST130_11079	-	-	-	-	-	-	-	-	-	-
PST130_09674	-	-	-	-	-	-	-	-	-	-
PST130_07308	-	-	-	-	-	-	-	-	-	-
PST130_00267	-	-	-	-	-	-	0	0	0	0
PST130_16597	-	-	-	-	-	-	-	-	-	-
PST130_15826	-	-	-	-	-	-	-	-	-	-
PST130_04900	-	-	-	-	-	-	-	-	-	-
PST130_01279	-	-	-	-	-	-	-	-	-	-
PST130_15396	-	-	-	-	-	-	-	-	-	-
PST130_13342	-	-	-	-	-	-	-	-	-	-
PST130_02547	-	-	-	-	-	-	-	-	-	-
PST130_17875	-	-	-	-	-	-	-	-	-	-
PST130_10514	0.1888	0	0.0942	0	0.0942	-	0	0.1257	0	0
PST130_15014	-	-	-	-	-	-	-	-	-	-
PST130_04002	-	-	-	-	-	-	-	-	-	-
PST130_15694	-	-	-	-	-	-	-	-	-	-
PST130_12599	-	-	-	-	-	-	-	-	-	-
PST130_12617	-	-	-	-	-	-	-	-	-	-
PST130_03181	0	-	0	-	0	-	-	0	-	-
PST130_08716	-	-	-	-	-	-	-	-	-	-
PST130_03194	-	-	-	-	-	-	-	-	-	-
PST130_05945	-	-	-	-	-	-	-	-	-	-
PST130_05076	-	-	-	-	-	-	-	-	-	-
PST130_18056	-	-	-	-	-	-	-	-	-	-
PST130_11698	-	-	-	-	-	-	-	-	-	-
PST130_16692	-	-	-	-	-	-	-	-	-	-
PST130_11578	-	-	-	-	-	-	-	-	-	-
PST130_08805	-	-	-	-	-	-	-	-	-	-
PST130_00764	0.1832	0	0.1714	-	0.1832	0	-	0.1832	0	-
PST130_05156	-	-	-	-	-	-	-	-	-	-
PST130_00792	-	-	-	-	-	-	-	-	-	-
PST130_08762	-	-	-	-	-	-	-	-	-	-
PST130_06856	-	-	-	-	-	-	-	-	-	-
PST130_10223	-	-	-	-	-	-	-	-	-	-
PST130_06772	-	-	-	-	-	-	-	-	-	-
PST130_11771	-	-	-	-	-	-	-	-	-	-
PST130_14646	-	-	-	-	-	-	-	-	-	-
PST130_13308	-	0	0	0	0	0	0	0	-	0
PST130_09399	-	-	-	-	-	-	-	-	-	-
PST130_12294	-	-	-	-	-	-	-	-	-	-
PST130_03364	-	-	-	-	-	-	-	-	-	-
PST130_13520	-	-	-	-	-	-	-	-	-	-
PST130_01351	-	-	-	-	-	-	-	-	-	-
PST130_15509	-	-	-	-	-	-	-	-	-	-
PST130_09908	-	-	-	-	-	-	-	-	-	-
PST130_01464	-	-	-	-	-	-	-	-	-	-
PST130_13366	-	-	-	-	-	-	-	-	-	-
PST130_08151	-	-	-	-	-	-	-	-	-	-
PST130_18070	-	-	-	-	-	-	-	-	-	-
PST130_07170	-	-	-	-	-	-	-	-	-	-
PST130_02274	-	-	-	-	-	-	-	-	-	-
PST130_13474	-	-	-	-	-	-	-	-	-	-
PST130_17801	-	-	-	-	-	-	-	-	-	-
PST130_14481	-	-	-	-	-	-	-	-	-	-
PST130_09496	-	-	-	-	-	-	-	-	-	-
PST130_10785	-	-	-	-	-	-	-	-	-	-
PST130_10178	-	-	-	-	-	-	-	-	-	-
PST130_03479	-	-	-	-	-	-	-	-	-	-
PST130_06070	-	-	-	-	-	-	-	-	-	-
PST130_02039	-	-	-	-	-	-	-	-	-	-
PST130_04953	-	-	-	-	-	-	-	-	-	-
PST130_01226	-	-	-	-	-	-	-	-	-	-
PST130_09014	-	-	-	-	-	-	-	-	-	-
PST130_15150	-	-	-	-	-	-	-	-	-	-
PST130_12995	-	-	-	-	-	-	-	-	-	-
PST130_16183	-	-	-	-	-	-	-	-	-	-
PST130_10288	-	-	-	-	-	-	-	-	-	-
PST130_13944	-	-	-	-	-	-	-	-	-	-
PST130_04836	-	-	-	-	-	-	-	-	-	-
PST130_14318	-	-	-	-	-	-	-	-	-	-
PST130_02619	-	-	-	-	-	-	-	-	-	-
PST130_16798	-	-	-	-	-	-	-	-	-	-
PST130_15249	-	0	0	0	0	0	0	0	0	0
PST130_10554	-	-	-	-	-	-	-	-	-	-
PST130_06186	-	-	-	-	-	-	-	-	-	-
PST130_07825	-	-	-	-	-	-	-	-	-	-
PST130_02812	-	-	-	-	-	-	-	-	-	-
PST130_14545	-	-	-	-	-	-	-	-	-	-
PST130_03629	-	0	0	0	0	-	0	0	-	-
PST130_06495	-	-	-	-	-	-	-	-	-	-
PST130_05050	-	-	-	-	-	-	-	-	-	-
PST130_15929	-	-	-	-	-	-	-	-	-	-
PST130_04940	-	-	-	-	-	-	-	-	-	-
PST130_14139	-	-	-	-	-	-	-	-	-	-
PST130_17127	-	-	-	-	-	-	-	-	-	-
PST130_15639	-	-	-	-	-	-	-	-	-	-
PST130_09823	-	-	-	-	-	-	-	-	-	-
PST130_16018	-	-	-	-	-	-	-	-	-	-
PST130_11713	-	-	-	-	-	-	-	-	-	-
PST130_09361	-	-	-	-	-	-	-	-	-	-
PST130_03756	-	-	-	-	-	-	-	-	-	-
PST130_15185	-	-	-	-	-	-	-	-	-	-
PST130_03211	-	-	-	-	-	-	-	-	-	-
PST130_07889	-	-	-	-	-	-	-	-	-	-
PST130_03114	-	-	-	-	-	-	-	-	-	-
PST130_03003	-	-	-	-	-	-	-	-	-	-
PST130_14422	-	-	-	-	-	-	-	-	-	-
PST130_18098	0	-	0	-	0	-	-	0	-	-
PST130_07954	-	-	-	-	-	-	-	-	-	-
PST130_09292	-	-	-	-	-	-	-	-	-	-
PST130_14498	-	-	-	-	-	-	-	-	-	-
PST130_12543	0.1717	-	0.1717	-	0.1717	-	-	0.1717	-	-
PST130_16367	-	-	-	-	-	-	-	-	-	-
PST130_15027	-	-	-	-	-	-	-	-	-	-
PST130_10220	-	-	-	-	-	-	-	-	-	-
PST130_09557	-	-	-	-	-	-	-	-	-	-
PST130_04858	-	-	-	-	-	-	-	-	-	-
PST130_02768	-	-	-	-	-	-	-	-	-	-
PST130_08737	-	-	-	-	-	-	-	-	-	-
PST130_04516	-	-	-	-	-	-	-	-	-	-
PST130_01585	-	-	-	-	-	-	-	-	-	-
PST130_15413	-	0	0	0	0	-	-	-	0	0
PST130_13608	-	-	-	-	-	-	-	-	-	-
PST130_00061	-	-	-	-	-	-	-	-	-	-
PST130_03953	-	-	-	-	-	-	-	-	-	-
PST130_12977	-	-	-	-	-	-	-	-	-	-
PST130_10111	-	-	-	-	-	-	-	-	-	-
PST130_05197	-	-	-	-	-	-	-	-	-	-
PST130_16206	-	-	-	-	-	-	-	-	-	-
PST130_09373	-	-	-	-	-	-	-	-	-	-
PST130_17740	-	-	-	-	-	-	-	-	-	-
PST130_17185	-	-	-	-	-	-	-	-	-	-
PST130_14788	-	-	-	-	-	-	-	-	-	-
PST130_03738	-	-	-	-	-	-	-	-	-	-
PST130_08232	0.2512	-	0.2512	-	0.2512	-	-	0.2512	-	-
PST130_09731	-	-	-	-	-	-	-	-	-	-
PST130_03774	-	-	-	-	-	-	-	-	-	-
PST130_12475	-	-	-	-	-	-	-	-	-	-
PST130_06532	-	-	-	-	-	-	-	-	-	-
PST130_02792	-	-	-	-	-	-	-	-	-	-
PST130_13046	-	-	-	-	-	-	-	-	-	-
PST130_06981	-	-	-	-	-	-	-	-	-	-
PST130_15349	-	-	-	-	-	-	-	-	-	-
PST130_11233	-	-	-	-	-	-	-	-	-	-
PST130_03385	-	-	-	-	-	-	-	-	-	-
PST130_05535	-	-	-	-	-	-	-	-	-	-
PST130_03053	-	-	-	-	-	-	-	-	-	-
PST130_10862	-	-	-	-	-	-	-	-	-	-
PST130_01109	-	-	-	-	-	-	-	-	-	-
PST130_15137	0	-	0	-	0	-	-	0	-	-
PST130_09650	-	-	-	-	-	-	-	-	-	-
PST130_02636	-	-	-	-	-	-	-	-	-	-
PST130_11779	-	-	-	-	-	-	-	-	-	-
PST130_00039	-	0.1194	0.1194	0.1825	0.1825	0	0	0	0.1813	0.1809
PST130_13273	-	-	-	-	-	-	-	-	-	-
PST130_07789	-	-	-	-	-	-	-	-	-	-
PST130_06188	-	-	-	-	-	-	-	-	-	-
PST130_12418	-	-	-	-	-	-	-	-	-	-
PST130_12832	0	-	0	-	0	-	-	0	-	-
PST130_00319	-	-	-	-	-	-	-	-	-	-
PST130_15658	-	-	-	-	-	-	-	-	-	-
PST130_12244	-	-	-	-	-	-	-	-	-	-
PST130_17143	-	-	-	-	-	-	-	-	-	-
PST130_15439	-	-	-	-	-	-	-	-	-	-
PST130_10649	-	-	-	-	-	-	-	-	-	-
PST130_03659	-	-	-	-	-	-	-	-	-	-
PST130_16703	-	-	-	-	-	-	-	-	-	-
PST130_13968	-	-	-	-	-	-	-	-	-	-
PST130_05083	-	-	-	-	-	-	-	-	-	-
PST130_06496	-	-	-	-	-	-	-	-	-	-
PST130_06482	-	-	-	-	-	-	-	-	-	-
PST130_07606	-	-	-	-	-	-	-	-	-	-
PST130_12774	-	-	-	-	-	-	-	-	-	-
PST130_06154	-	-	-	-	-	-	-	-	-	-
PST130_05068	-	-	-	-	-	-	-	-	-	-
PST130_14322	-	-	-	-	-	-	-	-	-	-
PST130_10283	-	-	-	-	-	-	-	-	-	-
PST130_02816	-	-	-	-	-	-	-	-	-	-
PST130_10754	-	-	-	-	-	-	-	-	-	-
PST130_09208	-	-	-	-	-	-	-	-	-	-
PST130_08124	-	-	-	-	-	-	-	-	-	-
PST130_16930	-	-	-	-	-	-	0.2002	0.2002	0.2002	0.2002
PST130_01584	-	-	-	-	-	-	-	-	-	-
PST130_01064	-	-	-	-	-	-	-	-	-	-
PST130_03899	-	-	-	-	-	-	-	-	-	-
PST130_01576	-	-	-	-	-	-	-	-	-	-
PST130_13458	-	-	-	-	-	-	-	-	-	-
PST130_06748	-	-	-	-	-	-	-	-	-	-
PST130_00832	-	-	-	0	0	0	-	-	-	0
PST130_14347	-	-	-	-	-	-	-	-	-	-
PST130_04029	-	-	-	-	-	-	-	-	-	-
PST130_12920	-	-	-	-	-	-	-	-	-	-
PST130_12179	-	-	-	-	-	-	-	-	-	-
PST130_13757	-	-	-	-	-	-	-	-	-	-
PST130_05468	-	-	-	-	-	-	-	-	-	-
PST130_10930	-	-	-	-	-	-	-	-	-	-
PST130_12893	-	-	-	-	-	-	-	-	-	-
PST130_13183	-	-	-	-	-	-	-	-	-	-
PST130_17154	-	-	-	-	-	-	-	-	-	-
PST130_09772	-	-	-	-	-	-	0.395	0.395	0	0
PST130_03057	-	-	-	-	-	-	-	-	-	-
PST130_04918	-	-	-	-	-	-	-	-	-	-
PST130_15295	-	-	-	-	-	-	-	-	-	-
PST130_12875	-	-	-	-	-	-	-	-	-	-
PST130_09940	-	-	-	-	-	-	-	-	-	-
PST130_03447	-	-	-	-	-	-	-	-	-	-
PST130_03256	-	-	-	-	-	-	-	-	-	-
PST130_04931	-	-	-	-	-	-	-	-	-	-
PST130_16704	-	-	-	-	-	-	-	-	-	-
PST130_00524	-	-	-	-	-	-	-	-	-	-
PST130_17484	-	-	-	-	-	-	-	-	-	-
PST130_03382	-	-	-	-	-	-	-	-	-	-
PST130_08180	-	-	-	-	-	-	-	-	-	-
PST130_03477	-	-	-	-	-	-	-	-	-	-
PST130_06441	-	0	0	-	-	0	0	0	-	0
PST130_15469	-	-	-	-	-	-	-	-	-	-
PST130_15066	-	-	-	-	-	-	-	-	-	-
PST130_11500	-	-	-	-	-	-	-	-	-	-
PST130_03430	-	-	-	0	0	0	-	-	-	0
PST130_06720	-	-	-	-	-	-	-	-	-	-
PST130_11214	-	-	-	-	-	-	-	-	-	-
PST130_11937	-	-	-	-	-	-	-	-	-	-
PST130_10838	-	-	-	-	-	-	-	-	-	-
PST130_00615	-	-	-	-	-	-	-	-	-	-
PST130_13705	-	-	-	-	-	-	-	-	-	-
PST130_00767	-	-	-	-	-	-	-	-	-	-
PST130_16919	0	-	0	-	0	-	-	0	-	-
PST130_06237	-	-	-	-	-	-	-	-	-	-
PST130_13471	-	-	-	-	-	-	-	-	-	-
PST130_02680	-	-	-	-	-	-	-	-	-	-
PST130_08794	-	0	0	0	0	-	0	0	-	-
PST130_04437	-	-	-	-	-	-	-	-	-	-
PST130_01442	-	-	-	-	-	-	-	-	-	-
PST130_00698	-	-	-	-	-	-	-	-	-	-
PST130_04957	-	-	-	-	-	-	-	-	-	-
PST130_00355	-	-	-	-	-	-	-	-	-	-
PST130_05684	-	-	-	-	-	-	-	-	-	-
PST130_06060	-	-	-	-	-	-	-	-	-	-
PST130_05989	0	-	0	-	0	-	-	0	-	-
PST130_02215	-	-	-	-	-	-	-	-	-	-
PST130_11818	-	-	-	-	-	-	-	-	-	-
PST130_05763	-	-	-	-	-	-	-	-	-	-
PST130_02479	-	-	-	-	-	-	-	-	-	-
PST130_10312	-	-	-	-	-	-	-	-	-	-
PST130_09032	-	-	-	-	-	-	-	-	-	-
PST130_05414	-	-	-	-	-	-	-	-	-	-
PST130_04527	-	-	-	-	-	-	-	-	-	-
PST130_00482	-	-	-	-	-	-	-	-	-	-
PST130_15470	-	-	-	-	-	-	-	-	-	-
PST130_14737	-	-	-	-	-	-	-	-	-	-
PST130_04160	-	-	-	-	-	-	-	-	-	-
PST130_00118	-	-	-	-	-	-	-	-	-	-
PST130_00364	-	-	-	-	-	-	-	-	-	-
PST130_13478	-	-	-	-	-	-	-	-	-	-
PST130_16385	-	-	-	-	-	-	-	-	-	-
PST130_12785	-	-	-	-	-	-	-	-	-	-
PST130_15070	-	-	-	-	-	-	-	-	-	-
PST130_09023	-	-	-	-	-	-	-	-	-	-
PST130_09666	-	-	-	-	-	-	-	-	-	-
PST130_02342	-	-	-	-	-	-	-	-	-	-
PST130_08953	-	-	-	-	-	-	-	-	-	-
PST130_11644	-	-	-	-	-	-	-	-	-	-
PST130_12469	-	-	-	-	-	-	-	-	-	-
PST130_09927	-	-	-	-	-	-	-	-	-	-
PST130_11915	-	-	-	-	-	-	-	-	-	-
PST130_04835	-	-	-	-	-	-	-	-	-	-
PST130_04618	-	-	-	-	-	-	-	-	-	-
PST130_14879	-	-	-	-	-	-	-	-	-	-
PST130_13488	-	-	-	-	-	-	-	-	-	-
PST130_00290	-	-	-	-	-	-	-	-	-	-
PST130_03092	-	-	-	-	-	-	-	-	-	-
PST130_16227	-	-	-	-	-	-	-	-	-	-
PST130_05523	-	-	-	-	-	-	-	-	-	-
PST130_14448	-	-	-	-	-	-	-	-	-	-
PST130_00539	-	-	-	-	-	-	-	-	-	-
PST130_15868	-	-	-	-	-	-	-	-	-	-
PST130_12932	-	-	-	-	-	-	-	-	-	-
PST130_10309	-	-	-	-	-	-	-	-	-	-
PST130_13045	-	-	-	-	-	-	-	-	-	-
PST130_08280	-	-	-	-	-	-	-	-	-	-
PST130_16084	-	-	-	-	-	-	-	-	-	-
PST130_13665	-	-	-	-	-	-	-	-	-	-
PST130_11237	-	-	-	-	-	-	-	-	-	-
PST130_05103	-	-	-	-	-	-	-	-	-	-
PST130_02405	-	-	-	-	-	-	-	-	-	-
PST130_11498	0	0	-	-	0	0	0	-	-	0
PST130_07922	-	-	-	-	-	-	-	-	-	-
PST130_17621	-	-	-	-	-	-	-	-	-	-
PST130_11707	-	-	-	-	-	-	-	-	-	-
PST130_05295	-	-	-	-	-	-	-	-	-	-
PST130_12813	-	-	-	-	-	-	-	-	-	-
PST130_16775	-	-	-	-	-	-	-	-	-	-
PST130_00544	-	0.1338	0.1338	0.2252	0.2252	0	0.2238	0.2238	0	0
PST130_16352	-	-	-	-	-	-	-	-	-	-
PST130_15521	-	-	-	-	-	-	-	-	-	-
PST130_01611	-	-	-	-	-	-	-	-	-	-
PST130_12036	-	-	-	-	-	-	-	-	-	-
PST130_07251	-	-	-	-	-	-	-	-	-	-
PST130_13857	-	-	-	-	-	-	-	-	-	-
PST130_08190	-	-	-	-	-	-	-	-	-	-
PST130_14635	-	-	-	-	-	-	-	-	-	-
PST130_11561	-	-	-	-	-	-	-	-	-	-
PST130_14610	-	-	-	-	-	-	-	-	-	-
PST130_08287	-	-	-	-	-	-	-	-	-	-
PST130_05873	-	-	-	-	-	-	-	-	-	-
PST130_10720	-	-	-	-	-	-	-	-	-	-
PST130_09758	-	0.6004	0.6004	0.1115	0.1115	0.7504	0.4477	0.4477	0.2251	1.8023
PST130_03233	-	-	-	-	-	-	-	-	-	-
PST130_11293	-	-	-	-	-	-	-	-	-	-
PST130_09385	-	-	-	-	-	-	-	-	-	-
PST130_05172	-	-	-	-	-	-	-	-	-	-
PST130_14457	-	-	-	-	-	-	-	-	-	-
PST130_16862	-	-	-	-	-	-	-	-	-	-
PST130_03921	-	-	-	-	-	-	-	-	-	-
PST130_09267	-	-	-	-	-	-	-	-	-	-
PST130_06091	-	-	-	-	-	-	-	-	-	-
PST130_00599	-	-	-	-	-	-	-	-	-	-
PST130_10584	-	-	-	-	-	-	-	-	-	-
PST130_00178	-	-	-	-	-	-	-	-	-	-
PST130_14261	-	-	-	-	-	-	-	-	-	-
PST130_14952	-	-	-	-	-	-	-	-	-	-
PST130_15043	-	-	-	0	0	0	-	-	-	0
PST130_13539	-	-	-	-	-	-	-	-	-	-
PST130_02448	-	-	-	-	-	-	-	-	-	-
PST130_07633	-	-	-	-	-	-	-	-	-	-
PST130_16415	-	-	-	-	-	-	-	-	-	-
PST130_06477	-	-	-	-	-	-	-	-	-	-
PST130_03938	-	0	0	0	0	-	0	0	-	-
PST130_01940	-	-	-	-	-	-	-	-	-	-
PST130_12348	-	-	-	-	-	-	-	-	-	-
PST130_14664	-	-	-	-	-	-	0	0	0	0
PST130_00243	-	-	-	-	-	-	-	-	-	-
PST130_09192	-	-	-	-	-	-	-	-	-	-
PST130_13723	-	-	-	-	-	-	-	-	-	-
PST130_00206	-	-	-	-	-	-	-	-	-	-
PST130_04572	-	-	-	-	-	-	-	-	-	-
PST130_13109	-	-	-	-	-	-	-	-	-	-
PST130_12083	-	-	-	-	-	-	-	-	-	-
PST130_02744	-	-	-	-	-	-	-	-	-	-
PST130_08901	-	-	-	-	-	-	-	-	-	-
PST130_06251	-	-	-	-	-	-	-	-	-	-
PST130_03685	0	0.2086	0.2808	0.1845	0.2391	0	0.1125	0.158	1.022	0.4631
PST130_00875	-	-	-	-	-	-	-	-	-	-
PST130_14136	-	-	-	-	-	-	-	-	-	-
PST130_07233	-	-	-	-	-	-	-	-	-	-
PST130_00942	-	-	-	-	-	-	-	-	-	-
PST130_17956	-	-	-	-	-	-	-	-	-	-
PST130_17417	-	-	-	-	-	-	-	-	-	-
PST130_15236	-	-	-	-	-	-	-	-	-	-
PST130_07522	-	-	-	-	-	-	-	-	-	-
PST130_07427	-	-	-	-	-	-	-	-	-	-
PST130_07605	-	-	-	-	-	-	-	-	-	-
PST130_13210	-	-	-	-	-	-	-	-	-	-
PST130_12646	-	-	-	-	-	-	-	-	-	-
PST130_05151	-	-	-	-	-	-	-	-	-	-
PST130_18052	-	-	-	-	-	-	0	0	0	0
PST130_15500	-	-	-	-	-	-	0.4911	0.4911	0.4911	0.4911
PST130_01570	0	-	0	-	0	-	-	0	-	-
PST130_11041	-	-	-	-	-	-	-	-	-	-
PST130_00269	-	0	0	-	-	0	-	-	0	-
PST130_14477	-	-	-	-	-	-	-	-	-	-
PST130_11295	-	-	-	-	-	-	-	-	-	-
PST130_15789	-	-	-	-	-	-	-	-	-	-
PST130_07576	-	-	-	-	-	-	-	-	-	-
PST130_02073	-	-	-	-	-	-	-	-	-	-
PST130_06537	-	-	-	-	-	-	-	-	-	-
PST130_17189	-	-	-	-	-	-	-	-	-	-
PST130_16178	-	-	-	-	-	-	-	-	-	-
PST130_05813	-	-	-	-	-	-	-	-	-	-
PST130_02684	-	-	-	-	-	-	-	-	-	-
PST130_16378	-	-	-	-	-	-	-	-	-	-
PST130_13623	-	-	-	-	-	-	-	-	-	-
PST130_13260	-	-	-	-	-	-	-	-	-	-
PST130_02409	-	-	-	-	-	-	-	-	-	-
PST130_08561	-	-	-	-	-	-	-	-	-	-
PST130_00349	-	-	-	-	-	-	-	-	-	-
PST130_07221	-	-	-	-	-	-	-	-	-	-
PST130_00835	-	-	-	-	-	-	-	-	-	-
PST130_06862	-	-	-	-	-	-	-	-	-	-
PST130_16733	-	-	-	-	-	-	-	-	-	-
PST130_04272	-	-	-	-	-	-	-	-	-	-
PST130_14629	-	-	-	-	-	-	-	-	-	-
PST130_16823	-	-	-	-	-	-	-	-	-	-
PST130_15551	-	0.1814	0.1814	0.1814	0.1814	-	0.1814	0.1814	-	-
PST130_14708	-	-	-	-	-	-	-	-	-	-
PST130_11045	-	-	-	-	-	-	-	-	-	-
PST130_10668	-	-	-	-	-	-	-	-	-	-
PST130_10458	-	-	-	-	-	-	-	-	-	-
PST130_04311	-	-	-	-	-	-	-	-	-	-
PST130_03468	-	-	-	-	-	-	-	-	-	-
PST130_07022	-	-	-	-	-	-	-	-	-	-
PST130_01506	-	-	-	-	-	-	-	-	-	-
PST130_13055	-	-	-	-	-	-	-	-	-	-
PST130_12144	-	-	-	-	-	-	-	-	-	-
PST130_05805	-	-	-	-	-	-	-	-	-	-
PST130_04297	-	-	-	-	-	-	-	-	-	-
PST130_10729	-	-	-	-	-	-	-	-	-	-
PST130_01600	-	-	-	-	-	-	-	-	-	-
PST130_16938	-	-	-	-	-	-	-	-	-	-
PST130_05400	-	-	-	-	-	-	-	-	-	-
PST130_07166	-	-	-	-	-	-	-	-	-	-
PST130_15221	-	-	-	-	-	-	-	-	-	-
PST130_01597	-	0	0	0	0	-	0	0	0	0
PST130_14104	-	-	-	-	-	-	-	-	-	-
PST130_07062	-	-	-	-	-	-	-	-	-	-
PST130_02653	0	-	0	-	0	-	-	0	-	-
PST130_17726	-	-	-	-	-	-	-	-	-	-
PST130_14526	-	0	0	0	0	-	0	0	0	0
PST130_08426	-	-	-	-	-	-	-	-	-	-
PST130_06048	-	-	-	-	-	-	-	-	-	-
PST130_11822	-	-	-	-	-	-	-	-	-	-
PST130_15866	-	-	-	-	-	-	-	-	-	-
PST130_11008	-	-	-	-	-	-	-	-	-	-
PST130_16995	-	-	-	-	-	-	-	-	-	-
PST130_09668	-	-	-	-	-	-	-	-	-	-
PST130_15926	-	-	-	-	-	-	-	-	-	-
PST130_14428	0	-	0	-	0	-	-	0	-	-
PST130_15371	-	-	-	-	-	-	-	-	-	-
PST130_08286	-	-	-	-	-	-	-	-	-	-
PST130_11637	-	-	-	-	-	-	-	-	-	-
PST130_05477	-	-	-	-	-	-	-	-	-	-
PST130_08241	-	-	-	-	-	-	-	-	-	-
PST130_06896	-	-	-	-	-	-	-	-	-	-
PST130_03501	-	-	-	-	-	-	-	-	-	-
PST130_00170	-	-	-	-	-	-	-	-	-	-
PST130_05159	-	-	-	-	-	-	-	-	-	-
PST130_00372	-	-	-	-	-	-	-	-	-	-
PST130_12300	-	-	-	-	-	-	-	-	-	-
PST130_10874	-	-	-	-	-	-	-	-	-	-
PST130_02985	-	0	0	0	0	-	0	0	-	-
PST130_02065	-	-	-	-	-	-	-	-	-	-
PST130_06817	-	-	-	-	-	-	-	-	-	-
PST130_18033	-	-	-	-	-	-	-	-	-	-
PST130_16797	-	-	-	-	-	-	-	-	-	-
PST130_11184	-	-	-	-	-	-	-	-	-	-
PST130_01432	-	-	-	-	-	-	-	-	-	-
PST130_17344	-	-	-	-	-	-	0	0	0	0
PST130_08598	-	-	-	-	-	-	-	-	-	-
PST130_15029	-	-	-	-	-	-	-	-	-	-
PST130_08560	-	-	-	-	-	-	-	-	-	-
PST130_14687	-	-	-	-	-	-	-	-	-	-
PST130_13956	-	-	-	-	-	-	-	-	-	-
PST130_15437	-	-	-	-	-	-	-	-	-	-
PST130_08279	-	-	-	-	-	-	-	-	-	-
PST130_07008	-	-	-	-	-	-	-	-	-	-
PST130_06673	-	-	-	-	-	-	-	-	-	-
PST130_08135	-	-	-	-	-	-	-	-	-	-
PST130_14387	-	-	-	-	-	-	-	-	-	-
PST130_00933	-	-	-	-	-	-	-	-	-	-
PST130_03446	-	-	-	-	-	-	-	-	-	-
PST130_00659	-	-	-	-	-	-	-	-	-	-
PST130_01959	-	-	-	-	-	-	-	-	-	-
PST130_13101	-	-	-	-	-	-	-	-	-	-
PST130_14024	-	-	-	-	-	-	-	-	-	-
PST130_13430	-	1.7422	1.3055	1.7422	1.3055	-	-	-	1.3022	1.3022
PST130_09073	-	-	-	-	-	-	-	-	-	-
PST130_03070	-	-	-	-	-	-	-	-	-	-
PST130_07203	-	-	-	-	-	-	-	-	-	-
PST130_17291	-	-	-	-	-	-	-	-	-	-
PST130_11224	-	-	-	-	-	-	-	-	-	-
PST130_09232	-	-	-	-	-	-	-	-	-	-
PST130_10009	-	-	-	-	-	-	-	-	-	-
PST130_13275	-	-	-	-	-	-	-	-	-	-
PST130_14662	-	-	-	-	-	-	-	-	-	-
PST130_06457	-	-	-	-	-	-	-	-	-	-
PST130_02734	-	-	-	-	-	-	-	-	-	-
PST130_14932	-	-	-	-	-	-	-	-	-	-
PST130_14085	-	-	-	-	-	-	-	-	-	-
PST130_12608	-	-	-	-	-	-	-	-	-	-
PST130_08299	-	-	-	0	0	0	0	0	0	-
PST130_05970	-	-	-	-	-	-	-	-	-	-
PST130_08164	-	0	0	-	-	0	0	0	-	0
PST130_01878	-	-	-	-	-	-	-	-	-	-
PST130_00859	-	-	-	-	-	-	-	-	-	-
PST130_14731	-	-	-	-	-	-	-	-	-	-
PST130_16572	-	-	-	-	-	-	-	-	-	-
PST130_11010	-	-	-	-	-	-	-	-	-	-
PST130_01412	-	-	-	-	-	-	-	-	-	-
PST130_03627	-	-	-	-	-	-	-	-	-	-
PST130_10502	-	-	-	-	-	-	-	-	-	-
PST130_12539	-	-	-	-	-	-	-	-	-	-
PST130_03811	-	-	-	-	-	-	-	-	-	-
PST130_16851	-	-	-	-	-	-	-	-	-	-
PST130_10216	-	-	-	0	0	0	0	0	0	0
PST130_00685	-	-	-	-	-	-	-	-	-	-
PST130_10278	-	-	-	-	-	-	-	-	-	-
PST130_06802	-	-	-	-	-	-	-	-	-	-
PST130_06687	0.437	-	0.437	-	0.437	-	-	0.437	-	-
PST130_05237	-	-	-	-	-	-	-	-	-	-
PST130_01713	-	-	-	-	-	-	-	-	-	-
PST130_16757	-	-	-	-	-	-	-	-	-	-
PST130_15454	-	-	-	-	-	-	-	-	-	-
PST130_13150	-	-	-	-	-	-	-	-	-	-
PST130_07728	-	-	-	-	-	-	-	-	-	-
PST130_13057	-	-	-	-	-	-	-	-	-	-
PST130_08976	-	-	-	-	-	-	-	-	-	-
PST130_10406	-	-	-	-	-	-	-	-	-	-
PST130_08081	-	-	-	-	-	-	-	-	-	-
PST130_12117	-	-	-	-	-	-	0	0	0	0
PST130_04383	-	-	-	-	-	-	-	-	-	-
PST130_07486	-	-	-	-	-	-	-	-	-	-
PST130_12706	-	-	-	-	-	-	-	-	-	-
PST130_01557	0	-	0	-	0	-	-	0	-	-
PST130_08058	-	-	-	-	-	-	-	-	-	-
PST130_06782	-	-	-	-	-	-	-	-	-	-
PST130_00997	-	-	-	-	-	-	-	-	-	-
PST130_15905	-	-	-	-	-	-	-	-	-	-
PST130_07087	-	-	-	-	-	-	-	-	-	-
PST130_00824	-	-	-	-	-	-	-	-	-	-
PST130_07700	-	-	-	-	-	-	-	-	-	-
PST130_06133	-	-	-	-	-	-	-	-	-	-
PST130_03951	-	-	-	-	-	-	-	-	-	-
PST130_04613	-	-	-	-	-	-	-	-	-	-
PST130_12326	-	-	-	-	-	-	-	-	-	-
PST130_03084	-	-	-	-	-	-	-	-	-	-
PST130_14179	-	-	-	-	-	-	-	-	-	-
PST130_10254	-	-	-	-	-	-	0	0	0	0
PST130_17559	-	-	-	-	-	-	-	-	-	-
PST130_17943	-	-	-	-	-	-	-	-	-	-
PST130_06326	-	-	-	-	-	-	-	-	-	-
PST130_14908	-	-	-	-	-	-	-	-	-	-
PST130_02122	-	-	-	-	-	-	-	-	-	-
PST130_17585	-	-	-	-	-	-	-	-	-	-
PST130_14689	-	-	-	-	-	-	-	-	-	-
PST130_01696	-	-	-	-	-	-	-	-	-	-
PST130_01313	-	-	-	-	-	-	-	-	-	-
PST130_01239	-	-	-	-	-	-	-	-	-	-
PST130_10727	-	-	-	-	-	-	-	-	-	-
PST130_15752	-	-	-	-	-	-	-	-	-	-
PST130_04670	-	0	0	0	0	-	0	0	-	-
PST130_12153	-	-	-	-	-	-	-	-	-	-
PST130_01521	-	-	-	-	-	-	-	-	-	-
PST130_12461	-	-	-	-	-	-	-	-	-	-
PST130_11229	-	-	-	-	-	-	-	-	-	-
PST130_04777	-	-	-	-	-	-	-	-	-	-
PST130_00677	-	-	-	-	-	-	-	-	-	-
PST130_12133	-	-	-	-	-	-	-	-	-	-
PST130_03214	-	-	-	-	-	-	-	-	-	-
PST130_07337	-	-	-	-	-	-	-	-	-	-
PST130_03290	-	-	-	-	-	-	-	-	-	-
PST130_04676	-	-	-	-	-	-	-	-	-	-
PST130_15022	-	-	-	-	-	-	-	-	-	-
PST130_04164	-	-	-	-	-	-	-	-	-	-
PST130_00687	-	-	-	-	-	-	-	-	-	-
PST130_14408	-	-	-	-	-	-	-	-	-	-
PST130_16088	-	-	-	-	-	-	-	-	-	-
PST130_16968	-	-	-	-	-	-	-	-	-	-
PST130_17411	-	-	-	-	-	-	-	-	-	-
PST130_16913	-	-	-	-	-	-	-	-	-	-
PST130_13172	-	-	-	-	-	-	-	-	-	-
PST130_11746	-	-	-	-	-	-	0	0	0	0
PST130_13533	-	-	-	-	-	-	-	-	-	-
PST130_10489	-	-	-	-	-	-	-	-	-	-
PST130_17794	-	-	-	-	-	-	-	-	-	-
PST130_17689	-	-	-	-	-	-	-	-	-	-
PST130_02958	-	-	-	-	-	-	-	-	-	-
PST130_09199	-	-	-	-	-	-	-	-	-	-
PST130_13957	-	-	-	-	-	-	-	-	-	-
PST130_12184	-	-	-	-	-	-	-	-	-	-
PST130_14084	-	-	-	-	-	-	-	-	-	-
PST130_06546	-	0.7007	0.7007	0.4399	0.4399	0.2566	0	0	1.0524	0.5115
PST130_08420	-	-	-	-	-	-	-	-	-	-
PST130_06825	-	-	-	-	-	-	-	-	-	-
PST130_09180	-	-	-	-	-	-	-	-	-	-
PST130_05594	-	-	-	-	-	-	-	-	-	-
PST130_07495	-	-	-	-	-	-	-	-	-	-
PST130_13685	-	-	-	-	-	-	-	-	-	-
PST130_10910	-	-	-	-	-	-	-	-	-	-
PST130_09704	-	-	-	-	-	-	-	-	-	-
PST130_08097	-	-	-	-	-	-	-	-	-	-
PST130_10039	-	-	-	-	-	-	-	-	-	-
PST130_00460	1.1857	-	1.1857	-	1.1857	-	-	1.1857	-	-
PST130_05983	-	0.4689	0.4689	0	0	-	0.3058	0.3058	0.2312	0.4639
PST130_18118	-	-	-	-	-	-	-	-	-	-
PST130_15380	-	-	-	-	-	-	-	-	-	-
PST130_11714	-	-	-	-	-	-	-	-	-	-
PST130_04939	-	-	-	-	-	-	-	-	-	-
PST130_15574	-	-	-	-	-	-	-	-	-	-
PST130_04038	-	0.1115	0.1115	0.1115	0.1115	-	0.1115	0.1115	-	-
PST130_13900	-	-	-	-	-	-	-	-	-	-
PST130_00939	-	-	-	-	-	-	-	-	-	-
PST130_08453	-	-	-	-	-	-	-	-	-	-
PST130_01386	-	-	-	-	-	-	-	-	-	-
PST130_03879	-	-	-	-	-	-	0	0	0	0.4143
PST130_06215	-	-	-	-	-	-	-	-	-	-
PST130_14683	-	-	-	-	-	-	-	-	-	-
PST130_07395	-	-	-	-	-	-	-	-	-	-
PST130_03652	-	-	-	-	-	-	-	-	-	-
PST130_00113	-	-	-	-	-	-	-	-	-	-
PST130_12823	-	-	-	-	-	-	-	-	-	-
PST130_02320	-	-	-	-	-	-	-	-	-	-
PST130_03767	-	-	-	-	-	-	-	-	-	-
PST130_15005	-	-	-	-	-	-	-	-	-	-
PST130_06387	-	-	-	-	-	-	-	-	-	-
PST130_01592	-	-	-	-	-	-	-	-	-	-
PST130_15635	-	-	-	-	-	-	-	-	-	-
PST130_11316	-	-	-	-	-	-	-	-	-	-
PST130_10076	-	-	-	-	-	-	-	-	-	-
PST130_08832	-	-	-	-	-	-	-	-	-	-
PST130_08245	-	-	-	-	-	-	-	-	-	-
PST130_07544	-	-	-	-	-	-	-	-	-	-
PST130_06201	-	-	-	-	-	-	-	-	-	-
PST130_11210	-	-	-	-	-	-	-	-	-	-
PST130_03007	-	-	-	-	-	-	-	-	-	-
PST130_16276	-	-	-	-	-	-	-	-	-	-
PST130_04121	-	-	-	-	-	-	-	-	-	-
PST130_04187	-	-	-	-	-	-	-	-	-	-
PST130_17698	-	-	-	-	-	-	-	-	-	-
PST130_03604	-	-	-	-	-	-	-	-	-	-
PST130_05082	0	-	0	-	0	-	-	0	-	-
PST130_08251	-	-	-	-	-	-	-	-	-	-
PST130_12725	-	-	-	-	-	-	-	-	-	-
PST130_08318	-	-	-	-	-	-	-	-	-	-
PST130_03639	-	-	-	-	-	-	-	-	-	-
PST130_17098	-	-	-	-	-	-	-	-	-	-
PST130_01743	-	-	-	-	-	-	-	-	-	-
PST130_04700	-	-	-	-	-	-	-	-	-	-
PST130_03687	-	-	-	-	-	-	-	-	-	-
PST130_08671	-	-	-	-	-	-	-	-	-	-
PST130_08479	-	-	-	-	-	-	-	-	-	-
PST130_18015	-	-	-	-	-	-	-	-	-	-
PST130_01473	-	-	-	-	-	-	-	-	-	-
PST130_03413	-	-	-	-	-	-	-	-	-	-
PST130_11206	-	-	-	-	-	-	-	-	-	-
PST130_03268	-	-	-	-	-	-	-	-	-	-
PST130_08458	-	-	-	-	-	-	-	-	-	-
PST130_11195	-	-	-	-	-	-	-	-	-	-
PST130_03831	-	-	-	-	-	-	-	-	-	-
PST130_09045	-	-	-	-	-	-	-	-	-	-
PST130_17445	-	-	-	-	-	-	-	-	-	-
PST130_14303	-	-	-	-	-	-	-	-	-	-
PST130_10778	-	-	-	-	-	-	-	-	-	-
PST130_13204	-	-	-	-	-	-	-	-	-	-
PST130_10377	-	-	-	-	-	-	-	-	-	-
PST130_16247	-	-	-	-	-	-	-	-	-	-
PST130_12226	-	-	-	-	-	-	-	-	-	-
PST130_08456	-	-	-	-	-	-	-	-	-	-
PST130_14407	-	-	-	-	-	-	-	-	-	-
PST130_00543	-	-	-	-	-	-	-	-	-	-
PST130_11058	-	-	-	-	-	-	0	0	0	0
PST130_06773	-	-	-	-	-	-	-	-	-	-
PST130_07433	-	-	-	-	-	-	-	-	-	-
PST130_04244	-	-	-	-	-	-	-	-	-	-
PST130_03031	-	-	-	-	-	-	-	-	-	-
PST130_13641	-	-	-	-	-	-	-	-	-	-
PST130_07683	-	-	-	-	-	-	-	-	-	-
PST130_14613	-	-	-	-	-	-	-	-	-	-
PST130_13288	-	-	-	-	-	-	-	-	-	-
PST130_07901	-	-	-	-	-	-	-	-	-	-
PST130_03716	-	0	0	0	0	-	0	0	-	-
PST130_10045	-	-	-	-	-	-	-	-	-	-
PST130_12837	-	-	-	-	-	-	-	-	-	-
PST130_10382	-	-	-	-	-	-	-	-	-	-
PST130_09882	-	-	-	-	-	-	0	0	0	0
PST130_04445	-	-	-	-	-	-	-	-	-	-
PST130_13576	-	-	-	-	-	-	-	-	-	-
PST130_09262	-	0.4077	0.4077	0.4077	0.4077	-	-	-	0	0
PST130_04125	-	0.057	0.057	0.057	0.057	-	0.057	0.057	-	-
PST130_00424	-	-	-	-	-	-	-	-	-	-
PST130_08208	-	-	-	-	-	-	-	-	-	-
PST130_08316	-	0	0	0	0	-	0	0	-	-
PST130_13666	-	-	-	-	-	-	-	-	-	-
PST130_14228	-	-	-	-	-	-	-	-	-	-
PST130_03797	-	-	-	-	-	-	-	-	-	-
PST130_10848	-	-	-	-	-	-	-	-	-	-
PST130_17898	-	-	-	-	-	-	-	-	-	-
PST130_01633	-	-	-	-	-	-	-	-	-	-
PST130_17659	-	-	-	-	-	-	-	-	-	-
PST130_16390	-	-	-	-	-	-	-	-	-	-
PST130_13158	-	-	-	-	-	-	0	0	0	0
PST130_05832	-	-	-	-	-	-	-	-	-	-
PST130_13714	-	-	-	-	-	-	-	-	-	-
PST130_03028	-	-	-	-	-	-	-	-	-	-
PST130_02714	-	-	-	-	-	-	-	-	-	-
PST130_18009	-	-	-	-	-	-	-	-	-	-
PST130_16778	-	-	-	-	-	-	-	-	-	-
PST130_15343	-	-	-	-	-	-	-	-	-	-
PST130_07001	-	-	-	-	-	-	-	-	-	-
PST130_07705	-	-	-	-	-	-	-	-	-	-
PST130_05223	-	-	-	-	-	-	-	-	-	-
PST130_14331	-	-	-	0	0	0	-	-	-	0
PST130_12634	-	0	0	0	0	-	0	0	0	0
PST130_12197	0.3969	0.7957	-	1.1948	-	-	0.7946	-	-	-
PST130_13226	-	-	-	-	-	-	-	-	-	-
PST130_17057	-	-	-	-	-	-	0.1292	0.1292	0.1292	0.1292
PST130_09784	-	-	-	-	-	-	-	-	-	-
PST130_00822	-	-	-	-	-	-	-	-	-	-
PST130_13911	-	-	-	-	-	-	-	-	-	-
PST130_11200	-	-	-	-	-	-	-	-	-	-
PST130_15823	-	-	-	-	-	-	-	-	-	-
PST130_14013	-	-	-	-	-	-	-	-	-	-
PST130_00030	-	0.4413	0.4413	0.2198	0.2198	0	0	0	0.4411	-
PST130_15400	-	0.6473	0.6473	0.3698	0.3698	0.5554	1.4847	1.4847	0.3696	0.4432
PST130_07358	-	-	-	-	-	-	-	-	-	-
PST130_03762	-	-	-	-	-	-	-	-	-	-
PST130_07532	-	0	0	-	-	0	-	-	0	-
PST130_12386	-	-	-	-	-	-	-	-	-	-
PST130_00612	-	-	-	-	-	-	-	-	-	-
PST130_16000	-	-	-	-	-	-	-	-	-	-
PST130_17368	-	-	-	-	-	-	-	-	-	-
PST130_14413	-	-	-	-	-	-	-	-	-	-
PST130_17960	-	-	-	-	-	-	0	0	0	0
PST130_11971	-	-	-	-	-	-	-	-	-	-
PST130_16709	-	0	0	0	0	-	0	0	-	-
PST130_06770	-	-	-	-	-	-	-	-	-	-
PST130_08346	-	-	-	-	-	-	-	-	-	-
PST130_15768	-	-	-	-	-	-	-	-	-	-
PST130_08252	-	-	-	-	-	-	-	-	-	-
PST130_00765	-	-	-	-	-	-	-	-	-	-
PST130_04822	-	-	-	-	-	-	-	-	-	-
PST130_13611	0.7156	-	0.7156	0.3564	0.5357	0.3564	0.3564	0.5357	0.3564	-
PST130_12351	-	-	-	-	-	-	-	-	-	-
PST130_05881	-	-	-	-	-	-	-	-	-	-
PST130_04877	-	-	-	-	-	-	-	-	-	-
PST130_09998	-	-	-	-	-	-	-	-	-	-
PST130_16910	-	-	-	-	-	-	-	-	-	-
PST130_16726	-	-	-	-	-	-	-	-	-	-
PST130_08472	-	-	-	-	-	-	-	-	-	-
PST130_07520	-	0	0	0	0	-	0	0	-	-
PST130_15009	-	-	-	-	-	-	-	-	-	-
PST130_13435	-	-	-	-	-	-	-	-	-	-
PST130_06549	-	0.34	0.34	0.34	0.34	-	0	0	0.3332	0.3332
PST130_15340	-	-	-	-	-	-	-	-	-	-
PST130_08936	-	-	-	-	-	-	-	-	-	-
PST130_17219	-	-	-	-	-	-	-	-	-	-
PST130_16361	-	-	-	-	-	-	-	-	-	-
PST130_00900	-	-	-	-	-	-	-	-	-	-
PST130_16156	-	-	-	-	-	-	-	-	-	-
PST130_09118	-	-	-	-	-	-	-	-	-	-
PST130_14744	-	-	-	-	-	-	-	-	-	-
PST130_15143	-	-	-	0	0	0	-	-	-	0
PST130_05851	-	-	-	-	-	-	-	-	-	-
PST130_00453	-	-	-	-	-	-	-	-	-	-
PST130_14609	-	-	-	-	-	-	-	-	-	-
PST130_15720	-	-	-	-	-	-	-	-	-	-
PST130_01307	-	-	-	-	-	-	-	-	-	-
PST130_09173	0	-	0	-	0	-	-	0	-	-
PST130_00307	-	-	-	-	-	-	-	-	-	-
PST130_00020	-	-	-	-	-	-	-	-	-	-
PST130_02616	-	-	-	-	-	-	-	-	-	-
PST130_03967	-	-	-	-	-	-	-	-	-	-
PST130_08313	-	-	-	-	-	-	-	-	-	-
PST130_00099	-	0	0	-	-	0	-	-	0	-
PST130_17651	-	-	-	-	-	-	-	-	-	-
PST130_10661	-	-	-	-	-	-	-	-	-	-
PST130_07715	-	-	-	-	-	-	-	-	-	-
PST130_04540	-	-	-	-	-	-	-	-	-	-
PST130_00241	-	-	-	-	-	-	-	-	-	-
PST130_00645	-	-	-	-	-	-	-	-	-	-
PST130_17423	-	-	-	-	-	-	-	-	-	-
PST130_05766	-	-	-	-	-	-	-	-	-	-
PST130_12536	-	-	-	-	-	-	-	-	-	-
PST130_05243	-	0	0	-	-	0	0	0	-	0
PST130_15242	-	-	-	-	-	-	-	-	-	-
PST130_10210	-	-	-	-	-	-	-	-	-	-
PST130_15268	-	-	-	-	-	-	-	-	-	-
PST130_06980	-	-	-	-	-	-	-	-	-	-
PST130_06595	-	-	-	-	-	-	-	-	-	-
PST130_02975	-	-	-	-	-	-	-	-	-	-
PST130_17820	-	-	-	-	-	-	-	-	-	-
PST130_10579	-	-	-	-	-	-	-	-	-	-
PST130_07575	-	0	0	0	0	-	0	0	-	-
PST130_05962	-	-	-	-	-	-	-	-	-	-
PST130_00596	-	-	-	-	-	-	-	-	-	-
PST130_08975	-	-	-	-	-	-	-	-	-	-
PST130_08461	-	-	-	-	-	-	-	-	-	-
PST130_07135	-	-	-	-	-	-	-	-	-	-
PST130_18085	-	-	-	-	-	-	-	-	-	-
PST130_14812	-	-	-	-	-	-	-	-	-	-
PST130_16140	-	-	-	-	-	-	-	-	-	-
PST130_02991	-	-	-	-	-	-	-	-	-	-
PST130_08219	-	-	-	-	-	-	-	-	-	-
PST130_00833	-	-	-	-	-	-	-	-	-	-
PST130_06305	-	-	-	-	-	-	-	-	-	-
PST130_10965	-	-	-	-	-	-	-	-	-	-
PST130_11440	-	-	-	-	-	-	-	-	-	-
PST130_10290	-	-	-	-	-	-	-	-	-	-
PST130_07072	-	-	-	-	-	-	-	-	-	-
PST130_07223	-	-	-	-	-	-	-	-	-	-
PST130_06606	-	-	-	-	-	-	-	-	-	-
PST130_04883	-	-	-	-	-	-	-	-	-	-
PST130_00972	-	-	-	-	-	-	-	-	-	-
PST130_13302	-	-	-	-	-	-	-	-	-	-
PST130_16908	-	-	-	-	-	-	-	-	-	-
PST130_03208	-	-	-	-	-	-	-	-	-	-
PST130_10329	-	-	-	-	-	-	-	-	-	-
PST130_12239	-	-	-	-	-	-	-	-	-	-
PST130_10071	-	-	-	-	-	-	-	-	-	-
PST130_16250	-	-	-	-	-	-	-	-	-	-
PST130_08974	-	-	-	-	-	-	-	-	-	-
PST130_16340	-	-	-	-	-	-	0	0.4358	0	0
PST130_03408	-	-	-	-	-	-	-	-	-	-
PST130_09148	-	-	-	-	-	-	-	-	-	-
PST130_17139	-	-	-	-	-	-	-	-	-	-
PST130_15466	-	-	-	-	-	-	-	-	-	-
PST130_12764	-	-	-	-	-	-	-	-	-	-
PST130_17733	-	-	-	-	-	-	-	-	-	-
PST130_15612	-	-	-	-	-	-	-	-	-	-
PST130_00272	-	-	-	-	-	-	-	-	-	-
PST130_09983	-	-	-	-	-	-	-	-	-	-
PST130_08667	-	-	-	-	-	-	-	-	-	-
PST130_15318	-	-	-	-	-	-	0	0	0	0
PST130_00563	-	-	-	-	-	-	-	-	-	-
PST130_06605	-	-	-	-	-	-	-	-	-	-
PST130_04275	-	0.1272	0.1272	0.384	0.384	0.3857	0.255	0.255	-	0
PST130_02604	-	-	-	-	-	-	0	0	0	0
PST130_08383	-	-	-	-	-	-	-	-	-	-
PST130_09775	-	-	-	-	-	-	-	-	-	-
PST130_04750	-	-	-	-	-	-	-	-	-	-
PST130_03588	-	-	-	-	-	-	-	-	-	-
PST130_06311	-	-	-	-	-	-	-	-	-	-
PST130_12741	-	-	-	-	-	-	-	-	-	-
PST130_11920	-	-	-	-	-	-	-	-	-	-
PST130_16398	-	-	-	-	-	-	-	-	-	-
PST130_17788	-	-	-	-	-	-	-	-	-	-
PST130_07902	-	-	-	-	-	-	-	-	-	-
PST130_04224	-	-	-	-	-	-	-	-	-	-
PST130_14652	-	-	-	-	-	-	-	-	-	-
PST130_11733	-	0	0	0	0	-	-	-	0	0
PST130_16555	-	-	-	-	-	-	-	-	-	-
PST130_18110	-	-	-	-	-	-	-	-	-	-
PST130_15761	-	-	-	-	-	-	-	-	-	-
PST130_00134	-	-	-	-	-	-	-	-	-	-
PST130_00945	1.3055	0.8702	-	1.3061	-	-	0.8702	-	-	-
PST130_02350	-	-	-	-	-	-	-	-	-	-
PST130_01269	-	-	-	-	-	-	-	-	-	-
PST130_01763	-	-	-	-	-	-	-	-	-	-
PST130_04150	-	-	-	-	-	-	-	-	-	-
PST130_04934	-	-	-	-	-	-	-	-	-	-
PST130_13298	-	0.1594	0.1594	0.1239	0.1239	0.1246	0.1239	0.1239	0.0745	0.1238
PST130_09622	-	-	-	-	-	-	-	-	-	-
PST130_16979	-	-	-	-	-	-	-	-	-	-
PST130_06513	-	-	-	-	-	-	-	-	-	-
PST130_16480	-	-	-	-	-	-	-	-	-	-
PST130_14707	-	-	-	-	-	-	-	-	-	-
PST130_01814	-	-	-	-	-	-	-	-	-	-
PST130_02925	-	-	-	-	-	-	-	-	-	-
PST130_02495	-	-	-	-	-	-	-	-	-	-
PST130_13334	-	-	-	-	-	-	-	-	-	-
PST130_06611	-	-	-	-	-	-	-	-	-	-
PST130_06580	-	-	-	-	-	-	-	-	-	-
PST130_15505	-	-	-	-	-	-	-	-	-	-
PST130_00602	-	-	-	-	-	-	-	-	-	-
PST130_16509	-	-	-	-	-	-	-	-	-	-
PST130_04018	-	-	-	-	-	-	0.9651	0.9651	0.9651	0.9651
PST130_16868	-	-	-	-	-	-	-	-	-	-
PST130_03864	-	-	-	-	-	-	-	-	-	-
PST130_01126	-	-	-	-	-	-	-	-	-	-
PST130_15088	-	-	-	-	-	-	-	-	-	-
PST130_10246	-	-	-	-	-	-	-	-	-	-
PST130_04151	-	-	-	-	-	-	-	-	-	-
PST130_01567	-	-	-	-	-	-	-	-	-	-
PST130_04711	-	-	-	-	-	-	-	-	-	-
PST130_10526	-	-	-	-	-	-	-	-	-	-
PST130_02529	-	-	-	-	-	-	-	-	-	-
PST130_06217	-	-	-	-	-	-	-	-	-	-
PST130_07065	-	-	-	-	-	-	0	0	0	0
PST130_13572	-	-	-	-	-	-	-	-	-	-
PST130_16460	-	-	-	-	-	-	-	-	-	-
PST130_03420	-	-	-	-	-	-	-	-	-	-
PST130_03710	0	0	-	0	-	-	0	-	-	-
PST130_14759	-	-	-	-	-	-	0	0	0	0
PST130_12769	-	-	-	-	-	-	-	-	-	-
PST130_07099	-	-	-	-	-	-	-	-	-	-
PST130_16249	-	-	-	-	-	-	-	-	-	-
PST130_06185	-	-	-	-	-	-	-	-	-	-
PST130_17203	-	0	0	0	0	-	0	0	-	-
PST130_17629	-	-	-	-	-	-	-	-	-	-
PST130_04236	-	-	-	-	-	-	-	-	-	-
PST130_16428	-	-	-	-	-	-	-	-	-	-
PST130_13498	-	-	-	-	-	-	-	-	-	-
PST130_01914	-	-	-	-	-	-	-	-	-	-
PST130_17751	-	-	-	-	-	-	-	-	-	-
PST130_08828	-	-	-	-	-	-	-	-	-	-
PST130_14500	-	-	-	-	-	-	-	-	-	-
PST130_08735	-	-	-	-	-	-	-	-	-	-
PST130_13433	-	-	-	-	-	-	-	-	-	-
PST130_09905	-	-	-	-	-	-	-	-	-	-
PST130_07401	-	-	-	-	-	-	-	-	-	-
PST130_12112	-	-	-	-	-	-	-	-	-	-
PST130_12329	-	-	-	-	-	-	-	-	-	-
PST130_13735	-	-	-	-	-	-	-	-	-	-
PST130_16440	-	-	-	-	-	-	-	-	-	-
PST130_09895	-	-	-	-	-	-	-	-	-	-
PST130_06974	-	-	-	-	-	-	-	-	-	-
PST130_01646	-	-	-	-	-	-	-	-	-	-
PST130_14931	-	-	-	-	-	-	-	-	-	-
PST130_04371	-	-	-	-	-	-	-	-	-	-
PST130_01905	-	-	-	-	-	-	-	-	-	-
PST130_08895	-	0	0	-	-	0	0	0	-	0
PST130_04215	-	-	-	-	-	-	-	-	-	-
PST130_01149	-	-	-	-	-	-	-	-	-	-
PST130_06345	-	-	-	-	-	-	-	-	-	-
PST130_11197	-	-	-	-	-	-	-	-	-	-
PST130_04390	-	-	-	-	-	-	-	-	-	-
PST130_00797	-	-	-	-	-	-	-	-	-	-
PST130_12253	-	-	-	0.6705	0.6705	0.6705	-	-	-	0.6705
PST130_07344	-	-	-	-	-	-	-	-	-	-
PST130_06466	-	0	0	0	0	0	0	0	0	0
PST130_11028	-	-	-	-	-	-	-	-	-	-
PST130_07833	-	-	-	-	-	-	-	-	-	-
PST130_05348	-	-	-	-	-	-	-	-	-	-
PST130_17290	-	-	-	-	-	-	-	-	-	-
PST130_15932	-	-	-	-	-	-	-	-	-	-
PST130_07535	-	-	-	-	-	-	0	0	0	0
PST130_08796	-	-	-	-	-	-	-	-	-	-
PST130_14351	-	-	-	-	-	-	-	-	-	-
PST130_16888	-	-	-	-	-	-	-	-	-	-
PST130_04639	-	-	-	-	-	-	-	-	-	-
PST130_02659	-	-	-	-	-	-	-	-	-	-
PST130_01150	-	-	-	-	-	-	-	-	-	-
PST130_13946	-	-	-	-	-	-	-	-	-	-
PST130_14713	-	-	-	-	-	-	-	-	-	-
PST130_12523	-	-	-	-	-	-	-	-	-	-
PST130_09290	-	-	-	-	-	-	-	-	-	-
PST130_03972	-	-	-	-	-	-	-	-	-	-
PST130_05079	-	-	-	-	-	-	-	-	-	-
PST130_05541	-	-	-	-	-	-	-	-	-	-
PST130_06541	-	-	-	-	-	-	-	-	-	-
PST130_15682	-	-	-	-	-	-	-	-	-	-
PST130_06264	-	-	-	-	-	-	-	-	-	-
PST130_11516	-	-	-	-	-	-	-	-	-	-
PST130_11001	-	-	-	-	-	-	-	-	-	-
PST130_14049	-	-	-	-	-	-	-	-	-	-
PST130_06682	-	-	-	-	-	-	-	-	-	-
PST130_01503	-	-	-	-	-	-	-	-	-	-
PST130_08294	-	-	-	-	-	-	-	-	-	-
PST130_04340	-	-	-	-	-	-	-	-	-	-
PST130_00836	-	-	-	-	-	-	-	-	-	-
PST130_07648	-	-	-	-	-	-	-	-	-	-
PST130_06085	-	0	0	0	0	0	0	0	0	0
PST130_18058	-	-	-	-	-	-	-	-	-	-
PST130_09294	-	-	-	-	-	-	-	-	-	-
PST130_01796	-	-	-	-	-	-	-	-	-	-
PST130_10928	-	-	-	-	-	-	-	-	-	-
PST130_10121	-	-	-	0.2766	0.2766	0.2766	-	-	-	0.2766
PST130_01069	-	-	-	-	-	-	-	-	-	-
PST130_09466	-	-	-	-	-	-	-	-	-	-
PST130_03696	-	0	0	-	-	0	-	-	0	-
PST130_18095	-	-	-	-	-	-	-	-	-	-
PST130_12355	-	-	-	-	-	-	-	-	-	-
PST130_08911	-	-	-	-	-	-	-	-	-	-
PST130_01628	-	-	-	-	-	-	-	-	-	-
PST130_13367	-	-	-	-	-	-	-	-	-	-
PST130_17235	-	0	0	0	0	0	0	0	-	0
PST130_09678	-	-	-	-	-	-	-	-	-	-
PST130_11786	-	-	-	-	-	-	-	-	-	-
PST130_06768	-	-	-	-	-	-	-	-	-	-
PST130_16493	-	-	-	-	-	-	-	-	-	-
PST130_14960	-	-	-	-	-	-	-	-	-	-
PST130_09698	-	-	-	-	-	-	-	-	-	-
PST130_18105	-	-	-	-	-	-	-	-	-	-
PST130_11938	-	-	-	-	-	-	-	-	-	-
PST130_05382	-	-	-	-	-	-	-	-	-	-
PST130_13580	-	-	-	-	-	-	-	-	-	-
PST130_13589	-	-	-	-	-	-	-	-	-	-
PST130_05678	-	-	-	-	-	-	-	-	-	-
PST130_06679	-	-	-	-	-	-	-	-	-	-
PST130_16146	-	-	-	-	-	-	-	-	-	-
PST130_05422	-	-	-	-	-	-	-	-	-	-
PST130_03450	-	-	-	-	-	-	-	-	-	-
PST130_13091	-	-	-	-	-	-	-	-	-	-
PST130_01904	-	-	-	-	-	-	-	-	-	-
PST130_07228	-	-	-	-	-	-	-	-	-	-
PST130_08350	-	-	-	-	-	-	-	-	-	-
PST130_07030	-	-	-	0	0	0	0	0	0	-
PST130_02262	-	-	-	-	-	-	-	-	-	-
PST130_12744	-	-	-	-	-	-	-	-	-	-
PST130_01561	-	-	-	-	-	-	-	-	-	-
PST130_16792	-	-	-	-	-	-	-	-	-	-
PST130_16961	-	-	-	-	-	-	-	-	-	-
PST130_01739	2.2027	-	2.2027	-	2.2027	-	-	2.2027	-	-
PST130_01859	0.5789	-	0.5789	-	0.5789	-	-	0.5789	-	-
PST130_01927	-	-	-	-	-	-	-	-	-	-
PST130_03483	-	-	-	-	-	-	-	-	-	-
PST130_14899	-	-	-	-	-	-	-	-	-	-
PST130_11509	-	-	-	-	-	-	-	-	-	-
PST130_10266	-	-	-	-	-	-	-	-	-	-
PST130_10215	-	-	-	-	-	-	-	-	-	-
PST130_07786	-	-	-	-	-	-	-	-	-	-
PST130_16058	-	-	-	-	-	-	-	-	-	-
PST130_03615	-	-	-	-	-	-	-	-	-	-
PST130_17973	-	-	-	-	-	-	-	-	-	-
PST130_14418	-	-	-	-	-	-	-	-	-	-
PST130_12236	-	-	-	-	-	-	-	-	-	-
PST130_09409	-	-	-	-	-	-	-	-	-	-
PST130_07462	-	-	-	-	-	-	-	-	-	-
PST130_08392	-	-	-	-	-	-	-	-	-	-
PST130_12709	-	-	-	-	-	-	-	-	-	-
PST130_04266	-	-	-	-	-	-	-	-	-	-
PST130_11854	-	-	-	-	-	-	-	-	-	-
PST130_09048	-	-	-	-	-	-	-	-	-	-
PST130_07983	0.2971	-	0.2971	-	0.2971	-	-	0.2971	-	-
PST130_17674	-	-	-	-	-	-	-	-	-	-
PST130_02327	-	-	-	-	-	-	-	-	-	-
PST130_09091	-	-	-	-	-	-	-	-	-	-
PST130_07616	-	-	-	-	-	-	-	-	-	-
PST130_07181	0	0.4692	-	0	0	0.2329	-	0.4692	0	0.4702
PST130_07393	-	-	-	-	-	-	-	-	-	-
PST130_02017	-	-	-	-	-	-	-	-	-	-
PST130_13785	-	-	-	-	-	-	-	-	-	-
PST130_14135	-	-	-	-	-	-	-	-	-	-
PST130_17055	-	-	-	-	-	-	-	-	-	-
PST130_02126	-	-	-	-	-	-	0	0	0	0
PST130_16475	-	-	-	-	-	-	-	-	-	-
PST130_08576	-	-	-	-	-	-	-	-	-	-
PST130_05829	-	-	-	-	-	-	-	-	-	-
PST130_00912	-	-	-	-	-	-	-	-	-	-
PST130_11102	-	-	-	-	-	-	-	-	-	-
PST130_05228	-	-	-	-	-	-	-	-	-	-
PST130_07543	-	-	-	-	-	-	-	-	-	-
PST130_04702	-	-	-	-	-	-	-	-	-	-
PST130_00121	-	-	-	-	-	-	-	-	-	-
PST130_15134	-	-	-	-	-	-	-	-	-	-
PST130_07947	-	-	-	-	-	-	-	-	-	-
PST130_13554	-	-	-	-	-	-	-	-	-	-
PST130_07758	-	-	-	-	-	-	-	-	-	-
PST130_17125	-	-	-	-	-	-	-	-	-	-
PST130_02735	-	-	-	-	-	-	-	-	-	-
PST130_15045	-	-	-	-	-	-	-	-	-	-
PST130_11254	-	-	-	-	-	-	-	-	-	-
PST130_04637	-	-	-	-	-	-	-	-	-	-
PST130_04545	-	-	-	-	-	-	-	-	-	-
PST130_02888	-	-	-	-	-	-	-	-	-	-
PST130_04338	-	-	-	-	-	-	-	-	-	-
PST130_06962	-	-	-	-	-	-	-	-	-	-
PST130_01129	-	-	-	-	-	-	-	-	-	-
PST130_13778	-	-	-	-	-	-	-	-	-	-
PST130_13981	-	-	-	-	-	-	-	-	-	-
PST130_17460	-	-	-	-	-	-	-	-	-	-
PST130_13186	-	-	-	-	-	-	-	-	-	-
PST130_09672	-	-	-	-	-	-	-	-	-	-
PST130_01170	-	-	-	-	-	-	-	-	-	-
PST130_08633	-	-	-	-	-	-	-	-	-	-
PST130_15087	-	-	-	-	-	-	-	-	-	-
PST130_11275	-	-	-	-	-	-	-	-	-	-
PST130_05164	-	-	-	-	-	-	-	-	-	-
PST130_01320	-	-	-	-	-	-	-	-	-	-
PST130_01482	-	-	-	-	-	-	-	-	-	-
PST130_06410	-	-	-	-	-	-	-	-	-	-
PST130_12051	-	-	-	-	-	-	-	-	-	-
PST130_15206	-	-	-	-	-	-	-	-	-	-
PST130_15172	-	-	-	-	-	-	-	-	-	-
PST130_09279	-	-	-	-	-	-	-	-	-	-
PST130_08938	-	-	-	-	-	-	-	-	-	-
PST130_07713	-	-	-	-	-	-	-	-	-	-
PST130_15082	-	-	-	-	-	-	-	-	-	-
PST130_02059	-	-	-	-	-	-	-	-	-	-
PST130_09026	-	-	-	-	-	-	-	-	-	-
PST130_17950	-	-	-	-	-	-	-	-	-	-
PST130_11004	-	-	-	-	-	-	-	-	-	-
PST130_10604	-	-	-	-	-	-	-	-	-	-
PST130_17710	-	-	-	-	-	-	-	-	-	-
PST130_10694	-	-	-	-	-	-	-	-	-	-
PST130_11867	-	-	-	-	-	-	-	-	-	-
PST130_04625	-	-	-	-	-	-	-	-	-	-
PST130_05757	-	-	-	-	-	-	-	-	-	-
PST130_06318	-	-	-	-	-	-	-	-	-	-
PST130_08966	-	-	-	-	-	-	-	-	-	-
PST130_09929	-	-	-	-	-	-	-	-	-	-
PST130_12781	-	-	-	-	-	-	-	-	-	-
PST130_01068	-	-	-	-	-	-	-	-	-	-
PST130_11442	-	-	-	-	-	-	-	-	-	-
PST130_10341	-	-	-	-	-	-	-	-	-	-
PST130_11995	-	-	-	-	-	-	-	-	-	-
PST130_05711	-	-	-	-	-	-	-	-	-	-
PST130_02288	-	-	-	-	-	-	-	-	-	-
PST130_00069	-	-	-	-	-	-	-	-	-	-
PST130_11396	-	-	-	-	-	-	-	-	-	-
PST130_02070	-	-	-	-	-	-	-	-	-	-
PST130_13360	-	-	-	-	-	-	-	-	-	-
PST130_12629	-	-	-	-	-	-	-	-	-	-
PST130_09863	-	-	-	-	-	-	-	-	-	-
PST130_08924	-	-	-	-	-	-	-	-	-	-
PST130_08157	-	-	-	-	-	-	-	-	-	-
PST130_10637	-	-	-	-	-	-	-	-	-	-
PST130_12137	-	-	-	-	-	-	-	-	-	-
PST130_09076	-	-	-	-	-	-	-	-	-	-
PST130_02163	-	-	-	-	-	-	-	-	-	-
PST130_03144	0	-	0	-	0	-	-	0	-	-
PST130_14532	-	-	-	-	-	-	-	-	-	-
PST130_06800	-	-	-	-	-	-	-	-	-	-
PST130_12703	-	-	-	-	-	-	-	-	-	-
PST130_07097	-	-	-	-	-	-	-	-	-	-
PST130_06913	-	-	-	-	-	-	-	-	-	-
PST130_18021	-	-	-	-	-	-	-	-	-	-
PST130_13245	-	-	-	-	-	-	-	-	-	-
PST130_10015	-	-	-	-	-	-	-	-	-	-
PST130_10533	-	-	-	-	-	-	-	-	-	-
PST130_16592	-	-	-	-	-	-	-	-	-	-
PST130_15945	-	-	-	-	-	-	0	0	0	0
PST130_11460	-	-	-	-	-	-	-	-	-	-
PST130_02498	-	-	-	-	-	-	-	-	-	-
PST130_15819	-	-	-	-	-	-	-	-	-	-
PST130_11962	-	-	-	-	-	-	-	-	-	-
PST130_11181	-	-	-	-	-	-	-	-	-	-
PST130_07086	-	-	-	-	-	-	-	-	-	-
PST130_15366	-	-	-	-	-	-	-	-	-	-
PST130_14825	-	-	-	-	-	-	-	-	-	-
PST130_06453	-	-	-	-	-	-	-	-	-	-
PST130_09520	-	-	-	-	-	-	-	-	-	-
PST130_17455	-	-	-	-	-	-	-	-	-	-
PST130_05381	-	-	-	-	-	-	-	-	-	-
PST130_03279	-	-	-	-	-	-	-	-	-	-
PST130_00351	-	-	-	-	-	-	-	-	-	-
PST130_15636	-	-	-	-	-	-	-	-	-	-
PST130_05689	-	-	-	-	-	-	-	-	-	-
PST130_01991	-	-	-	-	-	-	-	-	-	-
PST130_08601	-	-	-	-	-	-	-	-	-	-
PST130_15222	-	-	-	-	-	-	-	-	-	-
PST130_07270	-	-	-	-	-	-	-	-	-	-
PST130_04078	-	-	-	-	-	-	-	-	-	-
PST130_01273	-	-	-	-	-	-	-	-	-	-
PST130_11345	-	-	-	-	-	-	-	-	-	-
PST130_09636	-	-	-	-	-	-	-	-	-	-
PST130_06759	-	-	-	-	-	-	-	-	-	-
PST130_00154	0	-	0	-	0.1909	-	-	0.1909	-	-
PST130_10310	-	-	-	-	-	-	-	-	-	-
PST130_02694	-	-	-	-	-	-	-	-	-	-
PST130_17131	-	-	-	-	-	-	-	-	-	-
PST130_07652	-	-	-	-	-	-	-	-	-	-
PST130_06841	-	-	-	-	-	-	-	-	-	-
PST130_15383	-	-	-	-	-	-	-	-	-	-
PST130_02790	-	-	-	0	0	0	-	-	-	0
PST130_00937	-	-	-	-	-	-	-	-	-	-
PST130_05051	-	-	-	-	-	-	-	-	-	-
PST130_02751	-	-	-	-	-	-	-	-	-	-
PST130_01656	-	-	-	-	-	-	-	-	-	-
PST130_16623	-	-	-	-	-	-	-	-	-	-
PST130_07205	-	-	-	-	-	-	-	-	-	-
PST130_15645	-	-	-	-	-	-	-	-	-	-
PST130_17582	-	-	-	-	-	-	-	-	-	-
PST130_15872	-	-	-	-	-	-	-	-	-	-
PST130_17673	-	-	-	-	-	-	-	-	-	-
PST130_06708	-	-	-	-	-	-	-	-	-	-
PST130_04787	-	-	-	-	-	-	-	-	-	-
PST130_03917	-	-	-	-	-	-	-	-	-	-
PST130_02404	-	-	-	-	-	-	-	-	-	-
PST130_17781	-	-	-	-	-	-	-	-	-	-
PST130_05146	-	-	-	-	-	-	-	-	-	-
PST130_04733	-	-	-	-	-	-	-	-	-	-
PST130_10024	-	-	-	0	0	0	-	-	-	0
PST130_15085	-	-	-	-	-	-	-	-	-	-
PST130_10893	0	-	0	-	0	-	-	0	-	-
PST130_09814	-	-	-	0.3789	0.3789	0.3789	-	-	-	0.3789
PST130_09191	-	-	-	-	-	-	-	-	-	-
PST130_11093	-	-	-	-	-	-	-	-	-	-
PST130_01051	-	-	-	-	-	-	-	-	-	-
PST130_10437	-	-	-	0	0	0	-	-	-	0
PST130_03918	-	-	-	-	-	-	-	-	-	-
PST130_10751	-	-	-	-	-	-	-	-	-	-
PST130_14996	-	-	-	-	-	-	-	-	-	-
PST130_01462	-	-	-	-	-	-	-	-	-	-
PST130_06775	-	-	-	-	-	-	-	-	-	-
PST130_06266	-	-	-	-	-	-	-	-	-	-
PST130_01152	-	-	-	-	-	-	-	-	-	-
PST130_12062	-	-	-	-	-	-	-	-	-	-
PST130_10503	-	-	-	-	-	-	-	-	-	-
PST130_15229	-	-	-	-	-	-	-	-	-	-
PST130_00540	-	-	-	-	-	-	-	-	-	-
PST130_15604	-	-	-	-	-	-	-	-	-	-
PST130_06319	-	-	-	-	-	-	-	-	-	-
PST130_12758	-	-	-	-	-	-	-	-	-	-
PST130_10770	-	-	-	-	-	-	-	-	-	-
PST130_13971	-	-	-	-	-	-	-	-	-	-
PST130_01588	-	-	-	-	-	-	-	-	-	-
PST130_10991	-	-	-	-	-	-	-	-	-	-
PST130_15634	-	-	-	-	-	-	-	-	-	-
PST130_02391	-	-	-	-	-	-	-	-	-	-
PST130_09567	-	-	-	-	-	-	-	-	-	-
PST130_07362	-	-	-	-	-	-	-	-	-	-
PST130_17456	-	-	-	-	-	-	-	-	-	-
PST130_15632	-	-	-	-	-	-	-	-	-	-
PST130_13065	-	-	-	-	-	-	-	-	-	-
PST130_12988	-	-	-	-	-	-	-	-	-	-
PST130_11392	-	-	-	-	-	-	-	-	-	-
PST130_03581	-	-	-	-	-	-	-	-	-	-
PST130_00637	-	-	-	-	-	-	-	-	-	-
PST130_17188	-	-	-	-	-	-	-	-	-	-
PST130_13286	-	-	-	-	-	-	-	-	-	-
PST130_03288	-	-	-	-	-	-	-	-	-	-
PST130_06868	-	-	-	-	-	-	-	-	-	-
PST130_12208	-	-	-	-	-	-	-	-	-	-
PST130_16551	-	-	-	-	-	-	-	-	-	-
PST130_05168	-	-	-	-	-	-	-	-	-	-
PST130_00230	-	-	-	-	-	-	-	-	-	-
PST130_09380	-	-	-	-	-	-	-	-	-	-
PST130_12068	-	-	-	-	-	-	-	-	-	-
PST130_02079	-	-	-	-	-	-	-	-	-	-
PST130_16260	-	-	-	-	-	-	-	-	-	-
PST130_10740	-	-	-	-	-	-	-	-	-	-
PST130_03500	-	-	-	-	-	-	-	-	-	-
PST130_17798	-	-	-	-	-	-	-	-	-	-
PST130_08091	-	-	-	-	-	-	-	-	-	-
PST130_06955	-	-	-	-	-	-	-	-	-	-
PST130_06029	-	-	-	-	-	-	-	-	-	-
PST130_16438	-	-	-	-	-	-	-	-	-	-
PST130_12337	-	-	-	-	-	-	-	-	-	-
PST130_00265	-	-	-	-	-	-	-	-	-	-
PST130_01364	-	-	-	-	-	-	-	-	-	-
PST130_13826	-	-	-	-	-	-	-	-	-	-
PST130_13546	-	-	-	-	-	-	-	-	-	-
PST130_14420	-	-	-	-	-	-	-	-	-	-
PST130_09108	-	-	-	-	-	-	-	-	-	-
PST130_12445	-	-	-	-	-	-	-	-	-	-
PST130_07485	-	-	-	-	-	-	-	-	-	-
PST130_09036	-	-	-	-	-	-	-	-	-	-
PST130_11464	-	-	-	-	-	-	-	-	-	-
PST130_16049	-	-	-	-	-	-	-	-	-	-
PST130_06521	-	-	-	-	-	-	-	-	-	-
PST130_12991	-	-	-	-	-	-	-	-	-	-
PST130_01663	-	-	-	-	-	-	-	-	-	-
PST130_16844	-	-	-	-	-	-	-	-	-	-
PST130_10248	-	-	-	-	-	-	-	-	-	-
PST130_03898	-	-	-	1.1662	1.1662	0.7766	-	-	-	0.7766
PST130_11899	-	-	-	-	-	-	-	-	-	-
PST130_06400	-	-	-	-	-	-	-	-	-	-
PST130_18073	-	-	-	-	-	-	-	-	-	-
PST130_02110	-	-	-	-	-	-	-	-	-	-
PST130_16651	-	-	-	-	-	-	-	-	-	-
PST130_13461	-	-	-	-	-	-	-	-	-	-
PST130_10747	-	-	-	-	-	-	-	-	-	-
PST130_15176	-	-	-	-	-	-	-	-	-	-
PST130_05078	0	-	0	-	0	-	-	0	-	-
PST130_06891	-	-	-	-	-	-	-	-	-	-
PST130_03295	-	-	-	-	-	-	-	-	-	-
PST130_00136	-	-	-	-	-	-	-	-	-	-
PST130_02687	-	-	-	-	-	-	-	-	-	-
PST130_17910	-	-	-	-	-	-	-	-	-	-
PST130_08768	-	0	0	0.1049	0.1049	0.3146	0	0	0	0.1573
PST130_15418	-	-	-	-	-	-	-	-	-	-
PST130_03706	-	-	-	-	-	-	-	-	-	-
PST130_00120	-	-	-	-	-	-	-	-	-	-
PST130_13004	0.4836	0	0.2412	-	0.9672	0.483	-	0.4836	0	-
PST130_16055	-	-	-	-	-	-	-	-	-	-
PST130_06221	-	-	-	-	-	-	-	-	-	-
PST130_15824	-	-	-	-	-	-	-	-	-	-
PST130_12099	-	-	-	-	-	-	-	-	-	-
PST130_12685	-	-	-	-	-	-	-	-	-	-
PST130_04062	-	-	-	-	-	-	-	-	-	-
PST130_15696	-	-	-	-	-	-	-	-	-	-
PST130_08682	-	-	-	-	-	-	-	-	-	-
PST130_02943	-	-	-	-	-	-	-	-	-	-
PST130_11266	-	-	-	-	-	-	-	-	-	-
PST130_00168	-	-	-	-	-	-	-	-	-	-
PST130_16025	-	-	-	-	-	-	-	-	-	-
PST130_02725	-	-	-	-	-	-	-	-	-	-
PST130_09947	0	-	0	-	0	-	-	0	-	-
PST130_13635	-	-	-	-	-	-	-	-	-	-
PST130_03860	-	-	-	-	-	-	-	-	-	-
PST130_10774	-	-	-	-	-	-	-	-	-	-
PST130_07474	-	-	-	-	-	-	-	-	-	-
PST130_06115	0	-	0	-	0	-	-	0	-	-
PST130_05117	-	-	-	-	-	-	-	-	-	-
PST130_12135	-	-	-	-	-	-	-	-	-	-
PST130_17701	-	-	-	-	-	-	-	-	-	-
PST130_16062	-	-	-	-	-	-	-	-	-	-
PST130_12682	-	-	-	-	-	-	-	-	-	-
PST130_10956	-	-	-	-	-	-	-	-	-	-
PST130_07011	-	-	-	-	-	-	-	-	-	-
PST130_15933	-	-	-	-	-	-	-	-	-	-
PST130_13628	-	-	-	-	-	-	-	-	-	-
PST130_01866	-	-	-	-	-	-	-	-	-	-
PST130_05570	-	-	-	-	-	-	-	-	-	-
PST130_11483	-	-	-	-	-	-	-	-	-	-
PST130_01163	-	-	-	-	-	-	-	-	-	-
PST130_09310	-	-	-	-	-	-	-	-	-	-
PST130_04318	-	-	-	-	-	-	-	-	-	-
PST130_05620	-	-	-	-	-	-	-	-	-	-
PST130_06082	-	-	-	-	-	-	-	-	-	-
PST130_12080	-	-	-	-	-	-	-	-	-	-
PST130_04104	-	-	-	-	-	-	-	-	-	-
PST130_03146	-	-	-	-	-	-	-	-	-	-
PST130_16356	-	-	-	-	-	-	-	-	-	-
PST130_01469	-	-	-	-	-	-	-	-	-	-
PST130_00018	-	-	-	-	-	-	-	-	-	-
PST130_16117	-	-	-	-	-	-	-	-	-	-
PST130_10758	-	-	-	-	-	-	-	-	-	-
PST130_00986	-	-	-	-	-	-	-	-	-	-
PST130_12170	-	-	-	-	-	-	-	-	-	-
PST130_12113	-	-	-	-	-	-	-	-	-	-
PST130_04129	-	-	-	-	-	-	-	-	-	-
PST130_13348	-	0	0	0	0	-	0	0	-	-
PST130_07849	-	-	-	-	-	-	-	-	-	-
PST130_09980	-	-	-	-	-	-	-	-	-	-
PST130_06695	-	-	-	-	-	-	-	-	-	-
PST130_17906	-	-	-	-	-	-	-	-	-	-
PST130_06632	-	-	-	-	-	-	-	-	-	-
PST130_04958	-	-	-	-	-	-	-	-	-	-
PST130_12249	-	-	-	-	-	-	-	-	-	-
PST130_03489	-	-	-	-	-	-	-	-	-	-
PST130_15698	-	-	-	-	-	-	-	-	-	-
PST130_15171	-	-	-	-	-	-	-	-	-	-
PST130_15923	-	-	-	-	-	-	-	-	-	-
PST130_14123	-	-	-	-	-	-	-	-	-	-
PST130_10660	-	-	-	-	-	-	-	-	-	-
PST130_07320	-	-	-	-	-	-	-	-	-	-
PST130_07573	-	-	-	-	-	-	-	-	-	-
PST130_11726	-	-	-	-	-	-	-	-	-	-
PST130_11758	-	-	-	-	-	-	-	-	-	-
PST130_16205	-	-	-	-	-	-	-	-	-	-
PST130_03473	-	-	-	-	-	-	-	-	-	-
PST130_04932	-	-	-	-	-	-	-	-	-	-
PST130_17590	-	-	-	-	-	-	-	-	-	-
PST130_08422	-	-	-	-	-	-	-	-	-	-
PST130_12492	-	-	-	-	-	-	-	-	-	-
PST130_11202	-	-	-	-	-	-	-	-	-	-
PST130_08939	-	-	-	-	-	-	-	-	-	-
PST130_15986	-	-	-	-	-	-	-	-	-	-
PST130_17149	-	-	-	-	-	-	-	-	-	-
PST130_04976	-	-	-	-	-	-	-	-	-	-
PST130_04512	-	-	-	-	-	-	-	-	-	-
PST130_03073	0	0	-	0	-	-	0	-	-	-
PST130_11430	-	-	-	-	-	-	-	-	-	-
PST130_11240	-	-	-	-	-	-	-	-	-	-
PST130_00334	-	-	-	-	-	-	-	-	-	-
PST130_07639	-	-	-	-	-	-	-	-	-	-
PST130_15364	-	-	-	-	-	-	-	-	-	-
PST130_06190	-	-	-	-	-	-	-	-	-	-
PST130_15718	-	-	-	-	-	-	-	-	-	-
PST130_13764	-	-	-	-	-	-	-	-	-	-
PST130_03695	-	0.6678	0.6678	0.8903	0.8903	0.4443	1.3348	1.3348	0.8879	-
PST130_03893	-	-	-	-	-	-	-	-	-	-
PST130_08996	-	-	-	-	-	-	-	-	-	-
PST130_04490	-	-	-	-	-	-	-	-	-	-
PST130_16529	-	-	-	-	-	-	-	-	-	-
PST130_10348	-	-	-	-	-	-	-	-	-	-
PST130_05212	-	-	-	-	-	-	-	-	-	-
PST130_08907	-	-	-	-	-	-	-	-	-	-
PST130_16171	-	-	-	-	-	-	-	-	-	-
PST130_14082	-	-	-	-	-	-	-	-	-	-
PST130_11677	-	-	-	-	-	-	-	-	-	-
PST130_00149	-	-	-	-	-	-	-	-	-	-
PST130_02220	-	-	-	-	-	-	-	-	-	-
PST130_14193	-	-	-	-	-	-	-	-	-	-
PST130_11084	-	-	-	-	-	-	-	-	-	-
PST130_09841	-	-	-	-	-	-	-	-	-	-
PST130_12937	-	-	-	-	-	-	-	-	-	-
PST130_09639	-	-	-	-	-	-	-	-	-	-
PST130_09915	-	-	-	-	-	-	-	-	-	-
PST130_07038	-	-	-	-	-	-	-	-	-	-
PST130_15788	-	-	-	0.41	0.41	0	-	-	-	0.41
PST130_15595	-	-	-	-	-	-	-	-	-	-
PST130_06727	-	-	-	-	-	-	-	-	-	-
PST130_12694	-	0	0	0	0	-	-	-	0	0
PST130_00899	-	-	-	-	-	-	0	0	0	0
PST130_00338	-	-	-	-	-	-	-	-	-	-
PST130_12505	-	-	-	-	-	-	-	-	-	-
PST130_08979	-	-	-	-	-	-	-	-	-	-
PST130_03909	-	-	-	-	-	-	-	-	-	-
PST130_12468	-	-	-	-	-	-	-	-	-	-
PST130_02492	-	-	-	-	-	-	-	-	-	-
PST130_14059	-	-	-	-	-	-	-	-	-	-
PST130_09536	-	-	-	-	-	-	-	-	-	-
PST130_16242	-	-	-	-	-	-	-	-	-	-
PST130_00582	-	-	-	-	-	-	-	-	-	-
PST130_04260	-	-	-	0	0	0	-	-	-	0
PST130_06343	-	-	-	-	-	-	-	-	-	-
PST130_01017	-	-	-	-	-	-	-	-	-	-
PST130_04479	-	-	-	-	-	-	-	-	-	-
PST130_07970	-	-	-	-	-	-	-	-	-	-
PST130_04035	-	-	-	-	-	-	-	-	-	-
PST130_15747	-	-	-	-	-	-	-	-	-	-
PST130_09097	-	-	-	-	-	-	-	-	-	-
PST130_06249	-	-	-	-	-	-	-	-	-	-
PST130_00871	-	-	-	-	-	-	-	-	-	-
PST130_00885	-	-	-	-	-	-	-	-	-	-
PST130_12366	-	-	-	-	-	-	-	-	-	-
PST130_11264	-	-	-	-	-	-	-	-	-	-
PST130_16582	-	-	-	-	-	-	-	-	-	-
PST130_03366	-	-	-	-	-	-	-	-	-	-
PST130_03333	-	-	-	-	-	-	-	-	-	-
PST130_13754	-	-	-	-	-	-	-	-	-	-
PST130_06889	-	-	-	-	-	-	-	-	-	-
PST130_06844	-	-	-	-	-	-	-	-	-	-
PST130_04072	-	-	-	-	-	-	-	-	-	-
PST130_12381	-	-	-	-	-	-	-	-	-	-
PST130_10543	-	0.1417	0.1417	0.2128	0.2128	0.2847	0.2828	0.2828	0.2137	0.1409
PST130_02960	0.2271	0	0.4543	0	0.4543	-	0	0.4543	-	-
PST130_04628	-	-	-	-	-	-	-	-	-	-
PST130_10610	-	-	-	-	-	-	-	-	-	-
PST130_06518	-	-	-	-	-	-	-	-	-	-
PST130_18142	-	-	-	-	-	-	-	-	-	-
PST130_13527	-	-	-	-	-	-	-	-	-	-
PST130_04849	-	-	-	-	-	-	-	-	-	-
PST130_17043	-	-	-	-	-	-	-	-	-	-
PST130_15514	-	-	-	-	-	-	-	-	-	-
PST130_02218	-	-	-	-	-	-	-	-	-	-
PST130_11289	-	-	-	-	-	-	-	-	-	-
PST130_04304	-	-	-	-	-	-	-	-	-	-
PST130_00028	-	-	-	-	-	-	-	-	-	-
PST130_14540	-	-	-	-	-	-	-	-	-	-
PST130_17222	-	-	-	-	-	-	-	-	-	-
PST130_10573	-	-	-	-	-	-	-	-	-	-
PST130_14375	-	-	-	-	-	-	-	-	-	-
PST130_11997	0	-	0	-	0	-	-	0	-	-
PST130_06327	-	-	-	-	-	-	-	-	-	-
PST130_16331	-	-	-	-	-	-	-	-	-	-
PST130_10161	-	-	-	-	-	-	-	-	-	-
PST130_08890	-	-	-	-	-	-	-	-	-	-
PST130_16151	-	-	-	-	-	-	-	-	-	-
PST130_03260	-	-	-	-	-	-	-	-	-	-
PST130_16507	-	-	-	-	-	-	-	-	-	-
PST130_10431	-	-	-	-	-	-	-	-	-	-
PST130_07716	-	-	-	-	-	-	-	-	-	-
PST130_06253	-	-	-	-	-	-	-	-	-	-
PST130_15003	-	-	-	-	-	-	-	-	-	-
PST130_14226	-	-	-	-	-	-	-	-	-	-
PST130_11434	-	-	-	-	-	-	-	-	-	-
PST130_05820	-	-	-	-	-	-	-	-	-	-
PST130_16577	-	-	-	-	-	-	-	-	-	-
PST130_13888	-	-	-	-	-	-	-	-	-	-
PST130_08256	-	-	-	-	-	-	-	-	-	-
PST130_11653	-	-	-	-	-	-	-	-	-	-
PST130_03825	-	-	-	-	-	-	-	-	-	-
PST130_01771	-	0.1721	0.1721	0	0	0.2596	0	0	0.2603	0
PST130_16328	-	0	0	0	0	0	0	0	-	0
PST130_00292	-	-	-	-	-	-	-	-	-	-
PST130_13613	-	-	-	-	-	-	-	-	-	-
PST130_07390	-	-	-	-	-	-	0	0	0	0
PST130_08142	-	-	-	-	-	-	-	-	-	-
PST130_06263	-	-	-	-	-	-	-	-	-	-
PST130_04889	-	-	-	-	-	-	-	-	-	-
PST130_06370	-	-	-	-	-	-	-	-	-	-
PST130_00534	-	-	-	-	-	-	-	-	-	-
PST130_04171	-	-	-	-	-	-	-	-	-	-
PST130_10971	-	-	-	-	-	-	-	-	-	-
PST130_05403	-	-	-	-	-	-	-	-	-	-
PST130_16366	-	-	-	-	-	-	-	-	-	-
PST130_17954	-	-	-	-	-	-	-	-	-	-
PST130_07338	-	-	-	-	-	-	-	-	-	-
PST130_00087	-	-	-	-	-	-	-	-	-	-
PST130_05091	-	-	-	-	-	-	-	-	-	-
PST130_00605	-	0.6042	0.6042	0.2343	0.2343	0.111	0.5646	0.5646	0.4574	0.0636
PST130_04949	-	-	-	-	-	-	-	-	-	-
PST130_13525	-	-	-	-	-	-	-	-	-	-
PST130_17269	-	-	-	-	-	-	-	-	-	-
PST130_01305	-	-	-	-	-	-	-	-	-	-
PST130_17024	0.3829	0	-	0	-	-	-	0.3829	0	0
PST130_10835	-	-	-	-	-	-	-	-	-	-
PST130_12247	-	-	-	-	-	-	-	-	-	-
PST130_04782	-	-	-	-	-	-	-	-	-	-
PST130_09803	-	-	-	-	-	-	-	-	-	-
PST130_04978	-	-	-	-	-	-	-	-	-	-
PST130_06812	-	-	-	-	-	-	-	-	-	-
PST130_16640	-	-	-	-	-	-	-	-	-	-
PST130_13287	0.3671	-	0.419	-	0.419	-	-	0.3671	-	-
PST130_00768	-	-	-	-	-	-	-	-	-	-
PST130_05413	-	-	-	-	-	-	-	-	-	-
PST130_00890	-	-	-	-	-	-	-	-	-	-
PST130_02722	-	-	-	-	-	-	-	-	-	-
PST130_15899	-	-	-	-	-	-	-	-	-	-
PST130_16173	-	-	-	-	-	-	-	-	-	-
PST130_07539	-	-	-	-	-	-	-	-	-	-
PST130_17799	-	-	-	-	-	-	-	-	-	-
PST130_07101	-	-	-	-	-	-	-	-	-	-
PST130_08791	-	-	-	-	-	-	-	-	-	-
PST130_08233	-	-	-	-	-	-	-	-	-	-
PST130_15950	-	-	-	-	-	-	-	-	-	-
PST130_03088	-	-	-	-	-	-	-	-	-	-
PST130_03280	-	-	-	-	-	-	-	-	-	-
PST130_07709	-	0	0	0	0	0	0	0	0	0
PST130_10501	-	-	-	-	-	-	-	-	-	-
[truncated: 15,913 more rows]

## Sheet: PST-43
Gene ID	PST-21 vs. PST-43	PST-130 vs. PST-43	PST-130 vs. PST-21	PST-0821 vs. PST-43	PST-0821 vs. PST-21	PST-0821 vs. PST-130	PST-877 vs. PST-43	PST-877 vs. PST-21	PST-877 vs. PST-130	PST-877 vs. PST-0821
PST43_08599	-	-	-	-	-	-	-	-	-	-
PST43_14195	-	-	-	-	-	-	-	-	-	-
PST43_18365	-	-	-	-	-	-	-	-	-	-
PST43_06692	-	-	-	-	-	-	-	-	-	-
PST43_19597	-	-	-	-	-	-	-	-	-	-
PST43_13248	-	0.3712	0	-	-	0.3712	-	-	0.3712	-
PST43_04071	-	-	-	-	-	-	-	-	-	-
PST43_01471	-	-	-	-	-	-	-	-	-	-
PST43_19528	-	-	-	-	-	-	-	-	-	-
PST43_03636	-	-	-	-	-	-	-	-	-	-
PST43_16492	0	0	0	-	0	0	-	0	0	-
PST43_13883	-	-	-	-	-	-	-	-	-	-
PST43_11322	0	0	-	-	0	0	-	0	0	-
PST43_03167	-	-	-	-	-	-	-	-	-	-
PST43_06821	-	-	-	-	-	-	-	-	-	-
PST43_10347	-	-	-	-	-	-	-	-	-	-
PST43_07415	-	-	-	-	-	-	-	-	-	-
PST43_16894	-	-	-	-	-	-	-	-	-	-
PST43_11571	-	-	-	-	-	-	-	-	-	-
PST43_10078	-	-	-	-	-	-	-	-	-	-
PST43_10150	-	-	-	-	-	-	-	-	-	-
PST43_10579	-	-	-	-	-	-	-	-	-	-
PST43_09570	-	-	-	-	-	-	-	-	-	-
PST43_10773	-	-	-	-	-	-	-	-	-	-
PST43_04238	-	-	-	-	-	-	-	-	-	-
PST43_04004	-	-	-	-	-	-	-	-	-	-
PST43_12496	-	-	-	-	-	-	-	-	-	-
PST43_08315	-	-	-	-	-	-	-	-	-	-
PST43_20887	-	-	-	-	-	-	-	-	-	-
PST43_20502	-	-	-	-	-	-	-	-	-	-
PST43_10230	-	-	-	-	-	-	-	-	-	-
PST43_11017	-	-	-	-	-	-	-	-	-	-
PST43_11716	-	-	-	-	-	-	-	-	-	-
PST43_00995	-	-	-	-	-	-	-	-	-	-
PST43_07048	-	-	-	-	-	-	-	-	-	-
PST43_15512	-	-	-	-	-	-	-	-	-	-
PST43_14798	-	-	-	-	-	-	-	-	-	-
PST43_01322	-	-	-	-	-	-	-	-	-	-
PST43_20244	-	-	-	-	-	-	-	-	-	-
PST43_02768	-	-	-	-	-	-	-	-	-	-
PST43_07297	-	-	-	-	-	-	-	-	-	-
PST43_15687	-	-	-	-	-	-	-	-	-	-
PST43_10670	-	-	-	-	-	-	-	-	-	-
PST43_08355	-	-	-	-	-	-	-	-	-	-
PST43_04760	0	-	0	-	0	-	-	0	-	-
PST43_04065	-	-	-	-	-	-	-	-	-	-
PST43_13346	-	-	-	-	-	-	-	-	-	-
PST43_19903	-	-	-	-	-	-	-	-	-	-
PST43_11257	-	-	-	-	-	-	-	-	-	-
PST43_08311	-	-	-	-	-	-	-	-	-	-
PST43_17272	-	-	-	-	-	-	-	-	-	-
PST43_13209	-	-	-	-	-	-	-	-	-	-
PST43_10073	-	-	-	-	-	-	-	-	-	-
PST43_15401	-	-	-	-	-	-	-	-	-	-
PST43_18155	-	-	-	-	-	-	-	-	-	-
PST43_07841	-	-	-	-	-	-	-	-	-	-
PST43_17822	-	-	-	-	-	-	-	-	-	-
PST43_03475	-	-	-	-	-	-	-	-	-	-
PST43_03347	-	-	-	-	-	-	-	-	-	-
PST43_01097	-	-	-	-	-	-	-	-	-	-
PST43_07630	-	-	-	-	-	-	-	-	-	-
PST43_07018	0.3047	0.4193	0.2052	-	0.3047	0.4193	-	0.3047	0.4193	-
PST43_12209	-	-	-	-	-	-	-	-	-	-
PST43_01282	-	-	-	-	-	-	-	-	-	-
PST43_03350	-	-	-	-	-	-	-	-	-	-
PST43_00819	-	-	-	-	-	-	-	-	-	-
PST43_16120	0.384	-	0.384	-	0.2559	-	-	0.2559	-	-
PST43_15909	-	-	-	-	-	-	-	-	-	-
PST43_02770	-	-	-	-	-	-	-	-	-	-
PST43_19186	-	-	-	-	-	-	-	-	-	-
PST43_15420	-	-	-	-	-	-	-	-	-	-
PST43_20890	-	-	-	-	-	-	-	-	-	-
PST43_10474	-	-	-	-	-	-	-	-	-	-
PST43_00064	-	-	-	-	-	-	-	-	-	-
PST43_18534	-	-	-	-	-	-	-	-	-	-
PST43_07326	-	-	-	-	-	-	-	-	-	-
PST43_13446	-	-	-	-	-	-	-	-	-	-
PST43_05927	-	-	-	-	-	-	-	-	-	-
PST43_20598	-	-	-	-	-	-	-	-	-	-
PST43_09574	-	-	-	-	-	-	-	-	-	-
PST43_10066	-	-	-	-	-	-	-	-	-	-
PST43_02715	-	-	-	-	-	-	-	-	-	-
PST43_08149	0.6151	-	0.1224	-	0.6151	-	-	0.6151	-	-
PST43_15503	-	-	-	-	-	-	-	-	-	-
PST43_12358	-	-	-	-	-	-	-	-	-	-
PST43_06024	-	-	-	-	-	-	-	-	-	-
PST43_04230	-	-	-	-	-	-	-	-	-	-
PST43_07322	-	-	-	-	-	-	-	-	-	-
PST43_12434	-	-	-	-	-	-	-	-	-	-
PST43_02923	-	-	-	-	-	-	-	-	-	-
PST43_16213	-	-	-	-	-	-	-	-	-	-
PST43_11803	-	-	-	-	-	-	-	-	-	-
PST43_05227	-	-	-	-	-	-	-	-	-	-
PST43_11597	-	-	-	-	-	-	-	-	-	-
PST43_12255	-	-	-	-	-	-	-	-	-	-
PST43_17169	-	-	-	-	-	-	-	-	-	-
PST43_00001	-	-	-	-	-	-	-	-	-	-
PST43_18676	-	-	-	-	-	-	-	-	-	-
PST43_04618	-	-	-	-	-	-	-	-	-	-
PST43_19727	-	-	-	-	-	-	-	-	-	-
PST43_20871	-	-	-	-	-	-	-	-	-	-
PST43_10574	-	-	-	-	-	-	-	-	-	-
PST43_16665	-	-	-	-	-	-	-	-	-	-
PST43_02847	-	-	-	-	-	-	-	-	-	-
PST43_14805	-	-	-	-	-	-	-	-	-	-
PST43_10935	-	-	-	-	-	-	-	-	-	-
PST43_01664	-	-	-	-	-	-	-	-	-	-
PST43_09628	-	-	-	-	-	-	-	-	-	-
PST43_08584	-	-	-	-	-	-	-	-	-	-
PST43_03656	-	-	-	-	-	-	-	-	-	-
PST43_08912	-	-	-	-	-	-	-	-	-	-
PST43_20149	-	-	-	-	-	-	-	-	-	-
PST43_06132	-	-	-	-	-	-	-	-	-	-
PST43_12133	-	-	-	-	-	-	-	-	-	-
PST43_04923	-	0	0	-	-	0	-	-	0	-
PST43_10067	-	-	-	-	-	-	-	-	-	-
PST43_20070	-	-	-	-	-	-	-	-	-	-
PST43_17846	-	-	-	-	-	-	-	-	-	-
PST43_00003	-	-	-	-	-	-	-	-	-	-
PST43_20733	-	-	-	-	-	-	-	-	-	-
PST43_00715	-	-	-	-	-	-	-	-	-	-
PST43_20812	-	-	-	-	-	-	-	-	-	-
PST43_14482	-	-	-	-	-	-	-	-	-	-
PST43_03177	-	-	-	-	-	-	-	-	-	-
PST43_02191	-	-	-	-	-	-	-	-	-	-
PST43_03766	-	-	-	-	-	-	-	-	-	-
PST43_06547	-	-	-	-	-	-	-	-	-	-
PST43_19586	-	-	-	-	-	-	-	-	-	-
PST43_08229	-	-	-	-	-	-	-	-	-	-
PST43_20998	-	-	-	-	-	-	-	-	-	-
PST43_16901	0.4607	-	0.4607	-	0.4607	-	-	0.4607	-	-
PST43_02990	-	-	-	-	-	-	-	-	-	-
PST43_00481	-	-	-	-	-	-	-	-	-	-
PST43_00150	-	-	-	-	-	-	-	-	-	-
PST43_11564	-	-	-	-	-	-	-	-	-	-
PST43_01985	-	-	-	-	-	-	-	-	-	-
PST43_13478	-	-	-	-	-	-	-	-	-	-
PST43_17672	0	0	-	-	0	0	-	0	0	-
PST43_13996	-	-	-	-	-	-	-	-	-	-
PST43_14758	-	-	-	-	-	-	-	-	-	-
PST43_20554	-	-	-	-	-	-	-	-	-	-
PST43_18820	-	-	-	-	-	-	-	-	-	-
PST43_17424	-	-	-	-	-	-	-	-	-	-
PST43_13788	-	-	-	-	-	-	-	-	-	-
PST43_09718	-	-	-	-	-	-	-	-	-	-
PST43_10388	-	-	-	-	-	-	-	-	-	-
PST43_14396	-	-	-	-	-	-	-	-	-	-
PST43_01038	-	-	-	-	-	-	-	-	-	-
PST43_13119	-	-	-	-	-	-	-	-	-	-
PST43_20103	-	-	-	-	-	-	-	-	-	-
PST43_10074	0.3909	0.3909	-	-	0.3909	0.3909	-	0.3909	0.3909	-
PST43_05683	0.7277	-	0.7277	-	0.7277	-	-	0.7277	-	-
PST43_03096	-	-	-	-	-	-	-	-	-	-
PST43_05598	0	-	0	-	0	-	-	0	-	-
PST43_07161	-	-	-	-	-	-	-	-	-	-
PST43_06001	-	-	-	-	-	-	-	-	-	-
PST43_12444	-	-	-	-	-	-	-	-	-	-
PST43_15217	-	-	-	-	-	-	-	-	-	-
PST43_15159	-	-	-	-	-	-	-	-	-	-
PST43_15444	-	-	-	-	-	-	-	-	-	-
PST43_03353	-	-	-	-	-	-	-	-	-	-
PST43_05941	-	-	-	-	-	-	-	-	-	-
PST43_20650	-	0.41	0.1362	-	-	0.41	-	-	0.41	-
PST43_02120	-	-	-	-	-	-	-	-	-	-
PST43_01837	-	-	-	-	-	-	-	-	-	-
PST43_12333	-	-	-	-	-	-	-	-	-	-
PST43_05748	-	-	-	-	-	-	-	-	-	-
PST43_18051	-	-	-	-	-	-	-	-	-	-
PST43_12586	-	-	-	-	-	-	-	-	-	-
PST43_19047	-	-	-	-	-	-	-	-	-	-
PST43_04212	-	-	-	-	-	-	-	-	-	-
PST43_11152	-	-	-	-	-	-	-	-	-	-
PST43_08432	-	-	-	-	-	-	-	-	-	-
PST43_08034	-	-	-	-	-	-	-	-	-	-
PST43_03087	-	-	-	-	-	-	-	-	-	-
PST43_12327	-	-	-	-	-	-	-	-	-	-
PST43_18136	0	0	-	-	0	0	-	0	0	-
PST43_16727	-	-	-	-	-	-	-	-	-	-
PST43_03892	-	-	-	-	-	-	-	-	-	-
PST43_08692	-	-	-	-	-	-	-	-	-	-
PST43_14655	-	0.1672	0.1672	-	-	0.1672	-	-	0.1672	-
PST43_11806	-	-	-	-	-	-	-	-	-	-
PST43_06819	-	-	-	-	-	-	-	-	-	-
PST43_18865	0	0.4295	-	-	0	0.4295	-	0	0.4295	-
PST43_15229	-	-	-	-	-	-	-	-	-	-
PST43_20087	0.5882	-	0.5882	-	0.5882	-	-	0.5882	-	-
PST43_19623	-	-	-	-	-	-	-	-	-	-
PST43_14199	-	-	-	-	-	-	-	-	-	-
PST43_09052	-	-	-	-	-	-	-	-	-	-
PST43_14114	-	-	-	-	-	-	-	-	-	-
PST43_06626	-	-	-	-	-	-	-	-	-	-
PST43_10851	-	-	-	-	-	-	-	-	-	-
PST43_18340	-	-	-	-	-	-	-	-	-	-
PST43_08560	-	-	-	-	-	-	-	-	-	-
PST43_04668	-	0	0	-	-	0	-	-	0	-
PST43_05874	-	-	-	-	-	-	-	-	-	-
PST43_10902	-	-	-	-	-	-	-	-	-	-
PST43_14942	-	-	-	-	-	-	-	-	-	-
PST43_09731	-	-	-	-	-	-	-	-	-	-
PST43_14248	-	-	-	-	-	-	-	-	-	-
PST43_16181	-	-	-	-	-	-	-	-	-	-
PST43_04546	-	-	-	-	-	-	-	-	-	-
PST43_11766	-	-	-	-	-	-	-	-	-	-
PST43_01372	-	-	-	-	-	-	-	-	-	-
PST43_15991	-	-	-	-	-	-	-	-	-	-
PST43_05794	-	-	-	-	-	-	-	-	-	-
PST43_13497	-	-	-	-	-	-	-	-	-	-
PST43_10541	-	-	-	-	-	-	-	-	-	-
PST43_19914	-	0	0	-	-	0	-	-	0	-
PST43_10062	-	-	-	-	-	-	-	-	-	-
PST43_01996	0.1304	-	0.1304	-	0.1304	-	-	0.1304	-	-
PST43_18517	-	-	-	-	-	-	-	-	-	-
PST43_01825	-	-	-	-	-	-	0	0	0	0
PST43_15485	-	-	-	-	-	-	-	-	-	-
PST43_00580	-	-	-	-	-	-	-	-	-	-
PST43_14538	-	-	-	-	-	-	-	-	-	-
PST43_09182	-	-	-	-	-	-	-	-	-	-
PST43_00739	-	-	-	-	-	-	-	-	-	-
PST43_14637	-	-	-	-	-	-	-	-	-	-
PST43_13665	-	-	-	-	-	-	-	-	-	-
PST43_15356	0.3939	-	0.3939	-	0.3939	-	-	0.3939	-	-
PST43_16557	-	-	-	-	-	-	-	-	-	-
PST43_04537	-	-	-	-	-	-	-	-	-	-
PST43_06293	-	-	-	-	-	-	-	-	-	-
PST43_09308	-	-	-	-	-	-	-	-	-	-
PST43_20366	-	-	-	-	-	-	-	-	-	-
PST43_08071	-	-	-	-	-	-	-	-	-	-
PST43_08872	-	-	-	-	-	-	-	-	-	-
PST43_17921	-	-	-	-	-	-	-	-	-	-
PST43_06262	-	-	-	-	-	-	-	-	-	-
PST43_00750	-	-	-	-	-	-	-	-	-	-
PST43_00658	-	-	-	-	-	-	-	-	-	-
PST43_03729	-	-	-	-	-	-	-	-	-	-
PST43_17528	-	-	-	-	-	-	-	-	-	-
PST43_18591	1.738	-	1.738	-	1.738	-	-	1.738	-	-
PST43_15728	-	-	-	-	-	-	-	-	-	-
PST43_15360	-	-	-	-	-	-	-	-	-	-
PST43_08140	-	-	-	-	-	-	-	-	-	-
PST43_04251	-	-	-	-	-	-	-	-	-	-
PST43_05833	-	-	-	-	-	-	-	-	-	-
PST43_05387	-	-	-	-	-	-	-	-	-	-
PST43_00650	-	-	-	-	-	-	-	-	-	-
PST43_01225	-	-	-	-	-	-	-	-	-	-
PST43_10012	-	-	-	-	-	-	-	-	-	-
PST43_10864	-	-	-	-	-	-	-	-	-	-
PST43_10095	-	-	-	-	-	-	-	-	-	-
PST43_20621	-	-	-	-	-	-	-	-	-	-
PST43_03498	-	-	-	-	-	-	-	-	-	-
PST43_01719	-	-	-	-	-	-	-	-	-	-
PST43_13473	-	-	-	-	-	-	-	-	-	-
PST43_16192	-	-	-	-	-	-	-	-	-	-
PST43_14011	-	-	-	-	-	-	-	-	-	-
PST43_08558	-	-	-	-	-	-	-	-	-	-
PST43_08210	-	-	-	-	-	-	-	-	-	-
PST43_03314	-	-	-	-	-	-	-	-	-	-
PST43_17473	-	-	-	-	-	-	-	-	-	-
PST43_04060	-	-	-	-	-	-	-	-	-	-
PST43_19755	-	-	-	-	-	-	-	-	-	-
PST43_03019	-	-	-	-	-	-	-	-	-	-
PST43_00794	-	-	-	-	-	-	-	-	-	-
PST43_12441	-	-	-	-	-	-	-	-	-	-
PST43_04398	-	-	-	-	-	-	-	-	-	-
PST43_19992	-	-	-	-	-	-	-	-	-	-
PST43_05607	-	-	-	-	-	-	-	-	-	-
PST43_18291	-	-	-	-	-	-	-	-	-	-
PST43_16742	-	-	-	-	-	-	-	-	-	-
PST43_15456	-	-	-	-	-	-	-	-	-	-
PST43_04629	-	-	-	-	-	-	-	-	-	-
PST43_17440	-	-	-	-	-	-	-	-	-	-
PST43_17003	-	-	-	-	-	-	-	-	-	-
PST43_10392	-	-	-	-	-	-	-	-	-	-
PST43_03515	-	-	-	-	-	-	-	-	-	-
PST43_07955	-	-	-	-	-	-	-	-	-	-
PST43_00072	-	-	-	-	-	-	-	-	-	-
PST43_18651	-	-	-	-	-	-	-	-	-	-
PST43_05057	-	-	-	-	-	-	-	-	-	-
PST43_00473	-	-	-	-	-	-	-	-	-	-
PST43_13255	-	-	-	-	-	-	-	-	-	-
PST43_16549	-	-	-	-	-	-	-	-	-	-
PST43_09688	-	-	-	-	-	-	-	-	-	-
PST43_04329	-	-	-	-	-	-	-	-	-	-
PST43_06814	0.4038	0.1345	0.4044	-	0.4038	0.1345	-	0.4038	0.1345	-
PST43_03958	-	-	-	-	-	-	-	-	-	-
PST43_19740	-	-	-	-	-	-	-	-	-	-
PST43_20177	0	-	0	-	0	-	-	0	-	-
PST43_11845	-	-	-	-	-	-	-	-	-	-
PST43_03797	-	0	0	-	-	0	-	-	0	-
PST43_17802	-	-	-	-	-	-	-	-	-	-
PST43_02064	-	-	-	-	-	-	-	-	-	-
PST43_07248	-	-	-	-	-	-	-	-	-	-
PST43_05019	-	-	-	-	-	-	-	-	-	-
PST43_17863	-	-	-	-	-	-	-	-	-	-
PST43_12550	-	-	-	-	-	-	-	-	-	-
PST43_01809	-	-	-	-	-	-	-	-	-	-
PST43_00108	-	0	0	-	-	0	-	-	0	-
PST43_20635	-	-	-	-	-	-	-	-	-	-
PST43_19489	0.4509	-	0.4509	-	0.4509	-	-	0.4509	-	-
PST43_12459	-	-	-	-	-	-	-	-	-	-
PST43_07514	-	-	-	-	-	-	-	-	-	-
PST43_18731	-	-	-	-	-	-	-	-	-	-
PST43_15402	-	-	-	-	-	-	-	-	-	-
PST43_09247	-	-	-	-	-	-	-	-	-	-
PST43_12526	0.7662	-	0.7662	-	0.7662	-	-	0.7662	-	-
PST43_01767	-	-	-	-	-	-	-	-	-	-
PST43_08927	-	-	-	-	-	-	-	-	-	-
PST43_08409	-	-	-	-	-	-	-	-	-	-
PST43_15781	-	-	-	-	-	-	-	-	-	-
PST43_03401	-	-	-	-	-	-	-	-	-	-
PST43_06057	-	-	-	-	-	-	-	-	-	-
PST43_10817	-	-	-	-	-	-	-	-	-	-
PST43_10663	0.2048	-	0.2048	-	0.2048	-	-	0.2048	-	-
PST43_08041	-	-	-	-	-	-	-	-	-	-
PST43_02834	-	-	-	-	-	-	-	-	-	-
PST43_13668	-	-	-	-	-	-	-	-	-	-
PST43_14136	-	-	-	-	-	-	-	-	-	-
PST43_02891	-	-	-	-	-	-	-	-	-	-
PST43_20324	-	-	-	-	-	-	-	-	-	-
PST43_07982	-	-	-	-	-	-	-	-	-	-
PST43_06273	-	-	-	-	-	-	-	-	-	-
PST43_12019	-	-	-	-	-	-	-	-	-	-
PST43_12923	-	-	-	-	-	-	-	-	-	-
PST43_09176	-	-	-	-	-	-	-	-	-	-
PST43_18450	-	-	-	-	-	-	-	-	-	-
PST43_00033	-	-	-	-	-	-	-	-	-	-
PST43_12339	-	-	-	-	-	-	-	-	-	-
PST43_13219	-	-	-	-	-	-	-	-	-	-
PST43_11672	-	-	-	-	-	-	-	-	-	-
PST43_10686	-	-	-	-	-	-	-	-	-	-
PST43_13078	-	-	-	-	-	-	-	-	-	-
PST43_05479	-	-	-	-	-	-	-	-	-	-
PST43_13858	-	-	-	-	-	-	-	-	-	-
PST43_13063	-	-	-	-	-	-	-	-	-	-
PST43_18390	-	-	-	-	-	-	-	-	-	-
PST43_10858	-	-	-	-	-	-	-	-	-	-
PST43_08075	-	-	-	-	-	-	-	-	-	-
PST43_03365	-	-	-	-	-	-	-	-	-	-
PST43_20513	-	0	0	-	-	0	-	-	0	-
PST43_06704	-	-	-	-	-	-	-	-	-	-
PST43_19645	-	-	-	-	-	-	-	-	-	-
PST43_00309	-	-	-	-	-	-	-	-	-	-
PST43_20755	-	-	-	0	0	0	-	-	-	0
PST43_20174	-	-	-	-	-	-	-	-	-	-
PST43_04298	-	-	-	-	-	-	-	-	-	-
PST43_01862	-	-	-	-	-	-	-	-	-	-
PST43_17600	-	-	-	-	-	-	-	-	-	-
PST43_13924	-	-	-	-	-	-	-	-	-	-
PST43_09595	-	-	-	-	-	-	-	-	-	-
PST43_12342	-	-	-	-	-	-	-	-	-	-
PST43_05172	-	-	-	-	-	-	-	-	-	-
PST43_04323	-	-	-	-	-	-	-	-	-	-
PST43_10103	-	-	-	-	-	-	-	-	-	-
PST43_19450	-	-	-	-	-	-	-	-	-	-
PST43_20104	-	-	-	-	-	-	-	-	-	-
PST43_14499	-	-	-	-	-	-	-	-	-	-
PST43_07991	-	-	-	-	-	-	-	-	-	-
PST43_16659	-	-	-	-	-	-	-	-	-	-
PST43_00815	-	-	-	-	-	-	-	-	-	-
PST43_03753	-	-	-	-	-	-	-	-	-	-
PST43_03322	-	-	-	-	-	-	-	-	-	-
PST43_08849	-	-	-	-	-	-	-	-	-	-
PST43_02983	-	-	-	-	-	-	-	-	-	-
PST43_01418	-	-	-	-	-	-	-	-	-	-
PST43_12252	-	-	-	-	-	-	-	-	-	-
PST43_01463	0	-	0	-	0	-	-	0	-	-
PST43_18902	-	-	-	-	-	-	-	-	-	-
PST43_15087	-	-	-	-	-	-	-	-	-	-
PST43_10776	-	-	-	-	-	-	-	-	-	-
PST43_14371	-	-	-	-	-	-	-	-	-	-
PST43_04720	-	-	-	-	-	-	-	-	-	-
PST43_11106	-	-	-	-	-	-	-	-	-	-
PST43_17869	-	-	-	-	-	-	-	-	-	-
PST43_08231	-	-	-	-	-	-	-	-	-	-
PST43_06774	-	-	-	-	-	-	-	-	-	-
PST43_05077	-	-	-	-	-	-	-	-	-	-
PST43_19910	-	-	-	-	-	-	-	-	-	-
PST43_13421	-	-	-	-	-	-	-	-	-	-
PST43_00803	-	-	-	-	-	-	-	-	-	-
PST43_11370	-	-	-	-	-	-	-	-	-	-
PST43_06012	-	-	-	-	-	-	-	-	-	-
PST43_16336	-	-	-	-	-	-	-	-	-	-
PST43_08619	-	-	-	-	-	-	-	-	-	-
PST43_02112	-	-	-	-	-	-	-	-	-	-
PST43_18759	0.2874	0	0.3843	-	0.2874	0	-	0.2874	0	-
PST43_18608	-	-	-	-	-	-	-	-	-	-
PST43_07424	0.4376	-	0.4376	-	0.4376	-	-	0.4376	-	-
PST43_01407	-	-	-	-	-	-	-	-	-	-
PST43_10745	-	-	-	-	-	-	-	-	-	-
PST43_17196	-	-	-	-	-	-	-	-	-	-
PST43_13571	-	-	-	-	-	-	-	-	-	-
PST43_11053	-	-	-	-	-	-	-	-	-	-
PST43_03684	-	-	-	-	-	-	-	-	-	-
PST43_03528	0.0807	-	0.0807	-	0.0807	-	-	0.0807	-	-
PST43_19177	-	-	-	-	-	-	-	-	-	-
PST43_00487	-	-	-	-	-	-	-	-	-	-
PST43_06846	-	-	-	-	-	-	-	-	-	-
PST43_05636	-	-	-	-	-	-	-	-	-	-
PST43_20429	-	-	-	-	-	-	-	-	-	-
PST43_16527	-	-	-	-	-	-	-	-	-	-
PST43_03278	-	-	-	-	-	-	-	-	-	-
PST43_19985	-	-	-	-	-	-	-	-	-	-
PST43_08916	-	-	-	-	-	-	-	-	-	-
PST43_01534	-	-	-	-	-	-	-	-	-	-
PST43_18319	-	-	-	-	-	-	-	-	-	-
PST43_14163	-	-	-	-	-	-	-	-	-	-
PST43_07577	-	-	-	-	-	-	-	-	-	-
PST43_17705	-	-	-	-	-	-	-	-	-	-
PST43_13862	-	-	-	-	-	-	-	-	-	-
PST43_09433	-	-	-	-	-	-	-	-	-	-
PST43_20809	-	-	-	-	-	-	-	-	-	-
PST43_09815	-	-	-	-	-	-	-	-	-	-
PST43_00009	-	-	-	-	-	-	-	-	-	-
PST43_09089	-	-	-	-	-	-	-	-	-	-
PST43_02631	-	-	-	-	-	-	-	-	-	-
PST43_17768	-	-	-	-	-	-	-	-	-	-
PST43_09511	-	-	-	-	-	-	-	-	-	-
PST43_02842	-	-	-	-	-	-	-	-	-	-
PST43_20402	-	-	-	-	-	-	-	-	-	-
PST43_20266	-	-	-	-	-	-	-	-	-	-
PST43_13413	-	-	-	-	-	-	-	-	-	-
PST43_11540	-	-	-	-	-	-	-	-	-	-
PST43_18621	-	-	-	-	-	-	-	-	-	-
PST43_06444	-	1.8557	1.8557	-	-	1.8557	-	-	1.8557	-
PST43_20399	-	-	-	-	-	-	-	-	-	-
PST43_04911	-	-	-	-	-	-	-	-	-	-
PST43_01046	-	-	-	-	-	-	-	-	-	-
PST43_15102	-	-	-	-	-	-	-	-	-	-
PST43_08896	-	-	-	-	-	-	-	-	-	-
PST43_07927	-	-	-	-	-	-	-	-	-	-
PST43_18189	-	-	-	-	-	-	-	-	-	-
PST43_14089	-	-	-	-	-	-	-	-	-	-
PST43_05391	-	-	-	-	-	-	-	-	-	-
PST43_08488	-	-	-	-	-	-	-	-	-	-
PST43_00099	-	-	-	-	-	-	-	-	-	-
PST43_12038	-	-	-	-	-	-	-	-	-	-
PST43_09901	-	-	-	-	-	-	-	-	-	-
PST43_18392	-	-	-	-	-	-	-	-	-	-
PST43_17402	-	-	-	-	-	-	-	-	-	-
PST43_13766	-	-	-	-	-	-	-	-	-	-
PST43_00202	-	-	-	-	-	-	-	-	-	-
PST43_13737	-	-	-	-	-	-	-	-	-	-
PST43_14435	-	-	-	-	-	-	-	-	-	-
PST43_12559	-	-	-	-	-	-	-	-	-	-
PST43_10210	-	-	-	-	-	-	-	-	-	-
PST43_01160	-	-	-	-	-	-	-	-	-	-
PST43_00510	-	-	-	-	-	-	-	-	-	-
PST43_03832	-	-	-	-	-	-	-	-	-	-
PST43_20825	0.4403	-	0.4403	-	0.4403	-	-	0.4403	-	-
PST43_07076	-	-	-	-	-	-	-	-	-	-
PST43_17104	-	-	-	-	-	-	-	-	-	-
PST43_06186	-	-	-	-	-	-	-	-	-	-
PST43_03031	-	-	-	-	-	-	-	-	-	-
PST43_18320	-	-	-	-	-	-	-	-	-	-
PST43_20075	-	-	-	-	-	-	-	-	-	-
PST43_19362	-	-	-	-	-	-	-	-	-	-
PST43_15623	-	-	-	-	-	-	-	-	-	-
PST43_18752	-	-	-	-	-	-	-	-	-	-
PST43_10213	-	0	0	-	-	0	-	-	0	-
PST43_01526	-	-	-	-	-	-	-	-	-	-
PST43_20856	-	-	-	-	-	-	-	-	-	-
PST43_07429	-	-	-	-	-	-	-	-	-	-
PST43_21021	-	-	-	-	-	-	-	-	-	-
PST43_19999	0	0	0	-	0	0	-	0	0	-
PST43_04596	-	-	-	-	-	-	-	-	-	-
PST43_11593	-	-	-	-	-	-	-	-	-	-
PST43_13377	-	-	-	-	-	-	-	-	-	-
PST43_07852	-	-	-	-	-	-	-	-	-	-
PST43_06756	-	-	-	-	-	-	-	-	-	-
PST43_03151	0	-	0	-	0	-	-	0	-	-
PST43_18922	0	0	0	-	0	0	-	0	0	-
PST43_15642	-	-	-	-	-	-	-	-	-	-
PST43_15698	0	-	0	-	0	-	-	0	-	-
PST43_14193	-	-	-	-	-	-	-	-	-	-
PST43_16948	-	-	-	-	-	-	-	-	-	-
PST43_12151	-	-	-	-	-	-	-	-	-	-
PST43_06406	0	-	0	-	0	-	-	0	-	-
PST43_06489	-	-	-	-	-	-	-	-	-	-
PST43_08330	-	-	-	-	-	-	-	-	-	-
PST43_00015	-	-	-	-	-	-	-	-	-	-
PST43_18682	-	-	-	-	-	-	-	-	-	-
PST43_17576	-	-	-	-	-	-	-	-	-	-
PST43_18853	-	-	-	-	-	-	-	-	-	-
PST43_07266	-	-	-	-	-	-	-	-	-	-
PST43_04527	-	-	-	-	-	-	-	-	-	-
PST43_06047	-	-	-	-	-	-	-	-	-	-
PST43_17325	-	-	-	-	-	-	-	-	-	-
PST43_05300	-	-	-	-	-	-	-	-	-	-
PST43_14522	-	-	-	-	-	-	-	-	-	-
PST43_16330	-	-	-	-	-	-	-	-	-	-
PST43_14931	-	-	-	-	-	-	-	-	-	-
PST43_04560	-	-	-	-	-	-	-	-	-	-
PST43_17988	-	-	-	-	-	-	-	-	-	-
PST43_04134	-	-	-	-	-	-	-	-	-	-
PST43_17783	-	-	-	-	-	-	-	-	-	-
PST43_13339	-	-	-	-	-	-	-	-	-	-
PST43_06310	-	-	-	-	-	-	-	-	-	-
PST43_02802	-	-	-	-	-	-	-	-	-	-
PST43_16840	-	-	-	-	-	-	-	-	-	-
PST43_01024	-	-	-	-	-	-	-	-	-	-
PST43_19987	-	-	-	-	-	-	-	-	-	-
PST43_11332	-	-	-	-	-	-	-	-	-	-
PST43_09467	0.4424	-	0.4424	-	0.4424	-	-	0.4424	-	-
PST43_08362	-	-	-	-	-	-	-	-	-	-
PST43_01521	-	-	-	-	-	-	-	-	-	-
PST43_10894	-	-	-	-	-	-	-	-	-	-
PST43_00451	-	-	-	-	-	-	-	-	-	-
PST43_00954	-	-	-	-	-	-	-	-	-	-
PST43_02960	-	-	-	-	-	-	-	-	-	-
PST43_00388	-	-	-	-	-	-	-	-	-	-
PST43_13020	-	-	-	-	-	-	-	-	-	-
PST43_07566	-	-	-	-	-	-	-	-	-	-
PST43_06443	-	-	-	-	-	-	-	-	-	-
PST43_20141	-	-	-	-	-	-	-	-	-	-
PST43_03254	-	-	-	-	-	-	-	-	-	-
PST43_16306	-	-	-	-	-	-	-	-	-	-
PST43_11349	0.1875	-	0.1875	-	0.1875	-	-	0.1875	-	-
PST43_00998	-	-	-	-	-	-	-	-	-	-
PST43_00122	-	-	-	-	-	-	-	-	-	-
PST43_03757	-	-	-	-	-	-	-	-	-	-
PST43_17946	-	-	-	-	-	-	-	-	-	-
PST43_09122	-	-	-	-	-	-	-	-	-	-
PST43_02632	-	-	-	-	-	-	-	-	-	-
PST43_03562	-	-	-	-	-	-	-	-	-	-
PST43_00742	-	0	0	-	-	0	-	-	0	-
PST43_06604	-	-	-	-	-	-	-	-	-	-
PST43_15119	-	-	-	-	-	-	-	-	-	-
PST43_11746	-	-	-	-	-	-	-	-	-	-
PST43_05480	-	-	-	-	-	-	-	-	-	-
PST43_03859	-	-	-	-	-	-	-	-	-	-
PST43_10426	-	-	-	-	-	-	-	-	-	-
PST43_07544	-	-	-	-	-	-	-	-	-	-
PST43_02982	-	-	-	-	-	-	-	-	-	-
PST43_15465	-	-	-	-	-	-	-	-	-	-
PST43_04124	0.4303	0	0.2148	-	0.4303	0	-	0.4303	0	-
PST43_07676	-	-	-	-	-	-	-	-	-	-
PST43_16344	-	-	-	-	-	-	-	-	-	-
PST43_19795	-	-	-	-	-	-	-	-	-	-
PST43_16872	-	-	-	-	-	-	-	-	-	-
PST43_02432	-	-	-	-	-	-	-	-	-	-
PST43_00834	-	-	-	-	-	-	-	-	-	-
PST43_07156	-	-	-	-	-	-	-	-	-	-
PST43_03026	-	-	-	-	-	-	-	-	-	-
PST43_07291	-	-	-	-	-	-	-	-	-	-
PST43_20449	-	-	-	-	-	-	-	-	-	-
PST43_06210	-	-	-	-	-	-	-	-	-	-
PST43_15278	-	-	-	-	-	-	-	-	-	-
PST43_09874	-	-	-	-	-	-	-	-	-	-
PST43_02280	-	-	-	-	-	-	-	-	-	-
PST43_01671	-	-	-	-	-	-	-	-	-	-
PST43_01425	-	-	-	-	-	-	-	-	-	-
PST43_09543	-	-	-	-	-	-	-	-	-	-
PST43_07197	-	-	-	-	-	-	-	-	-	-
PST43_16290	-	-	-	-	-	-	-	-	-	-
PST43_07529	-	-	-	-	-	-	-	-	-	-
PST43_17107	-	-	-	-	-	-	-	-	-	-
PST43_13913	-	-	-	-	-	-	-	-	-	-
PST43_11408	-	-	-	-	-	-	-	-	-	-
PST43_05175	-	-	-	-	-	-	-	-	-	-
PST43_12699	-	-	-	-	-	-	-	-	-	-
PST43_18253	-	-	-	-	-	-	-	-	-	-
PST43_06007	-	-	-	-	-	-	-	-	-	-
PST43_11160	0	-	0	-	0	-	-	0	-	-
PST43_02435	-	-	-	-	-	-	-	-	-	-
PST43_12924	-	-	-	-	-	-	-	-	-	-
PST43_02638	-	-	-	-	-	-	-	-	-	-
PST43_03647	-	-	-	-	-	-	-	-	-	-
PST43_16106	0.2444	0.2271	0.101	-	0.2444	0.2271	-	0.2444	0.2271	-
PST43_10489	-	-	-	-	-	-	-	-	-	-
PST43_10297	-	-	-	-	-	-	-	-	-	-
PST43_02504	-	-	-	-	-	-	-	-	-	-
PST43_18361	-	-	-	-	-	-	-	-	-	-
PST43_14219	-	-	-	-	-	-	-	-	-	-
PST43_12999	-	-	-	-	-	-	-	-	-	-
PST43_19500	0	0	0	-	0	0	-	0	0	-
PST43_19060	-	-	-	-	-	-	-	-	-	-
PST43_15621	-	-	-	-	-	-	-	-	-	-
PST43_05621	-	-	-	-	-	-	-	-	-	-
PST43_04836	-	-	-	-	-	-	-	-	-	-
PST43_11291	-	-	-	-	-	-	-	-	-	-
PST43_11628	-	-	-	-	-	-	-	-	-	-
PST43_03424	-	-	-	-	-	-	-	-	-	-
PST43_20493	-	-	-	-	-	-	-	-	-	-
PST43_00366	0.3865	0.2314	0.4151	-	0.3865	0.2314	-	0.3865	0.2314	-
PST43_13613	-	-	-	-	-	-	-	-	-	-
PST43_11484	-	-	-	-	-	-	-	-	-	-
PST43_07584	-	-	-	-	-	-	-	-	-	-
PST43_01941	-	-	-	-	-	-	-	-	-	-
PST43_09680	-	-	-	-	-	-	-	-	-	-
PST43_07901	-	-	-	-	-	-	-	-	-	-
PST43_01436	-	-	-	-	-	-	-	-	-	-
PST43_20652	-	-	-	-	-	-	-	-	-	-
PST43_13577	-	-	-	-	-	-	-	-	-	-
PST43_12610	-	-	-	-	-	-	-	-	-	-
PST43_10793	-	-	-	-	-	-	-	-	-	-
PST43_13196	-	-	-	-	-	-	-	-	-	-
PST43_09360	-	-	-	-	-	-	-	-	-	-
PST43_14952	-	-	-	-	-	-	-	-	-	-
PST43_13468	-	-	-	-	-	-	-	-	-	-
PST43_06803	-	-	-	-	-	-	-	-	-	-
PST43_15024	-	-	-	-	-	-	-	-	-	-
PST43_04599	-	-	-	-	-	-	-	-	-	-
PST43_05063	-	-	-	-	-	-	-	-	-	-
PST43_16621	-	-	-	-	-	-	-	-	-	-
PST43_17623	-	-	-	-	-	-	-	-	-	-
PST43_13947	-	-	-	-	-	-	-	-	-	-
PST43_06788	-	-	-	-	-	-	-	-	-	-
PST43_13619	-	-	-	-	-	-	-	-	-	-
PST43_06077	-	0	0	-	-	0	-	-	0	-
PST43_11452	-	-	-	-	-	-	-	-	-	-
PST43_01935	-	-	-	-	-	-	-	-	-	-
PST43_17633	-	-	-	-	-	-	-	-	-	-
PST43_13957	-	0	0	-	-	0	-	-	0	-
PST43_07743	-	-	-	-	-	-	-	-	-	-
PST43_15938	-	0	0	-	-	0	-	-	0	-
PST43_12449	-	-	-	-	-	-	-	-	-	-
PST43_18919	-	-	-	-	-	-	-	-	-	-
PST43_00526	-	-	-	-	-	-	-	-	-	-
PST43_08319	-	-	-	-	-	-	-	-	-	-
PST43_20265	-	-	-	-	-	-	-	-	-	-
PST43_12258	-	-	-	-	-	-	-	-	-	-
PST43_10879	-	-	-	-	-	-	-	-	-	-
PST43_11552	-	-	-	-	-	-	-	-	-	-
PST43_20780	-	-	-	-	-	-	-	-	-	-
PST43_09618	-	-	-	-	-	-	-	-	-	-
PST43_07263	-	-	-	-	-	-	-	-	-	-
PST43_04194	-	-	-	-	-	-	-	-	-	-
PST43_19694	-	-	-	-	-	-	-	-	-	-
PST43_16816	-	-	-	-	-	-	-	-	-	-
PST43_04117	-	-	-	-	-	-	-	-	-	-
PST43_08219	-	-	-	-	-	-	-	-	-	-
PST43_05118	-	-	-	-	-	-	-	-	-	-
PST43_16030	-	-	-	-	-	-	-	-	-	-
PST43_08115	-	-	-	-	-	-	-	-	-	-
PST43_06678	-	-	-	-	-	-	-	-	-	-
PST43_05078	-	-	-	-	-	-	-	-	-	-
PST43_17545	-	0	0	-	-	0	-	-	0	-
PST43_16369	-	-	-	-	-	-	-	-	-	-
PST43_11254	-	-	-	-	-	-	-	-	-	-
PST43_18946	-	-	-	-	-	-	-	-	-	-
PST43_15029	-	-	-	-	-	-	-	-	-	-
PST43_06997	-	-	-	-	-	-	-	-	-	-
PST43_11459	-	-	-	-	-	-	-	-	-	-
PST43_01804	-	-	-	-	-	-	-	-	-	-
PST43_19235	-	-	-	-	-	-	-	-	-	-
PST43_15633	-	0	0	-	-	0	-	-	0	-
PST43_17862	-	-	-	-	-	-	-	-	-	-
PST43_16982	-	-	-	-	-	-	-	-	-	-
PST43_15412	-	-	-	-	-	-	-	-	-	-
PST43_09073	-	-	-	-	-	-	-	-	-	-
PST43_20307	-	-	-	-	-	-	-	-	-	-
PST43_05700	-	-	-	-	-	-	-	-	-	-
PST43_00575	-	-	-	-	-	-	-	-	-	-
PST43_00372	-	-	-	-	-	-	-	-	-	-
PST43_10373	-	-	-	-	-	-	-	-	-	-
PST43_09915	-	-	-	-	-	-	-	-	-	-
PST43_09331	-	-	-	-	-	-	-	-	-	-
PST43_12670	-	-	-	-	-	-	-	-	-	-
PST43_17775	-	-	-	-	-	-	-	-	-	-
PST43_17808	-	-	-	-	-	-	-	-	-	-
PST43_14544	-	-	-	-	-	-	-	-	-	-
PST43_10037	-	-	-	-	-	-	-	-	-	-
PST43_06398	-	-	-	-	-	-	-	-	-	-
PST43_03911	-	-	-	-	-	-	-	-	-	-
PST43_05308	-	-	-	-	-	-	-	-	-	-
PST43_15177	-	-	-	-	-	-	-	-	-	-
PST43_18832	-	-	-	-	-	-	-	-	-	-
PST43_15704	-	-	-	-	-	-	-	-	-	-
PST43_13564	-	-	-	-	-	-	-	-	-	-
PST43_10718	-	-	-	-	-	-	-	-	-	-
PST43_09202	-	-	-	-	-	-	-	-	-	-
PST43_07183	-	-	-	-	-	-	-	-	-	-
PST43_00023	-	-	-	-	-	-	-	-	-	-
PST43_09502	0.3613	0.4343	0.2893	-	0.3613	0.4343	-	0.3613	0.4343	-
PST43_03065	-	-	-	-	-	-	-	-	-	-
PST43_20152	-	-	-	-	-	-	-	-	-	-
PST43_17141	-	-	-	-	-	-	-	-	-	-
PST43_15611	-	-	-	-	-	-	-	-	-	-
PST43_20223	-	-	-	-	-	-	-	-	-	-
PST43_15250	-	-	-	-	-	-	-	-	-	-
PST43_08688	-	-	-	-	-	-	-	-	-	-
PST43_15527	-	-	-	-	-	-	-	-	-	-
PST43_11786	-	-	-	-	-	-	-	-	-	-
PST43_19141	-	-	-	-	-	-	-	-	-	-
PST43_12406	-	-	-	-	-	-	-	-	-	-
PST43_05876	-	-	-	-	-	-	-	-	-	-
PST43_04986	-	-	-	-	-	-	-	-	-	-
PST43_16094	-	0.4496	0.4496	-	-	0.4496	-	-	0.4496	-
PST43_11821	-	-	-	-	-	-	-	-	-	-
PST43_11311	-	-	-	-	-	-	-	-	-	-
PST43_07491	-	-	-	-	-	-	-	-	-	-
PST43_02469	-	0.0483	0.0483	-	-	0.0483	-	-	0.0483	-
PST43_18119	-	-	-	-	-	-	-	-	-	-
PST43_06428	-	-	-	-	-	-	-	-	-	-
PST43_02588	-	-	-	-	-	-	-	-	-	-
PST43_18060	-	-	-	-	-	-	-	-	-	-
PST43_03471	-	-	-	-	-	-	-	-	-	-
PST43_12199	0.5789	-	0.5789	-	0.5789	-	-	0.5789	-	-
PST43_06564	-	-	-	-	-	-	-	-	-	-
PST43_06912	-	-	-	-	-	-	-	-	-	-
PST43_16850	0	-	0	-	0	-	-	0	-	-
PST43_07111	-	-	-	-	-	-	-	-	-	-
PST43_11511	-	-	-	-	-	-	-	-	-	-
PST43_09727	-	-	-	-	-	-	-	-	-	-
PST43_06136	0	-	0	-	0	-	-	0	-	-
PST43_01764	-	-	-	-	-	-	-	-	-	-
PST43_20653	-	-	-	-	-	-	-	-	-	-
PST43_08007	-	-	-	-	-	-	-	-	-	-
PST43_02803	-	-	-	-	-	-	-	-	-	-
PST43_01986	-	-	-	-	-	-	-	-	-	-
PST43_20904	-	-	-	-	-	-	-	-	-	-
PST43_00802	-	-	-	-	-	-	-	-	-	-
PST43_20538	-	-	-	-	-	-	-	-	-	-
PST43_18867	-	-	-	-	-	-	-	-	-	-
PST43_05904	-	-	-	-	-	-	-	-	-	-
PST43_04453	-	-	-	-	-	-	-	-	-	-
PST43_04091	-	-	-	-	-	-	-	-	-	-
PST43_17679	-	0	0	-	-	0	-	-	0	-
PST43_17217	-	-	-	-	-	-	-	-	-	-
PST43_14308	-	-	-	-	-	-	-	-	-	-
PST43_05797	-	-	-	-	-	-	-	-	-	-
PST43_19453	-	-	-	-	-	-	-	-	-	-
PST43_16005	-	-	-	-	-	-	-	-	-	-
PST43_14151	-	-	-	-	-	-	-	-	-	-
PST43_11041	-	-	-	-	-	-	-	-	-	-
PST43_05888	-	-	-	-	-	-	-	-	-	-
PST43_02856	-	-	-	-	-	-	-	-	-	-
PST43_12149	-	-	-	-	-	-	-	-	-	-
PST43_11714	-	-	-	-	-	-	-	-	-	-
PST43_04125	-	-	-	-	-	-	-	-	-	-
PST43_19190	-	-	-	-	-	-	-	-	-	-
PST43_10228	-	-	-	-	-	-	-	-	-	-
PST43_08173	-	-	-	-	-	-	-	-	-	-
PST43_04332	-	-	-	-	-	-	-	-	-	-
PST43_15361	-	-	-	-	-	-	-	-	-	-
PST43_00343	-	-	-	-	-	-	-	-	-	-
PST43_17728	-	-	-	-	-	-	-	-	-	-
PST43_17401	-	-	-	-	-	-	-	-	-	-
PST43_13765	-	-	-	-	-	-	-	-	-	-
PST43_02955	-	-	-	-	-	-	-	-	-	-
PST43_04051	-	-	-	-	-	-	-	-	-	-
PST43_18991	-	-	-	-	-	-	-	-	-	-
PST43_20636	-	-	-	-	-	-	-	-	-	-
PST43_04980	-	-	-	-	-	-	-	-	-	-
PST43_16940	-	-	-	-	-	-	-	-	-	-
PST43_14649	-	-	-	-	-	-	-	-	-	-
PST43_05486	0	-	0	-	0	-	-	0	-	-
PST43_16808	-	-	-	-	-	-	-	-	-	-
PST43_19502	-	-	-	-	-	-	-	-	-	-
PST43_09055	-	-	-	-	-	-	-	-	-	-
PST43_09639	-	-	-	-	-	-	-	-	-	-
PST43_08847	-	-	-	-	-	-	-	-	-	-
PST43_08826	-	-	-	-	-	-	-	-	-	-
PST43_00233	-	-	-	-	-	-	-	-	-	-
PST43_06799	-	-	-	-	-	-	-	-	-	-
PST43_18957	-	-	-	-	-	-	-	-	-	-
PST43_05454	-	-	-	-	-	-	-	-	-	-
PST43_13608	-	-	-	-	-	-	-	-	-	-
PST43_00040	-	-	-	-	-	-	-	-	-	-
PST43_17619	-	-	-	-	-	-	-	-	-	-
PST43_05842	-	-	-	-	-	-	-	-	-	-
PST43_10399	-	-	-	-	-	-	-	-	-	-
PST43_04333	-	-	-	-	-	-	-	-	-	-
PST43_11749	-	-	-	-	-	-	-	-	-	-
PST43_11113	-	-	-	-	-	-	-	-	-	-
PST43_02729	-	-	-	-	-	-	-	-	-	-
PST43_10328	-	-	-	-	-	-	-	-	-	-
PST43_05782	-	-	-	-	-	-	-	-	-	-
PST43_17582	-	-	-	-	-	-	-	-	-	-
PST43_16584	-	0	0	-	-	0	-	-	0	-
PST43_00123	-	-	-	-	-	-	-	-	-	-
PST43_13245	-	-	-	-	-	-	-	-	-	-
PST43_04702	0.3143	0	-	-	0.3143	0	0	0.1563	0	0
PST43_03069	-	-	-	-	-	-	-	-	-	-
PST43_18084	-	-	-	-	-	-	-	-	-	-
PST43_09180	-	-	-	-	-	-	-	-	-	-
PST43_04690	-	-	-	-	-	-	-	-	-	-
PST43_19506	-	-	-	-	-	-	-	-	-	-
PST43_17529	-	-	-	-	-	-	-	-	-	-
PST43_17845	-	-	-	-	-	-	-	-	-	-
PST43_03093	-	0.057	0.057	-	-	0.057	-	-	0.057	-
PST43_11401	-	-	-	-	-	-	-	-	-	-
PST43_12939	-	-	-	-	-	-	-	-	-	-
PST43_08079	-	-	-	-	-	-	-	-	-	-
PST43_01151	-	-	-	-	-	-	-	-	-	-
PST43_12928	0.4397	0.4397	-	0	-	-	0	-	-	-
PST43_17541	-	-	-	-	-	-	-	-	-	-
PST43_06783	-	-	-	-	-	-	-	-	-	-
PST43_07941	-	-	-	-	-	-	-	-	-	-
PST43_10986	0.4193	0.4193	-	-	0.4193	0.4193	-	0.4193	0.4193	-
PST43_01355	0.3778	-	0	-	0.3778	-	-	0.3778	-	-
PST43_14174	-	-	-	-	-	-	-	-	-	-
PST43_08741	0	0	-	-	0	0	-	0	0	-
PST43_12531	-	-	-	-	-	-	-	-	-	-
PST43_16534	-	-	-	-	-	-	-	-	-	-
PST43_11035	1.9529	1.5506	-	-	1.9529	1.5506	-	1.9529	1.5506	-
PST43_14408	-	-	-	-	-	-	-	-	-	-
PST43_17548	-	-	-	-	-	-	-	-	-	-
PST43_10736	-	-	-	-	-	-	-	-	-	-
PST43_07981	0	0	-	-	0	0	-	0	0	-
PST43_07782	-	0	0	-	-	0	-	-	0	-
PST43_00773	-	-	-	-	-	-	-	-	-	-
PST43_09557	-	-	-	-	-	-	-	-	-	-
PST43_06252	-	-	-	-	-	-	-	-	-	-
PST43_11783	-	-	-	-	-	-	-	-	-	-
PST43_05047	-	-	-	-	-	-	-	-	-	-
PST43_13291	-	-	-	-	-	-	-	-	-	-
PST43_09069	-	-	-	-	-	-	-	-	-	-
PST43_18767	-	-	-	-	-	-	-	-	-	-
PST43_02933	-	-	-	-	-	-	-	-	-	-
PST43_05267	-	-	-	-	-	-	-	-	-	-
PST43_05053	-	-	-	-	-	-	-	-	-	-
PST43_19203	-	0	0	-	-	0	-	-	0	-
PST43_17615	-	-	-	-	-	-	-	-	-	-
PST43_13939	-	-	-	-	-	-	-	-	-	-
PST43_03414	-	-	-	-	-	-	-	-	-	-
PST43_13847	-	-	-	-	-	-	-	-	-	-
PST43_10518	-	-	-	-	-	-	-	-	-	-
PST43_05040	-	-	-	-	-	-	-	-	-	-
PST43_16334	-	-	-	-	-	-	-	-	-	-
PST43_10890	-	-	-	-	-	-	-	-	-	-
PST43_18459	-	-	-	-	-	-	-	-	-	-
PST43_10870	-	-	-	-	-	-	-	-	-	-
PST43_18303	-	-	-	-	-	-	-	-	-	-
PST43_05026	-	-	-	-	-	-	-	-	-	-
PST43_16087	-	-	-	-	-	-	-	-	-	-
PST43_12106	-	-	-	-	-	-	-	-	-	-
PST43_00142	-	-	-	-	-	-	-	-	-	-
PST43_12041	-	0.4143	0.4143	-	-	0.4143	-	-	0.4143	-
PST43_10957	-	-	-	-	-	-	-	-	-	-
PST43_20283	-	-	-	-	-	-	-	-	-	-
PST43_16267	-	-	-	-	-	-	-	-	-	-
PST43_16851	0.1298	-	0.1298	-	0.1298	-	-	0.1298	-	-
PST43_03380	-	-	-	-	-	-	-	-	-	-
PST43_20015	-	-	-	-	-	-	-	-	-	-
PST43_18058	-	-	-	-	-	-	-	-	-	-
PST43_14602	-	-	-	-	-	-	-	-	-	-
PST43_04373	-	-	-	-	-	-	-	-	-	-
PST43_11390	-	-	-	-	-	-	-	-	-	-
PST43_11225	-	-	-	-	-	-	-	-	-	-
PST43_04771	-	-	-	-	-	-	-	-	-	-
PST43_01655	-	-	-	-	-	-	-	-	-	-
PST43_18877	0	-	0	-	0	-	-	0	-	-
PST43_15181	0	-	0	-	0	-	-	0	-	-
PST43_18870	-	-	-	-	-	-	-	-	-	-
PST43_16759	0.1473	0.1767	0.221	-	0.1473	0.1767	-	0.1473	0.1767	-
PST43_06566	-	-	-	-	-	-	-	-	-	-
PST43_07839	-	-	-	-	-	-	-	-	-	-
PST43_14267	-	-	-	-	-	-	-	-	-	-
PST43_14731	-	-	-	-	-	-	-	-	-	-
PST43_04158	-	-	-	-	-	-	-	-	-	-
PST43_02920	-	-	-	-	-	-	-	-	-	-
PST43_00005	-	-	-	-	-	-	-	-	-	-
PST43_02607	-	-	-	-	-	-	-	-	-	-
PST43_05321	-	-	-	-	-	-	-	-	-	-
PST43_01004	-	0.4147	0.4147	-	-	0.4147	-	-	0.4147	-
PST43_17374	-	-	-	-	-	-	-	-	-	-
PST43_20577	-	-	-	-	-	-	-	-	-	-
PST43_12590	-	-	-	-	-	-	-	-	-	-
PST43_06138	-	-	-	-	-	-	-	-	-	-
PST43_03758	-	-	-	-	-	-	-	-	-	-
PST43_03259	-	-	-	-	-	-	-	-	-	-
PST43_13520	-	-	-	-	-	-	-	-	-	-
PST43_12629	-	-	-	-	-	-	-	-	-	-
PST43_03391	-	-	-	-	-	-	-	-	-	-
PST43_20834	-	-	-	-	-	-	-	-	-	-
PST43_09326	-	-	-	-	-	-	-	-	-	-
PST43_00167	-	-	-	-	-	-	-	-	-	-
PST43_17468	-	-	-	-	-	-	-	-	-	-
PST43_06064	-	-	-	-	-	-	-	-	-	-
PST43_16477	-	-	-	-	-	-	-	-	-	-
PST43_08429	-	-	-	-	-	-	-	-	-	-
PST43_11856	-	-	-	-	-	-	-	-	-	-
PST43_13905	-	-	-	-	-	-	-	-	-	-
PST43_14270	-	-	-	-	-	-	-	-	-	-
PST43_12747	-	-	-	-	-	-	-	-	-	-
PST43_02820	-	-	-	-	-	-	-	-	-	-
PST43_18809	-	-	-	-	-	-	-	-	-	-
PST43_19273	-	-	-	-	-	-	-	-	-	-
PST43_20401	-	-	-	-	-	-	-	-	-	-
PST43_19856	-	-	-	-	-	-	-	-	-	-
PST43_03742	-	-	-	-	-	-	-	-	-	-
PST43_15814	-	-	-	-	-	-	-	-	-	-
PST43_00411	-	-	-	-	-	-	-	-	-	-
PST43_04856	-	-	-	-	-	-	-	-	-	-
PST43_20672	-	-	-	-	-	-	-	-	-	-
PST43_13611	-	-	-	-	-	-	-	-	-	-
PST43_12611	-	-	-	-	-	-	-	-	-	-
PST43_01359	-	-	-	-	-	-	-	-	-	-
PST43_16444	-	-	-	-	-	-	-	-	-	-
PST43_12787	0	0	-	0	-	-	0	-	-	-
PST43_04691	-	-	-	-	-	-	-	-	-	-
PST43_03149	-	-	-	-	-	-	-	-	-	-
PST43_16326	-	-	-	-	-	-	-	-	-	-
PST43_11674	-	-	-	-	-	-	-	-	-	-
PST43_08085	-	-	-	-	-	-	-	-	-	-
PST43_01092	-	-	-	-	-	-	-	-	-	-
PST43_00387	-	-	-	-	-	-	-	-	-	-
PST43_03043	-	-	-	-	-	-	-	-	-	-
PST43_01420	0.3748	-	0.3286	-	0.3748	-	-	0.3748	-	-
PST43_10646	-	-	-	-	-	-	-	-	-	-
PST43_03918	-	-	-	-	-	-	-	-	-	-
PST43_01761	-	-	-	-	-	-	-	-	-	-
PST43_07060	-	-	-	-	-	-	-	-	-	-
PST43_00355	-	-	-	-	-	-	-	-	-	-
PST43_15036	0.3993	-	0.3993	-	0.3993	-	-	0.3993	-	-
PST43_19050	-	0	0	-	-	0	-	-	0	-
PST43_03076	-	-	-	-	-	-	-	-	-	-
PST43_19507	-	-	-	-	-	-	-	-	-	-
PST43_16876	-	-	-	-	-	-	-	-	-	-
PST43_14401	0	0	-	-	0	0	-	0	0	-
PST43_17970	-	-	-	-	-	-	-	-	-	-
PST43_01218	0.8456	1.1966	1.3331	-	0.8456	1.1966	-	0.8456	1.1966	-
PST43_20115	-	-	-	-	-	-	-	-	-	-
PST43_08696	-	-	-	-	-	-	-	-	-	-
PST43_08215	-	-	-	-	-	-	-	-	-	-
PST43_19707	-	-	-	-	-	-	-	-	-	-
PST43_13676	-	-	-	-	-	-	-	-	-	-
PST43_16592	-	-	-	-	-	-	-	-	-	-
PST43_04933	-	-	-	-	-	-	-	-	-	-
PST43_15340	-	-	-	-	-	-	-	-	-	-
PST43_20699	-	-	-	-	-	-	-	-	-	-
PST43_09521	-	-	-	-	-	-	-	-	-	-
PST43_19085	-	-	-	-	-	-	-	-	-	-
PST43_14993	-	-	-	-	-	-	-	-	-	-
PST43_17694	-	-	-	-	-	-	-	-	-	-
PST43_14518	-	-	-	-	-	-	-	-	-	-
PST43_07400	-	-	-	-	-	-	-	-	-	-
PST43_08995	-	-	-	-	-	-	-	-	-	-
PST43_04254	-	-	-	-	-	-	-	-	-	-
PST43_05046	-	-	-	-	-	-	-	-	-	-
PST43_19223	-	-	-	-	-	-	-	-	-	-
PST43_17807	-	-	-	-	-	-	-	-	-	-
PST43_05167	-	-	-	-	-	-	-	-	-	-
PST43_15169	-	-	-	-	-	-	-	-	-	-
PST43_05982	-	-	-	-	-	-	-	-	-	-
PST43_03251	-	-	-	-	-	-	-	-	-	-
PST43_19128	-	-	-	-	-	-	-	-	-	-
PST43_05421	-	-	-	-	-	-	-	-	-	-
PST43_16985	-	-	-	-	-	-	-	-	-	-
PST43_15955	-	-	-	-	-	-	-	-	-	-
PST43_06935	-	-	-	-	-	-	-	-	-	-
PST43_03814	-	-	-	-	-	-	-	-	-	-
PST43_11281	-	-	-	-	-	-	-	-	-	-
PST43_17072	-	-	-	-	-	-	-	-	-	-
PST43_12089	-	0.1457	0.1457	-	-	0.1457	-	-	0.1457	-
PST43_10900	-	-	-	-	-	-	-	-	-	-
PST43_18241	-	-	-	-	-	-	-	-	-	-
PST43_09183	-	0.3816	0.3816	-	-	0.3816	-	-	0.3816	-
PST43_02438	0.4574	-	0.4574	-	0.4574	-	-	0.4574	-	-
PST43_18113	-	-	-	-	-	-	-	-	-	-
PST43_13851	-	-	-	-	-	-	-	-	-	-
PST43_04189	-	-	-	-	-	-	-	-	-	-
PST43_09545	-	-	-	-	-	-	-	-	-	-
PST43_15209	-	0	0	-	-	0	-	-	0	-
PST43_05527	-	-	-	-	-	-	-	-	-	-
PST43_10508	-	-	-	-	-	-	-	-	-	-
PST43_07703	-	-	-	-	-	-	-	-	-	-
PST43_04075	-	-	-	-	-	-	-	-	-	-
PST43_19980	-	-	-	-	-	-	-	-	-	-
PST43_17543	-	0	0	-	-	0	-	-	0	-
PST43_02648	-	-	-	-	-	-	-	-	-	-
PST43_16663	-	-	-	-	-	-	-	-	-	-
PST43_04395	-	-	-	-	-	-	-	-	-	-
PST43_11430	-	-	-	-	-	-	-	-	-	-
PST43_12183	-	-	-	-	-	-	-	-	-	-
PST43_04307	-	-	-	-	-	-	-	-	-	-
PST43_13471	-	-	-	-	-	-	-	-	-	-
PST43_20535	-	-	-	-	-	-	-	-	-	-
PST43_15220	-	-	-	-	-	-	-	-	-	-
PST43_08398	-	-	-	-	-	-	-	-	-	-
PST43_03419	-	-	-	-	-	-	-	-	-	-
PST43_19690	-	-	-	-	-	-	-	-	-	-
PST43_14922	-	-	-	-	-	-	-	-	-	-
PST43_04449	-	-	-	-	-	-	-	-	-	-
PST43_20030	-	-	-	-	-	-	-	-	-	-
PST43_18042	-	-	-	-	-	-	-	-	-	-
PST43_17231	-	-	-	-	-	-	-	-	-	-
PST43_17730	0.4767	-	0.4767	-	0.4767	-	-	0.4767	-	-
PST43_12883	-	-	-	-	-	-	-	-	-	-
PST43_11512	-	-	-	-	-	-	-	-	-	-
PST43_00429	-	-	-	-	-	-	-	-	-	-
PST43_20843	-	-	-	-	-	-	-	-	-	-
PST43_12996	-	-	-	-	-	-	-	-	-	-
PST43_11045	-	-	-	-	-	-	-	-	-	-
PST43_12636	-	-	-	-	-	-	-	-	-	-
PST43_12585	0	-	0	-	0	-	-	0	-	-
PST43_00816	-	-	-	-	-	-	-	-	-	-
PST43_07387	-	-	-	-	-	-	-	-	-	-
PST43_07249	-	-	-	-	-	-	-	-	-	-
PST43_06847	-	0.8757	0.8757	-	-	0.8757	-	-	0.8757	-
PST43_00667	-	-	-	-	-	-	-	-	-	-
PST43_20572	-	-	-	-	-	-	-	-	-	-
PST43_03389	-	-	-	-	-	-	-	-	-	-
PST43_17627	-	-	-	-	-	-	-	-	-	-
PST43_09179	-	-	-	-	-	-	-	-	-	-
PST43_17688	-	-	-	-	-	-	-	-	-	-
PST43_07357	-	-	-	-	-	-	-	-	-	-
PST43_18798	-	-	-	-	-	-	-	-	-	-
PST43_08397	-	-	-	-	-	-	-	-	-	-
PST43_17687	-	-	-	-	-	-	-	-	-	-
PST43_03625	0.4196	0	0.8404	-	0.4196	0	-	0.4196	0	-
PST43_18223	-	-	-	-	-	-	-	-	-	-
PST43_03605	-	-	-	-	-	-	-	-	-	-
PST43_10693	-	-	-	-	-	-	-	-	-	-
PST43_17481	-	-	-	-	-	-	-	-	-	-
PST43_20817	-	-	-	-	-	-	-	-	-	-
PST43_01171	0.8093	-	0.8093	-	0.8093	-	-	0.8093	-	-
PST43_13809	-	-	-	-	-	-	-	-	-	-
PST43_14954	0	-	0	-	0	-	-	0.4185	-	-
PST43_10446	-	-	-	-	-	-	-	-	-	-
PST43_02202	-	-	-	-	-	-	-	-	-	-
PST43_16992	-	-	-	-	-	-	-	-	-	-
PST43_07427	-	-	-	-	-	-	-	-	-	-
PST43_05846	-	-	-	-	-	-	-	-	-	-
PST43_16159	-	-	-	-	-	-	-	-	-	-
PST43_01260	-	-	-	-	-	-	-	-	-	-
PST43_05204	-	-	-	-	-	-	-	-	-	-
PST43_19705	-	-	-	-	-	-	-	-	-	-
PST43_07847	-	-	-	-	-	-	-	-	-	-
PST43_12049	-	-	-	-	-	-	-	-	-	-
PST43_20207	-	-	-	-	-	-	-	-	-	-
PST43_09506	-	-	-	-	-	-	-	-	-	-
PST43_15675	0.4451	-	0.4451	-	0.4451	-	-	0.4451	-	-
PST43_06112	-	-	-	-	-	-	-	-	-	-
PST43_03346	-	-	-	-	-	-	-	-	-	-
PST43_10277	-	-	-	-	-	-	-	-	-	-
PST43_11533	-	-	-	-	-	-	-	-	-	-
PST43_07611	-	-	-	-	-	-	-	-	-	-
PST43_03203	-	-	-	-	-	-	-	-	-	-
PST43_11758	-	-	-	-	-	-	-	-	-	-
PST43_15493	-	-	-	-	-	-	-	-	-	-
PST43_13971	-	-	-	-	-	-	-	-	-	-
PST43_20851	-	-	-	-	-	-	-	-	-	-
PST43_15517	0.4497	-	0	-	0.4497	-	-	0.4497	-	-
PST43_09924	-	-	-	-	-	-	-	-	-	-
PST43_09188	-	-	-	-	-	-	-	-	-	-
PST43_04957	-	-	-	-	-	-	-	-	-	-
PST43_17711	-	-	-	-	-	-	-	-	-	-
PST43_05528	-	-	-	-	-	-	-	-	-	-
PST43_02398	-	-	-	-	-	-	-	-	-	-
PST43_16244	-	-	-	-	-	-	-	-	-	-
PST43_06546	-	-	-	-	-	-	-	-	-	-
PST43_05894	-	-	-	-	-	-	-	-	-	-
PST43_20845	-	-	-	-	-	-	-	-	-	-
PST43_05136	-	-	-	-	-	-	-	-	-	-
PST43_02824	-	-	-	-	-	-	-	-	-	-
PST43_11955	-	-	-	-	-	-	-	-	-	-
PST43_18299	-	-	-	-	-	-	-	-	-	-
PST43_02058	-	-	-	-	-	-	-	-	-	-
PST43_12007	-	-	-	-	-	-	-	-	-	-
PST43_04179	-	-	-	-	-	-	-	-	-	-
PST43_20607	-	-	-	-	-	-	-	-	-	-
PST43_00417	-	-	-	-	-	-	-	-	-	-
PST43_02184	-	-	-	-	-	-	-	-	-	-
PST43_04320	-	-	-	-	-	-	-	-	-	-
PST43_08089	-	-	-	-	-	-	-	-	-	-
PST43_05749	-	-	-	-	-	-	-	-	-	-
PST43_18326	-	-	-	-	-	-	-	-	-	-
PST43_07338	-	-	-	-	-	-	-	-	-	-
PST43_02634	-	-	-	-	-	-	-	-	-	-
PST43_15262	-	-	-	-	-	-	-	-	-	-
PST43_08674	-	-	-	-	-	-	-	-	-	-
PST43_18178	-	-	-	-	-	-	-	-	-	-
PST43_19902	-	-	-	-	-	-	-	-	-	-
PST43_12073	-	-	-	-	-	-	-	-	-	-
PST43_14960	-	-	-	-	-	-	-	-	-	-
PST43_09975	-	-	-	-	-	-	-	-	-	-
PST43_05570	-	-	-	-	-	-	-	-	-	-
PST43_09930	0	-	0	-	0	-	-	0	-	-
PST43_07056	-	-	-	-	-	-	-	-	-	-
PST43_06400	-	0.3845	0	-	-	0.3845	-	-	0.3845	-
PST43_17897	-	-	-	-	-	-	-	-	-	-
PST43_09669	-	-	-	-	-	-	-	-	-	-
PST43_11149	-	-	-	-	-	-	-	-	-	-
PST43_04409	-	0.2327	0.2327	-	-	0.2327	-	-	0.2327	-
PST43_00732	-	-	-	-	-	-	-	-	-	-
PST43_15673	-	-	-	-	-	-	-	-	-	-
PST43_18890	0	-	0	-	0	-	-	0	-	-
PST43_18612	-	-	-	-	-	-	-	-	-	-
PST43_04452	-	-	-	-	-	-	-	-	-	-
PST43_15185	-	-	-	-	-	-	-	-	-	-
PST43_07858	-	-	-	-	-	-	-	-	-	-
PST43_07324	-	-	-	-	-	-	-	-	-	-
PST43_20301	-	-	-	-	-	-	-	-	-	-
PST43_11203	-	-	-	-	-	-	-	-	-	-
PST43_01682	-	-	-	-	-	-	-	-	-	-
PST43_13841	-	-	-	-	-	-	-	-	-	-
PST43_09324	-	-	-	-	-	-	-	-	-	-
PST43_06688	-	-	-	-	-	-	-	-	-	-
PST43_01845	-	-	-	-	-	-	-	-	-	-
PST43_04916	-	-	-	-	-	-	-	-	-	-
PST43_03261	-	-	-	-	-	-	-	-	-	-
PST43_18574	-	-	-	-	-	-	-	-	-	-
PST43_04938	-	-	-	-	-	-	-	-	-	-
PST43_19245	-	-	-	-	-	-	-	-	-	-
PST43_08470	-	-	-	-	-	-	-	-	-	-
PST43_08956	-	0.6806	0.6806	-	-	0.6806	-	-	0.6806	-
PST43_00702	0.3212	-	0.3212	-	0.3212	-	-	0.3212	-	-
PST43_11442	-	-	-	-	-	-	-	-	-	-
PST43_15644	-	-	-	-	-	-	-	-	-	-
PST43_11379	0.1403	-	0.1403	-	0.1403	-	-	0.1403	-	-
PST43_17629	-	-	-	-	-	-	-	-	-	-
PST43_06636	-	-	-	-	-	-	-	-	-	-
PST43_05540	-	-	-	-	-	-	-	-	-	-
PST43_05104	0	-	0	-	0	-	-	0	-	-
PST43_06525	-	-	-	-	-	-	-	-	-	-
PST43_11839	0.2349	0	0.1401	-	0.2349	0	-	0.2349	0	-
PST43_07139	-	-	-	-	-	-	-	-	-	-
PST43_01502	-	-	-	-	-	-	-	-	-	-
PST43_19878	-	-	-	-	-	-	-	-	-	-
PST43_15604	-	-	-	-	-	-	-	-	-	-
PST43_13836	-	-	-	-	-	-	-	-	-	-
PST43_12298	-	-	-	-	-	-	-	-	-	-
PST43_07537	-	-	-	-	-	-	-	-	-	-
PST43_04261	-	-	-	-	-	-	-	-	-	-
PST43_16429	-	-	-	-	-	-	-	-	-	-
PST43_00101	-	-	-	-	-	-	-	-	-	-
PST43_13574	-	-	-	-	-	-	-	-	-	-
PST43_11861	-	-	-	-	-	-	-	-	-	-
PST43_20231	0	0	0	-	0	0	-	0	0	-
PST43_05505	-	-	-	-	-	-	-	-	-	-
PST43_14456	-	-	-	-	-	-	-	-	-	-
PST43_01518	-	-	-	-	-	-	-	-	-	-
PST43_10620	-	-	-	-	-	-	-	-	-	-
PST43_02789	-	-	-	-	-	-	-	-	-	-
PST43_11443	-	-	-	-	-	-	-	-	-	-
PST43_00186	-	-	-	-	-	-	-	-	-	-
PST43_18057	-	-	-	-	-	-	-	-	-	-
PST43_18176	-	-	-	-	-	-	-	-	-	-
PST43_06966	-	-	-	-	-	-	-	-	-	-
PST43_04696	-	-	-	-	-	-	-	-	-	-
PST43_05686	-	-	-	-	-	-	-	-	-	-
PST43_10672	-	-	-	-	-	-	-	-	-	-
PST43_20518	-	-	-	-	-	-	-	-	-	-
PST43_16261	-	-	-	-	-	-	-	-	-	-
PST43_09937	-	-	-	-	-	-	-	-	-	-
PST43_11163	-	-	-	-	-	-	-	-	-	-
PST43_13826	-	-	-	-	-	-	-	-	-	-
PST43_07176	-	-	-	-	-	-	-	-	-	-
PST43_18716	-	-	-	-	-	-	-	-	-	-
PST43_08868	-	-	-	-	-	-	-	-	-	-
PST43_20285	-	0	0	-	-	0	-	-	0	-
PST43_16196	-	-	-	-	-	-	-	-	-	-
PST43_00061	-	-	-	-	-	-	-	-	-	-
PST43_19151	-	-	-	-	-	-	-	-	-	-
PST43_01129	-	-	-	-	-	-	-	-	-	-
PST43_18993	-	-	-	-	-	-	-	-	-	-
PST43_11557	-	-	-	-	-	-	-	-	-	-
PST43_01431	-	-	-	-	-	-	-	-	-	-
PST43_16581	-	-	-	-	-	-	-	-	-	-
PST43_03460	-	-	-	-	-	-	-	-	-	-
PST43_19973	-	-	-	-	-	-	-	-	-	-
PST43_11706	0	-	0	-	0	-	-	0	-	-
PST43_03465	-	-	-	-	-	-	-	-	-	-
PST43_06085	-	-	-	-	-	-	-	-	-	-
PST43_09549	-	-	-	-	-	-	-	-	-	-
PST43_02422	-	-	-	-	-	-	-	-	-	-
PST43_02106	-	-	-	-	-	-	-	-	-	-
PST43_10332	-	-	-	-	-	-	-	-	-	-
PST43_04154	-	-	-	-	-	-	-	-	-	-
PST43_15607	-	-	-	-	-	-	-	-	-	-
PST43_15760	-	-	-	-	-	-	-	-	-	-
PST43_01179	-	-	-	-	-	-	-	-	-	-
PST43_01633	0	-	0	-	0	-	-	0	-	-
PST43_18786	-	-	-	-	-	-	-	-	-	-
PST43_05959	-	-	-	-	-	-	-	-	-	-
PST43_02116	-	-	-	-	-	-	-	-	-	-
PST43_13125	-	-	-	-	-	-	-	-	-	-
PST43_07521	-	-	-	-	-	-	-	-	-	-
PST43_04604	-	-	-	-	-	-	-	-	-	-
PST43_18317	-	-	-	-	-	-	-	-	-	-
PST43_01879	-	-	-	-	-	-	-	-	-	-
PST43_01715	-	-	-	-	-	-	-	-	-	-
PST43_00246	-	-	-	-	-	-	-	-	-	-
PST43_17790	-	-	-	-	-	-	-	-	-	-
PST43_17213	-	-	-	-	-	-	-	-	-	-
PST43_08183	-	-	-	-	-	-	-	-	-	-
PST43_07812	-	-	-	-	-	-	-	-	-	-
PST43_15520	-	-	-	-	-	-	-	-	-	-
PST43_19689	-	-	-	-	-	-	-	-	-	-
PST43_04432	-	-	-	-	-	-	-	-	-	-
PST43_02907	-	-	-	-	-	-	-	-	-	-
PST43_17116	-	-	-	-	-	-	-	-	-	-
PST43_10116	-	-	-	-	-	-	-	-	-	-
PST43_10667	-	-	-	0	0	0	-	-	-	0
PST43_14827	-	-	-	-	-	-	-	-	-	-
PST43_10362	-	-	-	-	-	-	-	-	-	-
PST43_07323	-	-	-	-	-	-	-	-	-	-
PST43_01953	-	-	-	-	-	-	-	-	-	-
PST43_10614	-	-	-	-	-	-	-	-	-	-
PST43_15658	-	-	-	-	-	-	-	-	-	-
PST43_15842	-	-	-	-	-	-	-	-	-	-
PST43_03333	-	-	-	-	-	-	-	-	-	-
PST43_03041	-	-	-	-	-	-	-	-	-	-
PST43_14629	-	-	-	-	-	-	-	-	-	-
PST43_10626	-	-	-	-	-	-	-	-	-	-
PST43_19928	-	-	-	-	-	-	-	-	-	-
PST43_13882	-	-	-	-	-	-	-	-	-	-
PST43_02985	0.446	0.446	-	-	0.446	0.446	-	0.446	0.446	-
PST43_08040	-	-	-	-	-	-	-	-	-	-
PST43_04747	-	-	-	-	-	-	-	-	-	-
PST43_06092	-	-	-	-	-	-	-	-	-	-
PST43_16299	-	-	-	-	-	-	-	-	-	-
PST43_13702	-	-	-	-	-	-	-	-	-	-
PST43_09940	-	-	-	-	-	-	-	-	-	-
PST43_04188	-	-	-	-	-	-	-	-	-	-
PST43_14394	0.6067	0.4054	0.8095	-	0.6067	0.4054	-	0.6067	0.4054	-
PST43_07654	-	-	-	-	-	-	-	-	-	-
PST43_07440	-	-	-	-	-	-	-	-	-	-
PST43_03890	-	-	-	-	-	-	-	-	-	-
PST43_11364	-	-	-	-	-	-	-	-	-	-
PST43_16088	-	-	-	-	-	-	-	-	-	-
PST43_04136	-	-	-	-	-	-	-	-	-	-
PST43_07084	-	-	-	-	-	-	-	-	-	-
PST43_03402	0.2912	-	0.2912	-	0.2912	-	-	0.2912	-	-
PST43_02333	-	-	-	-	-	-	-	-	-	-
PST43_15837	-	-	-	-	-	-	-	-	-	-
PST43_02590	-	-	-	-	-	-	-	-	-	-
PST43_07260	-	-	-	-	-	-	-	-	-	-
PST43_00466	-	-	-	-	-	-	-	-	-	-
PST43_00576	-	-	-	-	-	-	-	-	-	-
PST43_05952	-	-	-	-	-	-	-	-	-	-
PST43_05746	-	-	-	-	-	-	-	-	-	-
PST43_10605	-	-	-	-	-	-	-	-	-	-
PST43_08011	-	-	-	-	-	-	-	-	-	-
PST43_03534	-	-	-	-	-	-	-	-	-	-
PST43_20051	-	0	0	-	-	0	-	-	0	-
PST43_05379	-	0	0	-	-	0	-	-	0	-
PST43_00360	-	-	-	-	-	-	-	-	-	-
PST43_05853	-	-	-	-	-	-	-	-	-	-
PST43_11386	-	-	-	-	-	-	-	-	-	-
PST43_02040	-	-	-	-	-	-	-	-	-	-
PST43_19494	-	-	-	-	-	-	-	-	-	-
PST43_03194	-	-	-	-	-	-	-	-	-	-
PST43_06328	-	-	-	-	-	-	-	-	-	-
PST43_18466	-	-	-	-	-	-	-	-	-	-
PST43_19147	-	-	-	-	-	-	-	-	-	-
PST43_17474	-	-	-	-	-	-	-	-	-	-
PST43_09147	-	-	-	-	-	-	-	-	-	-
PST43_17349	-	-	-	-	-	-	-	-	-	-
PST43_05073	-	-	-	-	-	-	-	-	-	-
PST43_10378	-	-	-	-	-	-	-	-	-	-
PST43_00747	-	-	-	-	-	-	-	-	-	-
PST43_13371	-	-	-	-	-	-	-	-	-	-
PST43_03570	-	-	-	-	-	-	-	-	-	-
PST43_19377	-	-	-	-	-	-	-	-	-	-
PST43_13225	0	0.4037	0.8168	-	0	0.4037	-	0	0.4037	-
PST43_03133	-	-	-	-	-	-	-	-	-	-
PST43_08930	-	-	-	-	-	-	-	-	-	-
PST43_03157	-	-	-	-	-	-	-	-	-	-
PST43_17378	-	-	-	-	-	-	-	-	-	-
PST43_20229	-	-	-	-	-	-	-	-	-	-
PST43_17295	-	-	-	-	-	-	-	-	-	-
PST43_14799	-	0	0	-	-	0	-	-	0	-
PST43_12646	-	-	-	-	-	-	-	-	-	-
PST43_09914	-	-	-	-	-	-	-	-	-	-
PST43_04418	-	-	-	-	-	-	-	-	-	-
PST43_05692	-	-	-	-	-	-	-	-	-	-
PST43_09741	-	-	-	-	-	-	-	-	-	-
PST43_20679	-	-	-	-	-	-	-	-	-	-
PST43_09471	-	-	-	-	-	-	-	-	-	-
PST43_06809	-	-	-	-	-	-	-	-	-	-
PST43_08543	-	-	-	-	-	-	-	-	-	-
PST43_10063	-	-	-	-	-	-	-	-	-	-
PST43_09047	-	-	-	-	-	-	-	-	-	-
PST43_06867	-	-	-	-	-	-	-	-	-	-
PST43_02260	-	-	-	-	-	-	-	-	-	-
PST43_13599	-	-	-	-	-	-	-	-	-	-
PST43_10014	-	-	-	-	-	-	-	-	-	-
PST43_08061	0.1377	-	0.1377	-	0.1377	-	-	0.1377	-	-
PST43_04819	-	-	-	-	-	-	-	-	-	-
PST43_11505	-	-	-	-	-	-	-	-	-	-
PST43_12748	-	-	-	-	-	-	-	-	-	-
PST43_05835	-	-	-	-	-	-	-	-	-	-
PST43_04319	-	-	-	-	-	-	-	-	-	-
PST43_20363	-	-	-	-	-	-	-	-	-	-
PST43_11804	-	-	-	-	-	-	-	-	-	-
PST43_13879	-	-	-	-	-	-	-	-	-	-
PST43_07208	-	-	-	-	-	-	-	-	-	-
PST43_19064	-	-	-	-	-	-	-	-	-	-
PST43_07407	-	-	-	-	-	-	-	-	-	-
PST43_01096	-	-	-	-	-	-	-	-	-	-
PST43_04383	-	-	-	-	-	-	-	-	-	-
PST43_17269	-	-	-	-	-	-	-	-	-	-
PST43_09635	0.4799	-	0.4799	-	0.4799	-	-	0.4799	-	-
PST43_08431	-	-	-	-	-	-	-	-	-	-
PST43_08420	-	-	-	-	-	-	-	-	-	-
PST43_18538	-	-	-	-	-	-	-	-	-	-
PST43_17525	0	0	-	-	0	0	-	0	0	-
PST43_11394	-	-	-	-	-	-	-	-	-	-
PST43_15368	-	-	-	-	-	-	-	-	-	-
PST43_04300	-	-	-	-	-	-	-	-	-	-
PST43_17080	-	-	-	-	-	-	-	-	-	-
PST43_10662	-	0	0	-	-	0	-	-	0	-
PST43_06120	-	-	-	-	-	-	-	-	-	-
PST43_12210	-	-	-	-	-	-	-	-	-	-
PST43_09479	-	-	-	-	-	-	-	-	-	-
PST43_07289	-	-	-	-	-	-	-	-	-	-
PST43_02026	-	-	-	-	-	-	-	-	-	-
PST43_09098	-	-	-	-	-	-	-	-	-	-
PST43_09211	-	-	-	-	-	-	-	-	-	-
PST43_00967	-	-	-	-	-	-	-	-	-	-
PST43_08489	-	-	-	-	-	-	-	-	-	-
PST43_08957	-	-	-	-	-	-	-	-	-	-
PST43_10824	-	-	-	-	-	-	-	-	-	-
PST43_02281	-	-	-	-	-	-	-	-	-	-
PST43_09395	-	-	-	-	-	-	-	-	-	-
PST43_07549	-	-	-	-	-	-	-	-	-	-
PST43_20062	-	-	-	-	-	-	-	-	-	-
PST43_14652	-	-	-	-	-	-	-	-	-	-
PST43_04637	-	-	-	-	-	-	-	-	-	-
PST43_03692	-	-	-	-	-	-	-	-	-	-
PST43_15333	-	-	-	-	-	-	-	-	-	-
PST43_12811	-	-	-	-	-	-	-	-	-	-
PST43_10974	-	-	-	-	-	-	-	-	-	-
PST43_05617	-	-	-	-	-	-	-	-	-	-
PST43_16378	-	-	-	-	-	-	-	-	-	-
PST43_08035	-	-	-	-	-	-	-	-	-	-
PST43_01597	-	-	-	-	-	-	-	-	-	-
PST43_12702	0	0.4399	0.1461	-	0	0.4399	-	0	0.4399	-
PST43_03956	-	-	-	-	-	-	-	-	-	-
PST43_03554	-	-	-	-	-	-	-	-	-	-
PST43_08321	-	-	-	-	-	-	-	-	-	-
PST43_01341	-	-	-	-	-	-	-	-	-	-
PST43_17146	-	-	-	-	-	-	-	-	-	-
PST43_00006	-	-	-	-	-	-	-	-	-	-
PST43_15329	1.2806	1.7091	-	-	0.8532	1.2809	-	0.8532	1.2809	-
PST43_15070	-	-	-	-	-	-	-	-	-	-
PST43_00737	-	-	-	-	-	-	-	-	-	-
PST43_01272	-	-	-	-	-	-	-	-	-	-
PST43_04456	-	-	-	-	-	-	-	-	-	-
PST43_03236	-	-	-	-	-	-	-	-	-	-
PST43_09206	-	-	-	-	-	-	-	-	-	-
PST43_12621	-	-	-	-	-	-	-	-	-	-
PST43_14129	-	-	-	-	-	-	-	-	-	-
PST43_07770	-	-	-	-	-	-	-	-	-	-
PST43_14296	-	-	-	-	-	-	-	-	-	-
PST43_07380	-	-	-	-	-	-	-	-	-	-
PST43_13289	-	-	-	-	-	-	-	-	-	-
PST43_03561	-	-	-	-	-	-	-	-	-	-
PST43_12744	-	-	-	-	-	-	-	-	-	-
PST43_14988	-	-	-	-	-	-	-	-	-	-
PST43_07068	-	-	-	-	-	-	-	-	-	-
PST43_05147	-	-	-	-	-	-	-	-	-	-
PST43_04025	0	-	0	-	0	-	-	0	-	-
PST43_18072	-	-	-	-	-	-	-	-	-	-
PST43_13274	-	-	-	-	-	-	-	-	-	-
PST43_16127	-	-	-	-	-	-	-	-	-	-
PST43_12050	-	-	-	-	-	-	-	-	-	-
PST43_05103	-	-	-	-	-	-	-	-	-	-
PST43_07312	-	-	-	-	-	-	-	-	-	-
PST43_18297	-	-	-	-	-	-	-	-	-	-
PST43_20912	-	-	-	-	-	-	-	-	-	-
PST43_07864	-	-	-	-	-	-	-	-	-	-
PST43_19420	-	-	-	-	-	-	-	-	-	-
PST43_15423	-	-	-	-	-	-	-	-	-	-
PST43_10939	-	-	-	-	-	-	-	-	-	-
PST43_03106	-	-	-	-	-	-	-	-	-	-
PST43_05468	-	-	-	-	-	-	-	-	-	-
PST43_14675	-	-	-	-	-	-	-	-	-	-
PST43_13426	-	-	-	-	-	-	-	-	-	-
PST43_07416	-	-	-	-	-	-	-	-	-	-
PST43_16880	-	-	-	-	-	-	-	-	-	-
PST43_15487	-	-	-	-	-	-	-	-	-	-
PST43_12081	-	-	-	-	-	-	-	-	-	-
PST43_10514	-	-	-	-	-	-	-	-	-	-
PST43_09783	-	-	-	-	-	-	-	-	-	-
PST43_09237	-	-	-	-	-	-	-	-	-	-
PST43_07377	-	-	-	-	-	-	-	-	-	-
PST43_06894	-	-	-	-	-	-	-	-	-	-
PST43_04627	-	-	-	-	-	-	-	-	-	-
PST43_03569	-	-	-	-	-	-	-	-	-	-
PST43_13817	-	-	-	-	-	-	-	-	-	-
PST43_09148	-	-	-	-	-	-	-	-	-	-
PST43_12256	-	-	-	-	-	-	-	-	-	-
PST43_19463	-	-	-	-	-	-	-	-	-	-
PST43_02289	-	-	-	-	-	-	-	-	-	-
PST43_09171	-	-	-	-	-	-	-	-	-	-
PST43_17776	-	-	-	-	-	-	-	-	-	-
PST43_07482	-	-	-	-	-	-	-	-	-	-
PST43_03921	-	-	-	-	-	-	-	-	-	-
PST43_08292	-	-	-	-	-	-	-	-	-	-
PST43_01827	-	-	-	-	-	-	-	-	-	-
PST43_19417	-	-	-	-	-	-	-	-	-	-
PST43_07736	-	-	-	-	-	-	-	-	-	-
PST43_01445	-	-	-	-	-	-	-	-	-	-
PST43_02235	-	-	-	-	-	-	-	-	-	-
PST43_11578	-	-	-	-	-	-	-	-	-	-
PST43_05911	-	-	-	-	-	-	-	-	-	-
PST43_20267	-	-	-	-	-	-	-	-	-	-
PST43_07937	-	-	-	-	-	-	-	-	-	-
PST43_03366	-	-	-	-	-	-	-	-	-	-
PST43_00184	-	-	-	-	-	-	-	-	-	-
PST43_14669	-	-	-	-	-	-	-	-	-	-
PST43_07422	-	-	-	-	-	-	-	-	-	-
PST43_14095	-	-	-	-	-	-	-	-	-	-
PST43_05838	0	0	-	-	0	0	-	0	0	-
PST43_15910	-	-	-	-	-	-	-	-	-	-
PST43_15592	-	-	-	-	-	-	-	-	-	-
PST43_15232	-	-	-	-	-	-	-	-	-	-
PST43_02593	0	0	-	-	0	0	-	0	0	-
PST43_14610	-	-	-	-	-	-	-	-	-	-
PST43_12264	-	-	-	-	-	-	-	-	-	-
PST43_16077	-	0.9399	0.9399	-	-	0.9399	-	-	0.9399	-
PST43_13814	-	-	-	-	-	-	-	-	-	-
PST43_09485	-	-	-	-	-	-	-	-	-	-
PST43_20312	-	-	-	-	-	-	-	-	-	-
PST43_17476	-	-	-	-	-	-	-	-	-	-
PST43_06742	-	-	-	-	-	-	-	-	-	-
PST43_00930	-	-	-	-	-	-	-	-	-	-
PST43_10703	-	-	-	-	-	-	-	-	-	-
PST43_17013	-	-	-	-	-	-	-	-	-	-
PST43_20603	-	0	0	-	-	0	-	-	0	-
PST43_10076	-	-	-	-	-	-	-	-	-	-
PST43_11962	-	-	-	-	-	-	-	-	-	-
PST43_18095	-	-	-	-	-	-	-	-	-	-
PST43_01347	-	-	-	-	-	-	-	-	-	-
PST43_02015	-	-	-	-	-	-	-	-	-	-
PST43_17460	-	-	-	-	-	-	-	-	-	-
PST43_15416	-	-	-	-	-	-	-	-	-	-
PST43_06831	-	-	-	-	-	-	-	-	-	-
PST43_04628	-	-	-	-	-	-	-	-	-	-
PST43_13323	-	-	-	-	-	-	-	-	-	-
PST43_15547	-	-	-	-	-	-	0	0	0	0
PST43_14972	-	-	-	-	-	-	-	-	-	-
PST43_14694	-	-	-	-	-	-	-	-	-	-
PST43_00753	-	-	-	-	-	-	-	-	-	-
PST43_10643	-	-	-	-	-	-	-	-	-	-
PST43_01153	-	-	-	-	-	-	-	-	-	-
PST43_14359	-	-	-	-	-	-	-	-	-	-
PST43_04598	-	-	-	-	-	-	-	-	-	-
PST43_19444	-	-	-	-	-	-	-	-	-	-
PST43_13077	-	-	-	-	-	-	-	-	-	-
PST43_13146	-	-	-	-	-	-	-	-	-	-
PST43_07031	-	-	-	-	-	-	-	-	-	-
PST43_15723	-	-	-	-	-	-	-	-	-	-
PST43_19978	-	-	-	-	-	-	-	-	-	-
PST43_08726	-	-	-	-	-	-	-	-	-	-
PST43_07905	-	0	0	-	-	0	-	-	0	-
PST43_03230	-	-	-	-	-	-	-	-	-	-
PST43_12836	-	-	-	-	-	-	-	-	-	-
PST43_04366	-	-	-	-	-	-	-	-	-	-
PST43_07800	-	-	-	-	-	-	-	-	-	-
PST43_06578	-	-	-	-	-	-	-	-	-	-
PST43_16441	-	-	-	-	-	-	-	-	-	-
PST43_18038	-	-	-	-	-	-	-	-	-	-
PST43_17508	-	-	-	-	-	-	-	-	-	-
PST43_12190	-	-	-	-	-	-	-	-	-	-
PST43_19310	-	-	-	-	-	-	-	-	-	-
PST43_05786	-	-	-	-	-	-	-	-	-	-
PST43_04948	-	-	-	-	-	-	-	-	-	-
PST43_11011	0.4336	0	-	-	0.4336	0	-	0.4336	0	-
PST43_17915	-	-	-	-	-	-	-	-	-	-
PST43_01960	-	-	-	-	-	-	-	-	-	-
PST43_11961	-	-	-	-	-	-	-	-	-	-
PST43_17722	-	-	-	-	-	-	-	-	-	-
PST43_15686	-	-	-	-	-	-	-	-	-	-
PST43_20435	-	-	-	-	-	-	-	-	-	-
PST43_17899	-	-	-	-	-	-	-	-	-	-
PST43_17157	0.4143	-	0.4143	-	0.4143	-	-	0.4143	-	-
PST43_17060	-	-	-	-	-	-	-	-	-	-
PST43_14621	-	-	-	-	-	-	-	-	-	-
PST43_07334	-	-	-	-	-	-	-	-	-	-
PST43_05676	-	0.5304	0.3527	-	-	0.5304	-	-	0.5304	-
PST43_01265	-	-	-	-	-	-	-	-	-	-
PST43_19298	-	-	-	-	-	-	-	-	-	-
PST43_19498	-	-	-	-	-	-	-	-	-	-
PST43_16780	-	-	-	-	-	-	-	-	-	-
PST43_01416	-	-	-	-	-	-	-	-	-	-
PST43_09854	-	-	-	-	-	-	-	-	-	-
PST43_17175	-	-	-	-	-	-	-	-	-	-
PST43_19062	-	-	-	-	-	-	-	-	-	-
PST43_09843	-	-	-	-	-	-	-	-	-	-
PST43_18909	-	-	-	-	-	-	-	-	-	-
PST43_02778	-	-	-	-	-	-	-	-	-	-
PST43_05899	-	-	-	-	-	-	-	-	-	-
PST43_00947	0.4158	0.4158	-	0	0.1384	0.1384	-	0.4158	0.4158	0
PST43_08804	-	-	-	-	-	-	-	-	-	-
PST43_01231	-	-	-	-	-	-	-	-	-	-
PST43_16613	-	-	-	-	-	-	-	-	-	-
PST43_19741	-	-	-	-	-	-	-	-	-	-
PST43_02455	0.1945	-	0.2919	-	0.1945	-	-	0.1945	-	-
PST43_16230	-	-	-	-	-	-	-	-	-	-
PST43_19990	-	-	-	-	-	-	-	-	-	-
PST43_06598	-	-	-	-	-	-	-	-	-	-
PST43_01467	-	-	-	-	-	-	-	-	-	-
PST43_12568	-	-	-	-	-	-	-	-	-	-
PST43_18148	-	-	-	-	-	-	-	-	-	-
PST43_15405	-	-	-	-	-	-	-	-	-	-
PST43_18583	-	0	0	-	-	0	-	-	0	-
PST43_18239	-	-	-	-	-	-	-	-	-	-
PST43_13112	-	-	-	-	-	-	-	-	-	-
PST43_09703	-	-	-	-	-	-	-	-	-	-
PST43_05330	-	-	-	-	-	-	-	-	-	-
PST43_10951	-	-	-	-	-	-	-	-	-	-
PST43_05192	-	-	-	-	-	-	-	-	-	-
PST43_10314	-	-	-	-	-	-	-	-	-	-
PST43_06245	-	-	-	-	-	-	-	-	-	-
PST43_07758	-	-	-	-	-	-	-	-	-	-
PST43_07958	0	-	0	-	0	-	-	0	-	-
PST43_05962	-	-	-	-	-	-	-	-	-	-
PST43_08825	-	-	-	-	-	-	-	-	-	-
PST43_00492	-	-	-	-	-	-	-	-	-	-
PST43_17467	-	-	-	-	-	-	-	-	-	-
PST43_13058	-	-	-	-	-	-	-	-	-	-
PST43_11226	-	-	-	-	-	-	-	-	-	-
PST43_09144	-	-	-	-	-	-	-	-	-	-
PST43_08740	-	0	0	-	-	0	-	-	0	-
PST43_01351	-	-	-	-	-	-	-	-	-	-
PST43_05342	-	-	-	-	-	-	-	-	-	-
PST43_03511	-	-	-	-	-	-	-	-	-	-
PST43_00031	-	-	-	-	-	-	-	-	-	-
PST43_13166	-	-	-	-	-	-	-	-	-	-
PST43_16716	-	-	-	-	-	-	-	-	-	-
PST43_02456	-	-	-	-	-	-	-	-	-	-
PST43_17359	-	-	-	-	-	-	-	-	-	-
PST43_16373	-	-	-	-	-	-	-	-	-	-
PST43_03985	-	0.4739	0.4739	-	-	0.4739	-	-	0.4739	-
PST43_12891	-	-	-	-	-	-	-	-	-	-
PST43_13634	-	-	-	-	-	-	-	-	-	-
PST43_17326	-	-	-	-	-	-	-	-	-	-
PST43_16445	-	-	-	-	-	-	-	-	-	-
PST43_19481	-	-	-	-	-	-	-	-	-	-
PST43_09174	-	-	-	-	-	-	-	-	-	-
PST43_06740	-	-	-	-	-	-	-	-	-	-
PST43_12471	-	-	-	-	-	-	-	-	-	-
PST43_11289	-	-	-	-	-	-	-	-	-	-
PST43_02704	-	-	-	-	-	-	-	-	-	-
PST43_12692	0	0	-	-	0	0	-	0	0	-
PST43_06560	-	-	-	-	-	-	-	-	-	-
PST43_01894	0.4022	-	0.4022	-	0.4022	-	-	0.4022	-	-
PST43_15519	-	0	0	-	-	0	-	-	0	-
PST43_08441	-	-	-	-	-	-	-	-	-	-
PST43_04169	0	-	0	-	0	-	-	0	-	-
PST43_08191	-	0.208	0.208	-	-	0.208	-	-	0.208	-
PST43_09674	-	-	-	-	-	-	-	-	-	-
PST43_08332	-	-	-	-	-	-	-	-	-	-
PST43_07468	-	-	-	-	-	-	-	-	-	-
PST43_01333	-	-	-	-	-	-	0	0	0	0
PST43_20203	-	-	-	-	-	-	-	-	-	-
PST43_11923	-	-	-	-	-	-	-	-	-	-
PST43_04041	0	0	-	-	0	0	-	0	0	-
PST43_02036	-	-	-	-	-	-	-	-	-	-
PST43_14069	-	-	-	-	-	-	-	-	-	-
PST43_12592	-	-	-	-	-	-	-	-	-	-
PST43_08983	-	-	-	-	-	-	-	-	-	-
PST43_12482	-	-	-	-	-	-	-	-	-	-
PST43_13696	-	-	-	-	-	-	-	-	-	-
PST43_16682	-	-	-	-	-	-	-	-	-	-
PST43_12556	-	-	-	-	-	-	-	-	-	-
PST43_15631	-	-	-	-	-	-	-	-	-	-
PST43_13238	-	-	-	-	-	-	-	-	-	-
PST43_05645	-	-	-	-	-	-	-	-	-	-
PST43_08446	-	-	-	-	-	-	-	-	-	-
PST43_11465	-	-	-	-	-	-	-	-	-	-
PST43_02498	-	-	-	-	-	-	-	-	-	-
PST43_11704	-	-	-	-	-	-	-	-	-	-
PST43_09321	-	-	-	-	-	-	-	-	-	-
PST43_18314	-	-	-	-	-	-	-	-	-	-
PST43_11350	-	-	-	-	-	-	-	-	-	-
PST43_03720	-	-	-	-	-	-	-	-	-	-
PST43_15987	-	-	-	-	-	-	-	-	-	-
PST43_02647	-	-	-	-	-	-	-	-	-	-
PST43_17684	-	-	-	-	-	-	-	-	-	-
PST43_16007	-	-	-	-	-	-	-	-	-	-
PST43_12439	-	-	-	-	-	-	-	-	-	-
PST43_15072	-	0	0.4094	-	-	0.4093	-	-	0.4093	-
PST43_04152	-	0.2195	0.2195	-	-	0.2195	-	-	0.2195	-
PST43_15652	1.045	-	1.045	-	1.045	-	-	1.045	-	-
PST43_16283	-	-	-	-	-	-	-	-	-	-
PST43_08625	-	-	-	-	-	-	-	-	-	-
PST43_08632	-	-	-	-	-	-	-	-	-	-
PST43_11301	-	-	-	-	-	-	-	-	-	-
PST43_12721	-	-	-	-	-	-	-	-	-	-
PST43_07021	-	-	-	-	-	-	-	-	-	-
PST43_14826	-	-	-	-	-	-	-	-	-	-
PST43_15721	0.4475	-	0.4475	-	0.4475	-	-	0.4475	-	-
PST43_11610	-	-	-	-	-	-	-	-	-	-
PST43_09110	-	-	-	-	-	-	-	-	-	-
PST43_16722	-	-	-	-	-	-	-	-	-	-
PST43_06180	-	-	-	-	-	-	-	-	-	-
PST43_06117	-	-	-	-	-	-	-	-	-	-
PST43_15106	-	0.2421	0.2421	-	-	0.2421	-	-	0.2421	-
PST43_06282	-	-	-	0	0	0	-	-	-	0
PST43_10945	-	-	-	-	-	-	-	-	-	-
PST43_03241	-	-	-	-	-	-	-	-	-	-
PST43_19028	-	-	-	-	-	-	-	-	-	-
PST43_00691	-	-	-	-	-	-	-	-	-	-
PST43_19545	-	-	-	-	-	-	-	-	-	-
PST43_14320	-	-	-	-	-	-	-	-	-	-
PST43_09210	-	-	-	-	-	-	-	-	-	-
PST43_08492	-	-	-	-	-	-	-	-	-	-
PST43_09386	-	-	-	-	-	-	-	-	-	-
PST43_08779	-	-	-	-	-	-	-	-	-	-
PST43_12695	-	-	-	-	-	-	-	-	-	-
PST43_01177	-	-	-	-	-	-	-	-	-	-
PST43_15140	-	-	-	-	-	-	-	-	-	-
PST43_19107	-	-	-	-	-	-	-	-	-	-
PST43_09443	-	-	-	-	-	-	-	-	-	-
PST43_02772	-	-	-	-	-	-	-	-	-	-
PST43_01993	-	-	-	-	-	-	-	-	-	-
PST43_05214	-	-	-	-	-	-	-	-	-	-
PST43_08948	-	-	-	-	-	-	-	-	-	-
PST43_12014	-	-	-	-	-	-	-	-	-	-
PST43_19272	-	-	-	-	-	-	-	-	-	-
PST43_19259	-	-	-	-	-	-	-	-	-	-
PST43_12956	-	-	-	-	-	-	-	-	-	-
PST43_01896	-	-	-	-	-	-	-	-	-	-
PST43_03387	0	0	0	-	0	0	-	0	0	-
PST43_19173	-	-	-	-	-	-	-	-	-	-
PST43_13507	-	-	-	-	-	-	-	-	-	-
PST43_07815	-	-	-	-	-	-	-	-	-	-
PST43_05514	-	-	-	-	-	-	-	-	-	-
PST43_04464	0.365	-	0.365	-	0.365	-	-	0.365	-	-
PST43_16859	-	-	-	-	-	-	-	-	-	-
PST43_04714	-	-	-	-	-	-	-	-	-	-
PST43_08910	-	-	-	-	-	-	-	-	-	-
PST43_11351	-	-	-	-	-	-	-	-	-	-
PST43_07500	-	-	-	-	-	-	-	-	-	-
PST43_05210	-	-	-	-	-	-	-	-	-	-
PST43_13499	-	-	-	-	-	-	-	-	-	-
PST43_17698	-	-	-	-	-	-	-	-	-	-
PST43_00449	0.5888	0.423	0.3926	-	0.5888	0.423	-	0.5888	0.423	-
PST43_14523	-	-	-	-	-	-	-	-	-	-
PST43_19867	-	-	-	-	-	-	-	-	-	-
PST43_05200	-	-	-	-	-	-	-	-	-	-
PST43_01532	-	-	-	-	-	-	-	-	-	-
PST43_20654	-	-	-	-	-	-	-	-	-	-
PST43_12052	-	0	0	-	-	0	-	-	0	-
PST43_09877	0.1381	0	0.0827	-	0.1381	0	-	0.1381	0	-
PST43_12845	0.4156	0	0.1033	-	0.4156	0	-	0.4156	0	-
PST43_06116	-	-	-	-	-	-	-	-	-	-
PST43_20396	-	-	-	-	-	-	-	-	-	-
PST43_17811	-	0.4057	0.4057	-	-	0.4057	-	-	0.4057	-
PST43_04101	-	-	-	-	-	-	-	-	-	-
PST43_12424	-	-	-	-	-	-	-	-	-	-
PST43_06794	-	-	-	-	-	-	-	-	-	-
PST43_08744	-	-	-	-	-	-	-	-	-	-
PST43_02611	-	-	-	-	-	-	-	-	-	-
PST43_14906	-	-	-	-	-	-	-	-	-	-
PST43_18101	-	-	-	-	-	-	-	-	-	-
PST43_01014	-	-	-	-	-	-	-	-	-	-
PST43_05649	-	-	-	-	-	-	-	-	-	-
PST43_01820	-	-	-	-	-	-	-	-	-	-
PST43_05535	-	0.2327	0.2327	-	-	0.2327	-	-	0.2327	-
PST43_02225	-	-	-	-	-	-	-	-	-	-
PST43_14131	-	-	-	-	-	-	-	-	-	-
PST43_00248	-	-	-	-	-	-	-	-	-	-
PST43_03705	-	-	-	-	-	-	-	-	-	-
PST43_10151	-	-	-	-	-	-	-	-	-	-
PST43_00719	-	-	-	-	-	-	-	-	-	-
PST43_20072	-	-	-	-	-	-	-	-	-	-
PST43_12532	-	-	-	-	-	-	-	-	-	-
PST43_03190	-	-	-	-	-	-	-	-	-	-
PST43_02995	-	-	-	-	-	-	-	-	-	-
PST43_18737	-	-	-	-	-	-	-	-	-	-
PST43_13180	-	-	-	-	-	-	-	-	-	-
PST43_07963	-	-	-	-	-	-	-	-	-	-
PST43_10722	-	-	-	-	-	-	-	-	-	-
PST43_09818	-	-	-	-	-	-	-	-	-	-
PST43_08959	-	-	-	-	-	-	-	-	-	-
PST43_04864	-	-	-	-	-	-	-	-	-	-
PST43_02599	-	-	-	-	-	-	-	-	-	-
PST43_16753	1.2167	-	1.2167	-	1.2167	-	-	1.2167	-	-
PST43_20968	-	-	-	-	-	-	-	-	-	-
PST43_09376	-	-	-	-	-	-	-	-	-	-
PST43_03993	-	-	-	-	-	-	-	-	-	-
PST43_15004	-	-	-	-	-	-	-	-	-	-
PST43_07370	1.745	1.745	-	-	1.745	1.745	-	1.745	1.745	-
PST43_20375	-	-	-	-	-	-	-	-	-	-
PST43_09407	-	-	-	-	-	-	-	-	-	-
PST43_01083	-	-	-	-	-	-	-	-	-	-
PST43_05731	-	-	-	-	-	-	-	-	-	-
PST43_02595	-	-	-	-	-	-	-	-	-	-
PST43_08547	-	-	-	-	-	-	-	-	-	-
PST43_00784	-	-	-	-	-	-	-	-	-	-
PST43_04264	-	-	-	-	-	-	-	-	-	-
PST43_14008	-	0.4208	0.8414	-	-	0.4208	-	-	0.4208	-
PST43_11383	-	-	-	-	-	-	-	-	-	-
PST43_12959	-	-	-	-	-	-	-	-	-	-
PST43_06214	-	-	-	-	-	-	-	-	-	-
PST43_06984	0.1785	0.2682	0.4074	-	0.1785	0.2682	-	0.1785	0.2682	-
PST43_16643	-	-	-	-	-	-	-	-	-	-
PST43_07855	-	1.3152	0.4382	-	-	1.3152	-	-	1.3152	-
PST43_01492	0	0	0	-	0	0	-	0	0	-
PST43_08392	-	-	-	-	-	-	-	-	-	-
PST43_14512	-	-	-	-	-	-	-	-	-	-
PST43_18923	-	-	-	-	-	-	-	-	-	-
PST43_15515	-	-	-	-	-	-	-	-	-	-
PST43_03675	-	-	-	-	-	-	-	-	-	-
PST43_03614	-	-	-	-	-	-	-	-	-	-
PST43_00336	0	-	0	-	0	-	-	0	-	-
PST43_16221	-	-	-	-	-	-	-	-	-	-
PST43_10346	-	-	-	-	-	-	-	-	-	-
PST43_17934	-	-	-	-	-	-	-	-	-	-
PST43_03903	-	-	-	-	-	-	-	-	-	-
PST43_05258	-	-	-	-	-	-	-	-	-	-
PST43_11043	-	-	-	-	-	-	-	-	-	-
PST43_05913	0.3978	-	0.3991	-	0.3978	-	-	0.3978	-	-
PST43_00262	-	-	-	-	-	-	-	-	-	-
PST43_17459	-	-	-	-	-	-	-	-	-	-
PST43_07990	-	-	-	-	-	-	-	-	-	-
PST43_18803	1.8839	1.414	-	-	1.8839	1.414	-	1.8839	1.414	-
PST43_08820	-	-	-	-	-	-	-	-	-	-
PST43_18473	-	-	-	-	-	-	-	-	-	-
PST43_13277	-	1.2451	1.2451	-	-	1.2451	-	-	1.2451	-
PST43_11177	-	-	-	-	-	-	-	-	-	-
PST43_00088	-	-	-	-	-	-	-	-	-	-
PST43_13504	-	-	-	-	-	-	-	-	-	-
PST43_11178	-	-	-	-	-	-	-	-	-	-
PST43_06286	-	-	-	-	-	-	-	-	-	-
PST43_10911	-	-	-	-	-	-	-	-	-	-
PST43_03686	-	-	-	-	-	-	-	-	-	-
PST43_14202	-	0	0	-	-	0	-	-	0	-
PST43_09596	-	-	-	-	-	-	-	-	-	-
PST43_14586	-	-	-	-	-	-	-	-	-	-
PST43_05930	-	-	-	-	-	-	-	-	-	-
PST43_02399	-	-	-	-	-	-	-	-	-	-
PST43_19261	-	-	-	-	-	-	-	-	-	-
PST43_14234	-	-	-	-	-	-	-	-	-	-
PST43_02157	0	-	0	-	0	-	-	0	-	-
PST43_16917	-	-	-	-	-	-	-	-	-	-
PST43_06478	-	-	-	-	-	-	-	-	-	-
PST43_17331	-	-	-	-	-	-	-	-	-	-
PST43_20938	-	-	-	-	-	-	-	-	-	-
PST43_10869	0	-	0	-	0	-	-	0	-	-
PST43_06745	-	-	-	-	-	-	-	-	-	-
PST43_19858	-	-	-	-	-	-	-	-	-	-
PST43_00334	1.2542	-	2.0923	-	1.2542	-	0	0.4179	0.4177	0
PST43_04400	-	-	-	-	-	-	-	-	-	-
PST43_02454	-	-	-	-	-	-	-	-	-	-
PST43_15323	-	-	-	-	-	-	-	-	-	-
PST43_10832	0	0	-	-	0	0	0	-	-	0
PST43_14395	-	-	-	-	-	-	-	-	-	-
PST43_01931	-	-	-	-	-	-	-	-	-	-
PST43_13388	-	-	-	-	-	-	-	-	-	-
PST43_10319	-	-	-	-	-	-	-	-	-	-
PST43_04314	-	0	0	-	-	0	-	-	0	-
PST43_02957	-	-	-	-	-	-	-	-	-	-
PST43_17643	-	-	-	-	-	-	-	-	-	-
PST43_13967	-	-	-	-	-	-	-	-	-	-
PST43_11914	-	-	-	-	-	-	-	-	-	-
PST43_14506	-	-	-	-	-	-	-	-	-	-
PST43_04278	-	-	-	-	-	-	-	-	-	-
PST43_20840	-	-	-	-	-	-	-	-	-	-
PST43_12070	-	-	-	-	-	-	-	-	-	-
PST43_00105	-	-	-	-	-	-	-	-	-	-
PST43_17153	0	-	0	-	0	-	-	0	-	-
PST43_08798	-	-	-	-	-	-	-	-	-	-
PST43_04590	-	-	-	-	-	-	-	-	-	-
PST43_04027	-	-	-	-	-	-	-	-	-	-
PST43_01908	-	-	-	-	-	-	-	-	-	-
PST43_17322	0.3567	0	0.7127	0	0.7127	-	0	0.7127	-	-
PST43_09806	-	-	-	-	-	-	-	-	-	-
PST43_19719	-	-	-	-	-	-	-	-	-	-
PST43_11267	-	-	-	-	-	-	-	-	-	-
PST43_08698	-	-	-	-	-	-	-	-	-	-
PST43_19684	-	-	-	-	-	-	-	-	-	-
PST43_07651	-	-	-	-	-	-	-	-	-	-
PST43_08650	-	-	-	-	-	-	-	-	-	-
PST43_00124	-	-	-	-	-	-	-	-	-	-
PST43_13207	0	-	0	-	0	-	-	0	-	-
PST43_09178	-	-	-	-	-	-	-	-	-	-
PST43_04783	-	-	-	-	-	-	-	-	-	-
PST43_17235	-	-	-	-	-	-	-	-	-	-
PST43_11464	-	-	-	-	-	-	-	-	-	-
PST43_09389	-	-	-	-	-	-	-	-	-	-
PST43_02943	-	-	-	-	-	-	-	-	-	-
PST43_00488	-	-	-	-	-	-	-	-	-	-
PST43_20957	-	-	-	-	-	-	-	-	-	-
PST43_09661	-	-	-	-	-	-	-	-	-	-
PST43_14625	-	0.1818	0.1818	-	-	0.1818	-	-	0.1818	-
PST43_01098	-	-	-	-	-	-	-	-	-	-
PST43_13540	-	-	-	-	-	-	-	-	-	-
PST43_00044	-	-	-	-	-	-	-	-	-	-
PST43_17708	0.6925	0.7323	0.4789	-	0.6925	0.7323	-	0.6925	0.7323	-
PST43_15705	-	-	-	-	-	-	-	-	-	-
PST43_12899	-	-	-	-	-	-	-	-	-	-
PST43_06597	-	-	-	-	-	-	-	-	-	-
PST43_13293	-	-	-	-	-	-	-	-	-	-
PST43_03928	-	-	-	-	-	-	-	-	-	-
PST43_00936	-	-	-	-	-	-	-	-	-	-
PST43_04778	-	-	-	-	-	-	-	-	-	-
PST43_17346	-	-	-	-	-	-	-	-	-	-
PST43_17252	-	-	-	-	-	-	-	-	-	-
PST43_07672	-	-	-	-	-	-	-	-	-	-
PST43_10635	-	-	-	-	-	-	-	-	-	-
PST43_11743	0	0	-	-	0	0	-	0	0	-
PST43_16928	-	-	-	-	-	-	-	-	-	-
PST43_05294	-	-	-	-	-	-	-	-	-	-
PST43_09225	-	-	-	-	-	-	-	-	-	-
PST43_08626	-	-	-	-	-	-	-	-	-	-
PST43_20737	-	-	-	-	-	-	-	-	-	-
PST43_01367	-	-	-	-	-	-	-	-	-	-
PST43_19954	0	0	-	-	0	0	-	0	0	-
PST43_00769	-	-	-	-	-	-	-	-	-	-
PST43_20105	-	-	-	-	-	-	-	-	-	-
PST43_14769	-	-	-	-	-	-	-	-	-	-
PST43_11272	-	-	-	-	-	-	-	-	-	-
PST43_13163	0	-	0	-	0	-	-	0	-	-
PST43_20446	-	-	-	-	-	-	-	-	-	-
PST43_07496	-	-	-	-	-	-	-	-	-	-
PST43_06734	-	-	-	-	-	-	-	-	-	-
PST43_01805	-	-	-	-	-	-	-	-	-	-
PST43_04642	-	-	-	-	-	-	-	-	-	-
PST43_05723	-	-	-	-	-	-	-	-	-	-
PST43_03588	-	-	-	-	-	-	-	-	-	-
PST43_00194	0	-	0	-	0	-	-	0	-	-
PST43_11250	-	-	-	-	-	-	-	-	-	-
PST43_20477	-	-	-	-	-	-	-	-	-	-
PST43_10842	-	-	-	-	-	-	-	-	-	-
PST43_00369	-	-	-	-	-	-	-	-	-	-
PST43_03255	-	-	-	-	-	-	-	-	-	-
PST43_09253	-	-	-	-	-	-	-	-	-	-
PST43_12340	-	-	-	-	-	-	-	-	-	-
PST43_05946	-	-	-	-	-	-	-	-	-	-
PST43_16042	-	-	-	-	-	-	-	-	-	-
PST43_13562	-	-	-	-	-	-	-	-	-	-
PST43_01238	-	-	-	-	-	-	-	-	-	-
PST43_07702	-	-	-	-	-	-	-	-	-	-
PST43_10057	-	-	-	-	-	-	-	-	-	-
PST43_03801	-	-	-	-	-	-	-	-	-	-
PST43_03798	-	-	-	-	-	-	-	-	-	-
PST43_00335	-	-	-	-	-	-	-	-	-	-
PST43_20436	-	-	-	-	-	-	-	-	-	-
PST43_20138	-	-	-	-	-	-	-	-	-	-
PST43_20586	-	-	-	-	-	-	-	-	-	-
PST43_06363	-	-	-	-	-	-	-	-	-	-
PST43_18476	-	-	-	-	-	-	-	-	-	-
PST43_06097	-	-	-	-	-	-	-	-	-	-
PST43_00678	-	-	-	-	-	-	-	-	-	-
PST43_18071	-	-	-	-	-	-	-	-	-	-
PST43_13279	-	-	-	-	-	-	-	-	-	-
PST43_01613	-	-	-	-	-	-	-	-	-	-
PST43_00993	-	-	-	-	-	-	-	-	-	-
PST43_01915	-	-	-	-	-	-	-	-	-	-
PST43_19965	-	-	-	-	-	-	-	-	-	-
PST43_14386	-	-	-	-	-	-	-	-	-	-
PST43_16853	-	-	-	-	-	-	-	-	-	-
PST43_08832	-	-	-	-	-	-	-	-	-	-
PST43_19301	-	-	-	-	-	-	-	-	-	-
PST43_01479	-	-	-	-	-	-	-	-	-	-
PST43_11132	-	-	-	-	-	-	-	-	-	-
PST43_10114	-	-	-	-	-	-	-	-	-	-
PST43_07889	-	-	-	-	-	-	-	-	-	-
PST43_06539	-	-	-	-	-	-	-	-	-	-
PST43_04900	-	-	-	-	-	-	-	-	-	-
PST43_04322	-	-	-	-	-	-	-	-	-	-
PST43_20986	-	-	-	-	-	-	-	-	-	-
PST43_16469	-	-	-	-	-	-	-	-	-	-
PST43_19520	-	-	-	-	-	-	-	-	-	-
PST43_14399	-	-	-	-	-	-	-	-	-	-
PST43_08037	-	-	-	-	-	-	-	-	-	-
PST43_12623	-	-	-	-	-	-	-	-	-	-
PST43_18097	-	-	-	-	-	-	-	-	-	-
PST43_05493	-	-	-	-	-	-	-	-	-	-
PST43_15338	0.3105	-	0.3105	-	0.3105	-	-	0.3105	-	-
PST43_12737	-	-	-	-	-	-	-	-	-	-
PST43_10173	-	-	-	-	-	-	-	-	-	-
PST43_04535	-	-	-	-	-	-	-	-	-	-
PST43_01297	-	-	-	-	-	-	-	-	-	-
PST43_17746	-	-	-	-	-	-	-	-	-	-
PST43_11782	-	-	-	-	-	-	-	-	-	-
PST43_00799	-	-	-	-	-	-	-	-	-	-
PST43_10435	-	-	-	-	-	-	-	-	-	-
PST43_11882	-	-	-	-	-	-	-	-	-	-
PST43_09398	-	-	-	-	-	-	-	-	-	-
PST43_08596	-	-	-	-	-	-	-	-	-	-
PST43_03213	-	-	-	-	-	-	-	-	-	-
PST43_15766	-	-	-	-	-	-	-	-	-	-
PST43_05453	-	-	-	-	-	-	-	-	-	-
PST43_10821	-	0	0	-	-	0	-	-	0	-
PST43_20548	-	-	-	-	-	-	-	-	-	-
PST43_16546	-	-	-	-	-	-	-	-	-	-
PST43_06403	0	-	0	-	0	-	-	0	-	-
PST43_16906	-	-	-	-	-	-	-	-	-	-
PST43_01919	-	-	-	-	-	-	-	-	-	-
PST43_17536	-	-	-	-	-	-	-	-	-	-
PST43_18924	-	-	-	-	-	-	-	-	-	-
PST43_03947	-	-	-	-	-	-	-	-	-	-
PST43_02871	-	-	-	-	-	-	-	-	-	-
PST43_05084	-	-	-	-	-	-	-	-	-	-
PST43_18528	-	-	-	-	-	-	-	-	-	-
PST43_15148	-	-	-	-	-	-	-	-	-	-
PST43_08424	-	-	-	-	-	-	-	-	-	-
PST43_14330	-	-	-	-	-	-	-	-	-	-
PST43_00695	-	-	-	-	-	-	-	-	-	-
PST43_18646	-	-	-	-	-	-	-	-	-	-
PST43_06408	-	-	-	-	-	-	-	-	-	-
PST43_14928	-	-	-	-	-	-	-	-	-	-
PST43_10053	-	-	-	-	-	-	-	-	-	-
PST43_17391	-	-	-	-	-	-	-	-	-	-
PST43_13009	-	-	-	-	-	-	-	-	-	-
PST43_20945	-	-	-	-	-	-	-	-	-	-
PST43_07648	-	-	-	-	-	-	-	-	-	-
PST43_19415	-	-	-	-	-	-	-	-	-	-
PST43_02796	-	-	-	-	-	-	-	-	-	-
PST43_00018	-	-	-	-	-	-	-	-	-	-
PST43_14670	-	-	-	-	-	-	-	-	-	-
PST43_13523	-	-	-	-	-	-	-	-	-	-
PST43_07775	-	-	-	-	-	-	-	-	-	-
PST43_10179	-	-	-	-	-	-	-	-	-	-
PST43_01072	-	-	-	-	-	-	-	-	-	-
PST43_09919	-	-	-	-	-	-	-	-	-	-
PST43_10108	-	-	-	-	-	-	-	-	-	-
PST43_06981	-	-	-	-	-	-	-	-	-	-
PST43_07715	-	-	-	-	-	-	-	-	-	-
PST43_00713	-	-	-	-	-	-	-	-	-	-
PST43_02276	-	-	-	-	-	-	-	-	-	-
PST43_03542	-	-	-	-	-	-	-	-	-	-
PST43_14038	-	-	-	-	-	-	-	-	-	-
PST43_15039	0.7742	-	0.5783	-	0.7742	-	-	0.7742	-	-
PST43_06769	-	-	-	-	-	-	-	-	-	-
PST43_08473	-	-	-	-	-	-	-	-	-	-
PST43_11924	-	-	-	-	-	-	-	-	-	-
PST43_11090	-	-	-	-	-	-	-	-	-	-
PST43_13034	-	-	-	-	-	-	-	-	-	-
PST43_11848	-	-	-	-	-	-	-	-	-	-
PST43_05523	-	-	-	-	-	-	-	-	-	-
PST43_12271	-	-	-	-	-	-	-	-	-	-
PST43_02342	-	-	-	-	-	-	-	-	-	-
PST43_02765	-	-	-	-	-	-	-	-	-	-
PST43_00093	-	-	-	-	-	-	-	-	-	-
PST43_14312	0	-	0	-	0	-	-	0	-	-
PST43_17221	-	-	-	-	-	-	-	-	-	-
PST43_07433	-	-	-	-	-	-	-	-	-	-
PST43_16863	-	-	-	-	-	-	-	-	-	-
PST43_20440	-	-	-	-	-	-	-	-	-	-
PST43_18198	-	-	-	-	-	-	-	-	-	-
PST43_01929	-	-	-	-	-	-	-	-	-	-
PST43_18179	0.364	1.0932	-	-	0.364	1.0932	-	0.364	1.0932	-
PST43_07931	-	-	-	-	-	-	-	-	-	-
PST43_06532	-	-	-	-	-	-	-	-	-	-
PST43_16960	-	-	-	-	-	-	-	-	-	-
PST43_08668	-	-	-	-	-	-	-	-	-	-
PST43_18953	-	-	-	-	-	-	-	-	-	-
PST43_05620	-	-	-	-	-	-	-	-	-	-
PST43_00455	-	-	-	-	-	-	-	-	-	-
PST43_14246	-	-	-	-	-	-	-	-	-	-
PST43_09884	-	-	-	-	-	-	-	-	-	-
PST43_01451	0	-	0	0	-	0	0	-	0	-
PST43_18192	-	-	-	-	-	-	-	-	-	-
PST43_13736	-	-	-	-	-	-	-	-	-	-
PST43_01022	-	-	-	-	-	-	-	-	-	-
PST43_11963	-	-	-	-	-	-	-	-	-	-
PST43_01258	-	-	-	-	-	-	-	-	-	-
PST43_01542	-	-	-	-	-	-	-	-	-	-
PST43_17048	-	-	-	-	-	-	-	-	-	-
PST43_06521	-	0	0	-	-	0	-	-	0	-
PST43_01730	-	-	-	-	-	-	-	-	-	-
PST43_16540	-	-	-	-	-	-	-	-	-	-
PST43_07465	-	-	-	-	-	-	-	-	-	-
PST43_10344	-	-	-	-	-	-	-	-	-	-
PST43_11271	-	-	-	-	-	-	-	-	-	-
PST43_15579	-	-	-	-	-	-	-	-	-	-
PST43_12754	-	-	-	-	-	-	-	-	-	-
PST43_02068	-	-	-	-	-	-	-	-	-	-
PST43_06653	-	-	-	-	-	-	-	-	-	-
PST43_01889	-	-	-	-	-	-	-	-	-	-
PST43_14688	-	-	-	-	-	-	-	-	-	-
PST43_00821	-	-	-	-	-	-	-	-	-	-
PST43_20482	-	-	-	-	-	-	-	-	-	-
PST43_08900	-	-	-	-	-	-	-	-	-	-
PST43_06965	-	-	-	-	-	-	-	-	-	-
PST43_19885	-	-	-	-	-	-	-	-	-	-
PST43_07499	-	-	-	-	-	-	-	-	-	-
PST43_20252	-	-	-	-	-	-	-	-	-	-
PST43_13175	-	-	-	-	-	-	-	-	-	-
PST43_04536	-	-	-	-	-	-	-	-	-	-
PST43_05083	-	-	-	-	-	-	-	-	-	-
PST43_06812	-	-	-	-	-	-	-	-	-	-
PST43_18017	-	-	-	-	-	-	-	-	-	-
PST43_13092	-	-	-	-	-	-	-	-	-	-
PST43_10211	-	-	-	-	-	-	-	-	-	-
PST43_08899	-	-	-	-	-	-	-	-	-	-
PST43_12975	-	-	-	-	-	-	-	-	-	-
PST43_00572	-	-	-	-	-	-	-	-	-	-
PST43_04693	-	-	-	-	-	-	-	-	-	-
PST43_03270	-	-	-	-	-	-	-	-	-	-
PST43_05729	-	-	-	-	-	-	-	-	-	-
PST43_20741	-	-	-	-	-	-	-	-	-	-
PST43_07763	-	-	-	-	-	-	-	-	-	-
PST43_07346	-	-	-	-	-	-	-	-	-	-
PST43_03858	-	-	-	-	-	-	-	-	-	-
PST43_13837	-	-	-	-	-	-	-	-	-	-
PST43_07754	-	-	-	-	-	-	-	-	-	-
PST43_01698	-	-	-	-	-	-	-	-	-	-
PST43_16769	-	-	-	-	-	-	-	-	-	-
PST43_06848	-	-	-	-	-	-	-	-	-	-
PST43_00541	-	-	-	-	-	-	-	-	-	-
PST43_01644	-	-	-	-	-	-	-	-	-	-
PST43_17435	-	-	-	-	-	-	-	-	-	-
PST43_13799	-	-	-	-	-	-	-	-	-	-
PST43_01653	-	-	-	-	-	-	-	-	-	-
PST43_04896	-	-	-	-	-	-	-	-	-	-
PST43_11588	-	-	-	-	-	-	-	-	-	-
PST43_15743	-	-	-	-	-	-	-	-	-	-
PST43_11816	-	-	-	-	-	-	-	-	-	-
PST43_09009	-	-	-	-	-	-	-	-	-	-
PST43_09466	-	-	-	-	-	-	-	-	-	-
[truncated: 18,676 more rows]

## Sheet: PST-877
Gene ID	PST-21 vs. PST-877	PST-43 vs. PST-877	PST-43 vs. PST-21	PST-130 vs. PST-877	PST-130 vs. PST-21	PST-130 vs. PST-21	PST-0821 vs. PST-877	PST-0821 vs. PST-21	PST-0821 vs. PST-43	PST-0821 vs. PST-130
PST877_18165	-	-	-	-	-	-	-	-	-	-
PST877_09955	-	-	-	-	-	-	-	-	-	-
PST877_01708	-	-	-	-	-	-	-	-	-	-
PST877_10741	-	-	-	-	-	-	-	-	-	-
PST877_07017	1.2756	-	1.2756	-	0.8501	-	-	1.2756	-	-
PST877_10811	-	-	-	-	-	-	-	-	-	-
PST877_11067	-	-	-	-	-	-	-	-	-	-
PST877_00691	-	-	-	-	-	-	-	-	-	-
PST877_18167	-	-	-	-	-	-	-	-	-	-
PST877_15269	-	-	-	-	-	-	-	-	-	-
PST877_19451	-	-	-	-	-	-	-	-	-	-
PST877_05588	0	-	0	0	-	0	-	0	-	0
PST877_15854	-	-	-	-	-	-	-	-	-	-
PST877_14211	-	-	-	-	-	-	-	-	-	-
PST877_02426	-	-	-	0	0.3963	0	-	-	-	0
PST877_01969	-	-	-	-	-	-	-	-	-	-
PST877_04964	-	-	-	-	-	-	-	-	-	-
PST877_18680	0.0956	-	0.0956	-	0.0956	-	-	0.0956	-	-
PST877_02599	-	-	-	-	-	-	-	-	-	-
PST877_08498	-	-	-	-	-	-	-	-	-	-
PST877_05142	0.2537	-	0.2537	0.2537	-	0.2537	-	0.2537	-	0.2537
PST877_10767	-	-	-	-	-	-	-	-	-	-
PST877_10456	-	-	-	-	-	-	-	-	-	-
PST877_19965	-	-	-	-	-	-	-	-	-	-
PST877_08093	0.8649	-	0.8649	-	0.8649	-	-	0.8649	-	-
PST877_03685	-	-	-	-	-	-	-	-	-	-
PST877_01813	-	-	-	0	0	0	-	-	-	0
PST877_07533	-	-	-	-	-	-	-	-	-	-
PST877_06015	-	-	-	-	-	-	-	-	-	-
PST877_09710	-	-	-	-	-	-	-	-	-	-
PST877_18397	-	-	-	-	-	-	-	-	-	-
PST877_04352	-	-	-	-	-	-	-	-	-	-
PST877_01049	-	-	-	-	-	-	-	-	-	-
PST877_17320	0	-	0	-	0	-	-	0	-	-
PST877_14406	-	-	-	-	-	-	-	-	-	-
PST877_02835	-	-	-	-	-	-	-	-	-	-
PST877_00013	-	-	-	-	-	-	-	-	-	-
PST877_06085	-	-	-	-	-	-	-	-	-	-
PST877_19496	-	-	-	-	-	-	-	-	-	-
PST877_16299	-	-	-	-	-	-	-	-	-	-
PST877_05759	-	-	-	-	-	-	-	-	-	-
PST877_13400	-	-	-	-	-	-	-	-	-	-
PST877_15513	-	-	-	-	-	-	-	-	-	-
PST877_05082	-	-	-	-	-	-	-	-	-	-
PST877_04055	-	-	-	-	-	-	-	-	-	-
PST877_16091	-	-	-	-	-	-	-	-	-	-
PST877_00034	-	-	-	-	-	-	-	-	-	-
PST877_12708	-	-	-	-	-	-	-	-	-	-
PST877_19799	-	-	-	-	-	-	-	-	-	-
PST877_18530	-	-	-	-	-	-	-	-	-	-
PST877_11163	-	-	-	-	-	-	-	-	-	-
PST877_09283	0	-	0	0.2836	0.8611	0.2836	-	0	-	0.2836
PST877_07206	-	-	-	-	-	-	-	-	-	-
PST877_10434	-	-	-	-	-	-	-	-	-	-
PST877_09467	-	-	-	-	-	-	-	-	-	-
PST877_08263	-	-	-	-	-	-	-	-	-	-
PST877_20253	-	-	-	-	-	-	-	-	-	-
PST877_02882	-	-	-	-	-	-	-	-	-	-
PST877_12325	-	-	-	-	-	-	-	-	-	-
PST877_05568	-	-	-	-	-	-	-	-	-	-
PST877_15211	-	-	-	-	-	-	-	-	-	-
PST877_05541	-	-	-	-	-	-	-	-	-	-
PST877_15987	-	-	-	-	-	-	-	-	-	-
PST877_01229	-	-	-	-	-	-	-	-	-	-
PST877_05279	-	-	-	-	-	-	-	-	-	-
PST877_02704	-	-	-	-	-	-	-	-	-	-
PST877_01400	-	-	-	-	-	-	-	-	-	-
PST877_19551	-	-	-	0	0	0	-	-	-	0
PST877_17026	-	-	-	-	-	-	-	-	-	-
PST877_18722	-	-	-	-	-	-	-	-	-	-
PST877_05563	-	-	-	-	-	-	-	-	-	-
PST877_09426	-	-	-	-	-	-	-	-	-	-
PST877_08763	-	-	-	-	-	-	-	-	-	-
PST877_14233	-	-	-	-	-	-	-	-	-	-
PST877_08055	-	-	-	-	-	-	-	-	-	-
PST877_06871	-	-	-	-	-	-	-	-	-	-
PST877_01270	-	-	-	-	-	-	-	-	-	-
PST877_14231	-	-	-	-	-	-	-	-	-	-
PST877_16511	-	-	-	-	-	-	-	-	-	-
PST877_17245	-	-	-	-	-	-	-	-	-	-
PST877_13787	-	-	-	-	-	-	-	-	-	-
PST877_09727	-	-	-	-	-	-	-	-	-	-
PST877_08804	-	-	-	-	-	-	-	-	-	-
PST877_03024	-	-	-	-	-	-	-	-	-	-
PST877_06244	-	-	-	-	-	-	-	-	-	-
PST877_04105	-	-	-	-	-	-	-	-	-	-
PST877_09214	-	-	-	-	-	-	-	-	-	-
PST877_08160	-	-	-	-	-	-	-	-	-	-
PST877_04939	-	-	-	-	-	-	-	-	-	-
PST877_20591	0	-	0	-	0	-	-	0	-	-
PST877_08216	-	-	-	-	-	-	-	-	-	-
PST877_10886	-	-	-	-	-	-	-	-	-	-
PST877_06286	-	-	-	-	-	-	-	-	-	-
PST877_16663	-	-	-	-	-	-	-	-	-	-
PST877_12174	-	-	-	-	-	-	-	-	-	-
PST877_01851	-	-	-	-	-	-	-	-	-	-
PST877_00986	-	-	-	-	-	-	-	-	-	-
PST877_09741	-	-	-	-	-	-	-	-	-	-
PST877_19507	-	-	-	-	-	-	-	-	-	-
PST877_08390	-	-	-	-	-	-	-	-	-	-
PST877_01357	-	-	-	-	-	-	-	-	-	-
PST877_04127	-	-	-	-	-	-	-	-	-	-
PST877_15688	-	-	-	0.4576	0.4576	0.4576	-	-	-	0.4576
PST877_09535	-	-	-	-	-	-	-	-	-	-
PST877_09495	-	-	-	-	-	-	-	-	-	-
PST877_00635	-	-	-	-	-	-	-	-	-	-
PST877_01326	-	-	-	-	-	-	-	-	-	-
PST877_19218	-	-	-	-	-	-	-	-	-	-
PST877_07988	-	-	-	-	-	-	-	-	-	-
PST877_14489	-	-	-	-	-	-	-	-	-	-
PST877_07821	-	-	-	-	-	-	-	-	-	-
PST877_10990	-	-	-	-	-	-	-	-	-	-
PST877_10473	-	-	-	-	-	-	-	-	-	-
PST877_14328	-	-	-	-	-	-	-	-	-	-
PST877_15666	-	-	-	-	-	-	-	-	-	-
PST877_19531	-	-	-	-	-	-	-	-	-	-
PST877_07073	-	-	-	-	-	-	-	-	-	-
PST877_19552	-	-	-	-	-	-	-	-	-	-
PST877_04047	-	-	-	-	-	-	-	-	-	-
PST877_09983	-	-	-	-	-	-	-	-	-	-
PST877_05539	-	-	-	-	-	-	-	-	-	-
PST877_09872	-	-	-	-	-	-	-	-	-	-
PST877_16884	-	-	-	-	-	-	-	-	-	-
PST877_18560	-	-	-	-	-	-	-	-	-	-
PST877_12083	-	-	-	-	-	-	-	-	-	-
PST877_04776	-	-	-	-	-	-	-	-	-	-
PST877_03078	-	-	-	-	-	-	-	-	-	-
PST877_13826	-	-	-	-	-	-	-	-	-	-
PST877_06985	-	-	-	-	-	-	-	-	-	-
PST877_06056	-	-	-	-	-	-	-	-	-	-
PST877_18604	-	-	-	-	-	-	-	-	-	-
PST877_07616	-	-	-	-	-	-	-	-	-	-
PST877_16848	-	-	-	-	-	-	-	-	-	-
PST877_05415	-	-	-	-	-	-	-	-	-	-
PST877_19362	-	-	-	-	-	-	-	-	-	-
PST877_15818	-	-	-	-	-	-	-	-	-	-
PST877_13279	-	-	-	0.4225	0	0.4225	-	-	-	0.4225
PST877_11930	-	-	-	-	-	-	-	-	-	-
PST877_15029	-	-	-	-	-	-	-	-	-	-
PST877_14697	0	-	0	0	-	0	-	0	-	0
PST877_16981	-	-	-	-	-	-	-	-	-	-
PST877_11040	-	-	-	-	-	-	-	-	-	-
PST877_05349	-	-	-	0.451	0.451	0.451	-	-	-	0.451
PST877_14235	-	-	-	-	-	-	-	-	-	-
PST877_01470	-	-	-	-	-	-	-	-	-	-
PST877_00378	-	-	-	-	-	-	-	-	-	-
PST877_13881	0	-	0	-	0	-	-	0	-	-
PST877_05644	-	-	-	-	-	-	-	-	-	-
PST877_06813	-	-	-	-	-	-	-	-	-	-
PST877_15145	0.1326	-	0.1326	0	-	0	-	0.1326	-	0
PST877_14333	-	-	-	-	-	-	-	-	-	-
PST877_00947	-	-	-	-	-	-	-	-	-	-
PST877_17142	-	-	-	-	-	-	-	-	-	-
PST877_06935	-	-	-	-	-	-	-	-	-	-
PST877_06223	-	-	-	-	-	-	-	-	-	-
PST877_03504	-	-	-	-	-	-	-	-	-	-
PST877_00787	-	-	-	-	-	-	-	-	-	-
PST877_17869	-	-	-	-	-	-	-	-	-	-
PST877_02218	-	-	-	-	-	-	-	-	-	-
PST877_15747	-	-	-	-	-	-	-	-	-	-
PST877_14884	-	-	-	-	-	-	-	-	-	-
PST877_06654	-	-	-	-	-	-	-	-	-	-
PST877_01460	-	-	-	-	-	-	-	-	-	-
PST877_15223	-	-	-	-	-	-	-	-	-	-
PST877_07033	-	-	-	-	-	-	-	-	-	-
PST877_01875	-	-	-	-	-	-	-	-	-	-
PST877_13771	-	-	-	-	-	-	-	-	-	-
PST877_02993	-	-	-	-	-	-	-	-	-	-
PST877_14861	-	-	-	-	-	-	-	-	-	-
PST877_07129	-	-	-	-	-	-	-	-	-	-
PST877_04696	-	-	-	-	-	-	-	-	-	-
PST877_09249	-	-	-	-	-	-	-	-	-	-
PST877_07126	-	-	-	-	-	-	-	-	-	-
PST877_17539	-	-	-	-	-	-	-	-	-	-
PST877_03132	-	-	-	-	-	-	-	-	-	-
PST877_18633	-	-	-	-	-	-	-	-	-	-
PST877_11785	-	-	-	-	-	-	-	-	-	-
PST877_00132	-	-	-	-	-	-	-	-	-	-
PST877_15228	-	-	-	-	-	-	-	-	-	-
PST877_17931	-	-	-	-	-	-	-	-	-	-
PST877_11510	-	-	-	-	-	-	-	-	-	-
PST877_03637	-	-	-	-	-	-	-	-	-	-
PST877_08347	-	-	-	-	-	-	-	-	-	-
PST877_02141	-	-	-	-	-	-	-	-	-	-
PST877_08998	-	-	-	-	-	-	-	-	-	-
PST877_04448	0	-	0	0	-	0	-	0	-	0
PST877_14096	-	-	-	-	-	-	-	-	-	-
PST877_05398	-	-	-	-	-	-	-	-	-	-
PST877_01111	-	-	-	-	-	-	-	-	-	-
PST877_19871	-	-	-	-	-	-	-	-	-	-
PST877_02792	-	-	-	-	-	-	-	-	-	-
PST877_20315	-	-	-	-	-	-	-	-	-	-
PST877_16867	-	-	-	-	-	-	-	-	-	-
PST877_06669	-	-	-	-	-	-	-	-	-	-
PST877_02373	-	-	-	0.3114	0.3114	0.3114	-	-	-	0.3114
PST877_12625	-	-	-	-	-	-	-	-	-	-
PST877_07927	-	-	-	-	-	-	-	-	-	-
PST877_02079	0	-	0	-	0	-	-	0	-	-
PST877_10218	-	-	-	-	-	-	-	-	-	-
PST877_14918	-	-	-	0.7369	0.7369	0.7369	-	-	-	0.7369
PST877_19470	-	-	-	0	0	0	-	-	-	0
PST877_10858	-	-	-	-	-	-	-	-	-	-
PST877_17224	-	-	-	-	-	-	-	-	-	-
PST877_10806	-	-	-	-	-	-	-	-	-	-
PST877_01732	-	-	-	-	-	-	-	-	-	-
PST877_08685	-	-	-	-	-	-	-	-	-	-
PST877_13266	-	-	-	-	-	-	-	-	-	-
PST877_02303	0.4235	-	0.4235	-	0.4235	-	-	0.4235	-	-
PST877_06944	-	-	-	-	-	-	-	-	-	-
PST877_00335	-	-	-	-	-	-	-	-	-	-
PST877_08841	-	-	-	-	-	-	-	-	-	-
PST877_17330	-	-	-	-	-	-	-	-	-	-
PST877_15541	-	-	-	-	-	-	-	-	-	-
PST877_01312	-	-	-	-	-	-	-	-	-	-
PST877_09200	-	-	-	-	-	-	-	-	-	-
PST877_00806	-	-	-	-	-	-	-	-	-	-
PST877_18486	-	-	-	-	-	-	-	-	-	-
PST877_16435	-	-	-	-	-	-	-	-	-	-
PST877_09525	-	-	-	-	-	-	-	-	-	-
PST877_17949	-	-	-	-	-	-	-	-	-	-
PST877_10325	0.199	-	0.199	-	0.199	-	-	0.199	-	-
PST877_16101	-	-	-	-	-	-	-	-	-	-
PST877_07084	-	-	-	-	-	-	-	-	-	-
PST877_06863	-	-	-	0	0	0	-	-	-	0
PST877_10856	-	-	-	-	-	-	-	-	-	-
PST877_15202	-	-	-	-	-	-	-	-	-	-
PST877_11462	-	-	-	-	-	-	-	-	-	-
PST877_13659	-	-	-	-	-	-	-	-	-	-
PST877_09851	-	-	-	-	-	-	-	-	-	-
PST877_07184	-	-	-	-	-	-	-	-	-	-
PST877_14094	-	-	-	-	-	-	-	-	-	-
PST877_05834	-	-	-	-	-	-	-	-	-	-
PST877_07407	-	-	-	-	-	-	-	-	-	-
PST877_00804	-	-	-	-	-	-	-	-	-	-
PST877_04017	-	-	-	-	-	-	-	-	-	-
PST877_10234	-	-	-	-	-	-	-	-	-	-
PST877_02819	-	-	-	-	-	-	-	-	-	-
PST877_15350	-	-	-	-	-	-	-	-	-	-
PST877_00301	-	-	-	-	-	-	-	-	-	-
PST877_10335	-	-	-	-	-	-	-	-	-	-
PST877_19889	-	-	-	-	-	-	-	-	-	-
PST877_11694	-	-	-	-	-	-	-	-	-	-
PST877_05824	-	-	-	-	-	-	-	-	-	-
PST877_15553	-	-	-	-	-	-	-	-	-	-
PST877_14298	-	-	-	-	-	-	-	-	-	-
PST877_02527	-	-	-	-	-	-	-	-	-	-
PST877_10279	-	-	-	-	-	-	-	-	-	-
PST877_14934	-	-	-	-	-	-	-	-	-	-
PST877_09394	-	-	-	-	-	-	-	-	-	-
PST877_19045	-	-	-	-	-	-	-	-	-	-
PST877_07986	-	-	-	-	-	-	-	-	-	-
PST877_17504	-	-	-	-	-	-	-	-	-	-
PST877_17015	-	-	-	-	-	-	-	-	-	-
PST877_12782	-	-	-	-	-	-	-	-	-	-
PST877_20071	-	-	-	-	-	-	-	-	-	-
PST877_00110	-	-	-	-	-	-	-	-	-	-
PST877_20161	-	-	-	-	-	-	-	-	-	-
PST877_19701	-	-	-	-	-	-	-	-	-	-
PST877_17363	-	-	-	0	0	0	-	-	-	0
PST877_12471	-	-	-	-	-	-	-	-	-	-
PST877_14762	-	-	-	-	-	-	-	-	-	-
PST877_01589	-	-	-	-	-	-	-	-	-	-
PST877_15730	-	-	-	0	0	0	-	-	-	0
PST877_04834	-	-	-	-	-	-	-	-	-	-
PST877_04956	-	-	-	-	-	-	-	-	-	-
PST877_02454	-	-	-	-	-	-	-	-	-	-
PST877_03759	-	-	-	-	-	-	-	-	-	-
PST877_12225	0	-	0	-	0	-	-	0	-	-
PST877_08067	-	-	-	-	-	-	-	-	-	-
PST877_02161	-	-	-	-	-	-	-	-	-	-
PST877_16241	-	-	-	-	-	-	-	-	-	-
PST877_06713	-	-	-	0.4086	0.4086	0.4086	-	-	-	0.4086
PST877_08805	-	-	-	-	-	-	-	-	-	-
PST877_17714	-	-	-	-	-	-	-	-	-	-
PST877_15830	-	-	-	0	0	0	-	-	-	0
PST877_05216	-	-	-	-	-	-	-	-	-	-
PST877_18020	-	-	-	-	-	-	-	-	-	-
PST877_15244	-	-	-	-	-	-	-	-	-	-
PST877_10868	-	-	-	-	-	-	-	-	-	-
PST877_19776	-	-	-	0	0	0	-	-	-	0
PST877_10937	-	-	-	-	-	-	-	-	-	-
PST877_20169	0.4444	-	0.4444	0.4444	-	0.4444	-	0.4444	-	0.4444
PST877_07784	-	-	-	-	-	-	-	-	-	-
PST877_10300	-	-	-	-	-	-	-	-	-	-
PST877_12692	0	-	0	0.1597	0.3265	0.1597	-	0	-	0.1597
PST877_17397	-	-	-	-	-	-	-	-	-	-
PST877_16850	-	-	-	-	-	-	-	-	-	-
PST877_10478	-	-	-	-	-	-	-	-	-	-
PST877_05298	-	-	-	-	-	-	-	-	-	-
PST877_11931	-	-	-	0	0	0	-	-	-	0
PST877_14412	-	-	-	-	-	-	-	-	-	-
PST877_11432	-	-	-	-	-	-	-	-	-	-
PST877_01215	-	-	-	-	-	-	-	-	-	-
PST877_11553	-	-	-	-	-	-	-	-	-	-
PST877_18432	-	-	-	-	-	-	-	-	-	-
PST877_17921	-	-	-	-	-	-	-	-	-	-
PST877_16509	-	-	-	-	-	-	-	-	-	-
PST877_08906	-	-	-	-	-	-	-	-	-	-
PST877_15416	-	-	-	-	-	-	-	-	-	-
PST877_11863	-	-	-	-	-	-	-	-	-	-
PST877_05439	-	-	-	-	-	-	-	-	-	-
PST877_19326	-	-	-	-	-	-	-	-	-	-
PST877_11246	-	-	-	-	-	-	-	-	-	-
PST877_00054	-	-	-	-	-	-	-	-	-	-
PST877_07412	-	-	-	-	-	-	-	-	-	-
PST877_19166	-	-	-	-	-	-	-	-	-	-
PST877_15579	-	-	-	-	-	-	-	-	-	-
PST877_18998	-	-	-	-	-	-	-	-	-	-
PST877_06146	-	-	-	-	-	-	-	-	-	-
PST877_13343	-	-	-	-	-	-	-	-	-	-
PST877_16991	-	-	-	-	-	-	-	-	-	-
PST877_19610	-	-	-	-	-	-	-	-	-	-
PST877_17705	-	-	-	-	-	-	-	-	-	-
PST877_04190	-	-	-	-	-	-	-	-	-	-
PST877_12240	-	-	-	-	-	-	-	-	-	-
PST877_20289	-	-	-	-	-	-	-	-	-	-
PST877_19880	-	-	-	-	-	-	-	-	-	-
PST877_02247	-	-	-	-	-	-	-	-	-	-
PST877_01888	-	-	-	-	-	-	-	-	-	-
PST877_00556	-	-	-	-	-	-	-	-	-	-
PST877_19819	-	-	-	-	-	-	-	-	-	-
PST877_16987	-	-	-	-	-	-	-	-	-	-
PST877_09950	-	-	-	-	-	-	-	-	-	-
PST877_20058	-	-	-	-	-	-	-	-	-	-
PST877_07162	-	-	-	-	-	-	-	-	-	-
PST877_17247	-	-	-	-	-	-	-	-	-	-
PST877_01878	-	-	-	-	-	-	-	-	-	-
PST877_15172	-	-	-	-	-	-	-	-	-	-
PST877_16267	-	-	-	-	-	-	-	-	-	-
PST877_14627	-	-	-	-	-	-	-	-	-	-
PST877_14123	0.4626	-	0.4626	-	0.4626	-	-	0.4626	-	-
PST877_11627	-	-	-	-	-	-	-	-	-	-
PST877_17154	-	-	-	-	-	-	-	-	-	-
PST877_13948	-	-	-	-	-	-	-	-	-	-
PST877_13268	-	-	-	-	-	-	-	-	-	-
PST877_20193	-	-	-	-	-	-	-	-	-	-
PST877_16870	-	-	-	-	-	-	-	-	-	-
PST877_02899	-	-	-	0.1157	0.1157	0.1157	-	-	-	0.1157
PST877_08544	-	-	-	-	-	-	-	-	-	-
PST877_08977	-	-	-	-	-	-	-	-	-	-
PST877_03258	-	-	-	-	-	-	-	-	-	-
PST877_03327	-	-	-	-	-	-	-	-	-	-
PST877_17784	-	-	-	-	-	-	-	-	-	-
PST877_09874	-	-	-	-	-	-	-	-	-	-
PST877_07755	-	-	-	-	-	-	-	-	-	-
PST877_19962	-	-	-	-	-	-	-	-	-	-
PST877_06381	-	-	-	-	-	-	-	-	-	-
PST877_06386	-	-	-	-	-	-	-	-	-	-
PST877_03268	-	-	-	-	-	-	-	-	-	-
PST877_10423	-	-	-	-	-	-	-	-	-	-
PST877_12572	-	-	-	-	-	-	-	-	-	-
PST877_16948	-	-	-	-	-	-	-	-	-	-
PST877_09420	-	-	-	-	-	-	-	-	-	-
PST877_19997	-	-	-	-	-	-	-	-	-	-
PST877_13113	-	-	-	-	-	-	-	-	-	-
PST877_00279	0.065	0	0.0786	0.135	0	0.2032	-	0.065	0	0.135
PST877_19585	-	-	-	-	-	-	-	-	-	-
PST877_09033	-	-	-	-	-	-	-	-	-	-
PST877_08071	-	-	-	-	-	-	-	-	-	-
PST877_13549	-	-	-	-	-	-	-	-	-	-
PST877_00936	-	-	-	-	-	-	-	-	-	-
PST877_12197	-	-	-	-	-	-	-	-	-	-
PST877_06258	-	-	-	-	-	-	-	-	-	-
PST877_02797	-	-	-	-	-	-	-	-	-	-
PST877_07377	-	-	-	-	-	-	-	-	-	-
PST877_01483	-	-	-	-	-	-	-	-	-	-
PST877_11542	-	-	-	-	-	-	-	-	-	-
PST877_13880	-	-	-	-	-	-	-	-	-	-
PST877_04216	-	-	-	-	-	-	-	-	-	-
PST877_18638	-	-	-	-	-	-	-	-	-	-
PST877_00584	-	-	-	-	-	-	-	-	-	-
PST877_01777	-	-	-	-	-	-	-	-	-	-
PST877_12419	-	-	-	-	-	-	-	-	-	-
PST877_14913	-	-	-	-	-	-	-	-	-	-
PST877_02563	-	-	-	-	-	-	-	-	-	-
PST877_18983	-	-	-	-	-	-	-	-	-	-
PST877_18564	-	-	-	-	-	-	-	-	-	-
PST877_20325	-	-	-	-	-	-	-	-	-	-
PST877_09068	-	-	-	-	-	-	-	-	-	-
PST877_05717	-	-	-	-	-	-	-	-	-	-
PST877_03633	-	-	-	-	-	-	-	-	-	-
PST877_01068	-	-	-	-	-	-	-	-	-	-
PST877_12743	-	-	-	-	-	-	-	-	-	-
PST877_03859	-	-	-	-	-	-	-	-	-	-
PST877_00645	-	-	-	-	-	-	-	-	-	-
PST877_17599	-	-	-	-	-	-	-	-	-	-
PST877_17657	-	-	-	-	-	-	-	-	-	-
PST877_17723	-	-	-	-	-	-	-	-	-	-
PST877_10887	-	-	-	-	-	-	-	-	-	-
PST877_02519	-	-	-	-	-	-	-	-	-	-
PST877_11586	-	-	-	-	-	-	-	-	-	-
PST877_00539	-	-	-	-	-	-	-	-	-	-
PST877_11219	-	-	-	-	-	-	-	-	-	-
PST877_13690	-	-	-	-	-	-	-	-	-	-
PST877_17034	-	-	-	-	-	-	-	-	-	-
PST877_00429	-	-	-	-	-	-	-	-	-	-
PST877_03968	-	-	-	-	-	-	-	-	-	-
PST877_08206	-	-	-	-	-	-	-	-	-	-
PST877_17236	0.2689	-	0.2689	-	0.2689	-	-	0.2689	-	-
PST877_00046	-	-	-	-	-	-	-	-	-	-
PST877_19580	-	-	-	-	-	-	-	-	-	-
PST877_17939	-	-	-	-	-	-	-	-	-	-
PST877_15649	-	-	-	-	-	-	-	-	-	-
PST877_05024	-	-	-	-	-	-	-	-	-	-
PST877_17603	-	-	-	-	-	-	-	-	-	-
PST877_12569	-	-	-	-	-	-	-	-	-	-
PST877_03035	-	-	-	-	-	-	-	-	-	-
PST877_15117	-	-	-	0.1974	0.1974	0.1974	-	-	-	0.1974
PST877_17838	0	-	0	0	-	0	-	0	-	0
PST877_15532	-	-	-	-	-	-	-	-	-	-
PST877_18387	-	-	-	-	-	-	-	-	-	-
PST877_07612	-	-	-	-	-	-	-	-	-	-
PST877_07285	-	-	-	-	-	-	-	-	-	-
PST877_10241	-	-	-	-	-	-	-	-	-	-
PST877_00746	-	-	-	-	-	-	-	-	-	-
PST877_04974	-	-	-	-	-	-	-	-	-	-
PST877_16857	-	-	-	-	-	-	-	-	-	-
PST877_11036	-	-	-	-	-	-	-	-	-	-
PST877_03419	-	-	-	-	-	-	-	-	-	-
PST877_03061	-	-	-	-	-	-	-	-	-	-
PST877_14171	-	-	-	-	-	-	-	-	-	-
PST877_10029	-	-	-	-	-	-	-	-	-	-
PST877_02320	-	-	-	-	-	-	-	-	-	-
PST877_11900	-	-	-	-	-	-	-	-	-	-
PST877_11579	-	-	-	-	-	-	-	-	-	-
PST877_10045	-	-	-	-	-	-	-	-	-	-
PST877_13185	-	-	-	-	-	-	-	-	-	-
PST877_06404	-	-	-	-	-	-	-	-	-	-
PST877_20624	-	-	-	-	-	-	-	-	-	-
PST877_18348	-	-	-	-	-	-	-	-	-	-
PST877_15354	-	-	-	-	-	-	-	-	-	-
PST877_16823	-	-	-	-	-	-	-	-	-	-
PST877_10771	-	-	-	-	-	-	-	-	-	-
PST877_14520	-	-	-	-	-	-	-	-	-	-
PST877_20406	-	-	-	-	-	-	-	-	-	-
PST877_19529	-	-	-	-	-	-	-	-	-	-
PST877_18448	-	-	-	-	-	-	-	-	-	-
PST877_17813	-	-	-	-	-	-	-	-	-	-
PST877_17554	-	-	-	-	-	-	-	-	-	-
PST877_15197	-	-	-	-	-	-	-	-	-	-
PST877_20040	-	-	-	-	-	-	-	-	-	-
PST877_05151	-	-	-	-	-	-	-	-	-	-
PST877_08604	-	-	-	-	-	-	-	-	-	-
PST877_12779	-	-	-	-	-	-	-	-	-	-
PST877_06101	-	-	-	-	-	-	-	-	-	-
PST877_19408	-	-	-	-	-	-	-	-	-	-
PST877_06582	-	-	-	-	-	-	-	-	-	-
PST877_06354	-	-	-	-	-	-	-	-	-	-
PST877_00630	-	-	-	-	-	-	-	-	-	-
PST877_14820	-	-	-	-	-	-	-	-	-	-
PST877_17446	-	-	-	-	-	-	-	-	-	-
PST877_16893	-	-	-	-	-	-	-	-	-	-
PST877_20688	-	-	-	-	-	-	-	-	-	-
PST877_06936	0.1879	-	0.1879	0.1879	-	0.1879	-	0.1879	-	0.1879
PST877_03183	-	-	-	-	-	-	-	-	-	-
PST877_13695	-	-	-	-	-	-	-	-	-	-
PST877_05696	-	-	-	-	-	-	-	-	-	-
PST877_07744	-	-	-	-	-	-	-	-	-	-
PST877_09330	-	-	-	-	-	-	-	-	-	-
PST877_17425	-	-	-	-	-	-	-	-	-	-
PST877_12176	-	-	-	-	-	-	-	-	-	-
PST877_04739	-	-	-	-	-	-	-	-	-	-
PST877_12529	-	-	-	-	-	-	-	-	-	-
PST877_09020	0.4508	-	0.4508	-	0.4508	-	-	0.4508	-	-
PST877_08196	-	-	-	-	-	-	-	-	-	-
PST877_08788	-	-	-	-	-	-	-	-	-	-
PST877_07062	-	-	-	-	-	-	-	-	-	-
PST877_14458	-	-	-	-	-	-	-	-	-	-
PST877_11927	-	-	-	-	-	-	-	-	-	-
PST877_12140	-	-	-	-	-	-	-	-	-	-
PST877_00295	-	-	-	-	-	-	-	-	-	-
PST877_07207	-	-	-	-	-	-	-	-	-	-
PST877_00179	-	-	-	-	-	-	-	-	-	-
PST877_12004	-	-	-	-	-	-	-	-	-	-
PST877_08292	-	-	-	-	-	-	-	-	-	-
PST877_02009	-	-	-	0	0	0	-	-	-	0
PST877_08413	-	-	-	-	-	-	-	-	-	-
PST877_08843	-	-	-	-	-	-	-	-	-	-
PST877_00066	-	-	-	-	-	-	-	-	-	-
PST877_07267	0.1091	-	0.1091	-	0.1091	-	-	0.1091	-	-
PST877_13364	-	-	-	-	-	-	-	-	-	-
PST877_00647	-	-	-	-	-	-	-	-	-	-
PST877_19240	-	-	-	-	-	-	-	-	-	-
PST877_09275	-	-	-	-	-	-	-	-	-	-
PST877_16391	-	-	-	-	-	-	-	-	-	-
PST877_02821	-	-	-	-	-	-	-	-	-	-
PST877_18928	-	-	-	-	-	-	-	-	-	-
PST877_07127	-	-	-	-	-	-	-	-	-	-
PST877_03147	-	-	-	-	-	-	-	-	-	-
PST877_11693	-	-	-	-	-	-	-	-	-	-
PST877_19433	-	-	-	-	-	-	-	-	-	-
PST877_01395	-	-	-	-	-	-	-	-	-	-
PST877_12460	-	-	-	-	-	-	-	-	-	-
PST877_12956	-	-	-	-	-	-	-	-	-	-
PST877_16502	0	-	0	-	0	-	-	0	-	-
PST877_15942	-	-	-	-	-	-	-	-	-	-
PST877_08646	-	-	-	-	-	-	-	-	-	-
PST877_14944	-	-	-	-	-	-	-	-	-	-
PST877_20638	-	-	-	-	-	-	-	-	-	-
PST877_08410	-	-	-	-	-	-	-	-	-	-
PST877_08247	-	-	-	-	-	-	-	-	-	-
PST877_04787	0	-	0	-	0	-	-	0	-	-
PST877_20448	-	-	-	-	-	-	-	-	-	-
PST877_19679	-	-	-	-	-	-	-	-	-	-
PST877_14810	-	-	-	-	-	-	-	-	-	-
PST877_07258	-	-	-	-	-	-	-	-	-	-
PST877_19096	-	-	-	-	-	-	-	-	-	-
PST877_15424	-	-	-	-	-	-	-	-	-	-
PST877_08241	-	-	-	-	-	-	-	-	-	-
PST877_01963	-	-	-	-	-	-	-	-	-	-
PST877_12340	-	-	-	-	-	-	-	-	-	-
PST877_16486	-	-	-	-	-	-	-	-	-	-
PST877_02891	-	-	-	-	-	-	-	-	-	-
PST877_20225	-	-	-	-	-	-	-	-	-	-
PST877_01101	-	-	-	-	-	-	-	-	-	-
PST877_08768	0	-	0	0	-	0	-	0	-	0
PST877_10791	-	-	-	-	-	-	-	-	-	-
PST877_05992	-	-	-	-	-	-	-	-	-	-
PST877_20492	-	-	-	-	-	-	-	-	-	-
PST877_16481	-	-	-	-	-	-	-	-	-	-
PST877_06764	-	-	-	0	0	0	-	-	-	0
PST877_01926	0.2029	-	0.2029	-	0.2029	-	-	0.2029	-	-
PST877_14813	-	-	-	-	-	-	-	-	-	-
PST877_02383	0	-	0	-	0	-	-	0	-	-
PST877_11300	-	-	-	-	-	-	-	-	-	-
PST877_06093	-	-	-	-	-	-	-	-	-	-
PST877_18873	-	-	-	-	-	-	-	-	-	-
PST877_05681	-	-	-	-	-	-	-	-	-	-
PST877_07518	-	-	-	-	-	-	-	-	-	-
PST877_08270	-	-	-	-	-	-	-	-	-	-
PST877_04230	-	-	-	-	-	-	-	-	-	-
PST877_17492	0.1308	-	0.1308	0.0976	0	0.0976	-	0.1308	-	0.0976
PST877_09768	-	-	-	-	-	-	-	-	-	-
PST877_09594	-	-	-	-	-	-	-	-	-	-
PST877_04813	-	-	-	-	-	-	-	-	-	-
PST877_02342	-	-	-	-	-	-	-	-	-	-
PST877_19759	-	-	-	-	-	-	-	-	-	-
PST877_19666	-	-	-	-	-	-	-	-	-	-
PST877_10048	-	-	-	-	-	-	-	-	-	-
PST877_07201	-	-	-	-	-	-	-	-	-	-
PST877_08246	-	-	-	-	-	-	-	-	-	-
PST877_06728	0	-	0	-	0	-	-	0	-	-
PST877_04390	-	-	-	-	-	-	-	-	-	-
PST877_03433	0	-	0	-	0	-	-	0	-	-
PST877_17004	-	-	-	-	-	-	-	-	-	-
PST877_19978	-	-	-	-	-	-	-	-	-	-
PST877_16829	-	-	-	-	-	-	-	-	-	-
PST877_00697	-	-	-	-	-	-	-	-	-	-
PST877_02262	-	-	-	-	-	-	-	-	-	-
PST877_02016	-	-	-	-	-	-	-	-	-	-
PST877_18051	-	-	-	-	-	-	-	-	-	-
PST877_13412	-	-	-	-	-	-	-	-	-	-
PST877_19682	-	-	-	-	-	-	-	-	-	-
PST877_04106	1.2866	-	1.2866	-	1.2866	-	-	1.2866	-	-
PST877_10095	-	-	-	-	-	-	-	-	-	-
PST877_19540	-	-	-	-	-	-	-	-	-	-
PST877_17857	-	-	-	-	-	-	-	-	-	-
PST877_16564	-	-	-	-	-	-	-	-	-	-
PST877_15006	0	-	0	-	0	-	-	0	-	-
PST877_15862	-	-	-	-	-	-	-	-	-	-
PST877_01091	-	-	-	-	-	-	-	-	-	-
PST877_10897	0.4324	-	0.4324	-	0.4324	-	-	0.4324	-	-
PST877_09361	-	-	-	-	-	-	-	-	-	-
PST877_02643	-	-	-	-	-	-	-	-	-	-
PST877_17452	-	-	-	-	-	-	-	-	-	-
PST877_10242	-	-	-	-	-	-	-	-	-	-
PST877_19828	-	-	-	-	-	-	-	-	-	-
PST877_05339	-	-	-	-	-	-	-	-	-	-
PST877_05800	-	-	-	-	-	-	-	-	-	-
PST877_11915	-	-	-	-	-	-	-	-	-	-
PST877_06389	-	-	-	-	-	-	-	-	-	-
PST877_19598	-	-	-	-	-	-	-	-	-	-
PST877_19102	0	-	0	-	0	-	-	0	-	-
PST877_18214	-	-	-	-	-	-	-	-	-	-
PST877_09358	-	-	-	-	-	-	-	-	-	-
PST877_04048	-	-	-	-	-	-	-	-	-	-
PST877_18825	-	-	-	-	-	-	-	-	-	-
PST877_06593	-	-	-	-	-	-	-	-	-	-
PST877_03321	-	-	-	-	-	-	-	-	-	-
PST877_12205	-	-	-	-	-	-	-	-	-	-
PST877_10206	-	-	-	-	-	-	-	-	-	-
PST877_10464	-	-	-	-	-	-	-	-	-	-
PST877_06432	-	-	-	-	-	-	-	-	-	-
PST877_19741	-	-	-	-	-	-	-	-	-	-
PST877_04959	-	-	-	-	-	-	-	-	-	-
PST877_13127	-	-	-	-	-	-	-	-	-	-
PST877_05319	-	-	-	-	-	-	-	-	-	-
PST877_13226	-	-	-	-	-	-	-	-	-	-
PST877_18003	-	-	-	-	-	-	-	-	-	-
PST877_01674	-	-	-	-	-	-	-	-	-	-
PST877_05742	-	-	-	0	0	0	-	-	-	0
PST877_18335	-	-	-	-	-	-	-	-	-	-
PST877_01764	-	-	-	-	-	-	-	-	-	-
PST877_15825	-	-	-	-	-	-	-	-	-	-
PST877_04546	-	-	-	-	-	-	-	-	-	-
PST877_12511	-	-	-	-	-	-	-	-	-	-
PST877_08562	-	-	-	-	-	-	-	-	-	-
PST877_01778	-	-	-	-	-	-	-	-	-	-
PST877_10935	-	-	-	-	-	-	-	-	-	-
PST877_16581	-	-	-	-	-	-	-	-	-	-
PST877_18896	-	-	-	-	-	-	-	-	-	-
PST877_14946	0	-	0	0	0	0	-	0	-	0
PST877_04688	-	-	-	-	-	-	-	-	-	-
PST877_13273	-	-	-	-	-	-	-	-	-	-
PST877_08729	-	-	-	-	-	-	-	-	-	-
PST877_18693	-	-	-	-	-	-	-	-	-	-
PST877_11973	-	-	-	-	-	-	-	-	-	-
PST877_05620	-	-	-	-	-	-	-	-	-	-
PST877_16198	-	-	-	-	-	-	-	-	-	-
PST877_18077	-	-	-	-	-	-	-	-	-	-
PST877_01946	-	-	-	-	-	-	-	-	-	-
PST877_11581	0	-	0	0	-	0	-	0	-	0
PST877_14797	-	-	-	-	-	-	-	-	-	-
PST877_04608	-	-	-	-	-	-	-	-	-	-
PST877_15947	-	-	-	-	-	-	-	-	-	-
PST877_15571	-	-	-	-	-	-	0	0	0	0
PST877_14659	-	-	-	-	-	-	-	-	-	-
PST877_10916	-	-	-	-	-	-	-	-	-	-
PST877_15266	-	-	-	0	0	0	-	-	-	0
PST877_09049	-	-	-	-	-	-	-	-	-	-
PST877_15621	-	-	-	-	-	-	-	-	-	-
PST877_05713	-	-	-	-	-	-	-	-	-	-
PST877_17871	-	-	-	-	-	-	-	-	-	-
PST877_14321	-	-	-	0	0	0	-	-	-	0
PST877_09025	0.4224	-	0.4224	-	0.4224	-	-	0.4224	-	-
PST877_05878	-	-	-	-	-	-	-	-	-	-
PST877_06564	-	-	-	-	-	-	-	-	-	-
PST877_09647	-	-	-	-	-	-	-	-	-	-
PST877_19875	-	-	-	-	-	-	-	-	-	-
PST877_14408	-	-	-	-	-	-	-	-	-	-
PST877_20143	-	-	-	-	-	-	-	-	-	-
PST877_05334	-	-	-	-	-	-	-	-	-	-
PST877_10053	0	-	0	-	0	-	-	0	-	-
PST877_16219	-	-	-	-	-	-	-	-	-	-
PST877_07843	-	-	-	-	-	-	-	-	-	-
PST877_10288	-	-	-	-	-	-	-	-	-	-
PST877_07459	-	-	-	-	-	-	-	-	-	-
PST877_06368	0.9153	-	0.9153	-	0.9153	-	-	0.9153	-	-
PST877_12221	-	-	-	-	-	-	-	-	-	-
PST877_08340	-	-	-	-	-	-	-	-	-	-
PST877_14236	-	-	-	-	-	-	-	-	-	-
PST877_06100	-	-	-	-	-	-	-	-	-	-
PST877_16405	-	-	-	-	-	-	-	-	-	-
PST877_19856	-	-	-	-	-	-	-	-	-	-
PST877_10245	-	-	-	-	-	-	-	-	-	-
PST877_10909	-	-	-	-	-	-	-	-	-	-
PST877_15928	-	-	-	-	-	-	-	-	-	-
PST877_10438	-	-	-	-	-	-	-	-	-	-
PST877_06606	-	-	-	-	-	-	-	-	-	-
PST877_08003	-	-	-	-	-	-	-	-	-	-
PST877_17922	-	-	-	-	-	-	-	-	-	-
PST877_14969	-	-	-	-	-	-	-	-	-	-
PST877_09559	-	-	-	-	-	-	-	-	-	-
PST877_19564	-	-	-	-	-	-	-	-	-	-
PST877_03665	-	-	-	-	-	-	-	-	-	-
PST877_10543	-	-	-	-	-	-	-	-	-	-
PST877_10251	-	-	-	-	-	-	-	-	-	-
PST877_02932	-	-	-	-	-	-	-	-	-	-
PST877_00834	-	-	-	-	-	-	-	-	-	-
PST877_01214	-	-	-	-	-	-	-	-	-	-
PST877_10350	0.1968	-	0.1968	-	0.1968	-	-	0.1968	-	-
PST877_05647	-	-	-	0	0	0	-	-	-	0
PST877_09336	-	-	-	-	-	-	-	-	-	-
PST877_14695	-	-	-	-	-	-	-	-	-	-
PST877_08095	-	-	-	-	-	-	-	-	-	-
PST877_09729	-	-	-	-	-	-	-	-	-	-
PST877_09387	-	-	-	-	-	-	-	-	-	-
PST877_11256	-	-	-	-	-	-	-	-	-	-
PST877_20133	-	-	-	0	0	0	-	-	-	0
PST877_17617	-	-	-	-	-	-	-	-	-	-
PST877_14966	-	-	-	-	-	-	-	-	-	-
PST877_09293	-	-	-	-	-	-	-	-	-	-
PST877_01494	-	-	-	-	-	-	-	-	-	-
PST877_09326	-	-	-	-	-	-	-	-	-	-
PST877_11097	-	-	-	-	-	-	-	-	-	-
PST877_00984	-	-	-	-	-	-	-	-	-	-
PST877_19049	-	-	-	-	-	-	-	-	-	-
PST877_13370	-	-	-	-	-	-	-	-	-	-
PST877_06113	-	-	-	-	-	-	-	-	-	-
PST877_01205	-	-	-	-	-	-	-	-	-	-
PST877_17482	-	-	-	-	-	-	-	-	-	-
PST877_03306	-	-	-	-	-	-	-	-	-	-
PST877_14428	-	-	-	-	-	-	-	-	-	-
PST877_06903	-	-	-	-	-	-	-	-	-	-
PST877_01837	-	-	-	-	-	-	-	-	-	-
PST877_16584	-	-	-	-	-	-	-	-	-	-
PST877_02155	-	-	-	-	-	-	-	-	-	-
PST877_01076	-	-	-	-	-	-	-	-	-	-
PST877_15060	-	-	-	-	-	-	-	-	-	-
PST877_11600	-	-	-	-	-	-	-	-	-	-
PST877_00471	-	-	-	-	-	-	-	-	-	-
PST877_08397	-	-	-	-	-	-	-	-	-	-
PST877_09685	-	-	-	-	-	-	-	-	-	-
PST877_09260	-	-	-	-	-	-	-	-	-	-
PST877_19398	0.4284	-	0.4284	-	0.4284	-	-	0.4284	-	-
PST877_14284	-	-	-	-	-	-	-	-	-	-
PST877_19842	-	-	-	-	-	-	-	-	-	-
PST877_06534	-	-	-	-	-	-	-	-	-	-
PST877_19555	-	-	-	-	-	-	-	-	-	-
PST877_12078	-	-	-	-	-	-	-	-	-	-
PST877_02272	-	-	-	-	-	-	-	-	-	-
PST877_12539	-	-	-	-	-	-	-	-	-	-
PST877_07750	-	-	-	-	-	-	-	-	-	-
PST877_06525	-	-	-	-	-	-	-	-	-	-
PST877_20321	-	-	-	-	-	-	-	-	-	-
PST877_04927	-	-	-	-	-	-	-	-	-	-
PST877_07190	-	-	-	-	-	-	-	-	-	-
PST877_20587	-	-	-	-	-	-	-	-	-	-
PST877_13796	0	-	0	0	0	0	-	0	-	0
PST877_01260	-	-	-	-	-	-	-	-	-	-
PST877_02783	-	-	-	-	-	-	-	-	-	-
PST877_20037	-	-	-	-	-	-	-	-	-	-
PST877_02813	-	-	-	-	-	-	-	-	-	-
PST877_15038	-	-	-	-	-	-	-	-	-	-
PST877_18579	0	-	0	0	0	0	-	0	-	0
PST877_18993	-	-	-	-	-	-	-	-	-	-
PST877_12630	-	-	-	-	-	-	-	-	-	-
PST877_04162	0	-	0	0.5	0.2495	0.5	-	0	-	0.5
PST877_01728	-	-	-	-	-	-	-	-	-	-
PST877_20081	-	-	-	-	-	-	0	0	0	0
PST877_07774	-	-	-	-	-	-	-	-	-	-
PST877_18904	-	-	-	-	-	-	-	-	-	-
PST877_12717	-	-	-	-	-	-	-	-	-	-
PST877_09922	-	-	-	-	-	-	-	-	-	-
PST877_06360	-	-	-	-	-	-	-	-	-	-
PST877_08491	-	-	-	-	-	-	-	-	-	-
PST877_05278	-	-	-	-	-	-	-	-	-	-
PST877_13600	-	-	-	-	-	-	-	-	-	-
PST877_16247	0.262	-	0.262	-	0.262	-	-	0.262	-	-
PST877_08389	-	-	-	-	-	-	-	-	-	-
PST877_08286	-	-	-	-	-	-	-	-	-	-
PST877_00644	-	-	-	-	-	-	-	-	-	-
PST877_06942	-	-	-	-	-	-	-	-	-	-
PST877_15977	-	-	-	-	-	-	-	-	-	-
PST877_00995	-	-	-	-	-	-	-	-	-	-
PST877_08645	-	-	-	-	-	-	-	-	-	-
PST877_18314	-	-	-	-	-	-	-	-	-	-
PST877_02057	-	-	-	-	-	-	-	-	-	-
PST877_17821	-	-	-	-	-	-	-	-	-	-
PST877_06793	-	-	-	-	-	-	-	-	-	-
PST877_18841	-	-	-	-	-	-	-	-	-	-
PST877_17345	-	-	-	-	-	-	-	-	-	-
PST877_12749	-	-	-	-	-	-	-	-	-	-
PST877_04660	-	-	-	-	-	-	-	-	-	-
PST877_16373	0	-	0	-	0	-	-	0	-	-
PST877_05243	-	-	-	-	-	-	-	-	-	-
PST877_08442	-	-	-	-	-	-	-	-	-	-
PST877_01680	-	-	-	-	-	-	-	-	-	-
PST877_18381	-	-	-	-	-	-	-	-	-	-
PST877_03707	0	-	0	0	-	0	-	0	-	0
PST877_10984	-	-	-	-	-	-	-	-	-	-
PST877_00820	0.4139	-	0.4139	-	0.4139	-	-	0.4139	-	-
PST877_04877	-	-	-	-	-	-	-	-	-	-
PST877_13684	-	-	-	-	-	-	-	-	-	-
PST877_20495	-	-	-	-	-	-	-	-	-	-
PST877_03248	-	-	-	-	-	-	-	-	-	-
PST877_01196	-	-	-	-	-	-	-	-	-	-
PST877_17274	-	-	-	-	-	-	-	-	-	-
PST877_01923	-	-	-	-	-	-	-	-	-	-
PST877_15810	-	-	-	-	-	-	-	-	-	-
PST877_08147	-	-	-	0.3277	0.3277	0.3277	-	-	-	0.3277
PST877_07059	-	-	-	-	-	-	-	-	-	-
PST877_03970	-	-	-	-	-	-	-	-	-	-
PST877_10395	-	-	-	-	-	-	-	-	-	-
PST877_05635	-	-	-	-	-	-	-	-	-	-
PST877_09190	-	-	-	-	-	-	-	-	-	-
PST877_17158	-	-	-	-	-	-	-	-	-	-
PST877_10161	-	-	-	0	0	0	-	-	-	0
PST877_20611	-	-	-	-	-	-	-	-	-	-
PST877_09070	-	-	-	-	-	-	-	-	-	-
PST877_02058	-	-	-	-	-	-	-	-	-	-
PST877_04435	-	-	-	-	-	-	-	-	-	-
PST877_14943	0	-	0	0	-	0	-	0	-	0
PST877_13095	-	-	-	-	-	-	-	-	-	-
PST877_01584	-	-	-	-	-	-	-	-	-	-
PST877_11261	-	-	-	-	-	-	-	-	-	-
PST877_14826	-	-	-	-	-	-	-	-	-	-
PST877_15150	-	-	-	-	-	-	-	-	-	-
PST877_15781	-	-	-	-	-	-	-	-	-	-
PST877_16076	-	-	-	-	-	-	-	-	-	-
PST877_11890	-	-	-	-	-	-	-	-	-	-
PST877_05886	-	-	-	-	-	-	-	-	-	-
PST877_03069	-	-	-	-	-	-	-	-	-	-
PST877_01317	-	-	-	-	-	-	-	-	-	-
PST877_04203	-	-	-	-	-	-	-	-	-	-
PST877_05277	-	-	-	-	-	-	-	-	-	-
PST877_18405	-	-	-	-	-	-	-	-	-	-
PST877_07096	-	-	-	-	-	-	-	-	-	-
PST877_01678	-	-	-	-	-	-	-	-	-	-
PST877_01521	-	-	-	-	-	-	-	-	-	-
PST877_15378	-	-	-	-	-	-	-	-	-	-
PST877_12121	-	-	-	-	-	-	-	-	-	-
PST877_08307	-	-	-	-	-	-	-	-	-	-
PST877_14093	-	-	-	-	-	-	-	-	-	-
PST877_14793	-	-	-	-	-	-	-	-	-	-
PST877_12966	-	-	-	-	-	-	-	-	-	-
PST877_15275	-	-	-	-	-	-	-	-	-	-
PST877_02706	-	-	-	-	-	-	-	-	-	-
PST877_17042	-	-	-	-	-	-	-	-	-	-
PST877_04248	-	-	-	-	-	-	-	-	-	-
PST877_19924	-	-	-	-	-	-	-	-	-	-
PST877_04515	0.2407	-	0.2407	-	0.2407	-	-	0.2407	-	-
PST877_16661	-	-	-	-	-	-	-	-	-	-
PST877_19573	-	-	-	0	0	0	-	-	-	0
PST877_17952	-	-	-	-	-	-	-	-	-	-
PST877_14445	-	-	-	-	-	-	-	-	-	-
PST877_19069	-	-	-	-	-	-	-	-	-	-
PST877_17371	-	-	-	-	-	-	-	-	-	-
PST877_15741	-	-	-	-	-	-	-	-	-	-
PST877_07180	-	-	-	-	-	-	-	-	-	-
PST877_02765	-	-	-	-	-	-	-	-	-	-
PST877_11729	-	-	-	-	-	-	-	-	-	-
PST877_10227	-	-	-	-	-	-	-	-	-	-
PST877_07303	1.319	-	1.319	1.319	-	1.319	-	1.319	-	1.319
PST877_13697	-	-	-	-	-	-	-	-	-	-
PST877_01928	-	-	-	-	-	-	-	-	-	-
PST877_12622	-	-	-	-	-	-	-	-	-	-
PST877_18960	-	-	-	-	-	-	-	-	-	-
PST877_12277	-	-	-	-	-	-	-	-	-	-
PST877_02039	-	-	-	-	-	-	-	-	-	-
PST877_06385	-	-	-	-	-	-	-	-	-	-
PST877_20023	-	-	-	-	-	-	-	-	-	-
PST877_13522	-	-	-	-	-	-	-	-	-	-
PST877_01217	-	-	-	-	-	-	-	-	-	-
PST877_06304	-	-	-	-	-	-	-	-	-	-
PST877_12405	-	-	-	-	-	-	-	-	-	-
PST877_07326	-	-	-	-	-	-	-	-	-	-
PST877_17785	-	-	-	-	-	-	-	-	-	-
PST877_10994	-	-	-	-	-	-	-	-	-	-
PST877_05173	-	-	-	-	-	-	-	-	-	-
PST877_14753	-	-	-	-	-	-	-	-	-	-
PST877_14072	-	-	-	-	-	-	-	-	-	-
PST877_03080	0	-	0	0	-	0	-	0	-	0
PST877_16792	-	-	-	-	-	-	-	-	-	-
PST877_04630	-	-	-	0.1248	0.1248	0.1248	-	-	-	0.1248
PST877_13086	-	-	-	-	-	-	-	-	-	-
PST877_10526	-	-	-	-	-	-	-	-	-	-
PST877_03550	-	-	-	-	-	-	-	-	-	-
PST877_19910	-	-	-	-	-	-	-	-	-	-
PST877_19698	-	-	-	-	-	-	-	-	-	-
PST877_19987	0.3488	-	0.3488	0.3488	-	0.3488	-	0.3488	-	0.3488
PST877_07409	0	-	0	-	0	-	-	0	-	-
PST877_10187	-	-	-	-	-	-	-	-	-	-
PST877_13608	-	-	-	-	-	-	-	-	-	-
PST877_17439	-	-	-	-	-	-	-	-	-	-
PST877_02863	-	-	-	-	-	-	-	-	-	-
PST877_01610	-	-	-	-	-	-	-	-	-	-
PST877_19478	-	-	-	-	-	-	-	-	-	-
PST877_16705	-	-	-	-	-	-	-	-	-	-
PST877_12798	-	-	-	-	-	-	-	-	-	-
PST877_04803	-	-	-	-	-	-	-	-	-	-
PST877_07865	-	-	-	-	-	-	-	-	-	-
PST877_00219	-	-	-	-	-	-	-	-	-	-
PST877_00825	-	-	-	-	-	-	-	-	-	-
PST877_16224	-	-	-	-	-	-	-	-	-	-
PST877_14757	0.2138	-	0.2138	0.3677	0.1791	0.3677	-	0.2138	-	0.3677
PST877_12720	-	-	-	-	-	-	-	-	-	-
PST877_07012	-	-	-	-	-	-	-	-	-	-
PST877_16688	-	-	-	0	0	0	-	-	-	0
PST877_15277	1.2989	-	1.2989	-	0.8658	-	-	1.2989	-	-
PST877_14058	-	-	-	-	-	-	-	-	-	-
PST877_07697	-	-	-	-	-	-	-	-	-	-
PST877_04215	-	-	-	-	-	-	-	-	-	-
PST877_05679	-	-	-	-	-	-	-	-	-	-
PST877_02118	-	-	-	-	-	-	-	-	-	-
PST877_19667	-	-	-	-	-	-	-	-	-	-
PST877_14363	-	-	-	-	-	-	-	-	-	-
PST877_12111	-	-	-	-	-	-	-	-	-	-
PST877_20162	-	-	-	-	-	-	-	-	-	-
PST877_19431	-	-	-	-	-	-	-	-	-	-
PST877_06212	-	-	-	-	-	-	-	-	-	-
PST877_17213	-	-	-	-	-	-	-	-	-	-
PST877_13558	-	-	-	-	-	-	-	-	-	-
PST877_17447	0.5159	-	0.5159	-	0.5159	-	-	0.5159	-	-
PST877_02755	-	-	-	-	-	-	-	-	-	-
PST877_13932	-	-	-	-	-	-	-	-	-	-
PST877_18705	-	-	-	-	-	-	-	-	-	-
PST877_12621	-	-	-	-	-	-	-	-	-	-
PST877_15408	-	-	-	-	-	-	-	-	-	-
PST877_15366	-	-	-	-	-	-	-	-	-	-
PST877_12236	-	-	-	0	0	0	-	-	-	0
PST877_12333	-	-	-	-	-	-	-	-	-	-
PST877_00147	-	-	-	-	-	-	-	-	-	-
PST877_16319	-	-	-	-	-	-	-	-	-	-
PST877_01374	-	-	-	-	-	-	-	-	-	-
PST877_09073	-	-	-	-	-	-	-	-	-	-
PST877_11653	-	-	-	-	-	-	-	-	-	-
PST877_17157	0	-	0	-	0	-	-	0	-	-
PST877_10371	-	-	-	-	-	-	-	-	-	-
PST877_07760	-	-	-	-	-	-	-	-	-	-
PST877_16371	-	-	-	-	-	-	-	-	-	-
PST877_15065	-	-	-	-	-	-	-	-	-	-
PST877_02052	-	-	-	0	0	0	-	-	-	0
PST877_14986	-	-	-	-	-	-	-	-	-	-
PST877_12353	-	-	-	-	-	-	-	-	-	-
PST877_12441	-	-	-	-	-	-	-	-	-	-
PST877_04473	-	-	-	-	-	-	-	-	-	-
PST877_15107	-	-	-	-	-	-	-	-	-	-
PST877_00653	-	-	-	-	-	-	-	-	-	-
PST877_00543	-	-	-	-	-	-	-	-	-	-
PST877_20527	-	-	-	-	-	-	-	-	-	-
PST877_08232	-	-	-	-	-	-	-	-	-	-
PST877_19525	-	-	-	-	-	-	-	-	-	-
PST877_09389	-	-	-	-	-	-	-	-	-	-
PST877_00353	-	-	-	-	-	-	-	-	-	-
PST877_00796	-	-	-	-	-	-	-	-	-	-
PST877_08824	-	-	-	-	-	-	-	-	-	-
PST877_04947	-	-	-	-	-	-	-	-	-	-
PST877_04910	0	-	0	-	0	-	-	0	-	-
PST877_16988	0	-	0	-	0	-	-	0	-	-
PST877_13494	-	-	-	-	-	-	-	-	-	-
PST877_06196	0	-	0	-	0	-	-	0	-	-
PST877_09761	-	-	-	-	-	-	-	-	-	-
PST877_03802	-	-	-	-	-	-	-	-	-	-
PST877_17393	-	-	-	-	-	-	-	-	-	-
PST877_16746	-	-	-	-	-	-	-	-	-	-
PST877_16555	-	-	-	-	-	-	-	-	-	-
PST877_12401	-	-	-	-	-	-	-	-	-	-
PST877_14523	-	-	-	-	-	-	-	-	-	-
PST877_02453	-	-	-	-	-	-	-	-	-	-
PST877_14552	-	-	-	0	0	0	-	-	-	0
PST877_20657	-	-	-	-	-	-	-	-	-	-
PST877_05276	-	-	-	-	-	-	-	-	-	-
PST877_18868	-	-	-	-	-	-	-	-	-	-
PST877_02572	0.3729	-	0.3729	0	0.3691	0	-	0.3729	-	0
PST877_05289	-	-	-	-	-	-	-	-	-	-
PST877_14297	-	-	-	-	-	-	-	-	-	-
PST877_06175	-	-	-	-	-	-	-	-	-	-
PST877_15831	-	-	-	-	-	-	-	-	-	-
PST877_13590	-	-	-	-	-	-	-	-	-	-
PST877_06384	-	-	-	-	-	-	-	-	-	-
PST877_18083	-	-	-	0	0	0	-	-	-	0
PST877_09645	-	-	-	-	-	-	-	-	-	-
PST877_09925	-	-	-	-	-	-	-	-	-	-
PST877_07003	-	-	-	-	-	-	-	-	-	-
PST877_14976	-	-	-	-	-	-	-	-	-	-
PST877_09619	0	-	0	-	0	-	-	0	-	-
PST877_05149	-	-	-	-	-	-	-	-	-	-
PST877_04196	0	-	0	0.0707	0.0655	0.0707	-	0	-	0.0707
PST877_02848	-	-	-	-	-	-	-	-	-	-
PST877_01318	-	-	-	-	-	-	-	-	-	-
PST877_13286	-	-	-	-	-	-	-	-	-	-
PST877_01053	-	-	-	-	-	-	-	-	-	-
PST877_03878	-	-	-	-	-	-	-	-	-	-
PST877_00302	-	-	-	-	-	-	-	-	-	-
PST877_18445	-	-	-	-	-	-	-	-	-	-
PST877_00244	-	-	-	-	-	-	-	-	-	-
PST877_17183	-	-	-	-	-	-	-	-	-	-
PST877_11860	-	-	-	-	-	-	-	-	-	-
PST877_11517	-	-	-	-	-	-	-	-	-	-
PST877_06930	0	-	0	-	0	-	-	0	-	-
PST877_14255	-	-	-	-	-	-	-	-	-	-
PST877_12978	-	-	-	-	-	-	-	-	-	-
PST877_17829	-	-	-	-	-	-	-	-	-	-
PST877_17767	-	-	-	-	-	-	-	-	-	-
PST877_08310	-	-	-	-	-	-	-	-	-	-
PST877_06774	-	-	-	-	-	-	-	-	-	-
PST877_17222	-	-	-	-	-	-	-	-	-	-
PST877_16670	-	-	-	-	-	-	-	-	-	-
PST877_00226	-	-	-	0	0	0	-	-	-	0
PST877_00454	-	-	-	-	-	-	-	-	-	-
PST877_17738	-	-	-	-	-	-	-	-	-	-
PST877_19370	-	-	-	-	-	-	-	-	-	-
PST877_12823	-	-	-	-	-	-	-	-	-	-
PST877_14005	-	-	-	-	-	-	-	-	-	-
PST877_00283	-	-	-	-	-	-	-	-	-	-
PST877_15618	-	-	-	-	-	-	-	-	-	-
PST877_18037	0	-	0	-	0	-	-	0	-	-
PST877_13467	-	-	-	-	-	-	-	-	-	-
PST877_09536	-	-	-	-	-	-	-	-	-	-
PST877_13036	-	-	-	-	-	-	-	-	-	-
PST877_07308	-	-	-	-	-	-	-	-	-	-
PST877_03436	-	-	-	-	-	-	-	-	-	-
PST877_06313	-	-	-	-	-	-	-	-	-	-
PST877_15626	-	-	-	-	-	-	-	-	-	-
PST877_11725	-	-	-	0	0	0	-	-	-	0
PST877_03791	-	-	-	-	-	-	-	-	-	-
PST877_16570	-	-	-	-	-	-	-	-	-	-
PST877_10220	-	-	-	-	-	-	-	-	-	-
PST877_04864	-	-	-	-	-	-	-	-	-	-
PST877_09422	-	-	-	-	-	-	-	-	-	-
PST877_09113	-	-	-	-	-	-	-	-	-	-
PST877_01645	-	-	-	-	-	-	-	-	-	-
PST877_00193	-	-	-	-	-	-	-	-	-	-
PST877_08864	-	-	-	-	-	-	-	-	-	-
PST877_17214	-	-	-	-	-	-	-	-	-	-
PST877_09223	-	-	-	-	-	-	-	-	-	-
PST877_03177	-	-	-	-	-	-	-	-	-	-
PST877_16202	-	-	-	-	-	-	-	-	-	-
PST877_06647	-	-	-	-	-	-	-	-	-	-
PST877_14650	-	-	-	-	-	-	-	-	-	-
PST877_13741	-	-	-	-	-	-	-	-	-	-
PST877_13640	0	-	0	-	0	-	-	0	-	-
PST877_06378	-	-	-	-	-	-	-	-	-	-
PST877_15080	-	-	-	-	-	-	-	-	-	-
PST877_11901	-	-	-	0	0	0	-	-	-	0
PST877_14985	-	-	-	-	-	-	-	-	-	-
PST877_02191	-	-	-	-	-	-	-	-	-	-
PST877_02036	-	-	-	0	0	0	-	-	-	0
PST877_17928	-	-	-	-	-	-	-	-	-	-
PST877_01304	-	-	-	-	-	-	-	-	-	-
PST877_16800	-	-	-	-	-	-	-	-	-	-
PST877_11685	-	-	-	-	-	-	-	-	-	-
PST877_20390	-	-	-	-	-	-	-	-	-	-
PST877_13598	0	-	0	-	0	-	-	0	-	-
PST877_10642	-	-	-	-	-	-	-	-	-	-
PST877_18845	-	-	-	-	-	-	-	-	-	-
PST877_15101	-	-	-	-	-	-	-	-	-	-
PST877_15905	-	-	-	-	-	-	-	-	-	-
PST877_14126	-	-	-	-	-	-	-	-	-	-
PST877_06974	-	-	-	-	-	-	-	-	-	-
PST877_09255	-	-	-	-	-	-	-	-	-	-
PST877_06550	-	-	-	-	-	-	-	-	-	-
PST877_01757	-	-	-	-	-	-	-	-	-	-
PST877_13885	0	-	0	-	0	-	-	0	-	-
PST877_11455	-	-	-	-	-	-	-	-	-	-
PST877_02580	-	-	-	-	-	-	-	-	-	-
PST877_01745	-	-	-	-	-	-	-	-	-	-
PST877_18334	-	-	-	-	-	-	-	-	-	-
PST877_05558	-	-	-	-	-	-	-	-	-	-
PST877_03451	-	-	-	-	-	-	-	-	-	-
PST877_18671	-	-	-	-	-	-	-	-	-	-
PST877_17962	-	-	-	-	-	-	-	-	-	-
PST877_00674	-	-	-	-	-	-	-	-	-	-
PST877_17416	-	-	-	-	-	-	-	-	-	-
PST877_09493	-	-	-	-	-	-	-	-	-	-
PST877_19646	-	-	-	-	-	-	-	-	-	-
PST877_04957	-	-	-	-	-	-	-	-	-	-
PST877_19061	-	-	-	-	-	-	-	-	-	-
PST877_04821	-	-	-	-	-	-	-	-	-	-
PST877_16130	-	-	-	-	-	-	-	-	-	-
PST877_02886	-	-	-	-	-	-	-	-	-	-
PST877_04656	-	-	-	-	-	-	-	-	-	-
PST877_17270	-	-	-	-	-	-	-	-	-	-
PST877_19155	-	-	-	-	-	-	-	-	-	-
PST877_10711	-	-	-	-	-	-	-	-	-	-
PST877_02391	-	-	-	-	-	-	-	-	-	-
PST877_18609	-	-	-	-	-	-	-	-	-	-
PST877_13471	-	-	-	-	-	-	-	-	-	-
PST877_00836	-	-	-	-	-	-	-	-	-	-
PST877_20332	-	-	-	-	-	-	-	-	-	-
PST877_18361	-	-	-	-	-	-	-	-	-	-
PST877_16995	-	-	-	-	-	-	-	-	-	-
PST877_10143	-	-	-	-	-	-	-	-	-	-
PST877_02274	-	-	-	-	-	-	-	-	-	-
PST877_09234	0.4161	-	0.4161	-	0.4161	-	-	0.4161	-	-
PST877_03174	-	-	-	-	-	-	-	-	-	-
PST877_03097	-	-	-	-	-	-	-	-	-	-
PST877_03217	-	-	-	-	-	-	-	-	-	-
PST877_05249	-	-	-	-	-	-	-	-	-	-
PST877_13216	-	-	-	-	-	-	-	-	-	-
PST877_09301	-	-	-	-	-	-	-	-	-	-
PST877_05972	-	-	-	-	-	-	-	-	-	-
PST877_05323	-	-	-	-	-	-	-	-	-	-
PST877_05130	-	-	-	-	-	-	-	-	-	-
PST877_15313	-	-	-	-	-	-	-	-	-	-
PST877_00395	-	-	-	-	-	-	-	-	-	-
PST877_02458	-	-	-	-	-	-	-	-	-	-
PST877_15075	-	-	-	-	-	-	-	-	-	-
PST877_11038	-	-	-	-	-	-	-	-	-	-
PST877_18946	-	-	-	-	-	-	-	-	-	-
PST877_01408	-	-	-	-	-	-	-	-	-	-
PST877_08940	-	-	-	-	-	-	-	-	-	-
PST877_17735	-	-	-	-	-	-	-	-	-	-
PST877_07015	-	-	-	-	-	-	-	-	-	-
PST877_17102	0	-	0	0	-	0	-	0	-	0
PST877_13190	-	-	-	-	-	-	-	-	-	-
PST877_02950	0	-	0	0	-	0	-	0	-	0
PST877_02963	-	-	-	-	-	-	-	-	-	-
PST877_16030	0.9889	-	0.9889	0.9889	-	0.9889	-	0.9889	-	0.9889
PST877_09353	-	-	-	-	-	-	-	-	-	-
PST877_05623	-	-	-	-	-	-	-	-	-	-
PST877_17666	-	-	-	-	-	-	-	-	-	-
PST877_18039	-	-	-	-	-	-	-	-	-	-
PST877_10704	-	-	-	-	-	-	-	-	-	-
PST877_19143	-	-	-	-	-	-	-	-	-	-
PST877_04627	-	-	-	-	-	-	-	-	-	-
PST877_03329	-	-	-	-	-	-	-	-	-	-
PST877_02699	-	-	-	-	-	-	-	-	-	-
PST877_13393	-	-	-	-	-	-	-	-	-	-
PST877_00868	-	-	-	-	-	-	-	-	-	-
PST877_11200	-	-	-	-	-	-	-	-	-	-
PST877_09111	-	-	-	-	-	-	-	-	-	-
PST877_06398	-	-	-	-	-	-	-	-	-	-
PST877_04868	-	-	-	-	-	-	-	-	-	-
PST877_16633	-	-	-	-	-	-	-	-	-	-
PST877_20457	-	-	-	-	-	-	-	-	-	-
PST877_04358	-	0	0.4106	-	-	0.4106	-	-	0	-
PST877_09210	-	-	-	-	-	-	-	-	-	-
PST877_08495	-	-	-	-	-	-	-	-	-	-
PST877_09058	-	-	-	-	-	-	-	-	-	-
PST877_01902	-	-	-	-	-	-	-	-	-	-
PST877_18959	-	-	-	-	-	-	-	-	-	-
PST877_04735	-	-	-	-	-	-	-	-	-	-
PST877_04705	-	-	-	-	-	-	-	-	-	-
PST877_10812	-	-	-	-	-	-	-	-	-	-
PST877_07154	-	-	-	-	-	-	-	-	-	-
PST877_15376	-	-	-	-	-	-	-	-	-	-
PST877_04652	-	-	-	-	-	-	-	-	-	-
PST877_16608	-	-	-	-	-	-	-	-	-	-
PST877_07628	-	-	-	-	-	-	-	-	-	-
PST877_15321	-	-	-	-	-	-	-	-	-	-
PST877_20219	-	-	-	-	-	-	-	-	-	-
PST877_07890	-	-	-	-	-	-	-	-	-	-
PST877_11088	0	-	0	-	0	-	-	0	-	-
PST877_05159	0	-	0	0	0	0	-	0	-	0
PST877_18151	-	-	-	-	-	-	-	-	-	-
PST877_15972	-	-	-	-	-	-	-	-	-	-
PST877_01832	-	-	-	-	-	-	-	-	-	-
PST877_17926	-	-	-	-	-	-	-	-	-	-
PST877_02971	-	-	-	-	-	-	-	-	-	-
PST877_00169	-	-	-	-	-	-	-	-	-	-
PST877_18613	-	-	-	-	-	-	-	-	-	-
PST877_01064	-	-	-	-	-	-	-	-	-	-
PST877_00649	-	-	-	-	-	-	-	-	-	-
PST877_18425	-	-	-	-	-	-	-	-	-	-
PST877_05296	-	-	-	-	-	-	-	-	-	-
PST877_06712	-	-	-	-	-	-	-	-	-	-
PST877_17898	-	-	-	-	-	-	-	-	-	-
PST877_17886	0	-	0	-	0	-	-	0	-	-
PST877_12684	-	-	-	-	-	-	-	-	-	-
PST877_07047	-	-	-	-	-	-	-	-	-	-
PST877_06062	-	-	-	-	-	-	-	-	-	-
PST877_02693	-	-	-	-	-	-	-	-	-	-
PST877_09105	-	-	-	-	-	-	-	-	-	-
PST877_17466	-	-	-	-	-	-	-	-	-	-
PST877_13059	-	-	-	-	-	-	-	-	-	-
PST877_06463	-	-	-	-	-	-	-	-	-	-
PST877_05930	-	-	-	-	-	-	-	-	-	-
PST877_08271	-	-	-	-	-	-	-	-	-	-
PST877_01455	-	-	-	-	-	-	-	-	-	-
PST877_04658	-	-	-	-	-	-	-	-	-	-
PST877_13968	-	-	-	0	0	0	-	-	-	0
PST877_06641	-	-	-	-	-	-	-	-	-	-
PST877_13964	-	-	-	-	-	-	-	-	-	-
PST877_06465	-	-	-	-	-	-	-	-	-	-
PST877_03688	-	-	-	-	-	-	-	-	-	-
PST877_19225	-	-	-	-	-	-	-	-	-	-
PST877_18843	-	-	-	-	-	-	-	-	-	-
PST877_18537	-	-	-	-	-	-	-	-	-	-
PST877_09696	-	-	-	-	-	-	-	-	-	-
PST877_20543	-	-	-	-	-	-	-	-	-	-
PST877_17470	-	-	-	-	-	-	-	-	-	-
PST877_06067	-	-	-	0	0	0	-	-	-	0
PST877_20324	-	-	-	-	-	-	-	-	-	-
PST877_01724	-	-	-	-	-	-	-	-	-	-
PST877_05481	-	-	-	-	-	-	-	-	-	-
PST877_20181	-	-	-	-	-	-	-	-	-	-
PST877_20139	-	-	-	-	-	-	-	-	-	-
PST877_16176	-	-	-	-	-	-	-	-	-	-
PST877_09951	-	-	-	-	-	-	-	-	-	-
PST877_19306	-	-	-	-	-	-	-	-	-	-
PST877_14034	-	-	-	-	-	-	-	-	-	-
PST877_11858	-	-	-	-	-	-	-	-	-	-
PST877_10871	-	-	-	-	-	-	-	-	-	-
PST877_09593	-	-	-	-	-	-	-	-	-	-
PST877_18252	-	-	-	-	-	-	-	-	-	-
PST877_09228	-	-	-	-	-	-	-	-	-	-
PST877_05900	-	-	-	-	-	-	-	-	-	-
PST877_06915	-	-	-	-	-	-	-	-	-	-
PST877_10208	-	-	-	-	-	-	-	-	-	-
PST877_03402	-	-	-	-	-	-	-	-	-	-
PST877_09319	-	-	-	-	-	-	-	-	-	-
PST877_12182	-	-	-	-	-	-	-	-	-	-
PST877_03377	-	-	-	-	-	-	-	-	-	-
PST877_06318	-	-	-	-	-	-	-	-	-	-
PST877_19859	0	-	0	-	0	-	-	0	-	-
PST877_09623	-	-	-	-	-	-	-	-	-	-
PST877_08361	-	-	-	-	-	-	-	-	-	-
PST877_17323	-	-	-	-	-	-	-	-	-	-
PST877_01271	-	-	-	-	-	-	-	-	-	-
PST877_01084	-	-	-	-	-	-	-	-	-	-
PST877_12241	-	-	-	-	-	-	-	-	-	-
PST877_06148	-	-	-	-	-	-	-	-	-	-
PST877_07528	-	-	-	-	-	-	-	-	-	-
PST877_20197	-	-	-	-	-	-	-	-	-	-
PST877_11133	-	-	-	-	-	-	-	-	-	-
PST877_09566	-	-	-	-	-	-	-	-	-	-
PST877_07100	-	-	-	-	-	-	-	-	-	-
PST877_17814	-	-	-	-	-	-	-	-	-	-
PST877_10933	-	-	-	-	-	-	-	-	-	-
PST877_20509	-	-	-	-	-	-	-	-	-	-
PST877_01609	-	-	-	-	-	-	-	-	-	-
PST877_09598	-	-	-	-	-	-	-	-	-	-
PST877_15602	-	-	-	-	-	-	-	-	-	-
PST877_16706	-	-	-	-	-	-	-	-	-	-
PST877_19022	-	-	-	-	-	-	-	-	-	-
PST877_17090	-	-	-	-	-	-	-	-	-	-
PST877_01642	-	-	-	-	-	-	-	-	-	-
PST877_16096	-	-	-	-	-	-	-	-	-	-
PST877_20271	-	-	-	-	-	-	-	-	-	-
PST877_06767	-	-	-	-	-	-	-	-	-	-
PST877_05926	-	-	-	-	-	-	-	-	-	-
PST877_07764	-	-	-	-	-	-	-	-	-	-
PST877_18694	-	-	-	-	-	-	-	-	-	-
PST877_12412	-	-	-	-	-	-	-	-	-	-
PST877_13062	0.4216	-	0.4216	0.6343	0	0.6343	-	0.5624	-	0.8463
PST877_19843	-	-	-	-	-	-	-	-	-	-
PST877_06877	-	-	-	-	-	-	-	-	-	-
PST877_18846	-	-	-	-	-	-	-	-	-	-
PST877_08139	-	-	-	-	-	-	-	-	-	-
PST877_11634	-	-	-	-	-	-	-	-	-	-
PST877_11173	-	-	-	-	-	-	-	-	-	-
PST877_03615	-	-	-	-	-	-	-	-	-	-
PST877_11215	-	-	-	-	-	-	-	-	-	-
PST877_06758	-	-	-	-	-	-	-	-	-	-
PST877_02790	-	-	-	-	-	-	-	-	-	-
PST877_01044	-	-	-	-	-	-	-	-	-	-
PST877_08588	-	-	-	-	-	-	-	-	-	-
PST877_07029	-	-	-	-	-	-	-	-	-	-
PST877_17942	-	-	-	-	-	-	-	-	-	-
PST877_06616	-	-	-	-	-	-	-	-	-	-
PST877_19012	-	-	-	-	-	-	-	-	-	-
PST877_01025	-	-	-	0	0	0	-	-	-	0
PST877_14411	-	-	-	-	-	-	-	-	-	-
PST877_20260	0	-	0	-	0	-	-	0	-	-
PST877_02775	-	-	-	-	-	-	-	-	-	-
PST877_11389	-	-	-	-	-	-	-	-	-	-
PST877_00637	-	-	-	-	-	-	-	-	-	-
PST877_18406	0	-	0	-	0	-	-	0	-	-
PST877_05342	-	-	-	-	-	-	-	-	-	-
PST877_06157	-	-	-	-	-	-	-	-	-	-
PST877_16194	-	-	-	-	-	-	-	-	-	-
PST877_01845	-	-	-	-	-	-	-	-	-	-
PST877_14857	-	-	-	-	-	-	-	-	-	-
PST877_03589	-	-	-	-	-	-	-	-	-	-
PST877_15733	-	-	-	-	-	-	-	-	-	-
PST877_06345	-	-	-	-	-	-	-	-	-	-
PST877_03857	-	-	-	-	-	-	-	-	-	-
PST877_01786	-	-	-	-	-	-	-	-	-	-
PST877_10876	-	-	-	-	-	-	-	-	-	-
PST877_06683	-	-	-	0.0522	0.0522	0.0522	-	-	-	0.0522
PST877_03210	-	-	-	-	-	-	-	-	-	-
PST877_00726	-	-	-	-	-	-	-	-	-	-
PST877_19484	-	-	-	-	-	-	-	-	-	-
PST877_19138	-	-	-	-	-	-	-	-	-	-
PST877_09920	-	-	-	-	-	-	-	-	-	-
PST877_05104	-	-	-	-	-	-	-	-	-	-
PST877_13191	-	-	-	-	-	-	-	-	-	-
PST877_02468	-	-	-	-	-	-	-	-	-	-
PST877_04722	-	-	-	-	-	-	-	-	-	-
PST877_20055	-	-	-	-	-	-	-	-	-	-
PST877_03408	-	-	-	-	-	-	-	-	-	-
PST877_20674	-	-	-	-	-	-	-	-	-	-
PST877_14479	-	-	-	-	-	-	-	-	-	-
PST877_07130	-	-	-	-	-	-	-	-	-	-
PST877_06890	0.4094	-	0.4094	0.4094	-	0.4094	-	0.4094	-	0.4094
PST877_08616	-	-	-	-	-	-	-	-	-	-
PST877_04436	-	-	-	-	-	-	-	-	-	-
PST877_00595	-	-	-	-	-	-	-	-	-	-
PST877_09506	-	-	-	-	-	-	-	-	-	-
PST877_02463	-	-	-	-	-	-	-	-	-	-
PST877_19517	-	-	-	-	-	-	-	-	-	-
PST877_19251	-	-	-	-	-	-	-	-	-	-
PST877_12115	-	-	-	-	-	-	-	-	-	-
PST877_06435	0	-	0	-	0	-	-	0	-	-
PST877_16056	-	-	-	-	-	-	-	-	-	-
PST877_07290	-	-	-	-	-	-	-	-	-	-
PST877_17291	-	-	-	-	-	-	-	-	-	-
PST877_16747	-	-	-	-	-	-	-	-	-	-
PST877_02831	-	-	-	-	-	-	-	-	-	-
PST877_03192	-	-	-	-	-	-	-	-	-	-
PST877_16704	-	-	-	-	-	-	-	-	-	-
PST877_12258	-	-	-	-	-	-	-	-	-	-
PST877_00989	-	-	-	-	-	-	-	-	-	-
PST877_03109	-	-	-	-	-	-	-	-	-	-
PST877_00897	-	-	-	-	-	-	-	-	-	-
PST877_14557	-	-	-	-	-	-	-	-	-	-
PST877_00689	-	-	-	-	-	-	-	-	-	-
PST877_19100	-	-	-	-	-	-	-	-	-	-
PST877_15975	-	-	-	-	-	-	-	-	-	-
PST877_16291	-	-	-	-	-	-	-	-	-	-
PST877_00626	-	-	-	-	-	-	-	-	-	-
PST877_09146	-	-	-	-	-	-	-	-	-	-
PST877_20054	-	-	-	-	-	-	-	-	-	-
PST877_00943	-	-	-	-	-	-	-	-	-	-
PST877_08409	-	-	-	-	-	-	-	-	-	-
PST877_11452	-	-	-	-	-	-	-	-	-	-
PST877_03567	-	-	-	-	-	-	-	-	-	-
PST877_04958	-	-	-	-	-	-	-	-	-	-
PST877_07769	-	-	-	-	-	-	-	-	-	-
PST877_01770	-	-	-	-	-	-	-	-	-	-
PST877_18200	0.3885	-	0.3885	-	0.1941	-	-	0.3885	-	-
PST877_02298	-	-	-	-	-	-	-	-	-	-
PST877_17822	-	-	-	0	0	0	-	-	-	0
PST877_08777	-	-	-	-	-	-	-	-	-	-
PST877_17878	-	-	-	-	-	-	-	-	-	-
PST877_12464	-	-	-	-	-	-	-	-	-	-
PST877_20031	-	-	-	-	-	-	-	-	-	-
PST877_07601	-	-	-	-	-	-	-	-	-	-
PST877_14555	-	-	-	-	-	-	-	-	-	-
PST877_14950	-	-	-	-	-	-	-	-	-	-
PST877_12278	-	-	-	-	-	-	-	-	-	-
PST877_07923	-	-	-	-	-	-	-	-	-	-
PST877_00513	-	-	-	-	-	-	-	-	-	-
PST877_18763	-	-	-	-	-	-	-	-	-	-
PST877_01221	-	-	-	0	0	0	-	-	-	0
PST877_08722	-	-	-	-	-	-	-	-	-	-
PST877_00716	-	-	-	-	-	-	-	-	-	-
PST877_02679	-	-	-	-	-	-	-	-	-	-
PST877_17134	0	-	0	-	0	-	-	0	-	-
PST877_13533	-	-	-	-	-	-	-	-	-	-
PST877_15158	-	-	-	-	-	-	-	-	-	-
PST877_13604	-	-	-	-	-	-	-	-	-	-
PST877_05662	-	-	-	-	-	-	-	-	-	-
PST877_17266	0	-	0	0	0	0	-	0	-	0
PST877_11402	-	-	-	-	-	-	-	-	-	-
PST877_14403	-	-	-	1.0519	1.0519	1.0519	-	-	-	1.0519
PST877_12750	-	-	-	-	-	-	-	-	-	-
PST877_10609	-	-	-	-	-	-	-	-	-	-
PST877_13992	-	-	-	-	-	-	-	-	-	-
PST877_13057	-	-	-	-	-	-	-	-	-	-
PST877_12754	-	-	-	-	-	-	-	-	-	-
PST877_06620	-	-	-	-	-	-	-	-	-	-
PST877_02908	-	-	-	-	-	-	-	-	-	-
PST877_18806	-	-	-	-	-	-	-	-	-	-
PST877_16576	-	-	-	-	-	-	-	-	-	-
PST877_13615	0.3717	-	0.3717	-	0.3717	-	-	0.3717	-	-
PST877_13081	-	-	-	-	-	-	-	-	-	-
PST877_15886	-	-	-	-	-	-	-	-	-	-
PST877_17117	-	-	-	-	-	-	-	-	-	-
PST877_14486	-	-	-	-	-	-	-	-	-	-
PST877_13801	-	-	-	-	-	-	-	-	-	-
PST877_12444	-	-	-	-	-	-	-	-	-	-
PST877_15762	-	-	-	-	-	-	-	-	-	-
PST877_08613	-	-	-	-	-	-	-	-	-	-
PST877_06469	-	-	-	-	-	-	-	-	-	-
PST877_12730	0	-	0	0	0	0	-	0	-	0
PST877_07938	-	-	-	-	-	-	-	-	-	-
PST877_02221	-	-	-	-	-	-	-	-	-	-
PST877_19506	-	-	-	-	-	-	-	-	-	-
PST877_10710	0	-	0	0	-	0	-	0	-	0
PST877_14278	-	-	-	-	-	-	-	-	-	-
PST877_09859	-	-	-	-	-	-	-	-	-	-
PST877_20096	-	-	-	-	-	-	-	-	-	-
PST877_04525	-	-	-	-	-	-	-	-	-	-
PST877_12814	-	-	-	-	-	-	-	-	-	-
PST877_11129	-	-	-	-	-	-	-	-	-	-
PST877_15604	-	-	-	-	-	-	-	-	-	-
PST877_05973	-	-	-	-	-	-	-	-	-	-
PST877_09676	-	-	-	-	-	-	-	-	-	-
PST877_07128	-	-	-	-	-	-	-	-	-	-
PST877_03798	-	-	-	-	-	-	-	-	-	-
PST877_16259	-	-	-	-	-	-	-	-	-	-
PST877_09187	-	-	-	-	-	-	-	-	-	-
PST877_10906	-	-	-	-	-	-	-	-	-	-
PST877_10732	0	-	0	-	0	-	-	0	-	-
PST877_10280	-	-	-	-	-	-	-	-	-	-
PST877_07877	-	-	-	-	-	-	-	-	-	-
PST877_20663	-	-	-	-	-	-	-	-	-	-
PST877_16188	-	-	-	-	-	-	-	-	-	-
PST877_14074	-	-	-	-	-	-	-	-	-	-
PST877_01830	-	-	-	-	-	-	-	-	-	-
PST877_11121	-	-	-	-	-	-	-	-	-	-
PST877_19324	0.1899	-	0.1899	0.0962	0.2934	0.0962	-	0.1899	-	0.0962
PST877_10446	-	-	-	-	-	-	-	-	-	-
PST877_06839	-	-	-	-	-	-	-	-	-	-
PST877_09316	-	-	-	-	-	-	-	-	-	-
PST877_04575	-	-	-	-	-	-	-	-	-	-
PST877_07386	-	-	-	-	-	-	-	-	-	-
PST877_18431	-	-	-	-	-	-	-	-	-	-
PST877_16280	-	-	-	-	-	-	-	-	-	-
PST877_05506	-	-	-	-	-	-	-	-	-	-
PST877_04456	-	-	-	-	-	-	-	-	-	-
PST877_16254	-	-	-	-	-	-	-	-	-	-
PST877_12095	-	-	-	-	-	-	-	-	-	-
PST877_08554	-	-	-	-	-	-	-	-	-	-
PST877_08887	-	-	-	-	-	-	-	-	-	-
PST877_18547	-	-	-	-	-	-	-	-	-	-
PST877_02905	-	-	-	-	-	-	-	-	-	-
PST877_17883	-	-	-	-	-	-	-	-	-	-
PST877_14815	-	-	-	-	-	-	-	-	-	-
PST877_06426	-	-	-	-	-	-	-	-	-	-
PST877_19343	-	-	-	-	-	-	-	-	-	-
PST877_01880	-	-	-	-	-	-	-	-	-	-
PST877_06501	-	-	-	-	-	-	-	-	-	-
PST877_15788	-	-	-	-	-	-	-	-	-	-
PST877_13910	-	-	-	-	-	-	-	-	-	-
PST877_12246	-	-	-	-	-	-	-	-	-	-
PST877_11417	-	-	-	-	-	-	-	-	-	-
PST877_11027	-	-	-	-	-	-	-	-	-	-
PST877_03141	-	-	-	-	-	-	-	-	-	-
PST877_20464	-	-	-	-	-	-	-	-	-	-
PST877_18985	-	-	-	-	-	-	-	-	-	-
PST877_07974	-	-	-	-	-	-	-	-	-	-
PST877_18629	-	-	-	-	-	-	-	-	-	-
PST877_13082	-	-	-	-	-	-	-	-	-	-
PST877_08907	-	-	-	-	-	-	-	-	-	-
PST877_11769	-	-	-	-	-	-	-	-	-	-
PST877_06875	-	-	-	-	-	-	-	-	-	-
PST877_19344	-	-	-	-	-	-	-	-	-	-
PST877_16820	-	-	-	0	0	0	-	-	-	0
PST877_18861	-	-	-	-	-	-	-	-	-	-
PST877_03167	0.2059	-	0.2059	-	0.2059	-	-	0.2059	-	-
PST877_12525	-	-	-	-	-	-	-	-	-	-
PST877_13181	-	-	-	-	-	-	-	-	-	-
PST877_08924	-	-	-	-	-	-	-	-	-	-
PST877_06116	-	-	-	-	-	-	-	-	-	-
PST877_10255	-	-	-	-	-	-	-	-	-	-
PST877_07746	-	-	-	-	-	-	-	-	-	-
PST877_02438	-	-	-	-	-	-	-	-	-	-
PST877_04363	-	-	-	-	-	-	-	-	-	-
PST877_09220	-	-	-	-	-	-	-	-	-	-
PST877_05023	-	-	-	-	-	-	-	-	-	-
PST877_19325	-	-	-	-	-	-	-	-	-	-
PST877_19038	-	-	-	-	-	-	-	-	-	-
PST877_04183	-	-	-	-	-	-	-	-	-	-
PST877_08099	-	-	-	0	0	0	-	-	-	0
PST877_13297	-	-	-	-	-	-	-	-	-	-
PST877_20316	-	-	-	-	-	-	-	-	-	-
PST877_16163	-	-	-	-	-	-	-	-	-	-
PST877_07247	-	-	-	-	-	-	-	-	-	-
PST877_11676	-	-	-	-	-	-	-	-	-	-
PST877_05050	-	-	-	-	-	-	-	-	-	-
PST877_00365	-	-	-	-	-	-	-	-	-	-
PST877_10247	-	-	-	-	-	-	-	-	-	-
PST877_19208	-	-	-	-	-	-	-	-	-	-
PST877_07953	-	-	-	-	-	-	-	-	-	-
PST877_20617	-	-	-	-	-	-	-	-	-	-
PST877_18227	-	-	-	-	-	-	-	-	-	-
PST877_04649	-	-	-	-	-	-	-	-	-	-
PST877_12600	-	-	-	-	-	-	-	-	-	-
PST877_10201	-	-	-	-	-	-	-	-	-	-
PST877_06341	0	-	0	-	0	-	-	0	-	-
PST877_01907	-	-	-	-	-	-	-	-	-	-
PST877_20000	-	-	-	-	-	-	-	-	-	-
PST877_11152	-	-	-	-	-	-	-	-	-	-
PST877_10038	-	-	-	-	-	-	-	-	-	-
PST877_09349	-	-	-	-	-	-	-	-	-	-
PST877_05534	-	-	-	-	-	-	-	-	-	-
PST877_04060	-	-	-	-	-	-	-	-	-	-
PST877_18675	-	-	-	-	-	-	-	-	-	-
PST877_20389	-	-	-	-	-	-	-	-	-	-
PST877_12992	-	-	-	-	-	-	-	-	-	-
PST877_12446	-	-	-	-	-	-	-	-	-	-
PST877_05354	-	-	-	-	-	-	-	-	-	-
PST877_05269	-	-	-	-	-	-	-	-	-	-
PST877_02097	-	-	-	-	-	-	-	-	-	-
PST877_19165	-	-	-	-	-	-	-	-	-	-
PST877_00505	-	-	-	-	-	-	-	-	-	-
PST877_17237	-	-	-	-	-	-	-	-	-	-
PST877_15053	-	-	-	-	-	-	-	-	-	-
PST877_15829	-	-	-	-	-	-	-	-	-	-
PST877_03173	-	-	-	-	-	-	-	-	-	-
PST877_04905	-	-	-	-	-	-	-	-	-	-
PST877_18599	-	-	-	-	-	-	-	-	-	-
PST877_10361	-	-	-	-	-	-	-	-	-	-
PST877_12882	-	-	-	-	-	-	-	-	-	-
PST877_08702	-	-	-	-	-	-	-	-	-	-
PST877_18797	-	-	-	-	-	-	-	-	-	-
PST877_04883	-	-	-	-	-	-	-	-	-	-
PST877_05213	-	-	-	-	-	-	-	-	-	-
PST877_12982	-	-	-	-	-	-	-	-	-	-
PST877_02287	-	-	-	-	-	-	-	-	-	-
PST877_04637	-	-	-	-	-	-	-	-	-	-
PST877_00374	-	-	-	-	-	-	-	-	-	-
PST877_06145	-	-	-	-	-	-	-	-	-	-
PST877_05869	-	-	-	-	-	-	-	-	-	-
PST877_05378	-	-	-	-	-	-	-	-	-	-
PST877_05078	-	-	-	0	0	0	-	-	-	0
PST877_08837	-	-	-	-	-	-	-	-	-	-
PST877_19489	-	-	-	0.4276	0.4276	0.4276	-	-	-	0.4276
PST877_06670	-	-	-	-	-	-	-	-	-	-
PST877_05934	-	-	-	-	-	-	-	-	-	-
PST877_14484	-	-	-	-	-	-	-	-	-	-
PST877_14262	-	-	-	-	-	-	-	-	-	-
PST877_01306	-	-	-	-	-	-	-	-	-	-
PST877_18859	-	-	-	-	-	-	-	-	-	-
PST877_05164	-	-	-	-	-	-	-	-	-	-
PST877_03639	-	-	-	-	-	-	-	-	-	-
PST877_00484	-	-	-	-	-	-	-	-	-	-
PST877_00983	0	-	0	0	-	0	-	0	-	0
PST877_11655	-	-	-	-	-	-	-	-	-	-
PST877_12912	-	-	-	-	-	-	-	-	-	-
PST877_06460	-	-	-	-	-	-	-	-	-	-
PST877_08684	0	-	0	0	-	0	-	0	-	0
PST877_08889	-	-	-	-	-	-	-	-	-	-
PST877_02020	-	-	-	-	-	-	-	-	-	-
PST877_10632	-	-	-	-	-	-	-	-	-	-
PST877_17360	-	-	-	-	-	-	-	-	-	-
PST877_12282	-	-	-	-	-	-	-	-	-	-
PST877_09962	-	-	-	-	-	-	-	-	-	-
PST877_01812	-	-	-	-	-	-	-	-	-	-
PST877_07551	-	-	-	-	-	-	-	-	-	-
PST877_05782	-	-	-	-	-	-	-	-	-	-
PST877_07911	-	-	-	-	-	-	-	-	-	-
PST877_07740	-	-	-	-	-	-	-	-	-	-
PST877_07563	-	-	-	-	-	-	-	-	-	-
PST877_04567	-	-	-	-	-	-	-	-	-	-
PST877_12245	-	-	-	-	-	-	-	-	-	-
PST877_09462	-	-	-	-	-	-	-	-	-	-
PST877_18679	-	-	-	-	-	-	-	-	-	-
PST877_04402	-	-	-	-	-	-	-	-	-	-
PST877_10102	-	-	-	-	-	-	-	-	-	-
PST877_12026	-	-	-	-	-	-	-	-	-	-
PST877_06407	-	-	-	-	-	-	-	-	-	-
PST877_01212	-	-	-	-	-	-	-	-	-	-
PST877_02337	-	-	-	-	-	-	-	-	-	-
PST877_01401	-	-	-	-	-	-	-	-	-	-
PST877_19872	-	-	-	-	-	-	-	-	-	-
PST877_12943	-	-	-	-	-	-	-	-	-	-
PST877_03983	-	-	-	-	-	-	-	-	-	-
PST877_16088	-	-	-	-	-	-	-	-	-	-
PST877_13685	-	-	-	-	-	-	-	-	-	-
PST877_02996	-	-	-	-	-	-	-	-	-	-
PST877_04429	-	-	-	-	-	-	-	-	-	-
PST877_00613	-	-	-	-	-	-	-	-	-	-
PST877_19798	-	-	-	-	-	-	-	-	-	-
PST877_03851	-	-	-	-	-	-	-	-	-	-
PST877_14980	-	-	-	0	0	0	-	-	-	0
PST877_07777	-	-	-	-	-	-	-	-	-	-
PST877_08096	-	-	-	-	-	-	-	-	-	-
PST877_07337	-	-	-	-	-	-	-	-	-	-
PST877_15261	-	-	-	-	-	-	-	-	-	-
PST877_14204	-	-	-	-	-	-	-	-	-	-
PST877_10606	-	-	-	-	-	-	-	-	-	-
PST877_07689	-	-	-	-	-	-	-	-	-	-
PST877_07014	-	-	-	-	-	-	-	-	-	-
PST877_12988	-	-	-	-	-	-	-	-	-	-
PST877_04125	-	-	-	-	-	-	-	-	-	-
PST877_01536	-	-	-	-	-	-	-	-	-	-
PST877_10671	-	-	-	-	-	-	-	-	-	-
PST877_01691	-	-	-	-	-	-	-	-	-	-
PST877_16250	-	-	-	-	-	-	-	-	-	-
PST877_20410	-	-	-	-	-	-	-	-	-	-
PST877_16228	-	-	-	-	-	-	-	-	-	-
PST877_04916	-	-	-	-	-	-	-	-	-	-
PST877_03094	-	-	-	-	-	-	-	-	-	-
PST877_00621	-	-	-	-	-	-	-	-	-	-
PST877_16479	-	-	-	-	-	-	-	-	-	-
PST877_16852	-	-	-	-	-	-	-	-	-	-
PST877_05627	0	-	0	-	0	-	-	0	-	-
PST877_02327	-	-	-	-	-	-	-	-	-	-
PST877_18153	-	-	-	-	-	-	-	-	-	-
PST877_06306	-	-	-	-	-	-	-	-	-	-
PST877_11731	-	-	-	-	-	-	-	-	-	-
PST877_14529	-	-	-	-	-	-	-	-	-	-
PST877_20363	0	-	0	0	0	0	-	0	-	0
PST877_15565	-	-	-	0	0	0	-	-	-	0
PST877_14259	-	-	-	-	-	-	-	-	-	-
PST877_10050	-	-	-	-	-	-	-	-	-	-
PST877_08778	-	-	-	-	-	-	-	-	-	-
PST877_19153	0	-	0	-	0	-	-	0	-	-
PST877_05935	-	-	-	-	-	-	-	-	-	-
PST877_06859	-	-	-	-	-	-	-	-	-	-
PST877_03493	-	-	-	-	-	-	-	-	-	-
PST877_07394	-	-	-	-	-	-	-	-	-	-
PST877_05769	0.6744	-	0.6744	0.6744	-	0.6744	-	0.6744	-	0.6744
PST877_00136	-	-	-	-	-	-	-	-	-	-
PST877_06911	-	-	-	-	-	-	-	-	-	-
PST877_17374	-	-	-	-	-	-	-	-	-	-
PST877_09242	-	-	-	-	-	-	-	-	-	-
PST877_01332	-	-	-	-	-	-	-	-	-	-
PST877_11231	-	-	-	-	-	-	-	-	-	-
PST877_10512	0	-	0	-	0	-	-	0	-	-
PST877_11522	0	-	0	-	0	-	-	0	-	-
PST877_07476	-	-	-	-	-	-	-	-	-	-
PST877_17069	0.4022	-	0.4022	-	0.4022	-	-	0.4022	-	-
PST877_10349	-	-	-	-	-	-	-	-	-	-
PST877_04828	-	-	-	-	-	-	-	-	-	-
PST877_01086	0	-	0	0	-	0	-	0	-	0
PST877_10878	-	-	-	-	-	-	-	-	-	-
PST877_00569	-	-	-	-	-	-	0	0	0	0
PST877_15048	-	-	-	-	-	-	-	-	-	-
PST877_19927	-	-	-	0	0	0	-	-	-	0
PST877_16221	-	-	-	-	-	-	-	-	-	-
PST877_05394	-	-	-	-	-	-	-	-	-	-
PST877_17077	0	-	0	-	0	-	-	0	-	-
PST877_08207	-	-	-	-	-	-	-	-	-	-
PST877_20451	-	-	-	-	-	-	-	-	-	-
PST877_19192	-	-	-	-	-	-	-	-	-	-
PST877_18668	-	-	-	-	-	-	-	-	-	-
PST877_09752	-	-	-	-	-	-	-	-	-	-
PST877_01629	-	-	-	-	-	-	-	-	-	-
PST877_04772	-	-	-	0	0	0	-	-	-	0
PST877_03635	-	-	-	-	-	-	-	-	-	-
PST877_18487	-	-	-	-	-	-	-	-	-	-
PST877_15201	-	-	-	-	-	-	-	-	-	-
PST877_02930	-	-	-	-	-	-	-	-	-	-
PST877_00822	-	-	-	-	-	-	-	-	-	-
PST877_18940	-	-	-	-	-	-	-	-	-	-
PST877_13265	-	-	-	-	-	-	-	-	-	-
PST877_20472	-	-	-	-	-	-	-	-	-	-
PST877_09839	-	-	-	-	-	-	-	-	-	-
PST877_07683	-	-	-	-	-	-	-	-	-	-
PST877_19943	-	-	-	-	-	-	-	-	-	-
PST877_13242	-	-	-	-	-	-	-	-	-	-
PST877_11728	0	-	0	-	0	-	-	0	-	-
PST877_10128	-	-	-	-	-	-	-	-	-	-
PST877_02276	-	-	-	-	-	-	-	-	-	-
PST877_05088	-	-	-	-	-	-	-	-	-	-
PST877_01007	-	-	-	-	-	-	-	-	-	-
PST877_05237	-	-	-	-	-	-	-	-	-	-
PST877_18788	-	-	-	-	-	-	-	-	-	-
PST877_19804	-	-	-	-	-	-	-	-	-	-
PST877_06747	-	-	-	-	-	-	-	-	-	-
PST877_08732	-	-	-	-	-	-	-	-	-	-
PST877_15238	-	-	-	-	-	-	-	-	-	-
PST877_08097	-	-	-	-	-	-	-	-	-	-
PST877_17030	-	-	-	-	-	-	-	-	-	-
PST877_06032	-	-	-	-	-	-	-	-	-	-
PST877_06446	-	-	-	-	-	-	-	-	-	-
PST877_02598	-	-	-	-	-	-	-	-	-	-
PST877_13670	-	-	-	-	-	-	-	-	-	-
PST877_00583	-	-	-	-	-	-	-	-	-	-
PST877_17454	-	-	-	-	-	-	-	-	-	-
PST877_08742	-	-	-	0	0	0	-	-	-	0
PST877_00567	-	-	-	-	-	-	-	-	-	-
PST877_15844	-	-	-	-	-	-	-	-	-	-
PST877_05430	-	-	-	-	-	-	-	-	-	-
PST877_15667	-	-	-	-	-	-	-	-	-	-
PST877_08581	-	-	-	-	-	-	-	-	-	-
PST877_06868	-	-	-	-	-	-	-	-	-	-
PST877_09310	-	-	-	-	-	-	-	-	-	-
PST877_12593	-	-	-	-	-	-	-	-	-	-
PST877_18103	-	-	-	-	-	-	-	-	-	-
PST877_11306	-	-	-	0	0	0	-	-	-	0
PST877_05217	-	-	-	-	-	-	-	-	-	-
PST877_13409	0	-	0	0.4019	0.0997	0.4019	-	0	-	0.4019
PST877_12047	-	-	-	-	-	-	-	-	-	-
PST877_13230	-	-	-	-	-	-	-	-	-	-
PST877_11884	-	-	-	-	-	-	-	-	-	-
PST877_01410	-	-	-	-	-	-	-	-	-	-
PST877_17527	-	-	-	-	-	-	-	-	-	-
PST877_08311	-	-	-	-	-	-	-	-	-	-
PST877_11203	-	-	-	-	-	-	-	-	-	-
PST877_06455	0.1015	-	0.1015	-	0.1015	-	-	0.1015	-	-
PST877_12059	-	-	-	-	-	-	-	-	-	-
PST877_00288	-	-	-	-	-	-	-	-	-	-
PST877_01890	-	-	-	0	0	0	-	-	-	0
PST877_20517	-	-	-	-	-	-	-	-	-	-
PST877_02246	-	-	-	-	-	-	-	-	-	-
PST877_06167	-	-	-	-	-	-	-	-	-	-
PST877_00483	-	-	-	-	-	-	-	-	-	-
PST877_10551	-	-	-	-	-	-	-	-	-	-
PST877_02054	-	-	-	-	-	-	-	-	-	-
PST877_09119	-	-	-	0	0	0	-	-	-	0
PST877_18408	-	-	-	-	-	-	-	-	-	-
PST877_07102	-	-	-	-	-	-	-	-	-	-
PST877_05390	-	-	-	-	-	-	-	-	-	-
PST877_16615	-	-	-	-	-	-	-	-	-	-
PST877_17747	-	-	-	-	-	-	-	-	-	-
PST877_15407	-	-	-	-	-	-	-	-	-	-
PST877_01591	-	-	-	-	-	-	-	-	-	-
PST877_18061	-	-	-	-	-	-	-	-	-	-
PST877_11043	-	-	-	-	-	-	-	-	-	-
PST877_10779	-	-	-	-	-	-	-	-	-	-
PST877_03368	-	-	-	-	-	-	-	-	-	-
PST877_15953	-	-	-	-	-	-	-	-	-	-
PST877_10947	-	-	-	-	-	-	-	-	-	-
PST877_18952	-	-	-	-	-	-	-	-	-	-
PST877_18484	-	-	-	-	-	-	-	-	-	-
PST877_19214	-	-	-	-	-	-	-	-	-	-
PST877_08541	-	-	-	-	-	-	-	-	-	-
PST877_16949	-	-	-	-	-	-	-	-	-	-
PST877_01467	-	-	-	-	-	-	-	-	-	-
PST877_16513	-	-	-	-	-	-	-	-	-	-
PST877_06433	-	-	-	-	-	-	-	-	-	-
PST877_06569	-	-	-	-	-	-	-	-	-	-
PST877_06549	-	-	-	-	-	-	-	-	-	-
PST877_14544	-	-	-	-	-	-	-	-	-	-
PST877_06155	-	-	-	-	-	-	-	-	-	-
PST877_16553	-	-	-	-	-	-	-	-	-	-
PST877_16323	-	-	-	-	-	-	-	-	-	-
PST877_13152	-	-	-	-	-	-	-	-	-	-
PST877_09384	-	-	-	-	-	-	-	-	-	-
PST877_14687	-	-	-	-	-	-	-	-	-	-
PST877_18390	-	-	-	-	-	-	-	-	-	-
PST877_18748	-	-	-	-	-	-	-	-	-	-
PST877_16862	-	-	-	-	-	-	-	-	-	-
PST877_18853	-	-	-	-	-	-	-	-	-	-
PST877_07718	-	-	-	-	-	-	-	-	-	-
PST877_03155	-	-	-	-	-	-	-	-	-	-
PST877_19605	-	-	-	0.4085	0.4085	0.4085	-	-	-	0.4085
PST877_16580	-	-	-	-	-	-	-	-	-	-
PST877_11610	-	-	-	-	-	-	-	-	-	-
PST877_18156	-	-	-	-	-	-	-	-	-	-
PST877_14370	0.0905	-	0.0905	0	0.5618	0	-	0.0905	-	0
PST877_06466	-	-	-	-	-	-	-	-	-	-
PST877_19509	-	-	-	-	-	-	-	-	-	-
PST877_17993	-	-	-	-	-	-	-	-	-	-
PST877_06002	-	-	-	-	-	-	-	-	-	-
PST877_02852	-	-	-	-	-	-	-	-	-	-
PST877_12508	-	-	-	-	-	-	-	-	-	-
PST877_10474	-	-	-	-	-	-	-	-	-	-
PST877_11635	-	-	-	-	-	-	-	-	-	-
PST877_16354	-	-	-	-	-	-	-	-	-	-
PST877_10889	-	-	-	-	-	-	-	-	-	-
PST877_14725	-	-	-	-	-	-	-	-	-	-
PST877_16296	0	-	0	0	-	0	-	0	-	0
PST877_06958	-	-	-	-	-	-	-	-	-	-
PST877_09772	0.18	-	0.18	-	0.18	-	-	0.18	-	-
PST877_10493	-	-	-	-	-	-	-	-	-	-
PST877_02085	-	-	-	-	-	-	-	-	-	-
PST877_14607	-	-	-	-	-	-	-	-	-	-
PST877_19611	-	-	-	0.4054	0.4054	0.4054	-	-	-	0.4054
PST877_03235	-	-	-	-	-	-	-	-	-	-
PST877_19141	-	-	-	-	-	-	-	-	-	-
PST877_14266	-	-	-	-	-	-	-	-	-	-
PST877_09712	-	-	-	-	-	-	-	-	-	-
PST877_04371	0	-	0	0	-	0	-	0	-	0
PST877_11509	-	-	-	-	-	-	-	-	-	-
PST877_00408	-	-	-	-	-	-	-	-	-	-
PST877_03362	0	-	0	-	0	-	-	0	-	-
PST877_03836	-	-	-	-	-	-	-	-	-	-
PST877_01921	-	-	-	-	-	-	-	-	-	-
PST877_02533	0	-	0	0	-	0	-	0	-	0
PST877_17456	-	-	-	-	-	-	-	-	-	-
PST877_00642	-	-	-	-	-	-	-	-	-	-
PST877_18243	-	-	-	-	-	-	-	-	-	-
PST877_05410	-	-	-	-	-	-	-	-	-	-
PST877_02495	-	-	-	-	-	-	-	-	-	-
PST877_08372	-	-	-	-	-	-	-	-	-	-
PST877_12736	-	-	-	-	-	-	-	-	-	-
PST877_05136	-	-	-	-	-	-	-	-	-	-
PST877_17193	-	-	-	-	-	-	-	-	-	-
PST877_04100	-	-	-	-	-	-	-	-	-	-
PST877_14046	-	-	-	-	-	-	-	-	-	-
PST877_12881	-	-	-	-	-	-	-	-	-	-
PST877_18892	-	-	-	-	-	-	-	-	-	-
PST877_09414	-	-	-	-	-	-	-	-	-	-
PST877_18121	-	-	-	-	-	-	-	-	-	-
PST877_01210	-	-	-	-	-	-	-	-	-	-
PST877_15625	-	-	-	-	-	-	-	-	-	-
PST877_18140	-	-	-	-	-	-	-	-	-	-
PST877_06535	-	-	-	-	-	-	-	-	-	-
PST877_14082	-	-	-	-	-	-	-	-	-	-
PST877_11904	-	-	-	-	-	-	-	-	-	-
PST877_05739	-	-	-	-	-	-	-	-	-	-
PST877_02499	-	-	-	-	-	-	-	-	-	-
PST877_17110	-	-	-	-	-	-	-	-	-	-
PST877_07517	-	-	-	-	-	-	-	-	-	-
PST877_11783	-	-	-	-	-	-	-	-	-	-
PST877_02260	-	-	-	-	-	-	-	-	-	-
PST877_04695	-	-	-	-	-	-	-	-	-	-
PST877_01631	-	-	-	-	-	-	-	-	-	-
PST877_20293	-	-	-	-	-	-	-	-	-	-
PST877_03158	-	-	-	-	-	-	-	-	-	-
PST877_16697	-	-	-	-	-	-	-	-	-	-
PST877_12355	-	-	-	-	-	-	-	-	-	-
PST877_17843	-	-	-	-	-	-	-	-	-	-
PST877_06237	0	-	0	0	-	0	-	0	-	0
PST877_02856	-	-	-	-	-	-	-	-	-	-
PST877_00477	-	-	-	-	-	-	-	-	-	-
PST877_06470	-	-	-	0	0	0	-	-	-	0
PST877_17057	-	-	-	-	-	-	-	-	-	-
PST877_11645	-	-	-	-	-	-	-	-	-	-
PST877_10899	-	-	-	-	-	-	-	-	-	-
PST877_19444	-	-	-	-	-	-	-	-	-	-
PST877_16154	-	-	-	-	-	-	-	-	-	-
PST877_15874	-	-	-	-	-	-	-	-	-	-
PST877_10110	-	-	-	-	-	-	-	-	-	-
PST877_02712	-	-	-	-	-	-	-	-	-	-
PST877_01681	-	-	-	-	-	-	-	-	-	-
PST877_10064	-	-	-	-	-	-	-	-	-	-
PST877_08440	-	-	-	0	0	0	-	-	-	0
PST877_05737	-	-	-	-	-	-	-	-	-	-
PST877_10539	-	-	-	-	-	-	-	-	-	-
PST877_09834	-	-	-	-	-	-	-	-	-	-
PST877_10785	-	-	-	-	-	-	-	-	-	-
PST877_19688	-	-	-	-	-	-	-	-	-	-
PST877_14102	-	-	-	-	-	-	-	-	-	-
PST877_10525	0	-	0	0	-	0	-	0	-	0
PST877_07661	-	-	-	-	-	-	-	-	-	-
PST877_14612	0	-	0	0	-	0	-	0	-	0
PST877_07086	-	-	-	-	-	-	-	-	-	-
PST877_05193	-	-	-	-	-	-	-	-	-	-
PST877_03320	-	-	-	-	-	-	-	-	-	-
PST877_05514	-	-	-	-	-	-	-	-	-	-
PST877_09265	-	-	-	-	-	-	-	-	-	-
PST877_18054	-	-	-	0	0	0	-	-	-	0
PST877_05180	-	-	-	-	-	-	-	-	-	-
PST877_10670	-	-	-	-	-	-	-	-	-	-
PST877_20375	-	-	-	-	-	-	-	-	-	-
PST877_20239	-	-	-	-	-	-	-	-	-	-
PST877_13814	-	-	-	-	-	-	-	-	-	-
PST877_06424	-	-	-	-	-	-	-	-	-	-
PST877_06152	-	-	-	-	-	-	-	-	-	-
PST877_07314	-	-	-	0	0	0	-	-	-	0
PST877_13210	-	-	-	-	-	-	-	-	-	-
PST877_08088	-	-	-	-	-	-	-	-	-	-
PST877_10282	-	-	-	-	-	-	-	-	-	-
PST877_00045	-	-	-	-	-	-	-	-	-	-
PST877_05495	-	-	-	-	-	-	-	-	-	-
PST877_09636	-	-	-	-	-	-	-	-	-	-
PST877_03758	-	-	-	-	-	-	-	-	-	-
PST877_03726	-	-	-	-	-	-	-	-	-	-
PST877_16208	-	-	-	-	-	-	-	-	-	-
PST877_11497	-	-	-	0.4223	0.4223	0.4223	-	-	-	0.4223
PST877_12962	-	-	-	-	-	-	-	-	-	-
PST877_05995	-	-	-	-	-	-	-	-	-	-
PST877_16719	-	-	-	-	-	-	-	-	-	-
PST877_09413	0	-	0	0	-	0	-	0	-	0
PST877_19848	-	-	-	-	-	-	-	-	-	-
PST877_01685	-	-	-	-	-	-	-	-	-	-
PST877_01601	0.4043	-	0.4043	0.405	0	0.405	-	0.4043	-	0.405
PST877_14799	-	-	-	-	-	-	-	-	-	-
PST877_11495	-	-	-	-	-	-	-	-	-	-
PST877_16380	-	-	-	-	-	-	-	-	-	-
PST877_15031	-	-	-	-	-	-	-	-	-	-
PST877_12429	-	-	-	-	-	-	-	-	-	-
PST877_08346	-	-	-	-	-	-	-	-	-	-
PST877_05440	-	-	-	-	-	-	-	-	-	-
PST877_02777	-	-	-	-	-	-	-	-	-	-
PST877_10763	-	-	-	0	0	0	-	-	-	0
PST877_06402	-	-	-	-	-	-	-	-	-	-
PST877_15014	0	-	0	0	-	0	-	0	-	0
PST877_12811	-	-	-	0	0	0	-	-	-	0
PST877_13377	-	-	-	-	-	-	-	-	-	-
PST877_01490	-	-	-	-	-	-	-	-	-	-
PST877_10248	-	-	-	-	-	-	-	-	-	-
PST877_04312	-	-	-	-	-	-	-	-	-	-
PST877_05275	-	-	-	-	-	-	-	-	-	-
PST877_04829	-	-	-	-	-	-	-	-	-	-
PST877_02526	-	-	-	-	-	-	-	-	-	-
PST877_14451	-	-	-	-	-	-	-	-	-	-
PST877_09556	-	-	-	0.2376	0.2376	0.2376	-	-	-	0.2376
PST877_17061	-	-	-	-	-	-	-	-	-	-
PST877_13740	-	-	-	-	-	-	-	-	-	-
PST877_12201	-	-	-	-	-	-	-	-	-	-
PST877_05851	-	-	-	-	-	-	-	-	-	-
PST877_11147	-	-	-	-	-	-	-	-	-	-
PST877_07103	-	-	-	-	-	-	-	-	-	-
PST877_15460	-	-	-	-	-	-	-	-	-	-
PST877_11567	-	-	-	-	-	-	-	-	-	-
PST877_05752	-	-	-	-	-	-	-	-	-	-
PST877_10684	-	-	-	-	-	-	-	-	-	-
PST877_06978	-	-	-	-	-	-	-	-	-	-
PST877_16690	-	-	-	-	-	-	-	-	-	-
PST877_04773	-	-	-	-	-	-	-	-	-	-
PST877_13195	-	-	-	-	-	-	-	-	-	-
PST877_14071	-	-	-	-	-	-	-	-	-	-
PST877_14588	-	-	-	-	-	-	-	-	-	-
PST877_10312	-	-	-	-	-	-	-	-	-	-
PST877_17480	-	-	-	-	-	-	-	-	-	-
PST877_12927	-	-	-	-	-	-	-	-	-	-
PST877_06953	-	-	-	-	-	-	-	-	-	-
PST877_13936	-	-	-	-	-	-	-	-	-	-
PST877_11511	-	-	-	-	-	-	-	-	-	-
PST877_08647	-	-	-	-	-	-	-	-	-	-
PST877_06870	-	-	-	-	-	-	-	-	-	-
PST877_20654	-	-	-	-	-	-	-	-	-	-
PST877_03193	-	-	-	-	-	-	-	-	-	-
PST877_18994	-	-	-	-	-	-	-	-	-	-
PST877_07147	-	-	-	-	-	-	-	-	-	-
PST877_00069	-	-	-	-	-	-	-	-	-	-
PST877_12890	-	-	-	-	-	-	-	-	-	-
PST877_11574	-	-	-	-	-	-	-	-	-	-
PST877_11071	-	-	-	-	-	-	-	-	-	-
PST877_14148	-	-	-	-	-	-	-	-	-	-
PST877_09086	-	-	-	-	-	-	-	-	-	-
PST877_07669	-	-	-	-	-	-	-	-	-	-
PST877_07306	-	-	-	-	-	-	-	-	-	-
PST877_17056	-	-	-	-	-	-	-	-	-	-
PST877_13793	0	-	0	0	0	0	-	0	-	0
PST877_19743	-	-	-	-	-	-	-	-	-	-
PST877_06883	-	-	-	-	-	-	-	-	-	-
PST877_11208	-	-	-	-	-	-	-	-	-	-
PST877_05914	-	-	-	-	-	-	-	-	-	-
PST877_02707	-	-	-	-	-	-	-	-	-	-
PST877_00659	0	-	0	0	0	0	-	0	-	0
PST877_05778	-	-	-	-	-	-	-	-	-	-
PST877_13810	-	-	-	-	-	-	-	-	-	-
PST877_13066	-	-	-	-	-	-	-	-	-	-
PST877_17662	-	-	-	-	-	-	-	-	-	-
PST877_18523	-	-	-	-	-	-	-	-	-	-
PST877_18942	-	-	-	-	-	-	-	-	-	-
PST877_11521	-	-	-	-	-	-	-	-	-	-
PST877_11227	-	-	-	-	-	-	-	-	-	-
PST877_13455	-	-	-	-	-	-	-	-	-	-
PST877_06527	0	-	0	0	-	0	-	0	-	0
PST877_04153	-	-	-	-	-	-	-	-	-	-
PST877_11492	-	-	-	-	-	-	-	-	-	-
PST877_18977	-	-	-	-	-	-	-	-	-	-
PST877_12880	-	-	-	-	-	-	-	-	-	-
PST877_14127	-	-	-	-	-	-	-	-	-	-
PST877_07758	-	-	-	-	-	-	-	-	-	-
PST877_20450	-	-	-	-	-	-	-	-	-	-
PST877_12688	-	-	-	-	-	-	-	-	-	-
PST877_02404	-	-	-	-	-	-	-	-	-	-
PST877_19633	-	-	-	-	-	-	-	-	-	-
PST877_09937	-	-	-	-	-	-	-	-	-	-
PST877_13547	-	-	-	-	-	-	-	-	-	-
PST877_03163	-	-	-	-	-	-	-	-	-	-
PST877_19768	-	-	-	-	-	-	-	-	-	-
PST877_02341	-	-	-	-	-	-	-	-	-	-
PST877_11657	-	-	-	-	-	-	-	-	-	-
PST877_01003	-	-	-	-	-	-	-	-	-	-
PST877_01476	-	-	-	-	-	-	-	-	-	-
PST877_18702	-	-	-	-	-	-	-	-	-	-
PST877_15397	-	-	-	-	-	-	-	-	-	-
PST877_12806	-	-	-	-	-	-	-	-	-	-
PST877_03084	-	-	-	-	-	-	-	-	-	-
PST877_01428	-	-	-	-	-	-	-	-	-	-
PST877_08513	-	-	-	-	-	-	-	-	-	-
PST877_19081	-	-	-	-	-	-	-	-	-	-
PST877_14384	-	-	-	-	-	-	-	-	-	-
PST877_04319	-	-	-	-	-	-	-	-	-	-
PST877_00332	-	-	-	-	-	-	-	-	-	-
PST877_14062	-	-	-	-	-	-	-	-	-	-
PST877_10788	-	-	-	0	0	0	-	-	-	0
PST877_03953	-	-	-	-	-	-	-	-	-	-
PST877_17485	-	-	-	1.1846	0.5908	1.1846	-	-	-	1.1846
PST877_18195	-	-	-	-	-	-	-	-	-	-
PST877_18973	-	-	-	-	-	-	-	-	-	-
PST877_19761	-	-	-	-	-	-	-	-	-	-
PST877_10182	-	-	-	-	-	-	-	-	-	-
PST877_07069	-	-	-	-	-	-	-	-	-	-
PST877_00881	-	-	-	-	-	-	-	-	-	-
PST877_04755	-	-	-	-	-	-	-	-	-	-
PST877_11499	-	-	-	-	-	-	-	-	-	-
PST877_17380	0	-	0	-	0	-	-	0	-	-
PST877_20108	-	-	-	-	-	-	-	-	-	-
PST877_11114	-	-	-	-	-	-	-	-	-	-
PST877_20046	-	-	-	-	-	-	-	-	-	-
PST877_08743	-	-	-	-	-	-	-	-	-	-
PST877_13379	-	-	-	-	-	-	-	-	-	-
PST877_04499	-	-	-	-	-	-	-	-	-	-
PST877_06603	-	-	-	-	-	-	-	-	-	-
PST877_07921	0	-	0	0	-	0	-	0	-	0
PST877_00658	-	-	-	-	-	-	-	-	-	-
PST877_01355	-	-	-	-	-	-	-	-	-	-
PST877_04421	-	-	-	-	-	-	-	-	-	-
PST877_03593	-	-	-	-	-	-	-	-	-	-
PST877_11850	-	-	-	-	-	-	-	-	-	-
PST877_01769	-	-	-	-	-	-	-	-	-	-
PST877_02976	-	-	-	-	-	-	-	-	-	-
PST877_19340	-	-	-	-	-	-	-	-	-	-
PST877_18058	-	-	-	-	-	-	-	-	-	-
PST877_01916	-	-	-	-	-	-	-	-	-	-
PST877_00607	-	-	-	-	-	-	-	-	-	-
PST877_20208	-	-	-	-	-	-	-	-	-	-
PST877_20498	-	-	-	-	-	-	-	-	-	-
PST877_11093	-	-	-	-	-	-	-	-	-	-
PST877_02942	-	-	-	-	-	-	-	-	-	-
PST877_08818	0.1908	-	0.1908	-	0.1908	-	-	0.1908	-	-
PST877_14092	-	-	-	-	-	-	-	-	-	-
PST877_04785	-	-	-	-	-	-	-	-	-	-
PST877_11486	-	-	-	-	-	-	-	-	-	-
PST877_08552	-	-	-	-	-	-	-	-	-	-
PST877_15918	-	-	-	-	-	-	-	-	-	-
PST877_05364	-	-	-	0	0	0	-	-	-	0
PST877_10250	-	-	-	-	-	-	-	-	-	-
PST877_15817	-	-	-	-	-	-	-	-	-	-
PST877_17933	-	-	-	-	-	-	-	-	-	-
PST877_03457	-	-	-	-	-	-	-	-	-	-
PST877_12125	-	-	-	-	-	-	-	-	-	-
PST877_16136	-	-	-	-	-	-	-	-	-	-
PST877_18110	-	-	-	-	-	-	-	-	-	-
PST877_10520	-	-	-	-	-	-	-	-	-	-
PST877_09134	-	-	-	-	-	-	-	-	-	-
PST877_08791	-	-	-	-	-	-	-	-	-	-
PST877_02542	-	-	-	-	-	-	-	-	-	-
PST877_09364	-	-	-	-	-	-	-	-	-	-
PST877_00438	-	-	-	-	-	-	-	-	-	-
PST877_07499	-	-	-	-	-	-	-	-	-	-
PST877_02418	-	-	-	-	-	-	-	-	-	-
PST877_14478	-	-	-	-	-	-	-	-	-	-
PST877_15899	-	-	-	-	-	-	-	-	-	-
PST877_19968	-	-	-	-	-	-	-	-	-	-
PST877_04992	-	-	-	-	-	-	-	-	-	-
PST877_04703	-	-	-	-	-	-	-	-	-	-
PST877_13788	-	-	-	-	-	-	-	-	-	-
PST877_04480	-	-	-	-	-	-	-	-	-	-
PST877_12826	-	-	-	-	-	-	-	-	-	-
PST877_12303	-	-	-	-	-	-	-	-	-	-
PST877_07786	-	-	-	-	-	-	-	-	-	-
PST877_07046	-	-	-	-	-	-	-	-	-	-
PST877_00878	-	-	-	-	-	-	-	-	-	-
PST877_05095	-	-	-	-	-	-	-	-	-	-
PST877_10907	-	-	-	-	-	-	-	-	-	-
PST877_19920	-	-	-	-	-	-	-	-	-	-
PST877_06753	-	-	-	-	-	-	-	-	-	-
PST877_03947	-	-	-	-	-	-	-	-	-	-
PST877_14638	-	-	-	0.4079	0.4079	0.4079	-	-	-	0.4079
PST877_00126	-	-	-	-	-	-	-	-	-	-
PST877_17649	-	-	-	-	-	-	-	-	-	-
PST877_16288	-	-	-	-	-	-	-	-	-	-
PST877_13896	-	-	-	-	-	-	-	-	-	-
PST877_11459	-	-	-	-	-	-	-	-	-	-
PST877_20048	-	-	-	-	-	-	-	-	-	-
PST877_00811	-	-	-	-	-	-	-	-	-	-
PST877_11832	-	-	-	-	-	-	-	-	-	-
PST877_08542	-	-	-	-	-	-	-	-	-	-
PST877_17999	-	-	-	-	-	-	-	-	-	-
PST877_15694	-	-	-	-	-	-	-	-	-	-
PST877_13267	-	-	-	-	-	-	-	-	-	-
PST877_10410	-	-	-	-	-	-	-	-	-	-
PST877_03220	-	-	-	-	-	-	-	-	-	-
PST877_01240	-	-	-	-	-	-	-	-	-	-
PST877_13224	-	-	-	-	-	-	-	-	-	-
PST877_00864	-	-	-	-	-	-	-	-	-	-
PST877_01411	0.2327	-	0.2327	-	0.2327	-	-	0.2327	-	-
PST877_09939	-	-	-	-	-	-	-	-	-	-
PST877_11926	-	-	-	-	-	-	-	-	-	-
PST877_01062	-	-	-	-	-	-	-	-	-	-
PST877_14420	-	-	-	-	-	-	-	-	-	-
PST877_01714	-	-	-	-	-	-	-	-	-	-
PST877_15161	-	-	-	-	-	-	-	-	-	-
[truncated: 18,320 more rows]

## Sheet: PST-0821
Gene ID	PST-21 vs. PST-0821	PST-130 vs. PST-0821	PST-130 vs. PST-21	PST-43 vs. PST-0821	PST-43 vs. PST-0821	PST-43 vs. PST-130	PST-877 vs. PST-0821	PST-877 vs. PST-21	PST-877 vs. PST-130	PST-877 vs. PST-43
PST0821_14313	-	-	-	-	-	-	-	-	-	-
PST0821_02367	-	-	-	-	-	-	-	-	-	-
PST0821_05401	-	-	-	-	-	-	-	-	-	-
PST0821_06222	-	-	-	-	-	-	-	-	-	-
PST0821_11071	-	-	-	-	-	-	-	-	-	-
PST0821_10689	-	-	-	-	-	-	-	-	-	-
PST0821_19109	-	-	-	-	-	-	-	-	-	-
PST0821_04643	-	-	-	-	-	-	-	-	-	-
PST0821_01883	-	-	-	-	-	-	-	-	-	-
PST0821_01063	-	-	-	-	-	-	-	-	-	-
PST0821_02412	-	0	0	-	-	0	-	-	0	-
PST0821_12055	-	-	-	-	-	-	-	-	-	-
PST0821_09599	-	0	0	-	-	0	-	-	0	-
PST0821_00677	-	-	-	-	-	-	-	-	-	-
PST0821_10175	-	-	-	-	-	-	-	-	-	-
PST0821_03618	-	-	-	-	-	-	-	-	-	-
PST0821_10608	-	-	-	-	-	-	-	-	-	-
PST0821_02264	-	-	-	-	-	-	-	-	-	-
PST0821_16460	-	-	-	-	-	-	-	-	-	-
PST0821_14621	-	-	-	-	-	-	-	-	-	-
PST0821_00252	-	-	-	-	-	-	-	-	-	-
PST0821_14762	-	-	-	-	-	-	-	-	-	-
PST0821_08064	-	-	-	-	-	-	-	-	-	-
PST0821_02947	-	-	-	-	-	-	-	-	-	-
PST0821_20612	-	-	-	-	-	-	-	-	-	-
PST0821_17037	0.37	0.7447	0.3704	-	0.37	0.7447	-	0.37	0.7447	-
PST0821_00518	-	-	-	-	-	-	-	-	-	-
PST0821_16156	-	-	-	-	-	-	-	-	-	-
PST0821_17154	-	-	-	-	-	-	-	-	-	-
PST0821_00761	-	-	-	-	-	-	-	-	-	-
PST0821_12938	-	-	-	-	-	-	-	-	-	-
PST0821_20022	-	-	-	-	-	-	-	-	-	-
PST0821_14167	-	-	-	-	-	-	-	-	-	-
PST0821_02648	-	-	-	-	-	-	-	-	-	-
PST0821_15224	-	-	-	-	-	-	-	-	-	-
PST0821_03634	-	-	-	-	-	-	-	-	-	-
PST0821_12872	-	-	-	-	-	-	-	-	-	-
PST0821_19912	-	-	-	-	-	-	-	-	-	-
PST0821_17606	-	-	-	-	-	-	-	-	-	-
PST0821_19310	-	-	-	-	-	-	-	-	-	-
PST0821_07341	-	-	-	-	-	-	-	-	-	-
PST0821_17722	-	-	-	-	-	-	-	-	-	-
PST0821_10752	-	-	-	-	-	-	-	-	-	-
PST0821_10070	-	-	-	-	-	-	-	-	-	-
PST0821_00832	-	-	-	-	-	-	-	-	-	-
PST0821_16368	-	-	-	-	-	-	-	-	-	-
PST0821_01447	-	-	-	-	-	-	-	-	-	-
PST0821_07886	-	-	-	-	-	-	-	-	-	-
PST0821_14698	-	-	-	-	-	-	-	-	-	-
PST0821_15703	-	-	-	-	-	-	-	-	-	-
PST0821_14748	-	-	-	-	-	-	-	-	-	-
PST0821_15683	-	-	-	-	-	-	-	-	-	-
PST0821_08237	-	-	-	-	-	-	-	-	-	-
PST0821_07716	-	-	-	-	-	-	-	-	-	-
PST0821_11315	-	-	-	-	-	-	-	-	-	-
PST0821_11273	-	-	-	-	-	-	-	-	-	-
PST0821_08318	-	-	-	-	-	-	-	-	-	-
PST0821_04106	-	0	0	-	-	0	-	-	0	-
PST0821_19652	-	-	-	-	-	-	-	-	-	-
PST0821_15036	-	-	-	-	-	-	-	-	-	-
PST0821_13548	-	-	-	-	-	-	-	-	-	-
PST0821_12996	-	-	-	-	-	-	-	-	-	-
PST0821_03956	-	-	-	-	-	-	-	-	-	-
PST0821_19835	0	0	-	-	0	0	-	0	0	-
PST0821_14808	-	-	-	-	-	-	-	-	-	-
PST0821_06518	-	-	-	-	-	-	-	-	-	-
PST0821_14693	-	-	-	-	-	-	-	-	-	-
PST0821_04680	-	-	-	-	-	-	-	-	-	-
PST0821_18552	-	-	-	-	-	-	-	-	-	-
PST0821_15393	-	-	-	-	-	-	-	-	-	-
PST0821_09086	0	-	0	-	0	-	-	0	-	-
PST0821_04846	-	-	-	-	-	-	-	-	-	-
PST0821_15869	-	-	-	-	-	-	-	-	-	-
PST0821_05275	-	-	-	-	-	-	-	-	-	-
PST0821_04609	-	-	-	-	-	-	-	-	-	-
PST0821_06006	-	-	-	-	-	-	-	-	-	-
PST0821_02403	-	-	-	-	-	-	-	-	-	-
PST0821_07725	-	-	-	-	-	-	-	-	-	-
PST0821_18873	-	-	-	-	-	-	-	-	-	-
PST0821_07654	-	-	-	-	-	-	-	-	-	-
PST0821_03732	-	-	-	-	-	-	-	-	-	-
PST0821_18966	-	-	-	-	-	-	-	-	-	-
PST0821_08667	-	-	-	-	-	-	-	-	-	-
PST0821_02522	-	-	-	-	-	-	-	-	-	-
PST0821_18019	-	0.8257	0.4122	-	-	0.8257	-	-	0.8257	-
PST0821_06948	-	-	-	-	-	-	-	-	-	-
PST0821_04567	-	-	-	-	-	-	-	-	-	-
PST0821_18290	-	-	-	-	-	-	-	-	-	-
PST0821_11215	-	-	-	-	-	-	-	-	-	-
PST0821_14381	-	-	-	-	-	-	-	-	-	-
PST0821_06931	-	-	-	-	-	-	-	-	-	-
PST0821_02377	0.1297	0.403	0.4018	-	0.1297	0.403	-	0.1297	0.403	-
PST0821_05642	-	-	-	-	-	-	-	-	-	-
PST0821_12265	-	-	-	-	-	-	-	-	-	-
PST0821_04501	-	-	-	-	-	-	-	-	-	-
PST0821_05843	-	-	-	-	-	-	-	-	-	-
PST0821_14733	-	-	-	-	-	-	-	-	-	-
PST0821_00126	-	-	-	-	-	-	-	-	-	-
PST0821_16984	-	-	-	-	-	-	-	-	-	-
PST0821_00894	-	-	-	-	-	-	-	-	-	-
PST0821_12832	-	-	-	-	-	-	-	-	-	-
PST0821_20124	-	-	-	-	-	-	-	-	-	-
PST0821_14823	-	-	-	-	-	-	-	-	-	-
PST0821_03239	-	-	-	-	-	-	-	-	-	-
PST0821_03313	-	-	-	-	-	-	-	-	-	-
PST0821_20068	-	-	-	-	-	-	-	-	-	-
PST0821_16221	-	-	-	-	-	-	-	-	-	-
PST0821_14455	-	-	-	-	-	-	-	-	-	-
PST0821_14469	-	-	-	-	-	-	-	-	-	-
PST0821_18474	-	-	-	-	-	-	-	-	-	-
PST0821_01920	-	-	-	-	-	-	-	-	-	-
PST0821_06524	-	-	-	-	-	-	-	-	-	-
PST0821_14095	-	-	-	-	-	-	-	-	-	-
PST0821_19204	-	-	-	-	-	-	-	-	-	-
PST0821_14500	-	-	-	-	-	-	-	-	-	-
PST0821_05256	-	-	-	-	-	-	-	-	-	-
PST0821_00347	-	-	-	-	-	-	-	-	-	-
PST0821_03989	-	-	-	-	-	-	-	-	-	-
PST0821_17884	-	-	-	-	-	-	-	-	-	-
PST0821_19965	-	-	-	-	-	-	-	-	-	-
PST0821_19591	-	-	-	-	-	-	-	-	-	-
PST0821_13509	-	-	-	-	-	-	-	-	-	-
PST0821_15640	-	-	-	-	-	-	-	-	-	-
PST0821_13583	-	-	-	-	-	-	-	-	-	-
PST0821_10105	-	-	-	-	-	-	-	-	-	-
PST0821_07344	-	-	-	-	-	-	-	-	-	-
PST0821_00155	0	0	-	-	0	0	-	0	0	-
PST0821_09965	-	-	-	-	-	-	-	-	-	-
PST0821_14127	-	-	-	-	-	-	-	-	-	-
PST0821_03724	-	-	-	-	-	-	-	-	-	-
PST0821_10685	-	-	-	-	-	-	-	-	-	-
PST0821_08261	-	-	-	-	-	-	-	-	-	-
PST0821_04885	-	0.4192	0.4192	-	-	0.4192	-	-	0.4192	-
PST0821_05897	-	-	-	-	-	-	-	-	-	-
PST0821_01416	-	-	-	-	-	-	-	-	-	-
PST0821_08571	-	-	-	-	-	-	-	-	-	-
PST0821_13825	0	0	-	-	0	0	-	0	0	-
PST0821_05645	-	-	-	-	-	-	-	-	-	-
PST0821_12856	-	-	-	-	-	-	-	-	-	-
PST0821_06625	-	-	-	-	-	-	-	-	-	-
PST0821_01116	-	-	-	-	-	-	-	-	-	-
PST0821_06937	-	-	-	-	-	-	-	-	-	-
PST0821_05837	-	0	0	-	-	0	-	-	0	-
PST0821_05571	-	-	-	-	-	-	-	-	-	-
PST0821_05493	-	-	-	-	-	-	-	-	-	-
PST0821_17564	-	-	-	-	-	-	-	-	-	-
PST0821_18320	-	-	-	-	-	-	-	-	-	-
PST0821_14014	-	-	-	-	-	-	-	-	-	-
PST0821_07326	0	0	0	-	0	0	-	0	0	-
PST0821_05610	-	-	-	-	-	-	-	-	-	-
PST0821_06721	-	-	-	-	-	-	-	-	-	-
PST0821_19450	-	-	-	-	-	-	-	-	-	-
PST0821_19043	-	-	-	-	-	-	-	-	-	-
PST0821_16282	0	0	-	-	0	0	-	0	0	-
PST0821_14417	-	-	-	-	-	-	-	-	-	-
PST0821_18270	-	-	-	-	-	-	-	-	-	-
PST0821_09104	-	-	-	-	-	-	-	-	-	-
PST0821_06805	-	-	-	-	-	-	-	-	-	-
PST0821_02826	-	-	-	-	-	-	-	-	-	-
PST0821_12659	-	-	-	-	-	-	-	-	-	-
PST0821_11833	-	-	-	-	-	-	-	-	-	-
PST0821_15656	-	-	-	-	-	-	-	-	-	-
PST0821_07987	-	-	-	-	-	-	-	-	-	-
PST0821_09329	-	-	-	-	-	-	-	-	-	-
PST0821_19988	0	-	0	-	0	-	-	0	-	-
PST0821_19467	-	-	-	-	-	-	-	-	-	-
PST0821_05107	0	-	0	-	0	-	-	0	-	-
PST0821_17244	-	-	-	-	-	-	-	-	-	-
PST0821_16430	-	-	-	-	-	-	-	-	-	-
PST0821_18361	-	-	-	-	-	-	-	-	-	-
PST0821_08007	-	-	-	-	-	-	-	-	-	-
PST0821_07969	-	-	-	-	-	-	-	-	-	-
PST0821_01932	-	-	-	-	-	-	-	-	-	-
PST0821_05813	-	-	-	-	-	-	-	-	-	-
PST0821_18500	-	-	-	-	-	-	-	-	-	-
PST0821_00181	-	-	-	-	-	-	-	-	-	-
PST0821_18434	-	-	-	-	-	-	-	-	-	-
PST0821_15782	-	-	-	-	-	-	-	-	-	-
PST0821_01976	-	-	-	-	-	-	-	-	-	-
PST0821_12922	-	-	-	-	-	-	-	-	-	-
PST0821_14851	-	-	-	-	-	-	-	-	-	-
PST0821_14788	-	-	-	-	-	-	-	-	-	-
PST0821_10929	-	-	-	-	-	-	-	-	-	-
PST0821_18682	-	-	-	-	-	-	-	-	-	-
PST0821_19252	-	-	-	-	-	-	-	-	-	-
PST0821_13138	-	-	-	-	-	-	-	-	-	-
PST0821_07352	-	-	-	-	-	-	-	-	-	-
PST0821_18248	-	-	-	-	-	-	-	-	-	-
PST0821_16749	-	1.213	1.213	-	-	1.213	-	-	1.213	-
PST0821_18330	-	-	-	-	-	-	-	-	-	-
PST0821_01303	-	-	-	-	-	-	-	-	-	-
PST0821_16339	-	-	-	-	-	-	-	-	-	-
PST0821_08155	-	-	-	-	-	-	-	-	-	-
PST0821_13512	-	-	-	-	-	-	-	-	-	-
PST0821_13256	-	-	-	-	-	-	-	-	-	-
PST0821_19249	-	-	-	-	-	-	-	-	-	-
PST0821_17712	-	-	-	-	-	-	-	-	-	-
PST0821_16471	-	-	-	-	-	-	-	-	-	-
PST0821_01511	-	-	-	-	-	-	-	-	-	-
PST0821_14444	-	-	-	-	-	-	-	-	-	-
PST0821_16791	-	-	-	-	-	-	-	-	-	-
PST0821_11709	-	-	-	-	-	-	-	-	-	-
PST0821_07757	-	-	-	-	-	-	-	-	-	-
PST0821_15728	-	-	-	-	-	-	-	-	-	-
PST0821_13877	-	-	-	-	-	-	-	-	-	-
PST0821_02907	-	-	-	-	-	-	-	-	-	-
PST0821_05010	-	-	-	-	-	-	-	-	-	-
PST0821_01352	-	-	-	-	-	-	-	-	-	-
PST0821_16535	-	-	-	-	-	-	-	-	-	-
PST0821_14720	-	-	-	-	-	-	-	-	-	-
PST0821_17258	-	-	-	-	-	-	-	-	-	-
PST0821_03612	-	-	-	-	-	-	-	-	-	-
PST0821_05406	-	-	-	-	-	-	-	-	-	-
PST0821_08569	-	-	-	-	-	-	-	-	-	-
PST0821_20496	-	-	-	-	-	-	-	-	-	-
PST0821_13014	-	-	-	-	-	-	-	-	-	-
PST0821_17748	-	-	-	-	-	-	-	-	-	-
PST0821_16395	-	0	0	-	-	0	-	-	0	-
PST0821_20787	-	-	-	-	-	-	-	-	-	-
PST0821_02243	-	-	-	-	-	-	-	-	-	-
PST0821_00823	-	-	-	-	-	-	-	-	-	-
PST0821_01183	-	-	-	-	-	-	-	-	-	-
PST0821_07748	-	-	-	-	-	-	-	-	-	-
PST0821_14252	-	-	-	-	-	-	-	-	-	-
PST0821_20251	-	-	-	-	-	-	-	-	-	-
PST0821_19374	-	-	-	-	-	-	-	-	-	-
PST0821_09995	-	-	-	-	-	-	-	-	-	-
PST0821_07946	-	-	-	-	-	-	-	-	-	-
PST0821_08416	-	-	-	-	-	-	-	-	-	-
PST0821_19662	-	-	-	-	-	-	-	-	-	-
PST0821_03977	-	-	-	-	-	-	-	-	-	-
PST0821_19993	-	-	-	-	-	-	-	-	-	-
PST0821_15739	-	-	-	-	-	-	-	-	-	-
PST0821_12709	-	-	-	-	-	-	-	-	-	-
PST0821_01875	-	-	-	-	-	-	-	-	-	-
PST0821_17220	-	-	-	-	-	-	-	-	-	-
PST0821_20503	0	-	0	-	0	-	0	0	0	0
PST0821_10490	-	-	-	-	-	-	-	-	-	-
PST0821_07234	-	-	-	-	-	-	-	-	-	-
PST0821_09885	-	-	-	-	-	-	-	-	-	-
PST0821_02045	-	-	-	-	-	-	-	-	-	-
PST0821_12924	-	-	-	-	-	-	-	-	-	-
PST0821_19565	-	-	-	-	-	-	-	-	-	-
PST0821_15029	0	-	0	-	0	-	-	0	-	-
PST0821_03770	-	-	-	-	-	-	-	-	-	-
PST0821_01853	-	-	-	-	-	-	-	-	-	-
PST0821_08575	-	-	-	-	-	-	-	-	-	-
PST0821_06316	-	-	-	-	-	-	-	-	-	-
PST0821_04883	-	-	-	-	-	-	-	-	-	-
PST0821_12333	-	0.8137	0.8137	-	-	0.8137	-	-	0.8137	-
PST0821_16033	-	-	-	-	-	-	-	-	-	-
PST0821_12223	-	-	-	-	-	-	-	-	-	-
PST0821_19843	-	-	-	-	-	-	-	-	-	-
PST0821_12288	-	-	-	-	-	-	-	-	-	-
PST0821_07275	-	-	-	-	-	-	-	-	-	-
PST0821_02207	-	-	-	-	-	-	-	-	-	-
PST0821_18035	-	-	-	-	-	-	-	-	-	-
PST0821_10931	-	-	-	-	-	-	-	-	-	-
PST0821_05130	-	-	-	-	-	-	-	-	-	-
PST0821_15674	-	-	-	-	-	-	-	-	-	-
PST0821_14539	-	-	-	-	-	-	-	-	-	-
PST0821_07348	-	-	-	-	-	-	-	-	-	-
PST0821_01840	-	-	-	-	-	-	-	-	-	-
PST0821_09681	-	-	-	-	-	-	-	-	-	-
PST0821_20667	-	-	-	-	-	-	-	-	-	-
PST0821_03888	-	-	-	-	-	-	-	-	-	-
PST0821_15216	-	-	-	-	-	-	-	-	-	-
PST0821_13010	-	-	-	-	-	-	-	-	-	-
PST0821_18205	-	-	-	-	-	-	-	-	-	-
PST0821_14509	-	-	-	-	-	-	-	-	-	-
PST0821_08234	-	-	-	-	-	-	-	-	-	-
PST0821_05345	-	-	-	-	-	-	-	-	-	-
PST0821_02669	-	-	-	-	-	-	-	-	-	-
PST0821_08935	-	-	-	-	-	-	-	-	-	-
PST0821_06960	-	-	-	-	-	-	-	-	-	-
PST0821_00311	-	-	-	-	-	-	-	-	-	-
PST0821_20755	-	-	-	-	-	-	-	-	-	-
PST0821_17966	-	-	-	-	-	-	-	-	-	-
PST0821_12690	-	-	-	-	-	-	-	-	-	-
PST0821_02130	-	-	-	-	-	-	-	-	-	-
PST0821_18493	-	-	-	-	-	-	-	-	-	-
PST0821_02666	-	-	-	-	-	-	-	-	-	-
PST0821_09544	-	-	-	-	-	-	-	-	-	-
PST0821_07831	-	-	-	-	-	-	-	-	-	-
PST0821_10788	-	-	-	-	-	-	-	-	-	-
PST0821_13534	-	-	-	-	-	-	-	-	-	-
PST0821_09354	-	-	-	-	-	-	-	-	-	-
PST0821_15024	-	-	-	-	-	-	-	-	-	-
PST0821_18449	-	-	-	-	-	-	-	-	-	-
PST0821_12253	-	-	-	-	-	-	-	-	-	-
PST0821_05163	-	-	-	-	-	-	-	-	-	-
PST0821_03175	-	-	-	-	-	-	-	-	-	-
PST0821_18299	-	-	-	-	-	-	-	-	-	-
PST0821_18072	-	-	-	-	-	-	-	-	-	-
PST0821_09278	-	-	-	-	-	-	-	-	-	-
PST0821_11477	-	-	-	-	-	-	-	-	-	-
PST0821_07180	-	-	-	-	-	-	-	-	-	-
PST0821_16424	0	0	-	-	0	0	-	0	0	-
PST0821_12892	-	-	-	-	-	-	-	-	-	-
PST0821_20478	-	-	-	-	-	-	-	-	-	-
PST0821_20301	-	-	-	-	-	-	-	-	-	-
PST0821_16908	-	0	0	-	-	0	-	-	0	-
PST0821_20526	-	-	-	-	-	-	-	-	-	-
PST0821_20011	-	-	-	-	-	-	-	-	-	-
PST0821_20764	-	-	-	-	-	-	-	-	-	-
PST0821_10154	-	-	-	-	-	-	-	-	-	-
PST0821_17892	-	-	-	-	-	-	-	-	-	-
PST0821_03391	-	-	-	-	-	-	-	-	-	-
PST0821_08855	-	-	-	-	-	-	-	-	-	-
PST0821_07055	-	-	-	-	-	-	-	-	-	-
PST0821_14028	0	-	0.404	-	0	-	-	0	-	-
PST0821_19688	-	-	-	-	-	-	-	-	-	-
PST0821_07135	-	-	-	-	-	-	-	-	-	-
PST0821_00188	-	-	-	-	-	-	-	-	-	-
PST0821_08251	-	-	-	-	-	-	-	-	-	-
PST0821_18583	-	-	-	-	-	-	-	-	-	-
PST0821_07887	-	-	-	-	-	-	-	-	-	-
PST0821_13268	-	-	-	-	-	-	-	-	-	-
PST0821_02615	-	-	-	-	-	-	-	-	-	-
PST0821_03422	-	-	-	-	-	-	-	-	-	-
PST0821_13131	-	-	-	-	-	-	-	-	-	-
PST0821_01181	-	-	-	-	-	-	-	-	-	-
PST0821_08475	-	-	-	-	-	-	-	-	-	-
PST0821_05792	-	-	-	-	-	-	-	-	-	-
PST0821_12977	-	-	-	-	-	-	-	-	-	-
PST0821_08694	-	-	-	-	-	-	-	-	-	-
PST0821_10721	-	-	-	-	-	-	-	-	-	-
PST0821_17480	-	-	-	-	-	-	-	-	-	-
PST0821_18781	-	-	-	-	-	-	-	-	-	-
PST0821_17276	-	-	-	-	-	-	-	-	-	-
PST0821_12860	-	-	-	-	-	-	-	-	-	-
PST0821_09844	-	-	-	-	-	-	-	-	-	-
PST0821_18243	0.4188	-	0.4188	-	0.4188	-	-	0.4188	-	-
PST0821_19363	-	-	-	-	-	-	-	-	-	-
PST0821_06386	-	-	-	-	-	-	-	-	-	-
PST0821_02646	-	-	-	-	-	-	-	-	-	-
PST0821_00124	-	-	-	-	-	-	-	-	-	-
PST0821_12784	-	0.435	0.435	-	-	0.435	-	-	0.435	-
PST0821_01456	-	-	-	-	-	-	-	-	-	-
PST0821_10872	-	-	-	-	-	-	-	-	-	-
PST0821_16411	0	-	0	-	0	-	-	0	-	-
PST0821_16037	-	-	-	-	-	-	-	-	-	-
PST0821_19917	-	-	-	-	-	-	-	-	-	-
PST0821_19658	-	-	-	-	-	-	-	-	-	-
PST0821_10360	-	-	-	-	-	-	-	-	-	-
PST0821_19136	-	0.4004	0.4004	-	-	0.4004	-	-	0.4004	-
PST0821_07641	-	-	-	-	-	-	-	-	-	-
PST0821_12524	-	-	-	-	-	-	-	-	-	-
PST0821_15614	-	-	-	-	-	-	-	-	-	-
PST0821_04825	-	-	-	-	-	-	-	-	-	-
PST0821_15822	-	-	-	-	-	-	-	-	-	-
PST0821_08493	-	-	-	-	-	-	-	-	-	-
PST0821_05432	-	-	-	-	-	-	-	-	-	-
PST0821_18920	-	-	-	-	-	-	-	-	-	-
PST0821_16913	-	-	-	-	-	-	-	-	-	-
PST0821_05702	-	-	-	-	-	-	-	-	-	-
PST0821_13636	-	-	-	-	-	-	-	-	-	-
PST0821_11213	-	-	-	-	-	-	-	-	-	-
PST0821_16695	-	-	-	-	-	-	-	-	-	-
PST0821_15613	-	-	-	-	-	-	-	-	-	-
PST0821_10921	-	-	-	-	-	-	-	-	-	-
PST0821_16315	-	0	0	-	-	0	-	-	0	-
PST0821_11638	-	-	-	-	-	-	-	-	-	-
PST0821_00164	-	-	-	-	-	-	-	-	-	-
PST0821_07350	-	-	-	-	-	-	-	-	-	-
PST0821_12052	-	-	-	-	-	-	-	-	-	-
PST0821_13164	-	-	-	-	-	-	-	-	-	-
PST0821_16646	-	-	-	-	-	-	-	-	-	-
PST0821_01414	-	-	-	-	-	-	-	-	-	-
PST0821_02562	-	-	-	-	-	-	-	-	-	-
PST0821_12429	-	-	-	-	-	-	-	-	-	-
PST0821_19751	-	-	-	-	-	-	-	-	-	-
PST0821_12402	-	-	-	-	-	-	-	-	-	-
PST0821_01405	-	-	-	-	-	-	-	-	-	-
PST0821_01000	-	-	-	-	-	-	-	-	-	-
PST0821_18918	-	-	-	-	-	-	-	-	-	-
PST0821_04896	-	-	-	-	-	-	-	-	-	-
PST0821_12311	-	-	-	-	-	-	-	-	-	-
PST0821_13858	-	-	-	-	-	-	-	-	-	-
PST0821_08758	-	-	-	-	-	-	-	-	-	-
PST0821_01441	-	-	-	-	-	-	-	-	-	-
PST0821_01056	-	-	-	-	-	-	-	-	-	-
PST0821_19831	-	-	-	-	-	-	-	-	-	-
PST0821_13052	-	-	-	-	-	-	-	-	-	-
PST0821_20431	-	-	-	-	-	-	-	-	-	-
PST0821_00628	-	-	-	-	-	-	-	-	-	-
PST0821_20455	-	-	-	-	-	-	-	-	-	-
PST0821_20409	-	-	-	-	-	-	-	-	-	-
PST0821_12792	-	-	-	-	-	-	-	-	-	-
PST0821_15938	-	-	-	-	-	-	-	-	-	-
PST0821_06221	-	-	-	-	-	-	-	-	-	-
PST0821_15218	-	-	-	-	-	-	-	-	-	-
PST0821_05098	-	-	-	-	-	-	-	-	-	-
PST0821_14826	-	-	-	-	-	-	-	-	-	-
PST0821_09601	-	-	-	-	-	-	-	-	-	-
PST0821_08570	-	-	-	-	-	-	-	-	-	-
PST0821_05590	-	-	-	-	-	-	-	-	-	-
PST0821_20104	-	-	-	-	-	-	-	-	-	-
PST0821_19890	-	-	-	-	-	-	-	-	-	-
PST0821_14682	-	-	-	-	-	-	-	-	-	-
PST0821_02299	0	-	0	-	0	-	-	0	-	-
PST0821_03110	-	-	-	-	-	-	-	-	-	-
PST0821_09722	-	-	-	-	-	-	-	-	-	-
PST0821_12828	-	-	-	-	-	-	-	-	-	-
PST0821_18520	-	0	0	-	-	0	-	-	0	-
PST0821_12165	-	-	-	-	-	-	-	-	-	-
PST0821_01993	-	-	-	-	-	-	-	-	-	-
PST0821_16409	-	-	-	-	-	-	-	-	-	-
PST0821_02410	-	-	-	-	-	-	-	-	-	-
PST0821_15817	0	0	-	-	0	0	-	0	0	-
PST0821_05776	-	-	-	-	-	-	-	-	-	-
PST0821_11399	-	-	-	-	-	-	-	-	-	-
PST0821_05582	-	-	-	-	-	-	-	-	-	-
PST0821_10953	-	-	-	-	-	-	-	-	-	-
PST0821_07928	-	-	-	-	-	-	-	-	-	-
PST0821_05506	-	-	-	-	-	-	-	-	-	-
PST0821_13661	-	-	-	-	-	-	-	-	-	-
PST0821_02338	-	-	-	-	-	-	-	-	-	-
PST0821_13648	-	-	-	-	-	-	-	-	-	-
PST0821_13121	-	-	-	-	-	-	-	-	-	-
PST0821_10339	-	-	-	-	-	-	-	-	-	-
PST0821_12489	0	0.4164	0.2062	-	0	0.4164	-	0	0.4164	-
PST0821_05871	-	-	-	-	-	-	-	-	-	-
PST0821_00687	-	-	-	-	-	-	-	-	-	-
PST0821_00831	-	-	-	-	-	-	-	-	-	-
PST0821_02606	-	-	-	-	-	-	-	-	-	-
PST0821_18903	-	-	-	-	-	-	-	-	-	-
PST0821_07303	-	-	-	-	-	-	-	-	-	-
PST0821_14742	-	-	-	-	-	-	-	-	-	-
PST0821_16945	-	-	-	-	-	-	-	-	-	-
PST0821_14709	-	-	-	-	-	-	-	-	-	-
PST0821_09622	-	-	-	-	-	-	-	-	-	-
PST0821_18121	-	-	-	-	-	-	-	-	-	-
PST0821_17299	-	-	-	-	-	-	-	-	-	-
PST0821_09284	-	-	-	-	-	-	-	-	-	-
PST0821_14216	-	-	-	-	-	-	-	-	-	-
PST0821_08816	-	-	-	-	-	-	-	-	-	-
PST0821_04463	-	-	-	-	-	-	-	-	-	-
PST0821_16389	-	-	-	-	-	-	-	-	-	-
PST0821_17541	-	-	-	-	-	-	-	-	-	-
PST0821_06942	-	-	-	-	-	-	-	-	-	-
PST0821_05009	-	-	-	-	-	-	-	-	-	-
PST0821_10495	-	-	-	-	-	-	-	-	-	-
PST0821_09420	-	-	-	-	-	-	-	-	-	-
PST0821_00152	-	-	-	-	-	-	-	-	-	-
PST0821_06550	-	-	-	-	-	-	-	-	-	-
PST0821_13948	-	-	-	-	-	-	-	-	-	-
PST0821_12218	-	-	-	-	-	-	-	-	-	-
PST0821_12065	-	-	-	-	-	-	-	-	-	-
PST0821_10636	-	-	-	-	-	-	-	-	-	-
PST0821_05612	-	-	-	-	-	-	-	-	-	-
PST0821_15214	-	-	-	-	-	-	-	-	-	-
PST0821_20426	-	-	-	-	-	-	-	-	-	-
PST0821_11172	-	-	-	-	-	-	-	-	-	-
PST0821_14731	-	-	-	-	-	-	-	-	-	-
PST0821_13211	-	-	-	-	-	-	-	-	-	-
PST0821_08468	-	-	-	-	-	-	-	-	-	-
PST0821_12533	-	1.6177	1.6177	-	-	1.6177	-	-	1.6177	-
PST0821_04117	-	0	0	-	-	0	-	-	0	-
PST0821_02096	-	-	-	-	-	-	-	-	-	-
PST0821_13739	-	-	-	-	-	-	-	-	-	-
PST0821_12060	-	-	-	-	-	-	-	-	-	-
PST0821_17207	-	-	-	-	-	-	-	-	-	-
PST0821_02087	-	-	-	-	-	-	-	-	-	-
PST0821_09377	-	-	-	-	-	-	-	-	-	-
PST0821_20548	-	-	-	-	-	-	-	-	-	-
PST0821_09538	-	-	-	-	-	-	-	-	-	-
PST0821_10959	-	-	-	-	-	-	-	-	-	-
PST0821_20648	-	-	-	-	-	-	-	-	-	-
PST0821_17586	-	-	-	-	-	-	-	-	-	-
PST0821_16943	-	-	-	-	-	-	-	-	-	-
PST0821_04232	-	-	-	-	-	-	-	-	-	-
PST0821_09486	-	-	-	-	-	-	-	-	-	-
PST0821_15043	-	-	-	-	-	-	-	-	-	-
PST0821_17055	-	-	-	-	-	-	-	-	-	-
PST0821_10063	-	-	-	-	-	-	-	-	-	-
PST0821_06317	-	-	-	-	-	-	-	-	-	-
PST0821_00619	-	-	-	-	-	-	-	-	-	-
PST0821_02386	-	-	-	-	-	-	-	-	-	-
PST0821_00429	-	-	-	-	-	-	-	-	-	-
PST0821_05293	-	-	-	-	-	-	-	-	-	-
PST0821_10463	-	-	-	-	-	-	-	-	-	-
PST0821_19131	-	-	-	-	-	-	-	-	-	-
PST0821_19232	-	-	-	-	-	-	-	-	-	-
PST0821_07457	-	-	-	-	-	-	-	-	-	-
PST0821_20872	-	-	-	-	-	-	-	-	-	-
PST0821_07231	-	-	-	-	-	-	-	-	-	-
PST0821_20819	-	-	-	-	-	-	-	-	-	-
PST0821_02807	-	-	-	-	-	-	-	-	-	-
PST0821_12340	0.8447	-	0.8447	-	0.8447	-	-	0.8447	-	-
PST0821_08799	0	0.7843	-	-	0	0.7843	-	0	0.7843	-
PST0821_03949	-	-	-	-	-	-	-	-	-	-
PST0821_08115	-	-	-	-	-	-	-	-	-	-
PST0821_12300	-	-	-	-	-	-	-	-	-	-
PST0821_05484	-	-	-	-	-	-	-	-	-	-
PST0821_14866	-	-	-	-	-	-	-	-	-	-
PST0821_10957	-	0	0	-	-	0	-	-	0	-
PST0821_16686	-	-	-	-	-	-	-	-	-	-
PST0821_07717	-	-	-	-	-	-	-	-	-	-
PST0821_06815	-	-	-	-	-	-	-	-	-	-
PST0821_00849	-	-	-	-	-	-	-	-	-	-
PST0821_20350	-	-	-	-	-	-	-	-	-	-
PST0821_04506	-	-	-	-	-	-	-	-	-	-
PST0821_00969	-	-	-	-	-	-	-	-	-	-
PST0821_07363	-	-	-	-	-	-	-	-	-	-
PST0821_10732	-	-	-	-	-	-	-	-	-	-
PST0821_14969	-	-	-	-	-	-	-	-	-	-
PST0821_14862	-	-	-	-	-	-	-	-	-	-
PST0821_15825	-	-	-	-	-	-	-	-	-	-
PST0821_07666	-	-	-	-	-	-	-	-	-	-
PST0821_15708	-	-	-	-	-	-	-	-	-	-
PST0821_01702	-	-	-	-	-	-	-	-	-	-
PST0821_05656	-	-	-	-	-	-	-	-	-	-
PST0821_20665	-	-	-	-	-	-	-	-	-	-
PST0821_14939	-	-	-	-	-	-	-	-	-	-
PST0821_09065	-	-	-	-	-	-	-	-	-	-
PST0821_01951	-	-	-	-	-	-	-	-	-	-
PST0821_01172	-	-	-	-	-	-	-	-	-	-
PST0821_18565	-	-	-	-	-	-	-	-	-	-
PST0821_10549	-	-	-	-	-	-	-	-	-	-
PST0821_14749	-	-	-	-	-	-	-	-	-	-
PST0821_10356	-	-	-	-	-	-	-	-	-	-
PST0821_15997	-	-	-	-	-	-	-	-	-	-
PST0821_03550	-	-	-	-	-	-	-	-	-	-
PST0821_04437	-	-	-	-	-	-	-	-	-	-
PST0821_02994	-	-	-	-	-	-	-	-	-	-
PST0821_08645	-	-	-	-	-	-	-	-	-	-
PST0821_06549	-	-	-	-	-	-	-	-	-	-
PST0821_10888	-	-	-	-	-	-	-	-	-	-
PST0821_19568	-	-	-	-	-	-	-	-	-	-
PST0821_20312	-	-	-	-	-	-	-	-	-	-
PST0821_03652	-	-	-	-	-	-	-	-	-	-
PST0821_09716	-	-	-	-	-	-	-	-	-	-
PST0821_00880	-	-	-	-	-	-	-	-	-	-
PST0821_02024	-	-	-	-	-	-	-	-	-	-
PST0821_02014	-	-	-	-	-	-	-	-	-	-
PST0821_15193	-	-	-	-	-	-	-	-	-	-
PST0821_01856	-	-	-	-	-	-	-	-	-	-
PST0821_17950	-	-	-	-	-	-	-	-	-	-
PST0821_16392	-	-	-	-	-	-	-	-	-	-
PST0821_02835	-	-	-	-	-	-	-	-	-	-
PST0821_13925	-	-	-	-	-	-	-	-	-	-
PST0821_10642	-	-	-	-	-	-	-	-	-	-
PST0821_11540	-	-	-	-	-	-	-	-	-	-
PST0821_19967	-	-	-	-	-	-	-	-	-	-
PST0821_01594	-	-	-	-	-	-	-	-	-	-
PST0821_15881	-	-	-	-	-	-	-	-	-	-
PST0821_17044	-	-	-	-	-	-	-	-	-	-
PST0821_09932	-	-	-	-	-	-	-	-	-	-
PST0821_20538	-	-	-	-	-	-	-	-	-	-
PST0821_14013	-	-	-	-	-	-	-	-	-	-
PST0821_05045	-	-	-	-	-	-	-	-	-	-
PST0821_02502	-	-	-	-	-	-	-	-	-	-
PST0821_12156	-	-	-	-	-	-	-	-	-	-
PST0821_03105	0.6517	-	0.6517	-	0.6517	-	-	0.6517	-	-
PST0821_00726	-	-	-	-	-	-	-	-	-	-
PST0821_10190	-	-	-	-	-	-	-	-	-	-
PST0821_12927	-	-	-	-	-	-	-	-	-	-
PST0821_07263	-	-	-	-	-	-	-	-	-	-
PST0821_03688	-	-	-	-	-	-	-	-	-	-
PST0821_02318	-	-	-	-	-	-	-	-	-	-
PST0821_10097	-	-	-	-	-	-	-	-	-	-
PST0821_04155	-	-	-	-	-	-	-	-	-	-
PST0821_00334	-	-	-	-	-	-	-	-	-	-
PST0821_19447	-	-	-	-	-	-	-	-	-	-
PST0821_11617	-	-	-	-	-	-	-	-	-	-
PST0821_14248	-	-	-	-	-	-	-	-	-	-
PST0821_11908	-	-	-	-	-	-	-	-	-	-
PST0821_14066	-	-	-	-	-	-	-	-	-	-
PST0821_10047	-	-	-	-	-	-	-	-	-	-
PST0821_07596	-	-	-	-	-	-	-	-	-	-
PST0821_02598	-	-	-	-	-	-	-	-	-	-
PST0821_11527	-	-	-	-	-	-	-	-	-	-
PST0821_10219	-	-	-	-	-	-	-	-	-	-
PST0821_05326	-	-	-	-	-	-	-	-	-	-
PST0821_03107	-	-	-	-	-	-	-	-	-	-
PST0821_08166	-	-	-	-	-	-	-	-	-	-
PST0821_07027	-	-	-	-	-	-	-	-	-	-
PST0821_04399	-	-	-	-	-	-	-	-	-	-
PST0821_10230	-	-	-	-	-	-	-	-	-	-
PST0821_00245	-	-	-	-	-	-	-	-	-	-
PST0821_03363	-	-	-	-	-	-	-	-	-	-
PST0821_10946	-	-	-	-	-	-	-	-	-	-
PST0821_08408	-	-	-	-	-	-	-	-	-	-
PST0821_04703	-	-	-	-	-	-	-	-	-	-
PST0821_20751	0	0	-	-	0	0	-	0	0	-
PST0821_12426	-	-	-	-	-	-	-	-	-	-
PST0821_13428	-	-	-	-	-	-	-	-	-	-
PST0821_04494	-	-	-	-	-	-	-	-	-	-
PST0821_18558	-	-	-	-	-	-	-	-	-	-
PST0821_20415	-	-	-	-	-	-	-	-	-	-
PST0821_19037	0.5456	0	0.7299	-	0.5456	0	-	0.5456	0	-
PST0821_17145	-	-	-	-	-	-	-	-	-	-
PST0821_08452	-	-	-	-	-	-	-	-	-	-
PST0821_03261	-	-	-	-	-	-	-	-	-	-
PST0821_17002	-	-	-	-	-	-	-	-	-	-
PST0821_12635	-	-	-	-	-	-	-	-	-	-
PST0821_06408	-	-	-	-	-	-	-	-	-	-
PST0821_13163	-	-	-	-	-	-	-	-	-	-
PST0821_16317	-	-	-	-	-	-	-	-	-	-
PST0821_16093	-	-	-	-	-	-	-	-	-	-
PST0821_02316	-	-	-	-	-	-	-	-	-	-
PST0821_11447	-	-	-	-	-	-	-	-	-	-
PST0821_18426	-	-	-	-	-	-	-	-	-	-
PST0821_15082	-	-	-	-	-	-	-	-	-	-
PST0821_04332	-	-	-	-	-	-	-	-	-	-
PST0821_10313	-	-	-	-	-	-	-	-	-	-
PST0821_10084	-	0.4231	0	-	-	0.4231	-	-	0.4231	-
PST0821_02455	-	-	-	-	-	-	-	-	-	-
PST0821_03043	-	-	-	-	-	-	-	-	-	-
PST0821_15226	-	0	0	-	-	0	-	-	0	-
PST0821_09438	-	-	-	-	-	-	-	-	-	-
PST0821_20785	-	-	-	-	-	-	-	-	-	-
PST0821_19041	-	-	-	-	-	-	-	-	-	-
PST0821_15204	-	-	-	-	-	-	-	-	-	-
PST0821_11612	-	-	-	-	-	-	-	-	-	-
PST0821_18464	0	0	0	-	0	0	-	0	0	-
PST0821_11217	-	-	-	-	-	-	-	-	-	-
PST0821_20774	-	-	-	-	-	-	-	-	-	-
PST0821_20852	-	-	-	-	-	-	-	-	-	-
PST0821_20684	-	-	-	-	-	-	-	-	-	-
PST0821_13315	-	-	-	-	-	-	-	-	-	-
PST0821_12178	-	-	-	-	-	-	-	-	-	-
PST0821_14498	-	-	-	-	-	-	-	-	-	-
PST0821_09824	-	-	-	-	-	-	-	-	-	-
PST0821_18446	-	-	-	-	-	-	-	-	-	-
PST0821_12017	-	-	-	-	-	-	-	-	-	-
PST0821_02971	-	-	-	-	-	-	-	-	-	-
PST0821_15550	-	-	-	-	-	-	-	-	-	-
PST0821_02803	-	-	-	-	-	-	-	-	-	-
PST0821_14548	-	-	-	-	-	-	-	-	-	-
PST0821_20516	-	-	-	-	-	-	-	-	-	-
PST0821_19375	-	-	-	-	-	-	-	-	-	-
PST0821_02911	-	-	-	-	-	-	-	-	-	-
PST0821_01825	-	-	-	-	-	-	-	-	-	-
PST0821_12247	-	-	-	-	-	-	-	-	-	-
PST0821_15032	-	-	-	-	-	-	-	-	-	-
PST0821_01812	-	-	-	-	-	-	-	-	-	-
PST0821_06217	-	-	-	-	-	-	-	-	-	-
PST0821_13622	-	-	-	-	-	-	-	-	-	-
PST0821_18998	-	-	-	-	-	-	-	-	-	-
PST0821_11460	-	-	-	-	-	-	-	-	-	-
PST0821_18806	-	-	-	-	-	-	-	-	-	-
PST0821_17284	-	-	-	-	-	-	-	-	-	-
PST0821_18681	-	-	-	-	-	-	-	-	-	-
PST0821_12889	-	-	-	-	-	-	-	-	-	-
PST0821_14760	-	-	-	-	-	-	-	-	-	-
PST0821_10526	0	0	-	-	0	0	-	0	0	-
PST0821_02406	-	-	-	-	-	-	-	-	-	-
PST0821_01206	-	-	-	-	-	-	-	-	-	-
PST0821_00402	-	-	-	-	-	-	-	-	-	-
PST0821_02707	-	-	-	-	-	-	-	-	-	-
PST0821_20411	-	-	-	-	-	-	-	-	-	-
PST0821_01939	-	-	-	-	-	-	-	-	-	-
PST0821_01851	-	-	-	-	-	-	-	-	-	-
PST0821_16449	-	-	-	-	-	-	-	-	-	-
PST0821_09202	-	-	-	-	-	-	-	-	-	-
PST0821_07294	-	-	-	-	-	-	-	-	-	-
PST0821_13187	0	-	0	-	0	-	-	0	-	-
PST0821_01846	-	-	-	-	-	-	-	-	-	-
PST0821_17727	-	-	-	-	-	-	-	-	-	-
PST0821_10019	-	-	-	-	-	-	-	-	-	-
PST0821_18368	-	-	-	-	-	-	-	-	-	-
PST0821_17032	-	-	-	-	-	-	-	-	-	-
PST0821_05891	-	-	-	-	-	-	-	-	-	-
PST0821_14483	-	-	-	-	-	-	-	-	-	-
PST0821_20449	-	-	-	-	-	-	-	-	-	-
PST0821_15022	-	-	-	-	-	-	-	-	-	-
PST0821_11384	-	-	-	-	-	-	-	-	-	-
PST0821_10760	-	-	-	-	-	-	-	-	-	-
PST0821_06088	-	-	-	-	-	-	-	-	-	-
PST0821_16031	0	-	0	-	0	-	-	0	-	-
PST0821_15595	-	-	-	-	-	-	-	-	-	-
PST0821_05784	-	-	-	-	-	-	-	-	-	-
PST0821_03512	-	-	-	-	-	-	-	-	-	-
PST0821_08025	-	-	-	-	-	-	-	-	-	-
PST0821_06052	-	-	-	-	-	-	-	-	-	-
PST0821_00265	-	-	-	-	-	-	-	-	-	-
PST0821_16926	-	-	-	-	-	-	-	-	-	-
PST0821_13201	-	-	-	-	-	-	-	-	-	-
PST0821_16832	-	-	-	-	-	-	-	-	-	-
PST0821_20784	-	-	-	-	-	-	-	-	-	-
PST0821_10629	-	-	-	-	-	-	-	-	-	-
PST0821_07961	-	-	-	-	-	-	-	-	-	-
PST0821_06435	-	-	-	-	-	-	-	-	-	-
PST0821_12422	-	-	-	-	-	-	-	-	-	-
PST0821_08212	-	-	-	-	-	-	-	-	-	-
PST0821_13322	-	-	-	-	-	-	-	-	-	-
PST0821_12610	-	-	-	-	-	-	-	-	-	-
PST0821_11978	-	-	-	-	-	-	-	-	-	-
PST0821_09039	-	-	-	-	-	-	-	-	-	-
PST0821_19571	-	-	-	-	-	-	-	-	-	-
PST0821_13793	-	-	-	-	-	-	-	-	-	-
PST0821_13672	-	-	-	-	-	-	-	-	-	-
PST0821_07073	-	-	-	-	-	-	-	-	-	-
PST0821_09447	-	-	-	-	-	-	-	-	-	-
PST0821_02944	-	-	-	-	-	-	-	-	-	-
PST0821_20102	-	-	-	-	-	-	-	-	-	-
PST0821_07926	-	-	-	-	-	-	-	-	-	-
PST0821_02887	-	-	-	-	-	-	-	-	-	-
PST0821_17129	-	-	-	-	-	-	-	-	-	-
PST0821_19548	-	-	-	-	-	-	-	-	-	-
PST0821_05999	-	-	-	-	-	-	-	-	-	-
PST0821_15055	-	-	-	-	-	-	-	-	-	-
PST0821_08916	-	-	-	-	-	-	-	-	-	-
PST0821_02970	-	-	-	-	-	-	-	-	-	-
PST0821_00848	-	-	-	-	-	-	-	-	-	-
PST0821_18264	-	-	-	-	-	-	-	-	-	-
PST0821_00966	-	-	-	-	-	-	-	-	-	-
PST0821_15571	-	-	-	-	-	-	-	-	-	-
PST0821_06796	-	-	-	-	-	-	-	-	-	-
PST0821_04640	-	-	-	-	-	-	-	-	-	-
PST0821_04626	-	-	-	-	-	-	-	-	-	-
PST0821_06326	-	-	-	-	-	-	-	-	-	-
PST0821_07774	-	-	-	-	-	-	-	-	-	-
PST0821_19624	-	-	-	-	-	-	-	-	-	-
PST0821_16179	-	-	-	-	-	-	-	-	-	-
PST0821_07542	-	-	-	-	-	-	-	-	-	-
PST0821_09082	-	-	-	-	-	-	-	-	-	-
PST0821_19683	-	-	-	-	-	-	-	-	-	-
PST0821_07866	-	-	-	-	-	-	-	-	-	-
PST0821_07927	-	-	-	-	-	-	-	-	-	-
PST0821_07471	-	-	-	-	-	-	-	-	-	-
PST0821_15976	-	-	-	-	-	-	-	-	-	-
PST0821_01962	-	-	-	-	-	-	-	-	-	-
PST0821_10571	-	-	-	-	-	-	-	-	-	-
PST0821_20238	-	-	-	-	-	-	-	-	-	-
PST0821_13930	-	-	-	-	-	-	-	-	-	-
PST0821_03425	-	-	-	-	-	-	-	-	-	-
PST0821_19680	-	-	-	-	-	-	-	-	-	-
PST0821_06689	-	-	-	-	-	-	-	-	-	-
PST0821_05664	-	-	-	-	-	-	-	-	-	-
PST0821_17014	-	-	-	-	-	-	-	-	-	-
PST0821_16233	-	-	-	-	-	-	-	-	-	-
PST0821_03243	-	-	-	-	-	-	-	-	-	-
PST0821_18429	-	-	-	-	-	-	-	-	-	-
PST0821_02906	-	-	-	-	-	-	-	-	-	-
PST0821_14840	-	-	-	-	-	-	-	-	-	-
PST0821_06231	-	-	-	-	-	-	-	-	-	-
PST0821_17264	-	-	-	-	-	-	-	-	-	-
PST0821_09120	-	-	-	-	-	-	-	-	-	-
PST0821_04720	-	-	-	-	-	-	-	-	-	-
PST0821_18704	-	-	-	-	-	-	-	-	-	-
PST0821_15512	-	-	-	-	-	-	-	-	-	-
PST0821_06030	-	-	-	-	-	-	-	-	-	-
PST0821_18723	-	-	-	-	-	-	-	-	-	-
PST0821_05600	-	-	-	-	-	-	-	-	-	-
PST0821_01681	-	-	-	-	-	-	-	-	-	-
PST0821_16487	-	-	-	-	-	-	-	-	-	-
PST0821_11922	-	-	-	-	-	-	-	-	-	-
PST0821_06260	-	-	-	-	-	-	-	-	-	-
PST0821_17977	-	-	-	-	-	-	-	-	-	-
PST0821_13016	0	0	-	-	0	0	-	0	0	-
PST0821_16448	-	-	-	-	-	-	-	-	-	-
PST0821_05031	-	-	-	-	-	-	-	-	-	-
PST0821_16351	-	-	-	-	-	-	-	-	-	-
PST0821_01678	-	-	-	-	-	-	-	-	-	-
PST0821_17698	-	-	-	-	-	-	-	-	-	-
PST0821_07823	-	-	-	-	-	-	-	-	-	-
PST0821_00776	-	-	-	-	-	-	-	-	-	-
PST0821_04787	-	-	-	-	-	-	-	-	-	-
PST0821_18772	-	-	-	-	-	-	-	-	-	-
PST0821_00468	-	-	-	-	-	-	-	-	-	-
PST0821_10621	-	-	-	-	-	-	-	-	-	-
PST0821_04172	-	-	-	-	-	-	-	-	-	-
PST0821_10985	-	-	-	-	-	-	-	-	-	-
PST0821_12706	-	-	-	-	-	-	-	-	-	-
PST0821_20381	-	0	0	-	-	0	-	-	0	-
PST0821_10603	-	-	-	-	-	-	-	-	-	-
PST0821_08049	-	-	-	-	-	-	-	-	-	-
PST0821_03976	-	0	0	-	-	0	-	-	0	-
PST0821_03448	-	-	-	-	-	-	-	-	-	-
PST0821_14464	-	-	-	-	-	-	-	-	-	-
PST0821_08001	-	-	-	-	-	-	-	-	-	-
PST0821_03287	-	-	-	-	-	-	-	-	-	-
PST0821_11339	-	-	-	-	-	-	-	-	-	-
PST0821_12644	-	-	-	-	-	-	-	-	-	-
PST0821_00963	-	-	-	-	-	-	-	-	-	-
PST0821_18988	-	-	-	-	-	-	-	-	-	-
PST0821_15081	-	-	-	-	-	-	-	-	-	-
PST0821_05305	-	-	-	-	-	-	-	-	-	-
PST0821_11983	-	-	-	-	-	-	-	-	-	-
PST0821_12372	-	-	-	-	-	-	-	-	-	-
PST0821_04561	-	-	-	-	-	-	-	-	-	-
PST0821_20446	-	-	-	-	-	-	-	-	-	-
PST0821_14217	-	-	-	-	-	-	-	-	-	-
PST0821_06506	0	-	0	-	0	-	-	0	-	-
PST0821_02645	-	-	-	-	-	-	-	-	-	-
PST0821_15096	-	-	-	-	-	-	-	-	-	-
PST0821_12746	-	-	-	-	-	-	-	-	-	-
PST0821_06163	-	-	-	-	-	-	-	-	-	-
PST0821_05845	-	-	-	-	-	-	-	-	-	-
PST0821_20117	-	-	-	-	-	-	-	-	-	-
PST0821_12456	-	-	-	-	-	-	-	-	-	-
PST0821_11494	-	-	-	-	-	-	-	-	-	-
PST0821_02495	-	-	-	-	-	-	-	-	-	-
PST0821_07102	-	-	-	-	-	-	-	-	-	-
PST0821_18245	-	-	-	-	-	-	-	-	-	-
PST0821_07509	-	-	-	-	-	-	-	-	-	-
PST0821_04766	-	-	-	-	-	-	-	-	-	-
PST0821_19042	-	-	-	-	-	-	-	-	-	-
PST0821_11829	0	0	-	-	0	0	-	0	0	-
PST0821_13546	-	-	-	-	-	-	-	-	-	-
PST0821_14977	-	-	-	-	-	-	-	-	-	-
PST0821_10614	0	-	0	-	0	-	-	0	-	-
PST0821_09430	-	-	-	-	-	-	-	-	-	-
PST0821_15492	-	-	-	-	-	-	-	-	-	-
PST0821_18116	-	-	-	-	-	-	-	-	-	-
PST0821_13064	-	-	-	-	-	-	-	-	-	-
PST0821_12640	-	-	-	-	-	-	-	-	-	-
PST0821_11211	-	-	-	-	-	-	-	-	-	-
PST0821_01998	-	-	-	-	-	-	-	-	-	-
PST0821_20400	-	-	-	-	-	-	-	-	-	-
PST0821_20304	-	-	-	-	-	-	-	-	-	-
PST0821_20099	0.4359	-	0.4359	-	0.4359	-	-	0.4359	-	-
PST0821_11858	-	-	-	-	-	-	-	-	-	-
PST0821_17506	-	-	-	-	-	-	-	-	-	-
PST0821_15620	-	2.4643	2.0491	-	-	2.4643	-	-	2.4643	-
PST0821_07954	0	-	0	-	0	-	-	0	-	-
PST0821_05431	-	-	-	-	-	-	-	-	-	-
PST0821_19300	-	-	-	-	-	-	-	-	-	-
PST0821_08220	-	-	-	-	-	-	-	-	-	-
PST0821_02221	-	-	-	-	-	-	-	-	-	-
PST0821_04721	-	-	-	-	-	-	-	-	-	-
PST0821_14835	-	-	-	-	-	-	-	-	-	-
PST0821_19189	-	-	-	-	-	-	-	-	-	-
PST0821_04975	-	-	-	-	-	-	-	-	-	-
PST0821_09585	-	-	-	-	-	-	-	-	-	-
PST0821_18896	-	-	-	-	-	-	-	-	-	-
PST0821_17994	-	-	-	-	-	-	-	-	-	-
PST0821_18745	-	-	-	-	-	-	-	-	-	-
PST0821_10336	-	-	-	-	-	-	-	-	-	-
PST0821_09843	-	-	-	-	-	-	-	-	-	-
PST0821_06621	-	-	-	-	-	-	-	-	-	-
PST0821_03758	-	-	-	-	-	-	-	-	-	-
PST0821_00003	-	-	-	-	-	-	-	-	-	-
PST0821_19941	-	0.8398	0.8398	-	-	0.8398	-	-	0.8398	-
PST0821_00748	-	-	-	-	-	-	-	-	-	-
PST0821_10796	-	-	-	-	-	-	-	-	-	-
PST0821_07597	0	-	0	-	0	-	-	0	-	-
PST0821_05721	-	-	-	-	-	-	-	-	-	-
PST0821_13156	-	-	-	-	-	-	-	-	-	-
PST0821_03911	-	-	-	-	-	-	-	-	-	-
PST0821_05125	-	-	-	-	-	-	-	-	-	-
PST0821_20489	-	-	-	-	-	-	-	-	-	-
PST0821_04621	-	-	-	-	-	-	-	-	-	-
PST0821_03863	-	-	-	-	-	-	-	-	-	-
PST0821_07127	-	-	-	-	-	-	-	-	-	-
PST0821_17462	-	-	-	-	-	-	-	-	-	-
PST0821_12251	-	-	-	-	-	-	-	-	-	-
PST0821_11478	-	-	-	-	-	-	-	-	-	-
PST0821_10866	-	-	-	-	-	-	-	-	-	-
PST0821_02466	-	-	-	-	-	-	-	-	-	-
PST0821_18140	-	-	-	-	-	-	-	-	-	-
PST0821_12595	0	0	-	-	0	0	-	0	0	-
PST0821_15838	-	-	-	-	-	-	-	-	-	-
PST0821_19740	-	-	-	-	-	-	-	-	-	-
PST0821_12809	-	-	-	-	-	-	-	-	-	-
PST0821_09385	-	-	-	-	-	-	-	-	-	-
PST0821_10298	-	-	-	-	-	-	-	-	-	-
PST0821_16667	-	-	-	-	-	-	-	-	-	-
PST0821_01675	-	-	-	-	-	-	-	-	-	-
PST0821_09080	-	-	-	-	-	-	-	-	-	-
PST0821_05313	-	-	-	-	-	-	-	-	-	-
PST0821_15628	-	-	-	-	-	-	-	-	-	-
PST0821_18417	-	-	-	-	-	-	-	-	-	-
PST0821_07753	-	-	-	-	-	-	-	-	-	-
PST0821_04288	-	-	-	-	-	-	-	-	-	-
PST0821_18674	-	-	-	-	-	-	-	-	-	-
PST0821_01328	-	-	-	-	-	-	-	-	-	-
PST0821_17049	-	-	-	-	-	-	-	-	-	-
PST0821_04361	-	-	-	-	-	-	-	-	-	-
PST0821_03279	0	-	0	-	0	-	-	0	-	-
PST0821_16687	-	-	-	-	-	-	-	-	-	-
PST0821_03165	-	-	-	-	-	-	-	-	-	-
PST0821_02543	-	-	-	-	-	-	-	-	-	-
PST0821_14477	-	-	-	-	-	-	-	-	-	-
PST0821_11785	-	-	-	-	-	-	-	-	-	-
PST0821_05298	0.3898	0.3898	-	-	0.3898	0.3898	-	0.3898	0.3898	-
PST0821_00501	-	-	-	-	-	-	-	-	-	-
PST0821_14747	-	-	-	-	-	-	-	-	-	-
PST0821_10437	-	-	-	-	-	-	-	-	-	-
PST0821_14571	-	-	-	-	-	-	-	-	-	-
PST0821_08508	-	-	-	-	-	-	-	-	-	-
PST0821_18440	-	-	-	-	-	-	-	-	-	-
PST0821_17613	-	-	-	-	-	-	-	-	-	-
PST0821_01246	-	-	-	-	-	-	-	-	-	-
PST0821_16295	-	-	-	-	-	-	-	-	-	-
PST0821_12731	-	-	-	-	-	-	-	-	-	-
PST0821_03112	-	-	-	-	-	-	-	-	-	-
PST0821_00299	-	0.1031	0.1031	-	-	0.1031	-	-	0.1031	-
PST0821_18386	-	-	-	-	-	-	-	-	-	-
PST0821_08182	0	-	0	-	0	-	-	0	-	-
PST0821_07752	-	-	-	-	-	-	-	-	-	-
PST0821_04704	-	-	-	-	-	-	-	-	-	-
PST0821_16567	-	-	-	-	-	-	-	-	-	-
PST0821_06094	-	-	-	-	-	-	-	-	-	-
PST0821_02705	-	-	-	-	-	-	-	-	-	-
PST0821_13174	-	-	-	-	-	-	-	-	-	-
PST0821_15217	-	-	-	-	-	-	-	-	-	-
PST0821_15256	-	0	0	-	-	0	-	-	0	-
PST0821_05705	-	-	-	-	-	-	-	-	-	-
PST0821_07015	-	-	-	-	-	-	-	-	-	-
PST0821_17593	-	-	-	-	-	-	-	-	-	-
PST0821_00575	-	-	-	-	-	-	-	-	-	-
PST0821_15083	-	-	-	-	-	-	-	-	-	-
PST0821_10383	-	-	-	-	-	-	-	-	-	-
PST0821_20875	-	-	-	-	-	-	-	-	-	-
PST0821_18611	-	0	0	-	-	0	-	-	0	-
PST0821_08562	-	-	-	-	-	-	-	-	-	-
PST0821_00697	-	-	-	-	-	-	-	-	-	-
PST0821_04651	-	-	-	-	-	-	-	-	-	-
PST0821_00634	-	-	-	-	-	-	-	-	-	-
PST0821_03032	-	-	-	-	-	-	-	-	-	-
PST0821_07885	-	-	-	-	-	-	-	-	-	-
PST0821_13118	1.3881	-	1.3881	-	1.3881	-	-	1.3881	-	-
PST0821_20510	0.074	0.0441	0.2714	-	0.074	0.0441	-	0.074	0.0441	-
PST0821_15261	-	-	-	-	-	-	-	-	-	-
PST0821_09370	-	-	-	-	-	-	-	-	-	-
PST0821_06074	-	-	-	-	-	-	-	-	-	-
PST0821_02334	-	-	-	-	-	-	-	-	-	-
PST0821_16639	-	-	-	-	-	-	-	-	-	-
PST0821_18082	-	-	-	-	-	-	-	-	-	-
PST0821_09359	-	-	-	-	-	-	-	-	-	-
PST0821_18122	-	-	-	-	-	-	-	-	-	-
PST0821_15717	-	-	-	-	-	-	-	-	-	-
PST0821_02008	-	-	-	-	-	-	-	-	-	-
PST0821_19534	-	-	-	-	-	-	-	-	-	-
PST0821_09475	-	-	-	-	-	-	-	-	-	-
PST0821_11452	-	-	-	-	-	-	-	-	-	-
PST0821_07171	-	-	-	-	-	-	-	-	-	-
PST0821_14039	-	-	-	-	-	-	-	-	-	-
PST0821_09469	-	-	-	-	-	-	-	-	-	-
PST0821_19543	-	-	-	-	-	-	-	-	-	-
PST0821_18644	-	-	-	-	-	-	-	-	-	-
PST0821_01168	-	-	-	-	-	-	-	-	-	-
PST0821_12158	-	-	-	-	-	-	-	-	-	-
PST0821_06474	-	-	-	-	-	-	-	-	-	-
PST0821_04729	-	-	-	-	-	-	-	-	-	-
PST0821_01653	-	-	-	-	-	-	-	-	-	-
PST0821_19822	-	-	-	-	-	-	-	-	-	-
PST0821_06476	-	-	-	-	-	-	-	-	-	-
PST0821_05333	-	-	-	-	-	-	-	-	-	-
PST0821_02704	-	-	-	-	-	-	-	-	-	-
PST0821_09168	-	-	-	-	-	-	-	-	-	-
PST0821_01819	-	-	-	-	-	-	-	-	-	-
PST0821_12753	-	-	-	-	-	-	-	-	-	-
PST0821_08537	-	-	-	-	-	-	-	-	-	-
PST0821_03266	-	-	-	-	-	-	-	-	-	-
PST0821_14706	-	-	-	-	-	-	-	-	-	-
PST0821_18965	-	-	-	-	-	-	-	-	-	-
PST0821_18498	-	-	-	-	-	-	-	-	-	-
PST0821_06489	-	-	-	-	-	-	-	-	-	-
PST0821_05312	0	-	0	-	0	-	-	0	-	-
PST0821_01953	-	-	-	-	-	-	-	-	-	-
PST0821_13189	0.4908	0.4908	-	-	0.4908	0.4908	-	0.4908	0.4908	-
PST0821_02447	-	-	-	-	-	-	-	-	-	-
PST0821_06219	-	-	-	-	-	-	-	-	-	-
PST0821_04518	-	-	-	-	-	-	-	-	-	-
PST0821_07317	-	-	-	-	-	-	-	-	-	-
PST0821_06561	-	-	-	-	-	-	-	-	-	-
PST0821_06556	-	-	-	-	-	-	-	-	-	-
PST0821_00055	-	-	-	-	-	-	-	-	-	-
PST0821_06801	-	-	-	-	-	-	-	-	-	-
PST0821_05961	-	-	-	-	-	-	-	-	-	-
PST0821_12353	-	-	-	-	-	-	-	-	-	-
PST0821_01601	-	-	-	-	-	-	-	-	-	-
PST0821_07508	-	-	-	-	-	-	-	-	-	-
PST0821_04379	0	0	-	-	0	0	-	0	0	-
PST0821_12151	-	-	-	-	-	-	-	-	-	-
PST0821_19216	-	-	-	-	-	-	-	-	-	-
PST0821_06967	-	0.2595	0.2595	-	-	0.2595	-	-	0.2595	-
PST0821_12665	-	-	-	-	-	-	-	-	-	-
PST0821_02003	-	-	-	-	-	-	-	-	-	-
PST0821_08231	-	-	-	-	-	-	-	-	-	-
PST0821_07299	-	-	-	-	-	-	-	-	-	-
PST0821_07996	-	-	-	-	-	-	-	-	-	-
PST0821_16098	-	0.3704	0.3704	-	-	0.3704	-	-	0.3704	-
PST0821_08922	-	-	-	-	-	-	-	-	-	-
PST0821_11636	-	-	-	-	-	-	-	-	-	-
PST0821_18384	-	-	-	-	-	-	-	-	-	-
PST0821_07183	-	-	-	-	-	-	-	-	-	-
PST0821_05418	-	-	-	-	-	-	-	-	-	-
PST0821_12383	0.8667	0	0.4313	-	0.8667	0	-	0.8667	0	-
PST0821_07867	-	-	-	-	-	-	-	-	-	-
PST0821_03186	-	-	-	-	-	-	-	-	-	-
PST0821_01078	0.8754	0	-	-	0.435	0.435	-	0.8754	0	-
PST0821_15902	-	-	-	-	-	-	-	-	-	-
PST0821_15433	-	-	-	-	-	-	-	-	-	-
PST0821_14447	-	-	-	-	-	-	-	-	-	-
PST0821_17046	-	-	-	-	-	-	-	-	-	-
PST0821_03509	-	-	-	-	-	-	-	-	-	-
PST0821_02898	-	-	-	-	-	-	-	-	-	-
PST0821_15418	-	-	-	-	-	-	-	-	-	-
PST0821_16050	-	-	-	-	-	-	-	-	-	-
PST0821_02312	-	-	-	-	-	-	-	-	-	-
PST0821_11769	-	-	-	-	-	-	-	-	-	-
PST0821_13347	-	-	-	-	-	-	-	-	-	-
PST0821_12951	-	-	-	-	-	-	-	-	-	-
PST0821_17658	0.1064	0.1064	-	-	0.1064	0.1064	-	0.1064	0.1064	-
PST0821_00121	-	-	-	-	-	-	-	-	-	-
PST0821_18311	-	-	-	-	-	-	-	-	-	-
PST0821_02206	-	-	-	-	-	-	-	-	-	-
PST0821_10875	-	-	-	-	-	-	-	-	-	-
PST0821_09153	-	-	-	-	-	-	-	-	-	-
PST0821_01035	-	-	-	-	-	-	-	-	-	-
PST0821_00769	-	-	-	-	-	-	-	-	-	-
PST0821_15469	-	-	-	-	-	-	-	-	-	-
PST0821_18385	-	-	-	-	-	-	-	-	-	-
PST0821_16243	-	-	-	-	-	-	-	-	-	-
PST0821_11198	-	-	-	-	-	-	-	-	-	-
PST0821_08597	-	-	-	-	-	-	-	-	-	-
PST0821_14412	-	-	-	-	-	-	-	-	-	-
PST0821_19632	-	-	-	-	-	-	-	-	-	-
PST0821_12663	-	-	-	-	-	-	-	-	-	-
PST0821_16904	-	-	-	-	-	-	-	-	-	-
PST0821_02641	-	-	-	-	-	-	-	-	-	-
PST0821_10930	-	-	-	-	-	-	-	-	-	-
PST0821_09763	-	-	-	-	-	-	-	-	-	-
PST0821_15406	-	-	-	-	-	-	-	-	-	-
PST0821_05959	0	-	0	-	0	-	-	0	-	-
PST0821_06680	-	-	-	-	-	-	-	-	-	-
PST0821_19581	-	-	-	-	-	-	-	-	-	-
PST0821_17272	-	-	-	-	-	-	-	-	-	-
PST0821_09178	-	-	-	-	-	-	-	-	-	-
PST0821_11664	-	-	-	-	-	-	-	-	-	-
PST0821_00760	-	-	-	-	-	-	-	-	-	-
PST0821_11050	-	-	-	-	-	-	-	-	-	-
PST0821_03056	-	-	-	-	-	-	-	-	-	-
PST0821_15593	-	-	-	-	-	-	-	-	-	-
PST0821_04718	-	-	-	-	-	-	-	-	-	-
PST0821_04692	-	-	-	-	-	-	-	-	-	-
PST0821_19602	-	-	-	-	-	-	-	-	-	-
PST0821_06448	0.2768	-	0.2768	-	0.2768	-	-	0.2768	-	-
PST0821_14346	-	-	-	-	-	-	-	-	-	-
PST0821_12987	-	0	0	-	-	0	-	-	0	-
PST0821_18197	-	-	-	-	-	-	-	-	-	-
PST0821_02422	-	-	-	-	-	-	-	-	-	-
PST0821_12124	-	-	-	-	-	-	-	-	-	-
PST0821_19149	-	-	-	-	-	-	-	-	-	-
PST0821_14385	0	0	-	-	0	0	-	0	0	-
PST0821_16540	-	-	-	-	-	-	-	-	-	-
PST0821_10181	-	-	-	-	-	-	-	-	-	-
PST0821_00631	-	-	-	-	-	-	-	-	-	-
PST0821_18916	-	-	-	-	-	-	-	-	-	-
PST0821_03594	-	-	-	-	-	-	-	-	-	-
PST0821_12884	-	-	-	-	-	-	-	-	-	-
PST0821_05916	0.2653	0.4002	0.0997	0	0.198	0.1991	-	0.2653	0.4002	0
PST0821_03176	-	-	-	-	-	-	-	-	-	-
PST0821_00023	-	-	-	-	-	-	-	-	-	-
PST0821_09566	0.1025	-	0.1025	-	0.1025	-	-	0.1025	-	-
PST0821_06114	-	-	-	-	-	-	-	-	-	-
PST0821_04963	-	-	-	-	-	-	-	-	-	-
PST0821_17322	-	-	-	-	-	-	-	-	-	-
PST0821_00014	-	-	-	-	-	-	-	-	-	-
PST0821_00045	1.7101	-	1.7101	-	1.7101	-	-	1.7101	-	-
PST0821_09069	-	-	-	-	-	-	-	-	-	-
PST0821_19290	-	-	-	-	-	-	-	-	-	-
PST0821_02783	-	-	-	-	-	-	-	-	-	-
PST0821_02545	-	-	-	-	-	-	-	-	-	-
PST0821_20388	-	-	-	-	-	-	-	-	-	-
PST0821_07515	-	-	-	-	-	-	-	-	-	-
PST0821_05515	-	-	-	-	-	-	-	-	-	-
PST0821_07347	-	-	-	-	-	-	-	-	-	-
PST0821_02524	-	-	-	-	-	-	-	-	-	-
PST0821_19545	-	-	-	-	-	-	-	-	-	-
PST0821_07164	-	-	-	-	-	-	-	-	-	-
PST0821_18849	-	-	-	-	-	-	-	-	-	-
PST0821_08975	-	-	-	-	-	-	-	-	-	-
PST0821_16599	-	-	-	-	-	-	-	-	-	-
PST0821_15335	-	-	-	-	-	-	-	-	-	-
PST0821_20735	-	-	-	-	-	-	-	-	-	-
PST0821_03919	-	-	-	-	-	-	-	-	-	-
PST0821_20231	-	-	-	-	-	-	-	-	-	-
PST0821_16971	-	-	-	-	-	-	-	-	-	-
PST0821_18628	-	-	-	-	-	-	-	-	-	-
PST0821_03254	-	-	-	-	-	-	-	-	-	-
PST0821_02986	0.4229	-	0.4229	-	0.4229	-	-	0.4229	-	-
PST0821_01512	0	-	0	-	0	-	-	0	-	-
PST0821_00176	-	-	-	-	-	-	-	-	-	-
PST0821_20822	-	-	-	-	-	-	-	-	-	-
PST0821_07014	-	-	-	-	-	-	-	-	-	-
PST0821_18125	-	-	-	-	-	-	-	-	-	-
PST0821_16583	-	-	-	-	-	-	-	-	-	-
PST0821_06670	-	0	0	-	-	0	-	-	0	-
PST0821_12434	-	-	-	-	-	-	-	-	-	-
PST0821_18761	-	-	-	-	-	-	-	-	-	-
PST0821_13283	-	-	-	-	-	-	-	-	-	-
PST0821_17359	-	-	-	-	-	-	-	-	-	-
PST0821_16330	-	-	-	-	-	-	-	-	-	-
PST0821_12460	-	-	-	-	-	-	-	-	-	-
PST0821_04201	-	-	-	-	-	-	-	-	-	-
PST0821_12965	-	-	-	-	-	-	-	-	-	-
PST0821_18976	-	-	-	-	-	-	-	-	-	-
PST0821_09710	-	-	-	-	-	-	-	-	-	-
PST0821_05519	-	-	-	-	-	-	-	-	-	-
PST0821_12067	-	-	-	-	-	-	-	-	-	-
PST0821_18937	-	-	-	-	-	-	-	-	-	-
PST0821_09474	-	-	-	-	-	-	-	-	-	-
PST0821_08365	-	-	-	-	-	-	-	-	-	-
PST0821_07662	-	-	-	-	-	-	-	-	-	-
PST0821_06340	-	-	-	-	-	-	-	-	-	-
PST0821_15166	-	-	-	-	-	-	-	-	-	-
PST0821_18395	0.16	-	0.16	-	0.16	-	-	0.16	-	-
PST0821_15161	0	0	-	-	0	0	-	0	0	-
PST0821_00796	-	-	-	-	-	-	-	-	-	-
PST0821_19058	-	-	-	-	-	-	-	-	-	-
PST0821_06954	-	-	-	-	-	-	-	-	-	-
PST0821_07930	-	-	-	-	-	-	-	-	-	-
PST0821_07229	-	-	-	-	-	-	-	-	-	-
PST0821_05003	-	-	-	-	-	-	-	-	-	-
PST0821_10667	-	-	-	-	-	-	-	-	-	-
PST0821_05070	-	-	-	-	-	-	-	-	-	-
PST0821_19995	-	-	-	-	-	-	-	-	-	-
PST0821_13728	-	-	-	-	-	-	-	-	-	-
PST0821_13379	-	-	-	-	-	-	-	-	-	-
PST0821_04577	-	-	-	-	-	-	-	-	-	-
PST0821_05309	-	-	-	-	-	-	-	-	-	-
PST0821_20851	0	-	0	-	0	-	-	0	-	-
PST0821_11860	-	-	-	-	-	-	-	-	-	-
PST0821_00791	-	-	-	-	-	-	-	-	-	-
PST0821_11548	-	-	-	-	-	-	-	-	-	-
PST0821_11446	-	-	-	-	-	-	-	-	-	-
PST0821_10631	-	-	-	-	-	-	-	-	-	-
PST0821_08671	-	-	-	-	-	-	-	-	-	-
PST0821_00144	-	-	-	-	-	-	-	-	-	-
PST0821_20192	-	-	-	-	-	-	-	-	-	-
PST0821_12912	-	-	-	-	-	-	-	-	-	-
PST0821_10970	-	-	-	-	-	-	-	-	-	-
PST0821_07782	-	-	-	-	-	-	-	-	-	-
PST0821_03280	-	-	-	-	-	-	-	-	-	-
PST0821_00750	-	-	-	-	-	-	-	-	-	-
PST0821_19195	-	-	-	-	-	-	-	-	-	-
PST0821_18691	-	-	-	-	-	-	-	-	-	-
PST0821_01502	-	-	-	-	-	-	-	-	-	-
PST0821_00229	-	-	-	-	-	-	-	-	-	-
PST0821_00610	-	-	-	-	-	-	-	-	-	-
PST0821_11154	-	-	-	-	-	-	-	-	-	-
PST0821_00395	-	-	-	-	-	-	-	-	-	-
PST0821_04187	-	-	-	-	-	-	-	-	-	-
PST0821_03997	-	-	-	-	-	-	-	-	-	-
PST0821_17736	-	-	-	-	-	-	-	-	-	-
PST0821_02512	-	-	-	-	-	-	-	-	-	-
PST0821_00418	-	0	0	-	-	0	-	-	0	-
PST0821_19635	-	-	-	-	-	-	-	-	-	-
PST0821_14394	-	-	-	-	-	-	-	-	-	-
PST0821_05839	-	-	-	-	-	-	-	-	-	-
PST0821_20753	-	-	-	-	-	-	-	-	-	-
PST0821_15172	-	-	-	-	-	-	-	-	-	-
PST0821_05460	-	-	-	-	-	-	-	-	-	-
PST0821_20598	0	-	0	-	0	-	-	0	-	-
PST0821_14077	-	-	-	-	-	-	-	-	-	-
PST0821_02992	-	-	-	-	-	-	-	-	-	-
PST0821_13780	-	-	-	-	-	-	-	-	-	-
PST0821_01102	-	-	-	-	-	-	-	-	-	-
PST0821_20640	-	-	-	-	-	-	-	-	-	-
PST0821_01886	-	-	-	-	-	-	-	-	-	-
PST0821_07453	0	-	0	-	0	-	-	0	-	-
PST0821_12777	-	-	-	-	-	-	-	-	-	-
PST0821_15357	-	-	-	-	-	-	-	-	-	-
PST0821_13417	-	-	-	-	-	-	-	-	-	-
PST0821_19703	-	-	-	-	-	-	-	-	-	-
PST0821_00101	-	-	-	-	-	-	-	-	-	-
PST0821_09770	0	0	-	-	0	0	-	0	0	-
PST0821_03091	-	-	-	-	-	-	-	-	-	-
PST0821_19931	-	-	-	-	-	-	-	-	-	-
PST0821_13799	1.7197	-	1.7197	-	1.7197	-	-	1.7197	-	-
PST0821_01937	-	-	-	-	-	-	-	-	-	-
PST0821_19291	-	-	-	-	-	-	-	-	-	-
PST0821_10478	-	0	0	-	-	0	-	-	0	-
PST0821_13215	-	-	-	-	-	-	-	-	-	-
PST0821_08868	-	-	-	-	-	-	-	-	-	-
PST0821_06717	-	-	-	-	-	-	-	-	-	-
PST0821_20088	-	-	-	-	-	-	-	-	-	-
PST0821_03277	-	-	-	-	-	-	-	-	-	-
PST0821_09464	-	-	-	-	-	-	-	-	-	-
PST0821_10925	-	-	-	-	-	-	-	-	-	-
PST0821_09172	-	-	-	-	-	-	-	-	-	-
PST0821_20268	-	-	-	-	-	-	-	-	-	-
PST0821_13193	-	-	-	-	-	-	-	-	-	-
PST0821_00356	-	-	-	-	-	-	-	-	-	-
PST0821_08957	-	-	-	-	-	-	-	-	-	-
PST0821_03879	-	-	-	-	-	-	-	-	-	-
PST0821_01094	-	-	-	-	-	-	-	-	-	-
PST0821_01580	-	-	-	-	-	-	-	-	-	-
PST0821_14085	-	-	-	-	-	-	-	-	-	-
PST0821_14414	-	-	-	-	-	-	-	-	-	-
PST0821_12776	-	-	-	-	-	-	-	-	-	-
PST0821_09432	-	-	-	-	-	-	-	-	-	-
PST0821_15712	-	-	-	-	-	-	-	-	-	-
PST0821_10455	-	-	-	-	-	-	-	-	-	-
PST0821_10466	-	-	-	-	-	-	-	-	-	-
PST0821_20565	-	-	-	-	-	-	-	-	-	-
PST0821_06105	-	-	-	-	-	-	-	-	-	-
PST0821_03464	-	-	-	-	-	-	-	-	-	-
PST0821_12291	-	-	-	-	-	-	-	-	-	-
PST0821_18521	-	-	-	-	-	-	-	-	-	-
PST0821_18433	-	-	-	-	-	-	-	-	-	-
PST0821_04145	-	-	-	-	-	-	-	-	-	-
PST0821_10332	-	-	-	-	-	-	-	-	-	-
PST0821_18536	-	-	-	-	-	-	-	-	-	-
PST0821_09676	-	-	-	-	-	-	-	-	-	-
PST0821_08106	-	-	-	-	-	-	-	-	-	-
PST0821_02185	-	-	-	-	-	-	-	-	-	-
PST0821_16776	0	-	0	-	0	-	-	0	-	-
PST0821_19099	-	-	-	-	-	-	-	-	-	-
PST0821_05054	-	-	-	-	-	-	-	-	-	-
PST0821_20871	-	-	-	-	-	-	-	-	-	-
PST0821_17679	-	-	-	-	-	-	-	-	-	-
PST0821_16401	-	-	-	-	-	-	-	-	-	-
PST0821_00183	-	-	-	-	-	-	-	-	-	-
PST0821_19218	-	-	-	-	-	-	-	-	-	-
PST0821_19234	-	-	-	-	-	-	-	-	-	-
PST0821_17648	-	-	-	-	-	-	-	-	-	-
PST0821_05758	-	-	-	-	-	-	-	-	-	-
PST0821_19639	-	-	-	-	-	-	-	-	-	-
PST0821_13565	-	-	-	-	-	-	-	-	-	-
PST0821_12410	-	-	-	-	-	-	-	-	-	-
PST0821_08856	-	-	-	-	-	-	-	-	-	-
PST0821_00112	-	-	-	-	-	-	-	-	-	-
PST0821_14828	-	-	-	-	-	-	-	-	-	-
PST0821_02975	-	-	-	-	-	-	-	-	-	-
PST0821_17879	-	-	-	-	-	-	-	-	-	-
PST0821_18441	-	-	-	-	-	-	-	-	-	-
PST0821_07628	-	-	-	-	-	-	-	-	-	-
PST0821_02108	-	-	-	-	-	-	-	-	-	-
PST0821_06661	0	0	-	-	0	0	-	0	0	-
PST0821_10081	-	-	-	-	-	-	-	-	-	-
PST0821_07526	-	-	-	-	-	-	-	-	-	-
PST0821_01599	-	-	-	-	-	-	-	-	-	-
PST0821_19601	-	-	-	-	-	-	-	-	-	-
PST0821_07974	-	-	-	-	-	-	-	-	-	-
PST0821_14598	-	-	-	-	-	-	-	-	-	-
PST0821_18189	-	-	-	-	-	-	-	-	-	-
PST0821_15395	-	-	-	-	-	-	-	-	-	-
PST0821_01708	-	-	-	-	-	-	-	-	-	-
PST0821_10649	-	-	-	-	-	-	-	-	-	-
PST0821_17150	-	-	-	-	-	-	-	-	-	-
PST0821_16466	-	1.2593	1.2593	-	-	1.2593	-	-	1.2593	-
PST0821_04770	-	-	-	-	-	-	-	-	-	-
PST0821_18403	-	-	-	-	-	-	-	-	-	-
PST0821_12875	-	-	-	-	-	-	-	-	-	-
PST0821_08703	-	-	-	-	-	-	-	-	-	-
PST0821_05195	-	-	-	-	-	-	-	-	-	-
PST0821_18534	-	-	-	-	-	-	-	-	-	-
PST0821_10223	-	-	-	-	-	-	-	-	-	-
PST0821_11577	-	-	-	-	-	-	-	-	-	-
PST0821_19020	-	-	-	-	-	-	-	-	-	-
PST0821_16960	-	-	-	-	-	-	-	-	-	-
PST0821_00405	-	-	-	-	-	-	-	-	-	-
PST0821_09057	-	-	-	-	-	-	-	-	-	-
PST0821_12293	-	-	-	-	-	-	-	-	-	-
PST0821_19389	-	-	-	-	-	-	-	-	-	-
PST0821_03426	-	-	-	-	-	-	-	-	-	-
PST0821_14618	-	-	-	-	-	-	-	-	-	-
PST0821_19693	-	-	-	-	-	-	-	-	-	-
PST0821_11019	-	-	-	-	-	-	-	-	-	-
PST0821_07086	-	-	-	-	-	-	-	-	-	-
PST0821_12715	-	-	-	-	-	-	-	-	-	-
PST0821_11218	-	-	-	-	-	-	-	-	-	-
PST0821_08992	-	-	-	-	-	-	-	-	-	-
PST0821_13563	-	-	-	-	-	-	-	-	-	-
PST0821_09182	-	-	-	-	-	-	-	-	-	-
PST0821_15391	-	-	-	-	-	-	-	-	-	-
PST0821_08748	-	-	-	-	-	-	-	-	-	-
PST0821_05985	-	-	-	-	-	-	-	-	-	-
PST0821_01082	-	-	-	-	-	-	-	-	-	-
PST0821_19169	-	-	-	-	-	-	-	-	-	-
PST0821_10626	0.1443	-	0.1443	-	0.1443	-	-	0.1443	-	-
PST0821_13547	-	-	-	-	-	-	-	-	-	-
PST0821_05239	-	-	-	-	-	-	-	-	-	-
PST0821_05047	-	-	-	-	-	-	-	-	-	-
PST0821_08332	-	-	-	-	-	-	-	-	-	-
PST0821_07104	-	-	-	-	-	-	-	-	-	-
PST0821_18718	-	-	-	-	-	-	-	-	-	-
PST0821_08641	-	-	-	-	-	-	-	-	-	-
PST0821_03497	-	-	-	-	-	-	-	-	-	-
PST0821_20384	-	-	-	-	-	-	-	-	-	-
PST0821_04664	-	-	-	-	-	-	-	-	-	-
PST0821_10778	-	-	-	-	-	-	-	-	-	-
PST0821_10415	-	-	-	-	-	-	-	-	-	-
PST0821_17282	-	-	-	-	-	-	-	-	-	-
PST0821_15798	-	-	-	-	-	-	-	-	-	-
PST0821_20335	-	-	-	-	-	-	-	-	-	-
PST0821_16600	-	-	-	-	-	-	-	-	-	-
PST0821_16278	-	-	-	-	-	-	-	-	-	-
PST0821_00665	-	-	-	-	-	-	-	-	-	-
PST0821_15215	-	-	-	-	-	-	-	-	-	-
PST0821_14602	-	-	-	-	-	-	-	-	-	-
PST0821_19764	-	-	-	-	-	-	-	-	-	-
PST0821_06903	-	-	-	-	-	-	-	-	-	-
PST0821_14893	-	-	-	-	-	-	-	-	-	-
PST0821_05649	-	-	-	-	-	-	-	-	-	-
PST0821_19819	-	-	-	-	-	-	-	-	-	-
PST0821_20020	-	-	-	-	-	-	-	-	-	-
PST0821_07575	-	-	-	-	-	-	-	-	-	-
PST0821_14180	-	-	-	-	-	-	-	-	-	-
PST0821_13146	-	-	-	-	-	-	-	-	-	-
PST0821_02015	-	-	-	-	-	-	-	-	-	-
PST0821_11941	-	-	-	-	-	-	-	-	-	-
PST0821_15818	-	-	-	-	-	-	-	-	-	-
PST0821_16349	-	-	-	-	-	-	-	-	-	-
PST0821_20803	-	-	-	-	-	-	-	-	-	-
PST0821_04126	-	-	-	-	-	-	-	-	-	-
PST0821_04893	-	-	-	-	-	-	-	-	-	-
PST0821_05113	-	-	-	-	-	-	-	-	-	-
PST0821_05081	-	-	-	-	-	-	-	-	-	-
PST0821_00799	-	-	-	-	-	-	-	-	-	-
PST0821_14376	-	-	-	-	-	-	-	-	-	-
PST0821_07980	-	-	-	-	-	-	-	-	-	-
PST0821_19348	-	-	-	-	-	-	-	-	-	-
PST0821_13439	-	0	0	-	-	0	-	-	0	-
PST0821_03328	-	-	-	-	-	-	-	-	-	-
PST0821_01831	-	-	-	-	-	-	-	-	-	-
PST0821_17975	-	-	-	-	-	-	-	-	-	-
PST0821_09703	-	-	-	-	-	-	-	-	-	-
PST0821_13046	-	-	-	-	-	-	-	-	-	-
PST0821_15757	-	-	-	-	-	-	-	-	-	-
PST0821_01692	-	-	-	-	-	-	-	-	-	-
PST0821_03747	-	-	-	-	-	-	-	-	-	-
PST0821_18647	-	-	-	-	-	-	-	-	-	-
PST0821_14232	-	-	-	-	-	-	-	-	-	-
PST0821_17755	0	0	-	-	0	0	-	0	0	-
PST0821_05887	-	-	-	-	-	-	-	-	-	-
PST0821_01050	-	-	-	-	-	-	-	-	-	-
PST0821_07649	0.5465	-	0	-	0.5465	-	-	0.5465	-	-
PST0821_15111	-	-	-	-	-	-	-	-	-	-
PST0821_02164	-	-	-	-	-	-	-	-	-	-
PST0821_16855	-	-	-	-	-	-	-	-	-	-
PST0821_12486	-	-	-	-	-	-	-	-	-	-
PST0821_15566	-	-	-	-	-	-	-	-	-	-
PST0821_17825	-	-	-	-	-	-	-	-	-	-
PST0821_17170	-	-	-	-	-	-	-	-	-	-
PST0821_13678	-	-	-	-	-	-	-	-	-	-
PST0821_16331	-	-	-	-	-	-	-	-	-	-
PST0821_10180	-	-	-	-	-	-	-	-	-	-
PST0821_02345	-	-	-	-	-	-	-	-	-	-
PST0821_19900	-	-	-	-	-	-	-	-	-	-
PST0821_13895	-	-	-	-	-	-	-	-	-	-
PST0821_04751	-	-	-	-	-	-	-	-	-	-
PST0821_03726	-	-	-	-	-	-	-	-	-	-
PST0821_14465	-	-	-	-	-	-	-	-	-	-
PST0821_12838	-	-	-	-	-	-	-	-	-	-
PST0821_05001	-	-	-	-	-	-	-	-	-	-
PST0821_13759	-	-	-	-	-	-	-	-	-	-
PST0821_10111	-	-	-	-	-	-	-	-	-	-
PST0821_04005	-	-	-	-	-	-	-	-	-	-
PST0821_13479	-	-	-	-	-	-	-	-	-	-
PST0821_05790	-	-	-	-	-	-	-	-	-	-
PST0821_12035	-	-	-	-	-	-	-	-	-	-
PST0821_12970	-	-	-	-	-	-	-	-	-	-
PST0821_15681	-	0	0	-	-	0	-	-	0	-
PST0821_14966	-	-	-	-	-	-	-	-	-	-
PST0821_12009	-	-	-	-	-	-	-	-	-	-
PST0821_04376	-	-	-	-	-	-	-	-	-	-
PST0821_04462	-	-	-	-	-	-	-	-	-	-
PST0821_14070	-	-	-	-	-	-	-	-	-	-
PST0821_04278	0	0	0	-	0	0	-	0	0	-
PST0821_01764	-	-	-	-	-	-	-	-	-	-
PST0821_13360	-	-	-	-	-	-	-	-	-	-
PST0821_13093	-	-	-	-	-	-	-	-	-	-
PST0821_10731	-	-	-	-	-	-	-	-	-	-
PST0821_05924	-	-	-	-	-	-	-	-	-	-
PST0821_03326	-	-	-	-	-	-	-	-	-	-
PST0821_10491	-	-	-	-	-	-	-	-	-	-
PST0821_12797	-	-	-	-	-	-	-	-	-	-
PST0821_04255	-	-	-	-	-	-	-	-	-	-
PST0821_18578	-	-	-	-	-	-	-	-	-	-
PST0821_05953	-	-	-	-	-	-	-	-	-	-
PST0821_15823	-	-	-	-	-	-	-	-	-	-
PST0821_19083	-	-	-	-	-	-	-	-	-	-
PST0821_19705	-	-	-	-	-	-	-	-	-	-
PST0821_11672	-	-	-	-	-	-	-	-	-	-
PST0821_17569	-	-	-	-	-	-	-	-	-	-
PST0821_07949	-	-	-	-	-	-	-	-	-	-
PST0821_17473	0	0	-	-	0	0	-	0	0	-
PST0821_17243	-	-	-	-	-	-	-	-	-	-
PST0821_18060	-	-	-	-	-	-	-	-	-	-
PST0821_04763	0.98	-	0.98	-	0.98	-	-	0.98	-	-
PST0821_17252	-	-	-	-	-	-	-	-	-	-
PST0821_15677	-	-	-	-	-	-	-	-	-	-
PST0821_18898	-	-	-	-	-	-	-	-	-	-
PST0821_09554	-	-	-	-	-	-	-	-	-	-
PST0821_20387	-	-	-	-	-	-	-	-	-	-
PST0821_17326	0	0	-	-	0	0	-	0	0	-
PST0821_06385	-	-	-	-	-	-	-	-	-	-
PST0821_01434	-	-	-	-	-	-	-	-	-	-
PST0821_06844	-	-	-	-	-	-	-	-	-	-
PST0821_00421	-	-	-	-	-	-	-	-	-	-
PST0821_16107	-	-	-	-	-	-	-	-	-	-
PST0821_17023	-	-	-	-	-	-	-	-	-	-
PST0821_18036	-	0	0	-	-	0	-	-	0	-
PST0821_15834	-	-	-	-	-	-	-	-	-	-
PST0821_12381	-	-	-	-	-	-	-	-	-	-
PST0821_05528	-	-	-	-	-	-	-	-	-	-
PST0821_01647	-	-	-	-	-	-	-	-	-	-
PST0821_20743	-	-	-	-	-	-	-	-	-	-
PST0821_12140	-	-	-	-	-	-	-	-	-	-
PST0821_10153	-	0	0	-	-	0	-	-	0	-
PST0821_02837	-	-	-	-	-	-	-	-	-	-
PST0821_17612	-	-	-	-	-	-	-	-	-	-
PST0821_12947	-	-	-	-	-	-	-	-	-	-
PST0821_19072	-	-	-	-	-	-	-	-	-	-
PST0821_05679	-	-	-	-	-	-	-	-	-	-
PST0821_16155	-	-	-	-	-	-	-	-	-	-
PST0821_11221	-	-	-	-	-	-	-	-	-	-
PST0821_20487	-	-	-	-	-	-	-	-	-	-
PST0821_13827	-	-	-	-	-	-	-	-	-	-
PST0821_08402	-	-	-	-	-	-	-	-	-	-
PST0821_05029	-	-	-	-	-	-	-	-	-	-
PST0821_15908	-	-	-	-	-	-	-	-	-	-
PST0821_10583	-	-	-	-	-	-	-	-	-	-
PST0821_18476	-	-	-	-	-	-	-	-	-	-
PST0821_15617	-	-	-	-	-	-	-	-	-	-
PST0821_18496	-	-	-	-	-	-	-	-	-	-
PST0821_19523	-	-	-	-	-	-	-	-	-	-
PST0821_19237	-	-	-	-	-	-	-	-	-	-
PST0821_15422	-	-	-	-	-	-	-	-	-	-
PST0821_05910	-	-	-	-	-	-	-	-	-	-
PST0821_10071	-	-	-	-	-	-	-	-	-	-
PST0821_09892	-	-	-	-	-	-	-	-	-	-
PST0821_16759	0.6937	-	0.6937	-	0.6937	-	-	0.6937	-	-
PST0821_13634	-	-	-	-	-	-	-	-	-	-
PST0821_08644	-	-	-	-	-	-	-	-	-	-
PST0821_10088	-	-	-	-	-	-	-	-	-	-
PST0821_08723	-	-	-	-	-	-	-	-	-	-
PST0821_08016	-	-	-	-	-	-	-	-	-	-
PST0821_00273	-	-	-	-	-	-	-	-	-	-
PST0821_19435	-	-	-	-	-	-	-	-	-	-
PST0821_09079	0	-	0	-	0	-	-	0	-	-
PST0821_04647	-	-	-	-	-	-	-	-	-	-
PST0821_18447	-	-	-	-	-	-	-	-	-	-
PST0821_09588	-	-	-	-	-	-	-	-	-	-
PST0821_19093	-	-	-	-	-	-	-	-	-	-
PST0821_13763	-	-	-	-	-	-	-	-	-	-
PST0821_11023	-	-	-	-	-	-	-	-	-	-
PST0821_14102	-	-	-	-	-	-	-	-	-	-
PST0821_15403	-	-	-	-	-	-	-	-	-	-
PST0821_16706	-	-	-	-	-	-	-	-	-	-
PST0821_11645	-	-	-	-	-	-	-	-	-	-
PST0821_06575	-	-	-	-	-	-	-	-	-	-
PST0821_02307	-	-	-	-	-	-	-	-	-	-
PST0821_02013	-	-	-	-	-	-	-	-	-	-
PST0821_11340	-	-	-	-	-	-	-	-	-	-
PST0821_07247	-	-	-	-	-	-	-	-	-	-
PST0821_09206	-	-	-	-	-	-	-	-	-	-
PST0821_08505	-	-	-	-	-	-	-	-	-	-
PST0821_16147	-	-	-	-	-	-	-	-	-	-
PST0821_18835	0.1259	-	0.1259	-	0.1259	-	-	0.1259	-	-
PST0821_07050	-	-	-	-	-	-	-	-	-	-
PST0821_06925	-	-	-	-	-	-	-	-	-	-
PST0821_18438	-	-	-	-	-	-	-	-	-	-
PST0821_11481	-	-	-	-	-	-	-	-	-	-
PST0821_06662	-	-	-	-	-	-	-	-	-	-
PST0821_10174	-	-	-	-	-	-	-	-	-	-
PST0821_06464	0	0	-	-	0	0	-	0	0	-
PST0821_05652	-	-	-	-	-	-	-	-	-	-
PST0821_14504	-	-	-	-	-	-	-	-	-	-
PST0821_10835	-	-	-	-	-	-	-	-	-	-
PST0821_19773	-	-	-	-	-	-	-	-	-	-
PST0821_03840	-	-	-	-	-	-	-	-	-	-
PST0821_00195	-	-	-	-	-	-	-	-	-	-
PST0821_18900	-	-	-	-	-	-	-	-	-	-
PST0821_04817	-	-	-	-	-	-	-	-	-	-
PST0821_01656	-	-	-	-	-	-	-	-	-	-
PST0821_20638	-	-	-	-	-	-	-	-	-	-
PST0821_05230	-	-	-	-	-	-	-	-	-	-
PST0821_08311	-	-	-	-	-	-	-	-	-	-
PST0821_06673	-	-	-	-	-	-	-	-	-	-
PST0821_17190	-	-	-	-	-	-	-	-	-	-
PST0821_10780	-	-	-	-	-	-	-	-	-	-
PST0821_17585	-	-	-	-	-	-	-	-	-	-
PST0821_20325	-	-	-	-	-	-	-	-	-	-
PST0821_14481	-	-	-	-	-	-	-	-	-	-
PST0821_09657	-	-	-	-	-	-	-	-	-	-
PST0821_01464	-	-	-	-	-	-	-	-	-	-
PST0821_14210	-	-	-	-	-	-	-	-	-	-
PST0821_10011	-	-	-	-	-	-	-	-	-	-
PST0821_05568	-	-	-	-	-	-	-	-	-	-
PST0821_10308	-	-	-	-	-	-	-	-	-	-
PST0821_16621	-	-	-	-	-	-	-	-	-	-
PST0821_20603	-	-	-	-	-	-	-	-	-	-
PST0821_02796	-	0.3563	0.3563	-	-	0.3563	-	-	0.3563	-
PST0821_19924	-	-	-	-	-	-	-	-	-	-
PST0821_03775	-	0	0	-	-	0	-	-	0	-
PST0821_12282	-	-	-	-	-	-	-	-	-	-
PST0821_04900	-	-	-	-	-	-	-	-	-	-
PST0821_15564	-	-	-	-	-	-	-	-	-	-
PST0821_04812	-	-	-	-	-	-	-	-	-	-
PST0821_17881	-	-	-	-	-	-	-	-	-	-
PST0821_10461	-	-	-	-	-	-	-	-	-	-
PST0821_16415	-	-	-	-	-	-	-	-	-	-
PST0821_08581	-	-	-	-	-	-	-	-	-	-
PST0821_08011	-	-	-	-	-	-	-	-	-	-
PST0821_06990	-	-	-	-	-	-	-	-	-	-
PST0821_17187	-	-	-	-	-	-	-	-	-	-
PST0821_17911	-	-	-	-	-	-	-	-	-	-
PST0821_20175	-	-	-	-	-	-	-	-	-	-
PST0821_11717	-	-	-	-	-	-	-	-	-	-
PST0821_17565	-	-	-	-	-	-	-	-	-	-
PST0821_01329	-	-	-	-	-	-	-	-	-	-
PST0821_00187	-	-	-	-	-	-	-	-	-	-
PST0821_19897	-	-	-	-	-	-	-	-	-	-
PST0821_11244	-	-	-	-	-	-	-	-	-	-
PST0821_02754	-	-	-	-	-	-	-	-	-	-
PST0821_15009	-	-	-	-	-	-	-	-	-	-
PST0821_08022	-	-	-	-	-	-	-	-	-	-
PST0821_00286	-	-	-	-	-	-	-	-	-	-
PST0821_14662	-	-	-	-	-	-	-	-	-	-
PST0821_08072	-	-	-	-	-	-	-	-	-	-
PST0821_19925	-	-	-	-	-	-	-	-	-	-
PST0821_15549	-	-	-	-	-	-	-	-	-	-
PST0821_01412	-	-	-	-	-	-	-	-	-	-
PST0821_04413	-	-	-	-	-	-	-	-	-	-
PST0821_07039	-	-	-	-	-	-	-	-	-	-
PST0821_05667	-	-	-	-	-	-	-	-	-	-
PST0821_04512	-	-	-	-	-	-	-	-	-	-
PST0821_02039	-	-	-	-	-	-	-	-	-	-
PST0821_06142	-	-	-	-	-	-	-	-	-	-
PST0821_01618	-	-	-	-	-	-	-	-	-	-
PST0821_02520	-	-	-	-	-	-	-	-	-	-
PST0821_19695	-	-	-	-	-	-	-	-	-	-
PST0821_15016	-	-	-	-	-	-	-	-	-	-
PST0821_12152	-	-	-	-	-	-	-	-	-	-
PST0821_00063	-	-	-	-	-	-	-	-	-	-
PST0821_13536	-	-	-	-	-	-	-	-	-	-
PST0821_07140	-	0.3593	0.3593	-	-	0.3593	-	-	0.3593	-
PST0821_07072	-	-	-	-	-	-	-	-	-	-
PST0821_03016	-	-	-	-	-	-	-	-	-	-
PST0821_10531	-	-	-	-	-	-	-	-	-	-
PST0821_16063	-	0	0	-	-	0	-	-	0	-
PST0821_15303	-	-	-	-	-	-	-	-	-	-
PST0821_14761	-	-	-	-	-	-	-	-	-	-
PST0821_13025	-	-	-	-	-	-	-	-	-	-
PST0821_01029	-	-	-	-	-	-	-	-	-	-
PST0821_15419	-	-	-	-	-	-	-	-	-	-
PST0821_15243	-	-	-	-	-	-	-	-	-	-
PST0821_06968	-	-	-	-	-	-	-	-	-	-
PST0821_07381	-	-	-	-	-	-	-	-	-	-
PST0821_02074	-	-	-	-	-	-	-	-	-	-
PST0821_03051	-	-	-	-	-	-	-	-	-	-
PST0821_15988	-	-	-	-	-	-	-	-	-	-
PST0821_01952	-	-	-	-	-	-	-	-	-	-
PST0821_08150	-	-	-	-	-	-	-	-	-	-
PST0821_00921	-	-	-	-	-	-	-	-	-	-
PST0821_07029	-	-	-	-	-	-	-	-	-	-
PST0821_15915	-	-	-	-	-	-	-	-	-	-
PST0821_11205	-	-	-	-	-	-	-	-	-	-
PST0821_02585	-	0	0	-	-	0	-	-	0	-
PST0821_19671	-	-	-	-	-	-	-	-	-	-
PST0821_06391	0	-	0	-	0	-	-	0	-	-
PST0821_11016	-	-	-	-	-	-	-	-	-	-
PST0821_14453	-	-	-	-	-	-	-	-	-	-
PST0821_15129	-	-	-	-	-	-	-	-	-	-
PST0821_00005	0	0	-	-	0	0	-	0	0	-
PST0821_02764	-	-	-	-	-	-	-	-	-	-
PST0821_15405	-	-	-	-	-	-	-	-	-	-
PST0821_09992	-	-	-	-	-	-	-	-	-	-
PST0821_00364	-	-	-	-	-	-	-	-	-	-
PST0821_15645	-	-	-	-	-	-	-	-	-	-
PST0821_01130	-	-	-	-	-	-	-	-	-	-
PST0821_11078	-	-	-	-	-	-	-	-	-	-
PST0821_17210	-	-	-	-	-	-	-	-	-	-
PST0821_12108	-	-	-	-	-	-	-	-	-	-
PST0821_18866	-	-	-	-	-	-	-	-	-	-
PST0821_06846	0	-	0	-	0	-	-	0	-	-
PST0821_09548	-	-	-	-	-	-	-	-	-	-
PST0821_04391	-	-	-	-	-	-	-	-	-	-
PST0821_03000	0	0	-	-	0	0	-	0	0	-
PST0821_00535	-	-	-	-	-	-	-	-	-	-
PST0821_09463	-	-	-	-	-	-	-	-	-	-
PST0821_19519	-	-	-	-	-	-	-	-	-	-
PST0821_00716	-	-	-	-	-	-	-	-	-	-
PST0821_18889	-	-	-	-	-	-	-	-	-	-
PST0821_14559	0.4252	-	0.4252	-	0.4252	-	-	0.4252	-	-
PST0821_07236	-	-	-	-	-	-	-	-	-	-
PST0821_02743	-	-	-	-	-	-	-	-	-	-
PST0821_01315	-	-	-	-	-	-	-	-	-	-
PST0821_03806	-	-	-	-	-	-	-	-	-	-
PST0821_16224	-	-	-	-	-	-	-	-	-	-
PST0821_14273	-	-	-	-	-	-	-	-	-	-
PST0821_00190	-	-	-	-	-	-	-	-	-	-
PST0821_05777	-	-	-	-	-	-	-	-	-	-
PST0821_19761	-	-	-	-	-	-	-	-	-	-
PST0821_02011	-	-	-	-	-	-	-	-	-	-
PST0821_08655	-	-	-	-	-	-	-	-	-	-
PST0821_05738	-	-	-	-	-	-	-	-	-	-
PST0821_14053	-	-	-	-	-	-	-	-	-	-
PST0821_01270	0	0	-	-	0	0	-	0	0	-
PST0821_11322	-	-	-	-	-	-	-	-	-	-
PST0821_06664	-	-	-	-	-	-	-	-	-	-
PST0821_00786	-	-	-	-	-	-	-	-	-	-
PST0821_18381	-	-	-	-	-	-	-	-	-	-
PST0821_18350	-	-	-	-	-	-	-	-	-	-
PST0821_19850	0	-	0	-	0	-	-	0	-	-
PST0821_11005	-	-	-	-	-	-	-	-	-	-
PST0821_06200	-	-	-	-	-	-	-	-	-	-
PST0821_16691	-	-	-	-	-	-	-	-	-	-
PST0821_00305	-	-	-	-	-	-	-	-	-	-
PST0821_16257	-	-	-	-	-	-	-	-	-	-
PST0821_15770	-	-	-	-	-	-	-	-	-	-
PST0821_17018	-	-	-	-	-	-	-	-	-	-
PST0821_17998	-	-	-	-	-	-	-	-	-	-
PST0821_05522	-	-	-	-	-	-	-	-	-	-
PST0821_16653	-	-	-	-	-	-	-	-	-	-
PST0821_01833	-	-	-	-	-	-	-	-	-	-
PST0821_16140	-	-	-	-	-	-	-	-	-	-
PST0821_04173	-	-	-	-	-	-	-	-	-	-
PST0821_05403	-	-	-	-	-	-	-	-	-	-
PST0821_15926	-	-	-	-	-	-	-	-	-	-
PST0821_15378	-	-	-	-	-	-	-	-	-	-
PST0821_17553	-	-	-	-	-	-	-	-	-	-
PST0821_12643	-	-	-	-	-	-	-	-	-	-
PST0821_08625	-	-	-	-	-	-	-	-	-	-
PST0821_03200	-	-	-	-	-	-	-	-	-	-
PST0821_14174	-	-	-	-	-	-	-	-	-	-
PST0821_10319	-	-	-	-	-	-	-	-	-	-
PST0821_02778	-	-	-	-	-	-	-	-	-	-
PST0821_05861	-	-	-	-	-	-	-	-	-	-
PST0821_19124	0	-	0	-	0	-	-	0	-	-
PST0821_03837	-	0	0	-	-	0	-	-	0	-
PST0821_10006	-	-	-	-	-	-	-	-	-	-
PST0821_02019	-	-	-	-	-	-	-	-	-	-
PST0821_18969	-	0.0707	0.0707	-	-	0.0707	-	-	0.0707	-
PST0821_14322	-	-	-	-	-	-	-	-	-	-
PST0821_08035	0	-	0	-	0	-	-	0	-	-
PST0821_12135	-	-	-	-	-	-	-	-	-	-
PST0821_05348	-	-	-	-	-	-	-	-	-	-
PST0821_17925	0	0	0	-	0	0	-	0	0	-
PST0821_10316	-	-	-	-	-	-	-	-	-	-
PST0821_11846	-	-	-	-	-	-	-	-	-	-
PST0821_09679	-	-	-	-	-	-	-	-	-	-
PST0821_08320	-	-	-	-	-	-	-	-	-	-
PST0821_17295	0	0	0	-	0	0	-	0	0	-
PST0821_01545	-	-	-	-	-	-	-	-	-	-
PST0821_12307	-	-	-	-	-	-	-	-	-	-
PST0821_10922	-	-	-	-	-	-	-	-	-	-
PST0821_13442	-	-	-	-	-	-	-	-	-	-
PST0821_09718	-	-	-	-	-	-	-	-	-	-
PST0821_06097	-	-	-	-	-	-	-	-	-	-
PST0821_13401	-	-	-	-	-	-	-	-	-	-
PST0821_02735	-	-	-	-	-	-	-	-	-	-
PST0821_10675	-	0	0	-	-	0	-	-	0	-
PST0821_02030	-	-	-	-	-	-	-	-	-	-
PST0821_13024	-	-	-	-	-	-	-	-	-	-
PST0821_02638	-	-	-	-	-	-	-	-	-	-
PST0821_15094	-	-	-	-	-	-	-	-	-	-
PST0821_02677	-	-	-	-	-	-	-	-	-	-
PST0821_12079	-	-	-	-	-	-	-	-	-	-
PST0821_12931	-	-	-	-	-	-	-	-	-	-
PST0821_11547	-	-	-	-	-	-	-	-	-	-
PST0821_12703	-	0	0	-	-	0	-	-	0	-
PST0821_12798	-	-	-	-	-	-	-	-	-	-
PST0821_05614	-	-	-	-	-	-	-	-	-	-
PST0821_16299	-	-	-	-	-	-	-	-	-	-
PST0821_18542	-	-	-	-	-	-	-	-	-	-
PST0821_06879	-	-	-	-	-	-	-	-	-	-
PST0821_00236	-	-	-	-	-	-	-	-	-	-
PST0821_04772	-	-	-	-	-	-	-	-	-	-
PST0821_19685	-	-	-	-	-	-	-	-	-	-
PST0821_11214	-	-	-	-	-	-	-	-	-	-
PST0821_09111	-	-	-	-	-	-	-	-	-	-
PST0821_06655	-	-	-	-	-	-	-	-	-	-
PST0821_12705	-	-	-	-	-	-	-	-	-	-
PST0821_09242	0.3909	0.3909	-	-	0.3909	0.3909	-	0.3909	0.3909	-
PST0821_06235	-	-	-	-	-	-	-	-	-	-
PST0821_16305	-	-	-	-	-	-	-	-	-	-
PST0821_13041	-	-	-	-	-	-	-	-	-	-
PST0821_10534	-	-	-	-	-	-	-	-	-	-
PST0821_19997	-	-	-	-	-	-	-	-	-	-
PST0821_18630	-	-	-	-	-	-	-	-	-	-
PST0821_05586	-	-	-	-	-	-	-	-	-	-
PST0821_02027	-	-	-	-	-	-	-	-	-	-
PST0821_06432	-	-	-	-	-	-	-	-	-	-
PST0821_19476	-	-	-	-	-	-	-	-	-	-
PST0821_07605	-	-	-	-	-	-	-	-	-	-
PST0821_13705	-	0	0	-	-	0	-	-	0	-
PST0821_17169	-	-	-	-	-	-	-	-	-	-
PST0821_07048	-	-	-	-	-	-	-	-	-	-
PST0821_16105	-	-	-	-	-	-	-	-	-	-
PST0821_05636	-	-	-	-	-	-	-	-	-	-
PST0821_03130	-	-	-	-	-	-	-	-	-	-
PST0821_14915	-	-	-	-	-	-	-	-	-	-
PST0821_04455	-	-	-	-	-	-	-	-	-	-
PST0821_02118	-	-	-	-	-	-	-	-	-	-
PST0821_02332	-	-	-	-	-	-	-	-	-	-
PST0821_20337	-	-	-	-	-	-	-	-	-	-
PST0821_18671	-	-	-	-	-	-	-	-	-	-
PST0821_02231	-	-	-	-	-	-	-	-	-	-
PST0821_19057	-	-	-	-	-	-	-	-	-	-
PST0821_09250	-	-	-	-	-	-	-	-	-	-
PST0821_03842	-	-	-	-	-	-	-	-	-	-
PST0821_13289	-	-	-	-	-	-	-	-	-	-
PST0821_20757	-	-	-	-	-	-	-	-	-	-
PST0821_15071	-	-	-	-	-	-	-	-	-	-
PST0821_03295	-	-	-	-	-	-	-	-	-	-
PST0821_13493	-	-	-	-	-	-	-	-	-	-
PST0821_09251	-	-	-	-	-	-	-	-	-	-
PST0821_14721	-	-	-	-	-	-	-	-	-	-
PST0821_13855	-	-	-	-	-	-	-	-	-	-
PST0821_13811	-	-	-	-	-	-	-	-	-	-
PST0821_08702	-	-	-	-	-	-	-	-	-	-
PST0821_18358	-	-	-	-	-	-	-	-	-	-
PST0821_03286	-	0	0	-	-	0	-	-	0	-
PST0821_00974	-	-	-	-	-	-	-	-	-	-
PST0821_11301	-	-	-	-	-	-	-	-	-	-
PST0821_17105	-	-	-	-	-	-	-	-	-	-
PST0821_01252	-	-	-	-	-	-	-	-	-	-
PST0821_14350	0	0.2163	0.4336	-	0	0.2163	-	0	0.2163	-
PST0821_05336	-	0.3928	0.3928	-	-	0.3928	-	-	0.3928	-
PST0821_02703	-	-	-	-	-	-	-	-	-	-
PST0821_12546	-	-	-	-	-	-	-	-	-	-
PST0821_16040	-	-	-	-	-	-	-	-	-	-
PST0821_00442	-	-	-	-	-	-	-	-	-	-
PST0821_20205	-	-	-	-	-	-	-	-	-	-
PST0821_14772	-	-	-	-	-	-	-	-	-	-
PST0821_07506	-	-	-	-	-	-	-	-	-	-
PST0821_15453	-	-	-	-	-	-	-	-	-	-
PST0821_07951	-	-	-	-	-	-	-	-	-	-
PST0821_00785	-	-	-	-	-	-	-	-	-	-
PST0821_16265	-	-	-	-	-	-	-	-	-	-
PST0821_13933	-	-	-	-	-	-	-	-	-	-
PST0821_14564	-	-	-	-	-	-	-	-	-	-
PST0821_20613	-	-	-	-	-	-	-	-	-	-
PST0821_17177	-	-	-	-	-	-	-	-	-	-
PST0821_03786	-	-	-	-	-	-	-	-	-	-
PST0821_12091	0.0574	0.1187	0	-	0.0574	0.1187	-	0.0574	0.1187	-
PST0821_07357	-	-	-	-	-	-	-	-	-	-
PST0821_12940	-	-	-	-	-	-	-	-	-	-
PST0821_06734	-	-	-	-	-	-	-	-	-	-
PST0821_17639	-	-	-	-	-	-	-	-	-	-
PST0821_14072	-	-	-	-	-	-	-	-	-	-
PST0821_08316	0.8094	0.9748	0.5629	-	0.8094	0.9748	-	0.8094	0.9748	-
PST0821_05554	0	-	0	-	0	-	-	0	-	-
PST0821_11702	-	-	-	-	-	-	-	-	-	-
PST0821_06208	-	-	-	-	-	-	-	-	-	-
PST0821_17836	-	-	-	-	-	-	-	-	-	-
PST0821_12171	1.4385	-	0.9518	-	0.4742	-	-	1.4385	-	-
PST0821_06915	-	-	-	-	-	-	-	-	-	-
PST0821_01630	-	-	-	-	-	-	-	-	-	-
PST0821_09056	-	-	-	-	-	-	-	-	-	-
PST0821_18157	-	-	-	-	-	-	-	-	-	-
PST0821_12929	-	-	-	-	-	-	-	-	-	-
PST0821_03223	-	-	-	-	-	-	-	-	-	-
PST0821_08954	-	-	-	-	-	-	-	-	-	-
PST0821_12324	-	-	-	-	-	-	-	-	-	-
PST0821_12170	-	-	-	-	-	-	-	-	-	-
PST0821_04025	-	-	-	-	-	-	-	-	-	-
PST0821_13969	-	-	-	-	-	-	-	-	-	-
PST0821_03338	-	-	-	-	-	-	-	-	-	-
PST0821_03271	-	-	-	-	-	-	-	-	-	-
PST0821_16160	-	-	-	-	-	-	-	-	-	-
PST0821_02972	-	-	-	-	-	-	-	-	-	-
PST0821_12227	-	-	-	-	-	-	-	-	-	-
PST0821_18329	0	0	-	-	0	0	-	0	0	-
PST0821_19511	-	-	-	-	-	-	-	-	-	-
PST0821_17832	-	-	-	-	-	-	-	-	-	-
PST0821_11206	-	-	-	-	-	-	-	-	-	-
PST0821_10765	-	-	-	-	-	-	-	-	-	-
PST0821_09607	-	-	-	-	-	-	-	-	-	-
PST0821_08006	-	-	-	-	-	-	-	-	-	-
PST0821_15547	-	-	-	-	-	-	-	-	-	-
PST0821_03433	-	0.6046	0.6046	-	-	0.6046	-	-	0.6046	-
PST0821_03973	-	-	-	-	-	-	-	-	-	-
PST0821_14790	-	-	-	-	-	-	-	-	-	-
PST0821_11935	-	-	-	-	-	-	0.4328	0.4328	0.4328	0.4328
PST0821_03001	-	-	-	-	-	-	-	-	-	-
PST0821_01827	-	-	-	-	-	-	-	-	-	-
PST0821_11807	-	-	-	-	-	-	-	-	-	-
PST0821_01676	-	-	-	-	-	-	-	-	-	-
PST0821_16526	-	-	-	-	-	-	-	-	-	-
PST0821_16071	-	-	-	-	-	-	-	-	-	-
PST0821_06298	0.1129	0.4554	0	-	0.1129	0.4554	-	0.1129	0.4554	-
PST0821_19495	-	-	-	-	-	-	-	-	-	-
PST0821_16576	-	-	-	-	-	-	-	-	-	-
PST0821_01997	-	-	-	-	-	-	-	-	-	-
PST0821_06507	-	-	-	-	-	-	-	-	-	-
PST0821_08197	-	-	-	-	-	-	-	-	-	-
PST0821_03281	-	-	-	-	-	-	-	-	-	-
PST0821_02657	-	-	-	-	-	-	-	-	-	-
PST0821_19575	-	-	-	-	-	-	-	-	-	-
PST0821_19466	-	-	-	-	-	-	-	-	-	-
PST0821_02428	-	-	-	-	-	-	-	-	-	-
PST0821_18218	-	-	-	-	-	-	-	-	-	-
PST0821_00811	-	-	-	-	-	-	-	-	-	-
PST0821_02356	-	-	-	-	-	-	-	-	-	-
PST0821_00241	-	-	-	-	-	-	-	-	-	-
PST0821_20172	-	-	-	-	-	-	-	-	-	-
PST0821_19074	-	-	-	-	-	-	-	-	-	-
PST0821_10185	-	-	-	-	-	-	-	-	-	-
PST0821_18737	-	-	-	-	-	-	-	-	-	-
PST0821_17567	-	-	-	-	-	-	-	-	-	-
PST0821_08722	-	-	-	-	-	-	-	-	-	-
PST0821_09543	-	-	-	-	-	-	-	-	-	-
PST0821_20206	-	-	-	-	-	-	-	-	-	-
PST0821_02419	-	-	-	-	-	-	-	-	-	-
PST0821_14422	0	-	0	-	0	-	-	0	-	-
PST0821_01224	-	-	-	-	-	-	-	-	-	-
PST0821_09363	-	-	-	-	-	-	-	-	-	-
PST0821_17471	-	-	-	-	-	-	-	-	-	-
PST0821_09484	-	-	-	-	-	-	-	-	-	-
PST0821_18742	-	-	-	-	-	-	-	-	-	-
PST0821_17527	-	-	-	-	-	-	-	-	-	-
PST0821_13495	-	0	0	-	-	0	-	-	0	-
PST0821_07031	-	-	-	-	-	-	-	-	-	-
PST0821_03722	-	-	-	-	-	-	-	-	-	-
PST0821_09398	-	-	-	-	-	-	-	-	-	-
PST0821_17338	-	-	-	-	-	-	-	-	-	-
PST0821_15879	-	-	-	-	-	-	-	-	-	-
PST0821_20620	-	-	-	-	-	-	-	-	-	-
PST0821_18225	-	-	-	-	-	-	-	-	-	-
PST0821_09169	-	-	-	-	-	-	-	-	-	-
PST0821_04134	-	-	-	-	-	-	-	-	-	-
PST0821_19419	-	-	-	-	-	-	-	-	-	-
PST0821_08343	-	-	-	-	-	-	-	-	-	-
PST0821_16777	-	-	-	-	-	-	-	-	-	-
PST0821_11525	-	-	-	-	-	-	-	-	-	-
PST0821_19811	0.4382	-	0.4382	-	0.4382	-	-	0.4382	-	-
PST0821_03908	-	-	-	-	-	-	-	-	-	-
PST0821_16434	-	-	-	-	-	-	-	-	-	-
PST0821_20652	-	-	-	-	-	-	-	-	-	-
PST0821_04016	-	-	-	-	-	-	-	-	-	-
PST0821_18651	-	-	-	-	-	-	-	-	-	-
PST0821_12036	-	-	-	-	-	-	-	-	-	-
PST0821_05283	-	-	-	-	-	-	-	-	-	-
PST0821_14331	-	-	-	-	-	-	-	-	-	-
PST0821_03549	-	-	-	-	-	-	-	-	-	-
PST0821_19512	-	-	-	-	-	-	-	-	-	-
PST0821_17337	-	-	-	-	-	-	-	-	-	-
PST0821_12384	-	-	-	-	-	-	-	-	-	-
PST0821_15093	-	-	-	-	-	-	-	-	-	-
PST0821_17737	-	-	-	-	-	-	-	-	-	-
PST0821_16721	-	-	-	-	-	-	-	-	-	-
PST0821_15047	-	-	-	-	-	-	-	-	-	-
PST0821_09315	-	-	-	-	-	-	-	-	-	-
PST0821_14524	-	-	-	-	-	-	-	-	-	-
PST0821_19312	-	-	-	-	-	-	-	-	-	-
PST0821_06596	-	-	-	-	-	-	-	-	-	-
PST0821_00883	-	-	-	-	-	-	-	-	-	-
PST0821_12553	-	-	-	-	-	-	-	-	-	-
PST0821_20864	-	-	-	-	-	-	-	-	-	-
PST0821_06766	-	-	-	-	-	-	-	-	-	-
PST0821_17988	-	-	-	-	-	-	-	-	-	-
PST0821_16472	-	-	-	-	-	-	-	-	-	-
PST0821_01261	-	-	-	-	-	-	-	-	-	-
PST0821_02844	-	-	-	-	-	-	-	-	-	-
PST0821_20071	-	-	-	-	-	-	-	-	-	-
PST0821_08712	-	-	-	-	-	-	-	-	-	-
PST0821_02779	-	-	-	-	-	-	-	-	-	-
PST0821_04006	-	-	-	-	-	-	-	-	-	-
PST0821_01348	-	-	-	-	-	-	-	-	-	-
PST0821_04296	-	-	-	-	-	-	-	-	-	-
PST0821_14914	-	-	-	-	-	-	-	-	-	-
PST0821_14786	-	-	-	-	-	-	-	-	-	-
PST0821_03055	-	-	-	-	-	-	-	-	-	-
PST0821_13040	-	0	0	-	-	0	-	-	0	-
PST0821_00053	-	-	-	-	-	-	-	-	-	-
PST0821_06285	-	-	-	-	-	-	-	-	-	-
PST0821_15722	-	-	-	-	-	-	-	-	-	-
PST0821_10236	-	-	-	-	-	-	-	-	-	-
PST0821_10498	-	-	-	-	-	-	-	-	-	-
PST0821_02713	-	-	-	-	-	-	-	-	-	-
PST0821_12459	-	-	-	-	-	-	-	-	-	-
PST0821_11505	-	-	-	-	-	-	-	-	-	-
PST0821_09707	-	-	-	-	-	-	-	-	-	-
PST0821_07869	-	-	-	-	-	-	-	-	-	-
PST0821_10687	-	-	-	-	-	-	-	-	-	-
PST0821_12445	-	-	-	-	-	-	-	-	-	-
PST0821_00079	-	-	-	-	-	-	-	-	-	-
PST0821_10572	-	-	-	-	-	-	-	-	-	-
PST0821_07543	-	-	-	-	-	-	-	-	-	-
PST0821_01462	-	-	-	-	-	-	-	-	-	-
PST0821_12496	-	-	-	-	-	-	-	-	-	-
PST0821_05579	-	-	-	-	-	-	-	-	-	-
PST0821_06605	-	-	-	-	-	-	-	-	-	-
PST0821_10516	-	-	-	-	-	-	-	-	-	-
PST0821_10345	-	-	-	-	-	-	-	-	-	-
PST0821_09384	-	-	-	-	-	-	-	-	-	-
PST0821_07688	-	-	-	-	-	-	-	-	-	-
PST0821_14142	-	-	-	-	-	-	-	-	-	-
PST0821_10438	-	-	-	-	-	-	-	-	-	-
PST0821_07883	-	-	-	-	-	-	-	-	-	-
PST0821_13817	-	-	-	-	-	-	-	-	-	-
PST0821_19966	-	-	-	-	-	-	-	-	-	-
PST0821_01407	-	-	-	-	-	-	-	-	-	-
PST0821_17653	-	-	-	-	-	-	-	-	-	-
PST0821_01612	-	-	-	-	-	-	-	-	-	-
PST0821_17366	0	-	0	-	0	-	-	0	-	-
PST0821_18392	-	-	-	-	-	-	-	-	-	-
PST0821_00109	-	-	-	-	-	-	-	-	-	-
PST0821_20738	-	-	-	-	-	-	-	-	-	-
PST0821_09311	0.1954	-	0.1954	-	0.1954	-	-	0.1954	-	-
PST0821_06269	0.741	0	0.3692	-	0.741	0	-	0.741	0	-
PST0821_19431	-	-	-	-	-	-	-	-	-	-
PST0821_16534	0	-	0	-	0	-	-	0	-	-
PST0821_15942	-	-	-	-	-	-	-	-	-	-
PST0821_13456	-	-	-	-	-	-	-	-	-	-
PST0821_09450	-	-	-	-	-	-	-	-	-	-
PST0821_08898	-	-	-	-	-	-	-	-	-	-
PST0821_13834	-	-	-	-	-	-	-	-	-	-
PST0821_12941	-	-	-	-	-	-	-	-	-	-
PST0821_14407	-	-	-	-	-	-	-	-	-	-
PST0821_12829	-	-	-	-	-	-	-	-	-	-
PST0821_16626	-	-	-	-	-	-	-	-	-	-
PST0821_06054	-	-	-	-	-	-	-	-	-	-
PST0821_18597	-	-	-	-	-	-	-	-	-	-
PST0821_17344	-	-	-	-	-	-	-	-	-	-
PST0821_04416	-	-	-	-	-	-	-	-	-	-
PST0821_15175	-	-	-	-	-	-	-	-	-	-
PST0821_02156	-	-	-	-	-	-	-	-	-	-
PST0821_16753	-	-	-	-	-	-	-	-	-	-
PST0821_13876	-	-	-	-	-	-	-	-	-	-
PST0821_06908	-	-	-	-	-	-	-	-	-	-
PST0821_05500	-	-	-	-	-	-	-	-	-	-
PST0821_04246	-	-	-	-	-	-	-	-	-	-
PST0821_06309	-	-	-	-	-	-	-	-	-	-
PST0821_16083	-	-	-	-	-	-	-	-	-	-
PST0821_03570	-	-	-	-	-	-	-	-	-	-
PST0821_11312	-	-	-	-	-	-	-	-	-	-
PST0821_12271	-	-	-	-	-	-	-	-	-	-
PST0821_04095	-	-	-	-	-	-	-	-	-	-
PST0821_10306	-	-	-	-	-	-	-	-	-	-
PST0821_19954	-	-	-	-	-	-	-	-	-	-
PST0821_11376	-	-	-	-	-	-	-	-	-	-
PST0821_17147	-	-	-	-	-	-	-	-	-	-
PST0821_10869	-	-	-	-	-	-	-	-	-	-
PST0821_00516	-	-	-	-	-	-	-	-	-	-
PST0821_02497	-	-	-	-	-	-	-	-	-	-
PST0821_03640	-	0	0	-	-	0	-	-	0	-
PST0821_20804	-	-	-	-	-	-	-	-	-	-
PST0821_20372	-	-	-	-	-	-	-	-	-	-
PST0821_13105	-	-	-	-	-	-	-	-	-	-
PST0821_19826	-	-	-	-	-	-	-	-	-	-
PST0821_00798	-	-	-	-	-	-	-	-	-	-
PST0821_16745	-	-	-	-	-	-	-	-	-	-
PST0821_06787	-	-	-	-	-	-	-	-	-	-
PST0821_15539	-	-	-	-	-	-	-	-	-	-
PST0821_17099	-	0.4213	0.4213	-	-	0.4213	-	-	0.4213	-
PST0821_18886	0	-	0	-	0	-	-	0	-	-
PST0821_01233	0.2279	-	0.2279	-	0.2279	-	-	0.2279	-	-
PST0821_15449	-	-	-	-	-	-	-	-	-	-
PST0821_11069	-	-	-	-	-	-	-	-	-	-
PST0821_04634	-	-	-	-	-	-	-	-	-	-
PST0821_09731	-	-	-	-	-	-	-	-	-	-
PST0821_00644	-	-	-	-	-	-	-	-	-	-
PST0821_06840	-	-	-	-	-	-	-	-	-	-
PST0821_03815	-	-	-	-	-	-	-	-	-	-
PST0821_01695	-	-	-	-	-	-	-	-	-	-
PST0821_10485	-	-	-	-	-	-	-	-	-	-
PST0821_01420	-	-	-	-	-	-	-	-	-	-
PST0821_13223	0	-	0	-	0	-	-	0	-	-
PST0821_06011	-	-	-	-	-	-	-	-	-	-
PST0821_12362	-	-	-	-	-	-	-	-	-	-
PST0821_01058	-	-	-	-	-	-	-	-	-	-
PST0821_01213	-	-	-	-	-	-	-	-	-	-
PST0821_18389	-	-	-	-	-	-	-	-	-	-
PST0821_07354	-	-	-	-	-	-	-	-	-	-
PST0821_04572	-	-	-	-	-	-	-	-	-	-
PST0821_20248	-	-	-	-	-	-	-	-	-	-
PST0821_11559	-	-	-	-	-	-	-	-	-	-
PST0821_06590	-	-	-	-	-	-	-	-	-	-
PST0821_02795	0	-	0	-	0	-	-	0	-	-
PST0821_18779	-	-	-	-	-	-	-	-	-	-
PST0821_16375	-	-	-	-	-	-	-	-	-	-
PST0821_13387	-	-	-	-	-	-	-	-	-	-
PST0821_02029	-	-	-	-	-	-	-	-	-	-
PST0821_09674	-	-	-	-	-	-	-	-	-	-
PST0821_09110	-	0.119	0.119	-	-	0.119	-	-	0.119	-
PST0821_06636	-	-	-	-	-	-	-	-	-	-
PST0821_12911	-	-	-	-	-	-	-	-	-	-
PST0821_06681	-	-	-	-	-	-	-	-	-	-
PST0821_15496	-	-	-	-	-	-	-	-	-	-
PST0821_10008	-	-	-	-	-	-	-	-	-	-
PST0821_12441	-	-	-	-	-	-	-	-	-	-
PST0821_03600	-	-	-	-	-	-	-	-	-	-
PST0821_16509	-	-	-	-	-	-	-	-	-	-
PST0821_17808	-	-	-	-	-	-	-	-	-	-
PST0821_12089	-	-	-	-	-	-	-	-	-	-
PST0821_06740	-	-	-	-	-	-	-	-	-	-
PST0821_04310	-	-	-	-	-	-	-	-	-	-
PST0821_03834	-	-	-	-	-	-	-	-	-	-
PST0821_11083	-	-	-	-	-	-	-	-	-	-
PST0821_15268	-	-	-	-	-	-	-	-	-	-
PST0821_10314	-	-	-	-	-	-	-	-	-	-
PST0821_09054	-	-	-	-	-	-	-	-	-	-
PST0821_14442	-	-	-	-	-	-	-	-	-	-
PST0821_05511	-	-	-	-	-	-	-	-	-	-
PST0821_20584	0	0	-	-	0	0	-	0	0	-
PST0821_09629	-	-	-	-	-	-	-	-	-	-
PST0821_02566	-	-	-	-	-	-	-	-	-	-
PST0821_02234	-	-	-	-	-	-	-	-	-	-
PST0821_15772	-	-	-	-	-	-	-	-	-	-
PST0821_13607	-	-	-	-	-	-	-	-	-	-
PST0821_19315	0	0	0	-	0	0	-	0	0	-
PST0821_09669	-	-	-	-	-	-	-	-	-	-
PST0821_07386	-	-	-	-	-	-	-	-	-	-
PST0821_19980	-	-	-	-	-	-	-	-	-	-
PST0821_18855	-	-	-	-	-	-	-	-	-	-
PST0821_08929	-	-	-	-	-	-	-	-	-	-
[truncated: 18,559 more rows]
