# Supplementary material for: Genome analyses of the wheat yellow (stripe) rust pathogen Puccinia striiformis f. sp. tritici reveal polymorphic and haustorial expressed secreted proteins as candidate effectors
Source: BMC Genomics. 2013 Apr 22;14:270. doi: 10.1186/1471-2164-14-270 (PMC3640902; doi:10.1186/1471-2164-14-270)
Supplement: Additional file 10 — Depth, fold, and breath mapping coverage values for individual gene sequences that were identified as absent in any isolate. [file 1471-2164-14-270-S10.xlsx]

## Sheet: PST-21
Additional File 10		CDS			PST-43			PST-130			PST-87/7			PST-08/21
PST-21
Gene ID	Contig	Length	Start	End	Depth coverage	Fold coverage	Breath coverage	Depth coverage	Fold coverage	Breath coverage	Depth coverage	Fold coverage	Breath coverage	Depth coverage	Fold coverage	Breath coverage
PST21_00061	PST21_CLC_contigs_v2.1_contig28739	2724	1417	4140		0	0	8.862	0.288	96.8429		0	0		0	0
PST21_00230	PST21_CLC_contigs_v2.1_contig10166	1764	416	2179		0	0	26.213	0.837	100		0	0		0	0
PST21_00349	PST21_CLC_contigs_v2.1_contig30584	443	1067	1509	0.822	0.051	44.2438		0	0		0	0		0	0
PST21_00386	PST21_CLC_contigs_v2.1_contig31178	202	139	340		0	0	202.401	3.593	100		0	0		0	0
PST21_00388	PST21_CLC_contigs_v2.1_contig31697	950	41	990	0.287	0.019	19.1579	0.089	0.003	5.15789		0	0		0	0
PST21_00455	PST21_CLC_contigs_v2.1_contig17063	409	747	1155	14.017	0.831	100		0	0	4.831	0.512	100	10.21	0.797	93.643
PST21_00456	PST21_CLC_contigs_v2.1_contig17063	810	1441	2250	10.898	0.962	100		0	0	3.659	0.577	85.9259	7.733	0.899	94.4444
PST21_00483	PST21_CLC_contigs_v2.1_contig21452	388	140	527		0	0	3.286	0.108	68.8144		0	0		0	0
PST21_00485	PST21_CLC_contigs_v2.1_contig14652	626	624	1249	0.727	0.062	47.2843		0	0		0	0		0	0
PST21_00506	PST21_CLC_contigs_v2.1_contig41806	219	32	250		0	0		0	0		0	0		0	0
PST21_00543	PST21_CLC_contigs_v2.1_contig30690	321	41	361	0.567	0.032	45.7944		0	0		0	0		0	0
PST21_00566	PST21_CLC_contigs_v2.1_contig31393	204	9	212	1.338	0.07	55.3922	66.25	1.645	100		0	0		0	0
PST21_00569	PST21_CLC_contigs_v2.1_contig40446	550	11788	12337	0.165	0.01	13.6364	79.127	2.274	100		0	0		0	0
PST21_00581	PST21_CLC_contigs_v2.1_contig30551	270	57	326	0.337	0.02	13.7037		0	0		0	0		0	0
PST21_00622	PST21_CLC_contigs_v2.1_contig40519	1112	435	1546	0.818	0.054	47.5719		0	0		0	0		0	0
PST21_00623	PST21_CLC_contigs_v2.1_contig40519	1564	2272	3835	0.407	0.028	30.4348		0	0		0	0		0	0
PST21_00678	PST21_CLC_contigs_v2.1_contig19029	597	88	684		0	0		0	0		0	0		0	0
PST21_00735	PST21_CLC_contigs_v2.1_contig491	1867	1222	3088	0.195	0.015	9.80182	12.839	0.464	100		0	0		0	0
PST21_00734	PST21_CLC_contigs_v2.1_contig491	1413	3306	4718		0	0	12.452	0.438	99.5754		0	0		0	0
PST21_00733	PST21_CLC_contigs_v2.1_contig491	544	6088	6631	1.506	0.096	45.2206	15.938	0.477	100		0	0	0.32	0.027	8.63971
PST21_00749	PST21_CLC_contigs_v2.1_contig40758	1749	1489	3237	17.586	1.137	100		0	0	10.385	1.199	99.3139	21.29	1.811	100
PST21_00776	PST21_CLC_contigs_v2.1_contig3348	514	89	602	1.062	0.132	27.4319	2.646	0.156	53.8911	0.887	0.197	41.2451		0	0
PST21_00999	PST21_CLC_contigs_v2.1_contig19854	300	859	1158	0.91	0.047	26.6667	1.133	0.028	16.6667		0	0	0.29	0.02	16
PST21_01030	PST21_CLC_contigs_v2.1_contig8978	573	735	1307		0	0	0.445	0.012	17.6265		0	0		0	0
PST21_01031	PST21_CLC_contigs_v2.1_contig8978	237	42	278		0	0		0	0		0	0		0	0
PST21_01040	PST21_CLC_contigs_v2.1_contig17699	551	542	1092	12.882	1.331	100		0	0	6.207	1.145	91.4701	11.368	1.546	98.3666
PST21_01050	PST21_CLC_contigs_v2.1_contig2066	400	37	436		0	0		0	0		0	0		0	0
PST21_01189	PST21_CLC_contigs_v2.1_contig14065	1268	2812	4079		0	0		0	0		0	0		0	0
PST21_01199	PST21_CLC_contigs_v2.1_contig3768	678	37	714	16.643	0.998	100		0	0	7.735	0.828	99.8525	17.836	1.408	100
PST21_01231	PST21_CLC_contigs_v2.1_contig3533	251	741	991		0	0		0	0		0	0		0	0
PST21_01244	PST21_CLC_contigs_v2.1_contig4109	129	279	407		0	0	32.287	0.582	93.0233		0	0		0	0
PST21_01323	PST21_CLC_contigs_v2.1_contig11207	2779	36	2814	10.675	0.954	99.4602		0	0	5.087	0.812	92.2634	10.801	1.27	98.2728
PST21_01454	PST21_CLC_contigs_v2.1_contig9106	561	2232	2792		0	0	62.879	2.099	100		0	0		0	0
PST21_01520	PST21_CLC_contigs_v2.1_contig21220	653	12	664	0.279	0.008	13.9357	178.851	2.532	100		0	0	0.533	0.021	17.3047
PST21_01534	PST21_CLC_contigs_v2.1_contig40046	455	16	470	0.4	0.024	40		0	0		0	0		0	0
PST21_01540	PST21_CLC_contigs_v2.1_contig31457	255	410	664		0	0		0	0		0	0		0	0
PST21_01568	PST21_CLC_contigs_v2.1_contig948	716	36	751		0	0	9.378	0.245	97.905		0	0		0	0
PST21_01666	PST21_CLC_contigs_v2.1_contig8097	352	9374	9725	0.259	0.018	20.4545	3.622	0.118	29.5455		0	0		0	0
PST21_01679	PST21_CLC_contigs_v2.1_contig29733	394	620	1013		0	0		0	0		0	0		0	0
PST21_01680	PST21_CLC_contigs_v2.1_contig29733	336	18	353		0	0		0	0		0	0		0	0
PST21_01787	PST21_CLC_contigs_v2.1_contig29648	819	59	877		0	0	67.46	2.137	100		0	0		0	0
PST21_01889	PST21_CLC_contigs_v2.1_contig14869	461	429	889	0.197	0.01	1.73536		0	0		0	0		0	0
PST21_01890	PST21_CLC_contigs_v2.1_contig14869	225	47	271	0.404	0.019	25.3333		0	0		0	0		0	0
PST21_01891	PST21_CLC_contigs_v2.1_contig3324	447	612	1058		0	0		0	0		0	0		0	0
PST21_01929	PST21_CLC_contigs_v2.1_contig15636	1108	146	1253		0	0	38.434	1.149	100		0	0		0	0
PST21_01972	PST21_CLC_contigs_v2.1_contig21355	439	86	524		0	0	1.936	0.062	34.8519		0	0		0	0
PST21_02018	PST21_CLC_contigs_v2.1_contig9073	669	4765	5433	0.272	0.017	16.7414	4.066	0.123	79.9701		0	0		0	0
PST21_02043	PST21_CLC_contigs_v2.1_contig29931	1605	233	1837	0.68	0.052	36.0748		0	0		0	0	0.217	0.022	8.78505
PST21_02079	PST21_CLC_contigs_v2.1_contig9511	319	3887	4205	0.285	0.013	19.1223		0	0		0	0		0	0
PST21_02080	PST21_CLC_contigs_v2.1_contig9511	511	2553	3063	0.712	0.037	50.6849		0	0		0	0		0	0
PST21_02123	PST21_CLC_contigs_v2.1_contig11043	756	10071	10826		0	0		0	0		0	0		0	0
PST21_02215	PST21_CLC_contigs_v2.1_contig29212	1179	371	1549	7.487	0.575	71.2468		0	0	8.38	1.149	51.3995	6.42	0.649	47.6675
PST21_02233	PST21_CLC_contigs_v2.1_contig13825	452	1300	1751	0.403	0.03	40.2655	47.765	1.685	100		0	0		0	0
PST21_02242	PST21_CLC_contigs_v2.1_contig21716	393	21	413		0	0	24.224	0.683	98.4733		0	0		0	0
PST21_02380	PST21_CLC_contigs_v2.1_contig40789	1340	112	1451	0.136	0.011	11.194	9.642	0.358	95.597		0	0		0	0
PST21_02418	PST21_CLC_contigs_v2.1_contig42077	921	96	1016	0.692	0.038	52.1173	0.277	0.007	13.0293	0.165	0.016	6.18893		0	0
PST21_02424	PST21_CLC_contigs_v2.1_contig13727	222	2380	2601		0	0	40.586	1.233	100		0	0		0	0
PST21_02467	PST21_CLC_contigs_v2.1_contig16423	1170	283	1452	0.467	0.028	27.3504	25.863	0.72	100		0	0		0	0
PST21_02509	PST21_CLC_contigs_v2.1_contig27780	1187	347	1533	0.307	0.021	25.358		0	0		0	0		0	0
PST21_02553	PST21_CLC_contigs_v2.1_contig39993	5768	1676	7443	0.252	0.018	18.776	8.975	0.304	96.7753		0	0		0	0
PST21_02554	PST21_CLC_contigs_v2.1_contig39993	1806	8250	10055	0.403	0.029	33.278	10.543	0.356	97.5637		0	0		0	0
PST21_02597	PST21_CLC_contigs_v2.1_contig40426	1077	16	1092	0.338	0.021	32.6834		0	0		0	0		0	0
PST21_02721	PST21_CLC_contigs_v2.1_contig17324	653	58	710		0	0		0	0		0	0		0	0
PST21_02733	PST21_CLC_contigs_v2.1_contig29823	957	403	1359	0.475	0.03	25.7053		0	0		0	0		0	0
PST21_02743	PST21_CLC_contigs_v2.1_contig41099	189	222	410	0.481	0.017	50.7937		0	0		0	0		0	0
PST21_02745	PST21_CLC_contigs_v2.1_contig17594	458	582	1039	1.192	0.062	56.3319		0	0		0	0		0	0
PST21_02862	PST21_CLC_contigs_v2.1_contig41349	804	943	1746	0.566	0.037	29.4776	1.057	0.033	7.83582		0	0		0	0
PST21_02863	PST21_CLC_contigs_v2.1_contig41349	859	45	903	0.212	0.013	15.5995	1.286	0.038	14.6682		0	0		0	0
PST21_02936	PST21_CLC_contigs_v2.1_contig8290	1089	5454	6542	0.752	0.04	39.2103		0	0		0	0		0	0
PST21_02952	PST21_CLC_contigs_v2.1_contig1697	496	34	529	1.835	0.06	66.9355		0	0		0	0		0	0
PST21_02953	PST21_CLC_contigs_v2.1_contig1697	745	1130	1874	0.977	0.035	48.7248	28.067	0.478	92.4832		0	0		0	0
PST21_02955	PST21_CLC_contigs_v2.1_contig16250	4678	315	4992	0.039	0.003	3.07824	9.776	0.359	95.0834		0	0		0	0
PST21_02970	PST21_CLC_contigs_v2.1_contig41804	409	228	636	1.335	0.075	66.9927		0	0		0	0		0	0
PST21_03065	PST21_CLC_contigs_v2.1_contig28976	427	201	627	0.639	0.036	51.2881		0	0		0	0		0	0
PST21_03188	PST21_CLC_contigs_v2.1_contig41812	285	49	333	0.639	0.054	59.2982		0	0		0	0		0	0
PST21_03194	PST21_CLC_contigs_v2.1_contig28163	1355	12062	13416	0.336	0.023	22.952		0	0		0	0		0	0
PST21_03193	PST21_CLC_contigs_v2.1_contig28163	860	2873	3732	0.106	0.007	2.2093		0	0		0	0		0	0
PST21_03247	PST21_CLC_contigs_v2.1_contig18143	312	145	456		0	0		0	0		0	0		0	0
PST21_03253	PST21_CLC_contigs_v2.1_contig16212	580	263	842	1.726	0.105	51.2069	14.948	0.429	100		0	0		0	0
PST21_03293	PST21_CLC_contigs_v2.1_contig5578	123	87	209		0	0		0	0		0	0		0	0
PST21_03295	PST21_CLC_contigs_v2.1_contig4574	162	234	395		0	0	38.827	0.732	100		0	0	8.056	0.424	89.5062
PST21_03402	PST21_CLC_contigs_v2.1_contig14054	467	145	611	0.585	0.03	54.1756		0	0		0	0		0	0
PST21_03451	PST21_CLC_contigs_v2.1_contig23058	468	1154	1621	17.5	1.219	100		0	0	5.684	0.707	88.8889	11.154	1.022	100
PST21_03460	PST21_CLC_contigs_v2.1_contig697	502	1610	2111	0.544	0.033	19.3227	1.185	0.034	20.3187		0	0		0	0
PST21_03462	PST21_CLC_contigs_v2.1_contig13903	213	208	420	29.052	1.349	100		0	0	9.991	0.829	84.9765	13.479	0.824	97.6526
PST21_03463	PST21_CLC_contigs_v2.1_contig8690	349	5281	5629		0	0	34.585	1.169	100		0	0		0	0
PST21_03488	PST21_CLC_contigs_v2.1_contig31028	233	448	680	0.781	0.033	21.8884	84.27	1.692	100		0	0		0	0
PST21_03499	PST21_CLC_contigs_v2.1_contig8647	1151	393	1543	1.028	0.055	54.1268	0.074	0.002	7.21112		0	0	0.076	0.005	5.73414
PST21_03498	PST21_CLC_contigs_v2.1_contig8647	724	3821	4544	1.006	0.068	69.8895		0	0		0	0		0	0
PST21_03535	PST21_CLC_contigs_v2.1_contig15115	486	4441	4926	1.123	0.054	26.5432		0	0		0	0		0	0
PST21_03544	PST21_CLC_contigs_v2.1_contig19450	420	76	495		0	0	0.81	0.052	18.8095		0	0		0	0
PST21_03546	PST21_CLC_contigs_v2.1_contig28875	638	2754	3391	0.571	0.034	28.3699		0	0		0	0		0	0
PST21_03560	PST21_CLC_contigs_v2.1_contig31468	314	676	989	0.58	0.043	53.8217		0	0		0	0		0	0
PST21_03561	PST21_CLC_contigs_v2.1_contig31468	600	49	648		0	0		0	0		0	0		0	0
PST21_03620	PST21_CLC_contigs_v2.1_contig8346	1522	1232	2753	1.614	0.055	70.4993	8.656	0.14	96.1892		0	0		0	0
PST21_03634	PST21_CLC_contigs_v2.1_contig3935	345	76	420		0	0	58.884	1.634	100		0	0		0	0
PST21_03650	PST21_CLC_contigs_v2.1_contig11792	2219	2350	4568	0.205	0.015	14.9166		0	0		0	0		0	0
PST21_03733	PST21_CLC_contigs_v2.1_contig28085	923	1056	1978	11.239	0.795	100		0	0	7.822	0.988	100	8.954	0.834	100
PST21_03784	PST21_CLC_contigs_v2.1_contig17205	1158	667	1824	0.55	0.019	39.6373	92.56	1.505	100		0	0		0	0
PST21_03799	PST21_CLC_contigs_v2.1_contig12740	1356	84	1439	12.818	0.978	100		0	0	8.519	1.161	99.4838	12.19	1.224	100
PST21_03815	PST21_CLC_contigs_v2.1_contig21080	480	88	567	14.029	0.827	96.875		0	0	9.183	0.967	96.0417	12.506	0.97	91.875
PST21_03842	PST21_CLC_contigs_v2.1_contig11244	935	1158	2092		0	0	6.545	0.168	96.7914		0	0		0	0
PST21_03843	PST21_CLC_contigs_v2.1_contig11244	516	3176	3691	0.529	0.032	33.5271	11.037	0.312	100		0	0		0	0
PST21_03852	PST21_CLC_contigs_v2.1_contig19225	827	28	854	0.88	0.068	63.6034		0	0		0	0		0	0
PST21_03873	PST21_CLC_contigs_v2.1_contig15686	432	658	1089	0.421	0.025	18.9815	0.984	0.027	23.3796	0.176	0.018	21.0648		0	0
PST21_03899	PST21_CLC_contigs_v2.1_contig30757	307	1155	1461	0.296	0.019	30.9446	44.3	1.308	100		0	0		0	0
PST21_03966	PST21_CLC_contigs_v2.1_contig4451	372	110	481		0	0		0	0		0	0		0	0
PST21_04019	PST21_CLC_contigs_v2.1_contig30499	586	206	791	0.621	0.032	38.3959		0	0		0	0		0	0
PST21_04053	PST21_CLC_contigs_v2.1_contig40692	472	240	711	16.966	1.029	100		0	0	5.958	0.645	89.8305	11.244	0.897	100
PST21_04080	PST21_CLC_contigs_v2.1_contig2242	1761	351	2111	1.085	0.076	34.6962	1.11	0.037	8.23396	0.129	0.016	5.79216		0	0
PST21_04148	PST21_CLC_contigs_v2.1_contig12287	749	257	1005	0.607	0.035	44.3258	60.26	1.645	100		0	0		0	0
PST21_04207	PST21_CLC_contigs_v2.1_contig13313	512	816	1327	0.711	0.046	51.9531		0	0		0	0		0	0
PST21_04295	PST21_CLC_contigs_v2.1_contig10771	1368	740	2107	0.798	0.056	37.2807	0.062	0.002	3.87427		0	0		0	0
PST21_04325	PST21_CLC_contigs_v2.1_contig9694	892	1828	2719	0.204	0.015	3.58744	26.872	0.933	100		0	0		0	0
PST21_04392	PST21_CLC_contigs_v2.1_contig29102	384	1964	2347	0.237	0.014	22.1354		0	0		0	0		0	0
PST21_04420	PST21_CLC_contigs_v2.1_contig41156	423	154	576	1.076	0.037	57.4468	55.059	0.904	100	0.18	0.011	14.4208		0	0
PST21_04430	PST21_CLC_contigs_v2.1_contig3128	1204	362	1565		0	0	58.385	1.693	100	0.631	0.069	6.31229	0.506	0.041	11.3787
PST21_04475	PST21_CLC_contigs_v2.1_contig15475	788	1097	1884	0.231	0.014	17.132	28.261	0.801	100		0	0		0	0
PST21_04532	PST21_CLC_contigs_v2.1_contig20809	379	96	474	0.24	0.017	16.6227		0	0		0	0		0	0
PST21_04611	PST21_CLC_contigs_v2.1_contig11257	393	679	1071		0	0		0	0		0	0		0	0
PST21_04616	PST21_CLC_contigs_v2.1_contig1874	911	1906	2816	0.4	0.027	32.1625		0	0		0	0		0	0
PST21_04623	PST21_CLC_contigs_v2.1_contig28577	4079	2572	6650	0.156	0.01	14.8566	63.766	1.859	100		0	0		0	0
PST21_04624	PST21_CLC_contigs_v2.1_contig28577	1134	352	1485	0.16	0.013	12.6984	57.866	2.134	100		0	0		0	0
PST21_04625	PST21_CLC_contigs_v2.1_contig28577	1739	7224	8962	0.157	0.011	12.6509	51.616	1.697	100		0	0		0	0
PST21_04651	PST21_CLC_contigs_v2.1_contig17802	506	37	542	0.36	0.018	37.9447		0	0		0	0	0.344	0.022	32.4111
PST21_04674	PST21_CLC_contigs_v2.1_contig11234	1154	65	1218	1.104	0.071	60.312	19.74	0.599	100		0	0		0	0
PST21_04707	PST21_CLC_contigs_v2.1_contig20699	444	247	690	0.41	0.031	28.8288	4.786	0.169	77.2523	0.171	0.023	18.6937		0	0
PST21_04725	PST21_CLC_contigs_v2.1_contig15609	672	1602	2273	0.271	0.017	13.5417	7.083	0.211	94.9405	0.452	0.051	16.5179		0	0
PST21_04757	PST21_CLC_contigs_v2.1_contig41704	716	204	919	0.508	0.038	37.2905		0	0		0	0		0	0
PST21_04819	PST21_CLC_contigs_v2.1_contig12600	237	303	539	0.384	0.026	21.9409	53.797	1.692	100		0	0		0	0
PST21_04820	PST21_CLC_contigs_v2.1_contig12600	375	1105	1479		0	0	86.133	2.783	100		0	0		0	0
PST21_04862	PST21_CLC_contigs_v2.1_contig9071	520	1661	2180	0.35	0.02	26.1538	10.298	0.275	100		0	0		0	0
PST21_04869	PST21_CLC_contigs_v2.1_contig17420	645	387	1031	1.834	0.038	76.4341	4.085	0.04	44.031		0	0		0	0
PST21_04902	PST21_CLC_contigs_v2.1_contig17498	295	113	407		0	0	8.068	0.193	57.9661		0	0		0	0
PST21_04925	PST21_CLC_contigs_v2.1_contig17481	159	140	298	6.868	0.295	100		0	0	1.434	0.11	9.43396	2.189	0.124	5.66038
PST21_04990	PST21_CLC_contigs_v2.1_contig12393	321	184	504	20.695	0.934	100		0	0	5.445	0.439	61.3707	5.15	0.306	68.8474
PST21_04996	PST21_CLC_contigs_v2.1_contig17504	399	782	1180	0.456	0.033	23.3083	10.013	0.344	80.9524		0	0		0	0
PST21_05089	PST21_CLC_contigs_v2.1_contig18633	778	30	807	0.234	0.017	9.76864		0	0		0	0		0	0
PST21_05093	PST21_CLC_contigs_v2.1_contig41555	1131	49	1179	17.782	0.677	100	60.8	1.092	100		0	0		0	0
PST21_05106	PST21_CLC_contigs_v2.1_contig11820	371	2513	2883	0.981	0.053	29.6496	58.423	1.49	100	0.205	0.02	10.2426		0	0
PST21_05235	PST21_CLC_contigs_v2.1_contig10787	504	1521	2024	19.139	0.555	100		0	0	6.032	0.312	97.0238	14.673	0.56	100
PST21_05236	PST21_CLC_contigs_v2.1_contig10787	670	593	1262	15.212	0.557	100		0	0	7.827	0.512	92.2388	18.699	0.9	100
PST21_05254	PST21_CLC_contigs_v2.1_contig16269	375	292	666		0	0	5.44	0.177	90.9333		0	0		0	0
PST21_05255	PST21_CLC_contigs_v2.1_contig16269	798	5559	6356	0.228	0.016	20.0501	7.03	0.232	82.5815		0	0		0	0
PST21_05263	PST21_CLC_contigs_v2.1_contig16846	183	116	298	2.486	0.145	18.0328		0	0		0	0		0	0
PST21_05283	PST21_CLC_contigs_v2.1_contig20421	246	57	302		0	0	69.797	1.713	100		0	0		0	0
PST21_05304	PST21_CLC_contigs_v2.1_contig11346	915	591	1505	17.305	0.93	100		0	0	9.386	0.901	100	11.41	0.807	100
PST21_05340	PST21_CLC_contigs_v2.1_contig2203	313	22	334		0	0	2.716	0.076	5.11182	0.243	0.026	12.7796		0	0
PST21_05376	PST21_CLC_contigs_v2.1_contig14098	489	209	697	14.701	1.037	100		0	0	4.196	0.529	98.773	4.092	0.38	93.456
PST21_05388	PST21_CLC_contigs_v2.1_contig29140	747	723	1469	0.244	0.015	15.6627		0	0		0	0		0	0
PST21_05481	PST21_CLC_contigs_v2.1_contig13669	746	473	1218	0.61	0.036	56.9705	83.747	2.316	100		0	0		0	0
PST21_05526	PST21_CLC_contigs_v2.1_contig13109	580	20	599	1.255	0.071	43.1034		0	0		0	0		0	0
PST21_05539	PST21_CLC_contigs_v2.1_contig11290	321	1319	1639	0.85	0.047	42.6791	3.178	0.084	28.6604		0	0	0.271	0.02	11.5265
PST21_05540	PST21_CLC_contigs_v2.1_contig11290	385	2	386		0	0		0	0		0	0		0	0
PST21_05544	PST21_CLC_contigs_v2.1_contig21036	177	166	342	0.514	0.033	46.3277		0	0		0	0		0	0
PST21_05622	PST21_CLC_contigs_v2.1_contig10134	580	4727	5306	0.314	0.012	19.1379	25.647	0.454	100		0	0		0	0
PST21_05623	PST21_CLC_contigs_v2.1_contig2319	650	652	1301		0	0		0	0		0	0		0	0
PST21_05658	PST21_CLC_contigs_v2.1_contig23153	558	351	908	2.12	0.133	32.6165	5.027	0.148	71.3262		0	0	1.247	0.103	10.9319
PST21_05698	PST21_CLC_contigs_v2.1_contig12194	442	334	775		0	0	93.462	2.284	100		0	0		0	0
PST21_05785	PST21_CLC_contigs_v2.1_contig19691	129	455	583	1.411	0.131	93.7984		0	0		0	0		0	0
PST21_05803	PST21_CLC_contigs_v2.1_contig28616	1138	1533	2670		0	0		0	0		0	0		0	0
PST21_05805	PST21_CLC_contigs_v2.1_contig28616	312	12194	12505	0.583	0.034	41.0256		0	0		0	0		0	0
PST21_05804	PST21_CLC_contigs_v2.1_contig28616	763	10474	11236	0.477	0.03	38.27		0	0		0	0		0	0
PST21_05806	PST21_CLC_contigs_v2.1_contig28616	246	3426	3671		0	0		0	0		0	0		0	0
PST21_05807	PST21_CLC_contigs_v2.1_contig28616	1366	5866	7231	0.666	0.039	25.4758		0	0		0	0		0	0
PST21_06045	PST21_CLC_contigs_v2.1_contig7922	887	16994	17880		0	0		0	0		0	0		0	0
PST21_06046	PST21_CLC_contigs_v2.1_contig7922	423	18922	19344	0.645	0.037	46.0993		0	0		0	0		0	0
PST21_06066	PST21_CLC_contigs_v2.1_contig28704	2137	904	3040	0.298	0.022	18.1563	37.031	1.296	100		0	0		0	0
PST21_06067	PST21_CLC_contigs_v2.1_contig28704	1680	4782	6461	0.65	0.043	38.0357	36.429	1.125	100		0	0		0	0
PST21_06133	PST21_CLC_contigs_v2.1_contig28230	1348	1617	2964	0.135	0.008	14.2433	72.2	2.018	100		0	0		0	0
PST21_06134	PST21_CLC_contigs_v2.1_contig28230	557	345	901		0	0	69.434	1.944	100		0	0		0	0
PST21_06147	PST21_CLC_contigs_v2.1_contig15962	1646	33	1678		0	0	63.827	1.961	100		0	0		0	0
PST21_06266	PST21_CLC_contigs_v2.1_contig41665	141	400	540	1.291	0.067	23.4043		0	0		0	0		0	0
PST21_06275	PST21_CLC_contigs_v2.1_contig17788	242	95	336		0	0		0	0		0	0		0	0
PST21_06297	PST21_CLC_contigs_v2.1_contig41481	728	254	981	1.125	0.066	66.2088	11.326	0.315	96.1538		0	0	0.12	0.009	11.9505
PST21_06392	PST21_CLC_contigs_v2.1_contig11195	291	1234	1524	11.883	0.7	100		0	0	4.962	0.522	100	8.072	0.626	100
PST21_06415	PST21_CLC_contigs_v2.1_contig21348	699	306	1004		0	0		0	0		0	0		0	0
PST21_06528	PST21_CLC_contigs_v2.1_contig17419	876	497	1372	0.416	0.022	31.7352	24.064	0.602	100	0.087	0.008	10.1598		0	0
PST21_06549	PST21_CLC_contigs_v2.1_contig20359	309	35	343		0	0	36.586	1.163	100		0	0		0	0
PST21_06619	PST21_CLC_contigs_v2.1_contig14533	652	16	667	0.698	0.051	22.6994	9.908	0.34	79.7546		0	0		0	0
PST21_06731	PST21_CLC_contigs_v2.1_contig13049	884	119	1002		0	0		0	0		0	0		0	0
PST21_06890	PST21_CLC_contigs_v2.1_contig2205	511	1679	2189	1.425	0.094	74.5597	0.166	0.005	6.45793		0	0		0	0
PST21_06944	PST21_CLC_contigs_v2.1_contig19555	467	22	488	0.39	0.012	37.6874	40.407	0.591	100		0	0		0	0
PST21_06976	PST21_CLC_contigs_v2.1_contig2933	479	105	583	0.38	0.016	25.6785	12.777	0.258	100		0	0		0	0
PST21_06979	PST21_CLC_contigs_v2.1_contig28460	1470	305	1774	0.31	0.019	13.4014		0	0		0	0		0	0
PST21_07027	PST21_CLC_contigs_v2.1_contig10958	264	2646	2909	1.723	0.131	54.1667	10.303	0.368	100		0	0	1.318	0.131	10.9848
PST21_07109	PST21_CLC_contigs_v2.1_contig19060	565	1445	2009	0.805	0.055	55.2212	38.814	1.244	100		0	0	0.308	0.028	13.0973
PST21_07165	PST21_CLC_contigs_v2.1_contig8052	891	2752	3642	0.306	0.019	28.9562	9.826	0.295	100	0.085	0.01	7.18294		0	0
PST21_07213	PST21_CLC_contigs_v2.1_contig19729	805	54	858		0	0	5.385	0.16	80.4969		0	0	0.216	0.018	22.6087
PST21_07215	PST21_CLC_contigs_v2.1_contig19123	633	206	838	0.288	0.021	23.8547		0	0		0	0		0	0
PST21_07240	PST21_CLC_contigs_v2.1_contig27920	333	11663	11995	22.955	0.594	100		0	0	8.216	0.38	97.5976	22.207	0.756	100
PST21_07241	PST21_CLC_contigs_v2.1_contig27920	594	3476	4069	15.32	0.396	100		0	0	15.481	0.715	100	17.136	0.583	100
PST21_07242	PST21_CLC_contigs_v2.1_contig27920	1290	12764	14053	18.412	0.549	100		0	0	7.6	0.405	97.0543	15.916	0.624	100
PST21_07244	PST21_CLC_contigs_v2.1_contig27920	1081	15296	16376	17.341	0.582	100		0	0	8.648	0.518	100	18.189	0.803	100
PST21_07243	PST21_CLC_contigs_v2.1_contig27920	2062	29849	31910	14.519	0.485	100		0	0	10.025	0.598	98.7876	15.991	0.702	100
PST21_07245	PST21_CLC_contigs_v2.1_contig27920	1121	4936	6056	17.047	0.545	100		0	0	14.305	0.817	99.6432	14.435	0.607	100
PST21_07246	PST21_CLC_contigs_v2.1_contig27920	1041	9583	10623	15.56	0.487	100		0	0	6.498	0.363	100	8.524	0.351	93.4678
PST21_07247	PST21_CLC_contigs_v2.1_contig27920	267	1293	1559	21.131	0.478	100		0	0	8.539	0.345	100	9.449	0.281	100
PST21_07248	PST21_CLC_contigs_v2.1_contig27920	1823	23785	25607	18.07	0.53	100		0	0	9.797	0.513	96.4893	14.317	0.552	100
PST21_07249	PST21_CLC_contigs_v2.1_contig27920	4533	18102	22634	15.177	0.49	100		0	0	10.143	0.585	98.919	14.721	0.625	99.625
PST21_07250	PST21_CLC_contigs_v2.1_contig27920	1230	26200	27429	15.315	0.522	100		0	0	5.993	0.365	97.8862	10.61	0.475	100
PST21_07350	PST21_CLC_contigs_v2.1_contig17841	354	222	575	16.195	0.906	100		0	0	10.09	1.008	100	15.237	1.122	100
PST21_07363	PST21_CLC_contigs_v2.1_contig15372	1281	3056	4336	0.426	0.028	24.8244		0	0		0	0		0	0
PST21_07365	PST21_CLC_contigs_v2.1_contig3182	444	48	491	0.205	0.012	1.57658		0	0		0	0		0	0
PST21_07380	PST21_CLC_contigs_v2.1_contig11627	403	2055	2457		0	0	31.638	1.092	100		0	0	0.648	0.062	8.43672
PST21_07382	PST21_CLC_contigs_v2.1_contig13028	340	126	465	0.803	0.045	72.3529		0	0		0	0		0	0
PST21_07386	PST21_CLC_contigs_v2.1_contig8595	904	2068	2971	0.705	0.024	43.9159	70.708	1.118	100		0	0		0	0
PST21_07388	PST21_CLC_contigs_v2.1_contig8595	333	1693	2025	1.366	0.036	72.0721	93.679	1.173	100		0	0		0	0
PST21_07446	PST21_CLC_contigs_v2.1_contig30191	257	632	888		0	0		0	0		0	0		0	0
PST21_07447	PST21_CLC_contigs_v2.1_contig30191	937	1248	2184	0.971	0.06	40.1281		0	0		0	0		0	0
PST21_07498	PST21_CLC_contigs_v2.1_contig14040	511	317	827	0.712	0.041	49.7065		0	0		0	0		0	0
PST21_07575	PST21_CLC_contigs_v2.1_contig7914	471	3984	4454	15.07	0.358	100		0	0	8.391	0.356	100	16.439	0.515	100
PST21_07610	PST21_CLC_contigs_v2.1_contig11171	1854	1454	3307	0.098	0.006	6.68824	53.824	1.599	100		0	0		0	0
PST21_07650	PST21_CLC_contigs_v2.1_contig30077	773	237	1009	0.235	0.015	17.7232		0	0		0	0		0	0
PST21_07651	PST21_CLC_contigs_v2.1_contig30077	360	1151	1510	0.506	0.031	28.6111		0	0		0	0		0	0
PST21_07673	PST21_CLC_contigs_v2.1_contig967	565	672	1236	0.805	0.022	44.9558	78.23	1.017	100		0	0		0	0
PST21_07682	PST21_CLC_contigs_v2.1_contig16768	514	2461	2974	1.062	0.063	60.3113	7.607	0.214	92.607		0	0		0	0
PST21_07752	PST21_CLC_contigs_v2.1_contig34938	474	150	623	0.96	0.068	40.5063		0	0		0	0		0	0
PST21_07754	PST21_CLC_contigs_v2.1_contig10012	573	6	578		0	0	32.487	1.042	100		0	0		0	0
PST21_07793	PST21_CLC_contigs_v2.1_contig11432	369	144	512		0	0		0	0		0	0		0	0
PST21_07831	PST21_CLC_contigs_v2.1_contig29970	716	500	1215	12.328	0.951	100		0	0	10.402	1.434	100	10.328	1.049	100
PST21_07897	PST21_CLC_contigs_v2.1_contig39989	1115	17074	18188	0.49	0.031	39.0135		0	0		0	0		0	0
PST21_07898	PST21_CLC_contigs_v2.1_contig39989	516	16343	16858	0.529	0.033	43.0233		0	0		0	0		0	0
PST21_07899	PST21_CLC_contigs_v2.1_contig39989	495	2579	3073		0	0	0.172	0.004	8.08081		0	0		0	0
PST21_07903	PST21_CLC_contigs_v2.1_contig41844	176	75	250	1.034	0.041	13.6364	1.932	0.036	26.7045		0	0		0	0
PST21_07904	PST21_CLC_contigs_v2.1_contig569	788	1736	2523	0.346	0.019	25.7614		0	0		0	0		0	0
PST21_07934	PST21_CLC_contigs_v2.1_contig12340	396	1477	1872		0	0		0	0		0	0		0	0
PST21_07935	PST21_CLC_contigs_v2.1_contig12340	1325	39	1363		0	0		0	0		0	0		0	0
PST21_07946	PST21_CLC_contigs_v2.1_contig9171	1026	1645	2670	15.965	1.033	100		0	0	10.444	1.207	100	21.538	1.834	100
PST21_08010	PST21_CLC_contigs_v2.1_contig20455	480	12	491		0	0	26.031	0.873	100		0	0		0	0
PST21_08034	PST21_CLC_contigs_v2.1_contig4464	341	114	454		0	0		0	0		0	0		0	0
PST21_08151	PST21_CLC_contigs_v2.1_contig41728	273	106	378		0	0	32.692	0.727	100		0	0	0.319	0.02	19.4139
PST21_08179	PST21_CLC_contigs_v2.1_contig11041	671	2603	3273	0.407	0.024	35.3204		0	0		0	0		0	0
PST21_08188	PST21_CLC_contigs_v2.1_contig17229	877	329	1205		0	0	12.115	0.509	100		0	0		0	0
PST21_08201	PST21_CLC_contigs_v2.1_contig9467	736	4917	5652	0.247	0.014	19.4293	46.889	1.283	100		0	0		0	0
PST21_08227	PST21_CLC_contigs_v2.1_contig28048	1211	186	1396	0.15	0.009	13.2948	10.107	0.294	94.9628		0	0		0	0
PST21_08228	PST21_CLC_contigs_v2.1_contig28048	2395	4031	6425		0	0	7.701	0.239	98.0376		0	0		0	0
PST21_08230	PST21_CLC_contigs_v2.1_contig28048	660	3608	4267		0	0	11.205	0.277	94.3939		0	0		0	0
PST21_08229	PST21_CLC_contigs_v2.1_contig28048	263	1546	1808		0	0	31.996	0.744	100		0	0		0	0
PST21_08265	PST21_CLC_contigs_v2.1_contig17151	1751	3984	5734	0.468	0.028	29.2404	0.097	0.003	4.85437		0	0		0	0
PST21_08276	PST21_CLC_contigs_v2.1_contig29833	338	349	686	0.538	0.026	29.5858	63.624	1.441	100		0	0		0	0
PST21_08362	PST21_CLC_contigs_v2.1_contig18094	297	202	498	18.077	0.91	100		0	0	6.909	0.621	59.596	4.687	0.31	100
PST21_08380	PST21_CLC_contigs_v2.1_contig41862	474	360	833	0.768	0.051	55.4852		0	0		0	0		0	0
PST21_08454	PST21_CLC_contigs_v2.1_contig28994	691	1326	2016	0.395	0.026	21.9971		0	0		0	0		0	0
PST21_08523	PST21_CLC_contigs_v2.1_contig15879	977	937	1913	2.329	0.127	76.3562	0.522	0.013	16.2743		0	0		0	0
PST21_08595	PST21_CLC_contigs_v2.1_contig15528	390	607	996	1.4	0.086	53.8462		0	0	1.169	0.128	27.4359	2.677	0.216	19.4872
PST21_08614	PST21_CLC_contigs_v2.1_contig11993	403	1080	1482	0.226	0.014	17.3697		0	0		0	0		0	0
PST21_08616	PST21_CLC_contigs_v2.1_contig19013	273	162	434	1	0.063	69.2308	13.7	0.407	100		0	0		0	0
PST21_08667	PST21_CLC_contigs_v2.1_contig27714	613	2482	3094	0.297	0.017	24.4698	35.359	0.94	100		0	0		0	0
PST21_08768	PST21_CLC_contigs_v2.1_contig40532	285	5489	5773		0	0	16.105	0.352	100		0	0		0	0
PST21_08769	PST21_CLC_contigs_v2.1_contig40532	1028	3177	4204	0.177	0.012	17.7043	13.23	0.419	100		0	0		0	0
PST21_08770	PST21_CLC_contigs_v2.1_contig40532	1213	6369	7581		0	0	8.969	0.347	98.0214		0	0		0	0
PST21_08771	PST21_CLC_contigs_v2.1_contig40532	822	8405	9226		0	0	11.582	0.3	98.1752		0	0		0	0
PST21_08772	PST21_CLC_contigs_v2.1_contig40532	444	53	496	0.41	0.027	36.2613	8.232	0.258	89.6396		0	0		0	0
PST21_08802	PST21_CLC_contigs_v2.1_contig32725	471	333	803	0.773	0.045	47.1338		0	0		0	0		0	0
PST21_08821	PST21_CLC_contigs_v2.1_contig12556	387	1235	1621		0	0		0	0		0	0		0	0
PST21_08858	PST21_CLC_contigs_v2.1_contig28946	529	971	1499	0.344	0.024	6.61626		0	0		0	0		0	0
PST21_08859	PST21_CLC_contigs_v2.1_contig28946	393	503	895	0.463	0.028	13.7405		0	0		0	0		0	0
PST21_08907	PST21_CLC_contigs_v2.1_contig20145	315	124	438	0.289	0.018	12.381	2.159	0.065	46.3492		0	0		0	0
PST21_08925	PST21_CLC_contigs_v2.1_contig12346	1150	41	1190	0.554	0.034	30.1739		0	0		0	0		0	0
PST21_08940	PST21_CLC_contigs_v2.1_contig29000	356	82	437	0.767	0.043	34.5506		0	0		0	0		0	0
PST21_08941	PST21_CLC_contigs_v2.1_contig29000	2931	985	3915	0.31	0.024	21.4603		0	0		0	0		0	0
PST21_08947	PST21_CLC_contigs_v2.1_contig30303	1044	831	1874		0	0	7.49	0.248	97.4138		0	0		0	0
PST21_08967	PST21_CLC_contigs_v2.1_contig42743	357	55	411	7.647	0.731	100		0	0	6.812	1.164	94.1176	6.58	0.828	96.9188
PST21_09047	PST21_CLC_contigs_v2.1_contig10317	2000	25	2024	0.41	0.029	26.25		0	0		0	0		0	0
PST21_09048	PST21_CLC_contigs_v2.1_contig10317	1785	2466	4250	0.561	0.036	34.5658	0.048	0.001	2.35294		0	0		0	0
PST21_09061	PST21_CLC_contigs_v2.1_contig17426	1407	28	1434	0.647	0.047	36.6027		0	0		0	0		0	0
PST21_09081	PST21_CLC_contigs_v2.1_contig40565	264	627	890	0.689	0.03	42.4242	4.508	0.094	37.1212		0	0		0	0
PST21_09089	PST21_CLC_contigs_v2.1_contig18316	429	108	536	4.03	0.229	87.1795	6.34	0.17	47.5524		0	0	1.217	0.091	30.5361
PST21_09098	PST21_CLC_contigs_v2.1_contig12944	566	435	1000		0	0	37.094	0.923	100		0	0		0	0
PST21_09105	PST21_CLC_contigs_v2.1_contig31036	464	781	1244	2.942	0.141	22.4138		0	0	0.983	0.084	22.1983	3	0.189	31.4655
PST21_09115	PST21_CLC_contigs_v2.1_contig2917	571	96	666		0	0		0	0		0	0		0	0
PST21_09129	PST21_CLC_contigs_v2.1_contig8274	150	12747	12896	12.74	0.498	100		0	0	7.6	0.53	100	13.34	0.686	100
PST21_09161	PST21_CLC_contigs_v2.1_contig10191	632	1022	1653	0.288	0.013	14.2405	54.873	1.208	100		0	0	1.101	0.068	12.0253
PST21_09253	PST21_CLC_contigs_v2.1_contig18831	518	157	674	1.054	0.05	54.4402		0	0		0	0		0	0
PST21_09265	PST21_CLC_contigs_v2.1_contig8487	860	4868	5727	32.802	1.09	100		0	0	21.651	1.285	100	27.719	1.212	100
PST21_09317	PST21_CLC_contigs_v2.1_contig20052	273	66	338	1	0.047	71.7949	2.179	0.048	36.9963	0.278	0.023	16.1172		0	0
PST21_09417	PST21_CLC_contigs_v2.1_contig30088	586	1539	2124	0.311	0.015	12.116		0	0		0	0		0	0
PST21_09454	PST21_CLC_contigs_v2.1_contig41213	324	1236	1559	0.843	0.035	39.1975		0	0		0	0		0	0
PST21_09466	PST21_CLC_contigs_v2.1_contig33054	363	198	560		0	0	47.769	1.264	100		0	0		0	0
PST21_09524	PST21_CLC_contigs_v2.1_contig9924	456	123	578	0.2	0.01	12.5	14.912	0.355	100		0	0		0	0
PST21_09526	PST21_CLC_contigs_v2.1_contig28923	1554	2794	4347	0.586	0.032	35.3282		0	0		0	0		0	0
PST21_09647	PST21_CLC_contigs_v2.1_contig3411	384	115	498		0	0	27.005	0.849	100		0	0		0	0
PST21_09685	PST21_CLC_contigs_v2.1_contig42348	370	12	381	0.246	0.02	9.72973		0	0		0	0		0	0
PST21_09694	PST21_CLC_contigs_v2.1_contig29541	1567	1741	3307	12.95	0.803	100		0	0	8.391	0.929	91.8315	18.044	1.472	100
PST21_09695	PST21_CLC_contigs_v2.1_contig29541	832	892	1723	20.453	1.095	100		0	0	9.683	0.926	100	17.776	1.253	100
PST21_09708	PST21_CLC_contigs_v2.1_contig23920	1068	411	1478	0.511	0.044	34.9251	10.824	0.44	96.5356		0	0		0	0
PST21_09738	PST21_CLC_contigs_v2.1_contig15712	867	786	1652		0	0	39.706	1.125	100		0	0		0	0
PST21_09840	PST21_CLC_contigs_v2.1_contig14716	762	84	845	2.747	0.171	53.5433		0	0	1.396	0.155	42.126	5.594	0.457	48.5564
PST21_09870	PST21_CLC_contigs_v2.1_contig16749	222	2349	2570	0.41	0.029	17.1171	8.423	0.279	93.6937		0	0		0	0
PST21_09871	PST21_CLC_contigs_v2.1_contig16749	222	57	278		0	0	4.977	0.167	10.8108		0	0		0	0
PST21_09872	PST21_CLC_contigs_v2.1_contig16749	528	1542	2069	0.689	0.04	42.4242	13.04	0.354	100		0	0		0	0
PST21_09894	PST21_CLC_contigs_v2.1_contig708	1209	8611	9819	0.301	0.034	20.0993	9.843	0.523	88.2548		0	0		0	0
PST21_09909	PST21_CLC_contigs_v2.1_contig3392	827	376	1202		0	0	13.773	0.359	98.4281		0	0		0	0
PST21_09934	PST21_CLC_contigs_v2.1_contig10222	275	164	438	4.302	0.195	63.6364		0	0	3.593	0.29	93.8182	0.949	0.056	21.0909
PST21_09998	PST21_CLC_contigs_v2.1_contig30110	863	1245	2107	0.211	0.015	10.6605		0	0		0	0		0	0
PST21_10041	PST21_CLC_contigs_v2.1_contig2436	678	155	832	20.535	1.079	100		0	0	13.9	1.304	100	26.305	1.819	100
PST21_10043	PST21_CLC_contigs_v2.1_contig28582	521	1870	2390		0	0	15.662	0.471	100		0	0		0	0
PST21_10044	PST21_CLC_contigs_v2.1_contig30015	212	1117	1328		0	0	82.995	1.996	100		0	0		0	0
PST21_10245	PST21_CLC_contigs_v2.1_contig17558	270	838	1107		0	0	51	1.384	100		0	0		0	0
PST21_10296	PST21_CLC_contigs_v2.1_contig13229	860	714	1573	0.423	0.027	10.4651	6.227	0.187	94.4186		0	0		0	0
PST21_10353	PST21_CLC_contigs_v2.1_contig2202	1597	403	1999	0.228	0.015	19.7871		0	0		0	0		0	0
PST21_10361	PST21_CLC_contigs_v2.1_contig4231	441	284	724		0	0		0	0		0	0		0	0
PST21_10384	PST21_CLC_contigs_v2.1_contig9103	311	3528	3838	2.341	0.163	73.3119	16.672	0.546	100	0.244	0.03	15.7556		0	0
PST21_10446	PST21_CLC_contigs_v2.1_contig28764	651	1249	1899	0.28	0.023	25.9601		0	0		0	0		0	0
PST21_10495	PST21_CLC_contigs_v2.1_contig11182	588	938	1525	16.405	0.475	100		0	0	9.823	0.508	100	20.714	0.79	100
PST21_10496	PST21_CLC_contigs_v2.1_contig11182	544	1571	2114	18.735	0.528	100		0	0	12.713	0.64	100	20.471	0.759	100
PST21_10531	PST21_CLC_contigs_v2.1_contig7968	333	2806	3138		0	0		0	0		0	0		0	0
PST21_10609	PST21_CLC_contigs_v2.1_contig1499	267	1845	2111	0.341	0.021	13.1086	63.67	1.834	100		0	0		0	0
PST21_10727	PST21_CLC_contigs_v2.1_contig19993	726	160	885	13.788	0.923	100		0	0	3.873	0.463	90.9091	9.946	0.876	98.3471
PST21_10761	PST21_CLC_contigs_v2.1_contig10979	2095	6283	8377	0.652	0.045	43.0072	7.709	0.253	100		0	0		0	0
PST21_10762	PST21_CLC_contigs_v2.1_contig10979	1273	1668	2940	0.786	0.05	49.8822	11.551	0.348	99.5287		0	0		0	0
PST21_10763	PST21_CLC_contigs_v2.1_contig10979	754	4833	5586	1.207	0.075	54.9072	11.724	0.343	100		0	0		0	0
PST21_10764	PST21_CLC_contigs_v2.1_contig10979	558	4274	4831	0.326	0.022	32.6165	8.073	0.258	100		0	0		0	0
PST21_10784	PST21_CLC_contigs_v2.1_contig9647	354	279	632	0.514	0.029	29.661		0	0		0	0		0	0
PST21_10841	PST21_CLC_contigs_v2.1_contig9510	2870	448	3317	0.127	0.009	8.57143	55.887	1.912	100		0	0		0	0
PST21_10842	PST21_CLC_contigs_v2.1_contig9510	641	4284	4924	0.284	0.016	19.8128	66.037	1.783	100		0	0		0	0
PST21_10843	PST21_CLC_contigs_v2.1_contig9510	503	5081	5583	0.181	0.009	7.55467	59.483	1.465	100		0	0		0	0
PST21_11090	PST21_CLC_contigs_v2.1_contig3673	345	326	670	1.055	0.057	55.6522	16.507	0.418	93.913		0	0		0	0
PST21_11103	PST21_CLC_contigs_v2.1_contig20414	263	114	376		0	0	0.646	0.023	27.7567		0	0		0	0
PST21_11113	PST21_CLC_contigs_v2.1_contig10067	541	1120	1660		0	0	12.412	0.579	49.5379	1.264	0.223	32.3475	1.608	0.209	26.6174
PST21_11163	PST21_CLC_contigs_v2.1_contig41739	499	237	735	1.459	0.078	80.7615		0	0		0	0		0	0
PST21_11200	PST21_CLC_contigs_v2.1_contig32353	379	289	667	1.441	0.108	49.0765	31.174	1.104	100		0	0		0	0
PST21_11201	PST21_CLC_contigs_v2.1_contig32353	250	26	275	1.82	0.124	91.6	46.24	1.489	100		0	0		0	0
PST21_11254	PST21_CLC_contigs_v2.1_contig12963	393	759	1151	0.926	0.063	67.6845	0.216	0.007	9.16031		0	0		0	0
PST21_11258	PST21_CLC_contigs_v2.1_contig31094	1389	548	1936	10.875	0.767	99.568		0	0	3.83	0.482	88.7689	6.639	0.616	98.2721
PST21_11306	PST21_CLC_contigs_v2.1_contig34413	306	408	713	0.297	0.016	31.3725		0	0		0	0		0	0
PST21_11334	PST21_CLC_contigs_v2.1_contig4260	326	583	908		0	0	7.822	0.18	87.1166	0.933	0.081	22.3926	0.801	0.051	19.0184
PST21_11355	PST21_CLC_contigs_v2.1_contig28123	909	2522	3430	0.2	0.015	20.6821	0.281	0.01	6.82068		0	0		0	0
PST21_11464	PST21_CLC_contigs_v2.1_contig41291	518	729	1246		0	0	68.098	2.026	100		0	0		0	0
PST21_11467	PST21_CLC_contigs_v2.1_contig8524	276	4853	5128		0	0	61.902	1.799	100	0.275	0.03	3.62319		0	0
PST21_11558	PST21_CLC_contigs_v2.1_contig2347	286	785	1070		0	0	7.43	0.158	77.2727		0	0		0	0
PST21_11598	PST21_CLC_contigs_v2.1_contig21245	307	1109	1415	1.482	0.079	45.9283		0	0		0	0		0	0
PST21_11632	PST21_CLC_contigs_v2.1_contig15738	553	529	1081	0.823	0.056	48.6438	51.492	1.643	100		0	0		0	0
PST21_11676	PST21_CLC_contigs_v2.1_contig12416	690	740	1429	0.923	0.041	38.1159	8.377	0.174	97.3913		0	0		0	0
PST21_11693	PST21_CLC_contigs_v2.1_contig19009	567	3	569	0.963	0.038	58.0247	42.275	0.778	99.4709		0	0		0	0
PST21_11710	PST21_CLC_contigs_v2.1_contig13036	270	809	1078	0.337	0.017	7.77778		0	0		0	0		0	0
PST21_11733	PST21_CLC_contigs_v2.1_contig20253	362	96	457		0	0		0	0		0	0		0	0
PST21_11837	PST21_CLC_contigs_v2.1_contig2776	282	2299	2580		0	0	28.635	0.857	100		0	0		0	0
PST21_11853	PST21_CLC_contigs_v2.1_contig41275	180	562	741	0.506	0.025	36.1111		0	0		0	0		0	0
PST21_11854	PST21_CLC_contigs_v2.1_contig41275	440	31	470	0.414	0.023	14.5455		0	0		0	0		0	0
PST21_11887	PST21_CLC_contigs_v2.1_contig41475	1053	141	1193	0.346	0.023	21.1776		0	0		0	0		0	0
PST21_11992	PST21_CLC_contigs_v2.1_contig11367	1418	552	1969	0.128	0.008	10.5078	0.42	0.012	0.77574	0.054	0.006	3.17348		0	0
PST21_12053	PST21_CLC_contigs_v2.1_contig20977	455	23	477	0.4	0.031	22.6374		0	0		0	0		0	0
PST21_12078	PST21_CLC_contigs_v2.1_contig9188	1077	2367	3443		0	0	53.115	1.619	100		0	0		0	0
PST21_12109	PST21_CLC_contigs_v2.1_contig27797	885	1665	2549	1.028	0.08	55.2542		0	0		0	0		0	0
PST21_12240	PST21_CLC_contigs_v2.1_contig28601	210	482	691	0.867	0.042	18.5714	151.381	3.458	100		0	0		0	0
PST21_12326	PST21_CLC_contigs_v2.1_contig17211	404	1069	1472		0	0	1.052	0.024	7.17822	0.376	0.033	10.396	0.431	0.028	18.8119
PST21_12441	PST21_CLC_contigs_v2.1_contig9946	417	3082	3498	17.676	0.886	100		0	0	6.014	0.538	100	13.144	0.867	100
PST21_12508	PST21_CLC_contigs_v2.1_contig16366	226	775	1000	0.805	0.037	73.8938	1.128	0.025	46.0177		0	0		0	0
PST21_12613	PST21_CLC_contigs_v2.1_contig4098	390	205	594		0	0	3.705	0.115	12.8205	0.39	0.046	11.2821	1.338	0.116	12.5641
PST21_12684	PST21_CLC_contigs_v2.1_contig15118	291	2122	2412		0	0	56.082	1.558	100		0	0		0	0
PST21_12744	PST21_CLC_contigs_v2.1_contig18794	600	16	615	0.607	0.047	41.8333		0	0		0	0		0	0
PST21_12751	PST21_CLC_contigs_v2.1_contig3261	974	127	1100		0	0		0	0		0	0		0	0
PST21_12776	PST21_CLC_contigs_v2.1_contig9175	171	1502	1672	1.064	0.035	47.9532	17.398	0.267	100		0	0		0	0
PST21_12778	PST21_CLC_contigs_v2.1_contig40750	1083	772	1854		0	0	8.398	0.24	99.0766		0	0		0	0
PST21_12779	PST21_CLC_contigs_v2.1_contig40750	543	166	708		0	0	7.67	0.221	95.9484		0	0		0	0
PST21_12988	PST21_CLC_contigs_v2.1_contig43612	234	24	257	13.611	0.837	100		0	0	4.872	0.535	77.7778	12.269	0.993	97.8632
PST21_13031	PST21_CLC_contigs_v2.1_contig9484	890	4321	5210	1.534	0.089	68.764		0	0		0	0		0	0
PST21_13040	PST21_CLC_contigs_v2.1_contig16169	636	82	717	0.286	0.022	14.3082		0	0		0	0		0	0
PST21_13048	PST21_CLC_contigs_v2.1_contig20972	264	196	459	0.689	0.029	53.0303		0	0		0	0		0	0
PST21_13060	PST21_CLC_contigs_v2.1_contig31558	216	1435	1650	2.106	0.115	85.6481	13.773	0.356	100		0	0	0.403	0.029	39.8148
PST21_13079	PST21_CLC_contigs_v2.1_contig10769	466	23	488		0	0		0	0		0	0		0	0
PST21_13080	PST21_CLC_contigs_v2.1_contig10769	680	555	1234		0	0		0	0		0	0		0	0
PST21_13091	PST21_CLC_contigs_v2.1_contig31522	393	727	1119	0.463	0.028	26.4631		0	0		0	0		0	0
PST21_13099	PST21_CLC_contigs_v2.1_contig1693	1194	175	1368	0.61	0.036	23.5343	53.178	1.491	100		0	0		0	0
PST21_13115	PST21_CLC_contigs_v2.1_contig11998	500	2626	3125	0.546	0.041	33.8	31.62	1.128	100	0.152	0.021	9.2		0	0
PST21_13263	PST21_CLC_contigs_v2.1_contig41367	905	11	915		0	0	5.729	0.177	84.0884		0	0		0	0
PST21_13268	PST21_CLC_contigs_v2.1_contig2349	638	98	735		0	0		0	0		0	0		0	0
PST21_13276	PST21_CLC_contigs_v2.1_contig42861	597	113	709	0.457	0.023	27.9732	8.685	0.206	95.6449		0	0		0	0
PST21_13279	PST21_CLC_contigs_v2.1_contig11748	245	3155	3399	2.229	0.066	94.6939	14.571	0.205	93.4694		0	0		0	0
PST21_13282	PST21_CLC_contigs_v2.1_contig20329	428	54	481	0.425	0.028	16.8224		0	0		0	0		0	0
PST21_13310	PST21_CLC_contigs_v2.1_contig12650	1000	55	1054	0.364	0.026	28.4		0	0		0	0		0	0
PST21_13341	PST21_CLC_contigs_v2.1_contig11255	743	2926	3668	0.367	0.024	18.1696		0	0		0	0		0	0
PST21_13342	PST21_CLC_contigs_v2.1_contig11255	1256	1005	2260	0.797	0.056	35.4299		0	0		0	0		0	0
PST21_13466	PST21_CLC_contigs_v2.1_contig29774	1322	471	1792	0.688	0.039	36.6112	0.064	0.002	3.93343		0	0	0.263	0.02	4.00908
PST21_13545	PST21_CLC_contigs_v2.1_contig7798	439	10681	11119		0	0		0	0		0	0		0	0
PST21_13547	PST21_CLC_contigs_v2.1_contig7798	717	9605	10321	0.127	0.009	6.9735		0	0		0	0		0	0
PST21_13605	PST21_CLC_contigs_v2.1_contig7996	682	8043	8724	0.4	0.024	20.6745		0	0		0	0		0	0
PST21_13620	PST21_CLC_contigs_v2.1_contig9446	653	96	748	0.836	0.048	34.1501		0	0		0	0		0	0
PST21_13621	PST21_CLC_contigs_v2.1_contig9446	352	914	1265	1.034	0.067	72.7273		0	0		0	0		0	0
PST21_13645	PST21_CLC_contigs_v2.1_contig19773	493	8	500		0	0		0	0		0	0		0	0
PST21_13688	PST21_CLC_contigs_v2.1_contig17489	555	1492	2046	0.328	0.019	25.2252	1.225	0.033	30.991		0	0		0	0
PST21_13780	PST21_CLC_contigs_v2.1_contig15462	595	1230	1824	26.306	1.393	100		0	0	8.43	0.797	99.3277	15.938	1.111	100
PST21_13793	PST21_CLC_contigs_v2.1_contig21189	366	1991	2356	14.172	0.874	100		0	0	8.514	0.937	100	11.172	0.906	100
PST21_13844	PST21_CLC_contigs_v2.1_contig17365	669	20	688	0.272	0.014	19.432		0	0		0	0		0	0
PST21_13869	PST21_CLC_contigs_v2.1_contig15586	921	162	1082		0	0	11.26	0.287	99.4571		0	0		0	0
PST21_13887	PST21_CLC_contigs_v2.1_contig11055	317	509	825	0.574	0.037	36.5931	50.678	1.545	100		0	0	0.274	0.023	17.9811
PST21_13891	PST21_CLC_contigs_v2.1_contig16994	258	1723	1980	15.167	0.949	100		0	0	7.07	0.79	100	13.488	1.11	100
PST21_13892	PST21_CLC_contigs_v2.1_contig16994	977	301	1277	18.815	1.137	100		0	0	13.924	1.502	100	14.337	1.14	100
PST21_13893	PST21_CLC_contigs_v2.1_contig16994	2743	3219	5961	15.393	0.973	100		0	0	10.113	1.141	99.2344	15.319	1.274	100
PST21_13924	PST21_CLC_contigs_v2.1_contig12634	315	249	563	0.289	0.018	28.254	0.81	0.024	24.127		0	0		0	0
PST21_13964	PST21_CLC_contigs_v2.1_contig22284	1217	35	1251		0	0	84.022	1.637	100		0	0		0	0
PST21_13975	PST21_CLC_contigs_v2.1_contig29326	747	906	1652		0	0	74.987	1.956	100		0	0		0	0
PST21_13982	PST21_CLC_contigs_v2.1_contig31789	515	6	520	0.353	0.025	26.9903	27.398	0.932	100		0	0		0	0
PST21_14236	PST21_CLC_contigs_v2.1_contig42436	191	114	304	0.953	0.033	70.1571	71.204	1.157	100		0	0		0	0
PST21_14266	PST21_CLC_contigs_v2.1_contig19547	404	73	476		0	0	1.894	0.07	24.2574		0	0		0	0
PST21_14361	PST21_CLC_contigs_v2.1_contig10658	371	3666	4036	0.491	0.027	32.6146		0	0		0	0		0	0
PST21_14418	PST21_CLC_contigs_v2.1_contig32315	267	151	417		0	0	2.547	0.055	73.0337		0	0		0	0
PST21_14473	PST21_CLC_contigs_v2.1_contig30452	863	115	977	0.316	0.011	6.60487		0	0		0	0		0	0
PST21_14543	PST21_CLC_contigs_v2.1_contig28642	1308	196	1503	11.966	0.881	100		0	0	7.495	0.985	100	6.917	0.67	100
PST21_14555	PST21_CLC_contigs_v2.1_contig16018	335	309	643		0	0		0	0		0	0		0	0
PST21_14590	PST21_CLC_contigs_v2.1_contig8470	1203	174	1376	16.869	0.596	100		0	0	7.012	0.442	100	11.716	0.545	97.5894
PST21_14591	PST21_CLC_contigs_v2.1_contig8470	1424	1381	2804	15.337	0.511	100		0	0	8.539	0.508	98.8764	12.952	0.568	100
PST21_14623	PST21_CLC_contigs_v2.1_contig10434	339	2070	2408		0	0	12.537	0.34	99.705	0.673	0.069	35.1032	0.257	0.019	26.8437
PST21_14643	PST21_CLC_contigs_v2.1_contig10236	210	2129	2338		0	0	21.452	0.474	100	0.724	0.061	28.0952	1.243	0.077	44.2857
PST21_14660	PST21_CLC_contigs_v2.1_contig450	659	8227	8885	19.194	0.59	100		0	0	10.956	0.601	97.4203	17.558	0.71	99.5448
PST21_14661	PST21_CLC_contigs_v2.1_contig450	792	13972	14763	18.039	0.568	100		0	0	13.434	0.755	100	20.432	0.846	100
PST21_14662	PST21_CLC_contigs_v2.1_contig450	1011	12385	13395	17.102	0.547	100		0	0	7.968	0.455	97.3294	12.736	0.536	100
PST21_14664	PST21_CLC_contigs_v2.1_contig450	321	11330	11650	21.262	0.615	100		0	0	9.47	0.489	95.3271	14.907	0.568	100
PST21_14675	PST21_CLC_contigs_v2.1_contig18979	571	15	585	0.159	0.009	6.65499		0	0		0	0		0	0
PST21_14684	PST21_CLC_contigs_v2.1_contig41589	318	30	347	1.717	0.09	69.4969	51.321	1.274	100		0	0		0	0
PST21_14691	PST21_CLC_contigs_v2.1_contig21128	1208	412	1619	0.603	0.043	36.1755	7.388	0.25	96.5232		0	0		0	0
PST21_14788	PST21_CLC_contigs_v2.1_contig30625	399	836	1234	0.684	0.042	37.0927		0	0		0	0		0	0
PST21_14792	PST21_CLC_contigs_v2.1_contig28426	788	886	1673	0.808	0.062	34.1371		0	0		0	0	0.221	0.022	9.64467
PST21_14793	PST21_CLC_contigs_v2.1_contig28426	310	1692	2001		0	0		0	0		0	0		0	0
PST21_14803	PST21_CLC_contigs_v2.1_contig34691	459	73	531	0.793	0.041	24.183		0	0		0	0		0	0
PST21_14827	PST21_CLC_contigs_v2.1_contig12437	1077	264	1340	14.955	0.954	100		0	0	7.057	0.804	100	16.883	1.417	100
PST21_14846	PST21_CLC_contigs_v2.1_contig4652	329	165	493		0	0		0	0		0	0		0	0
PST21_14895	PST21_CLC_contigs_v2.1_contig20275	440	283	722	0.62	0.039	39.0909		0	0		0	0		0	0
PST21_14913	PST21_CLC_contigs_v2.1_contig14104	494	174	667		0	0		0	0		0	0		0	0
PST21_14937	PST21_CLC_contigs_v2.1_contig13730	418	1093	1510	0.218	0.017	11.0048		0	0		0	0		0	0
PST21_14938	PST21_CLC_contigs_v2.1_contig27884	637	2633	3269	0.429	0.029	37.2057		0	0		0	0		0	0
PST21_14939	PST21_CLC_contigs_v2.1_contig27884	1071	6165	7235	0.34	0.025	26.3305		0	0		0	0		0	0
PST21_14940	PST21_CLC_contigs_v2.1_contig27884	273	3933	4205		0	0		0	0		0	0		0	0
PST21_14947	PST21_CLC_contigs_v2.1_contig8626	392	1054	1445	1.393	0.08	79.3367		0	0		0	0		0	0
PST21_14983	PST21_CLC_contigs_v2.1_contig43441	338	37	374	0.538	0.04	25.4438	38.225	1.329	99.4083		0	0		0	0
PST21_14988	PST21_CLC_contigs_v2.1_contig13473	487	243	729	0.374	0.02	29.3634		0	0		0	0		0	0
PST21_15043	PST21_CLC_contigs_v2.1_contig1766	294	2981	3274		0	0	89.048	2.256	100		0	0		0	0
PST21_15190	PST21_CLC_contigs_v2.1_contig10558	452	803	1254	1.208	0.053	41.8142	78.418	1.627	100	0.168	0.013	19.2478		0	0
PST21_15192	PST21_CLC_contigs_v2.1_contig12939	384	168	551	0.711	0.037	32.0312		0	0		0	0		0	0
PST21_15250	PST21_CLC_contigs_v2.1_contig10502	740	549	1288	0.246	0.018	19.0541		0	0		0	0		0	0
PST21_15296	PST21_CLC_contigs_v2.1_contig27731	1167	5416	6582	0.78	0.01	42.2451	114.717	0.706	100		0	0		0	0
PST21_15380	PST21_CLC_contigs_v2.1_contig9320	402	176	577		0	0		0	0		0	0		0	0
PST21_15442	PST21_CLC_contigs_v2.1_contig14968	361	476	836		0	0	7.77	0.211	87.2576		0	0		0	0
PST21_15475	PST21_CLC_contigs_v2.1_contig19700	356	507	862		0	0		0	0		0	0		0	0
PST21_15499	PST21_CLC_contigs_v2.1_contig12187	816	1212	2027	0.558	0.032	28.799		0	0		0	0		0	0
PST21_15511	PST21_CLC_contigs_v2.1_contig3769	1209	73	1281	0.753	0.051	55.6658		0	0		0	0		0	0
PST21_15535	PST21_CLC_contigs_v2.1_contig2426	285	91	375	16.604	0.876	100		0	0	13.867	1.306	100	16.789	1.165	99.6491
PST21_15585	PST21_CLC_contigs_v2.1_contig15665	492	965	1456		0	0	7.256	0.232	95.935		0	0		0	0
PST21_15625	PST21_CLC_contigs_v2.1_contig9738	1383	2246	3628	0.526	0.019	34.201	73.568	1.275	100		0	0		0	0
PST21_15672	PST21_CLC_contigs_v2.1_contig9363	1897	563	2459	0.528	0.036	30.68		0	0		0	0		0	0
PST21_15673	PST21_CLC_contigs_v2.1_contig9363	684	2488	3171	0.133	0.007	11.8421		0	0		0	0		0	0
PST21_15674	PST21_CLC_contigs_v2.1_contig9363	567	4231	4797	0.321	0.018	29.2769		0	0		0	0		0	0
PST21_15681	PST21_CLC_contigs_v2.1_contig14643	344	1024	1367	0.265	0.013	25		0	0		0	0		0	0
PST21_15682	PST21_CLC_contigs_v2.1_contig14643	411	573	983	0.221	0.013	18.9781		0	0		0	0		0	0
PST21_15701	PST21_CLC_contigs_v2.1_contig40615	190	585	774	2.395	0.121	92.1053		0	0		0	0		0	0
PST21_15710	PST21_CLC_contigs_v2.1_contig9996	245	3123	3367	0.743	0.035	66.1224	47.531	1.051	100		0	0		0	0
PST21_15721	PST21_CLC_contigs_v2.1_contig20665	287	9	295		0	0	41.76	1.214	100		0	0		0	0
PST21_15738	PST21_CLC_contigs_v2.1_contig2629	150	173	322	1.213	0.056	50.6667		0	0		0	0		0	0
PST21_15778	PST21_CLC_contigs_v2.1_contig30637	503	174	676		0	0	3.718	0.1	21.0736		0	0		0	0
PST21_15782	PST21_CLC_contigs_v2.1_contig21635	324	430	753	26.963	0.971	100		0	0	4.457	0.287	95.9877	17.991	0.853	100
PST21_15795	PST21_CLC_contigs_v2.1_contig20716	926	97	1022		0	0	6.334	0.199	63.6069		0	0		0	0
PST21_15799	PST21_CLC_contigs_v2.1_contig19642	228	244	471	0.798	0.036	47.3684	8.575	0.181	100		0	0		0	0
PST21_15822	PST21_CLC_contigs_v2.1_contig10702	324	3468	3791	0.281	0.013	5.24691		0	0		0	0		0	0
PST21_15831	PST21_CLC_contigs_v2.1_contig11105	483	2419	2901		0	0	1.056	0.031	39.3375	0.944	0.105	20.7039	1.441	0.118	33.1263
PST21_15832	PST21_CLC_contigs_v2.1_contig11105	3043	2947	5989	0.12	0.008	9.3329	0.335	0.01	7.65692		0	0	0.229	0.019	2.99047
PST21_15852	PST21_CLC_contigs_v2.1_contig9474	552	2806	3357	0.659	0.04	39.6739	54.049	1.54	100		0	0		0	0
PST21_15853	PST21_CLC_contigs_v2.1_contig9474	1096	3522	4617		0	0	45.757	1.242	100		0	0		0	0
PST21_15860	PST21_CLC_contigs_v2.1_contig11987	1955	3502	5456	0.279	0.023	22.7621		0	0		0	0		0	0
PST21_15861	PST21_CLC_contigs_v2.1_contig11987	1562	1521	3082	0.932	0.055	34.6991		0	0		0	0		0	0
PST21_15917	PST21_CLC_contigs_v2.1_contig30225	1455	379	1833	0.313	0.022	25.0859		0	0		0	0		0	0
PST21_16018	PST21_CLC_contigs_v2.1_contig1971	396	781	1176	0.23	0.012	8.08081		0	0		0	0		0	0
PST21_16028	PST21_CLC_contigs_v2.1_contig43146	99	25	123	18.384	0.839	100		0	0	9.212	0.751	100	7.909	0.475	88.8889
PST21_16092	PST21_CLC_contigs_v2.1_contig27863	1286	4128	5413		0	0	41.839	1.223	100		0	0		0	0
PST21_16107	PST21_CLC_contigs_v2.1_contig41437	1178	15	1192	0.154	0.01	14.4312	52.169	1.628	100		0	0		0	0
PST21_16129	PST21_CLC_contigs_v2.1_contig9018	854	377	1230	0.213	0.015	22.4824	7.863	0.265	95.9016		0	0	0.102	0.01	0.936768
PST21_16147	PST21_CLC_contigs_v2.1_contig8120	467	4138	4604	0.974	0.018	58.6724	0.91	0.008	16.2741		0	0	0.186	0.005	14.7752
PST21_16214	PST21_CLC_contigs_v2.1_contig17919	298	79	376		0	0		0	0		0	0		0	0
PST21_16271	PST21_CLC_contigs_v2.1_contig17670	1283	13	1295	0.993	0.062	36.7888	7.751	0.229	98.0514		0	0		0	0
PST21_16286	PST21_CLC_contigs_v2.1_contig11339	427	2073	2499		0	0	53.946	1.329	100		0	0		0	0
PST21_16287	PST21_CLC_contigs_v2.1_contig11339	285	456	740	0.639	0.046	22.4561	50.404	1.702	100		0	0		0	0
PST21_16383	PST21_CLC_contigs_v2.1_contig12766	449	102	550	0.203	0.011	7.57238	0.189	0.005	18.931		0	0		0	0
PST21_16384	PST21_CLC_contigs_v2.1_contig12766	689	918	1606	1.453	0.094	72.4238		0	0		0	0		0	0
PST21_16390	PST21_CLC_contigs_v2.1_contig52	630	26	655	0.433	0.026	36.3492		0	0		0	0		0	0
PST21_16396	PST21_CLC_contigs_v2.1_contig29877	1584	5334	6917	0.574	0.035	50.3788		0	0		0	0		0	0
PST21_16397	PST21_CLC_contigs_v2.1_contig29877	572	4755	5326	0.318	0.02	18.5315		0	0		0	0		0	0
PST21_16399	PST21_CLC_contigs_v2.1_contig29877	622	1440	2061	0.878	0.066	53.3762		0	0		0	0		0	0
PST21_16463	PST21_CLC_contigs_v2.1_contig9011	453	510	962	0.804	0.048	55.8499		0	0		0	0		0	0
PST21_16478	PST21_CLC_contigs_v2.1_contig10326	225	185	409	2.022	0.138	18.2222	11.333	0.364	93.3333		0	0		0	0
PST21_16480	PST21_CLC_contigs_v2.1_contig13161	246	2801	3046		0	0	4.837	0.179	85.7724	2.78	0.39	31.3008	1.415	0.146	45.5285
PST21_16485	PST21_CLC_contigs_v2.1_contig30016	347	237	583		0	0	78.386	2.214	100	0.219	0.023	20.7493		0	0
PST21_16534	PST21_CLC_contigs_v2.1_contig16313	714	914	1627	0.637	0.043	49.7199	9.524	0.3	99.4398		0	0		0	0
PST21_16536	PST21_CLC_contigs_v2.1_contig11565	589	33	621	0.309	0.018	14.9406	11.401	0.314	90.4924		0	0		0	0
PST21_16625	PST21_CLC_contigs_v2.1_contig13117	228	154	381	0.798	0.046	3.50877	32.061	0.866	100		0	0		0	0
PST21_16766	PST21_CLC_contigs_v2.1_contig20722	827	224	1050	0.44	0.036	26.844	29.19	1.116	100		0	0	0.21	0.022	4.59492
PST21_16838	PST21_CLC_contigs_v2.1_contig43669	96	32	127	0.948	0.037	41.6667		0	0		0	0		0	0
PST21_16842	PST21_CLC_contigs_v2.1_contig13317	299	61	359		0	0	1.137	0.04	27.4247		0	0	0.582	0.058	21.7391
PST21_16895	PST21_CLC_contigs_v2.1_contig2663	566	112	677	22.348	1.308	100		0	0	12.219	1.277	100	30.281	2.332	100
PST21_16923	PST21_CLC_contigs_v2.1_contig16580	1167	87	1253	0.156	0.01	13.1105	3.715	0.109	19.7943		0	0		0	0
PST21_16936	PST21_CLC_contigs_v2.1_contig1711	291	2607	2897	0.625	0.033	42.6117		0	0		0	0		0	0
PST21_17023	PST21_CLC_contigs_v2.1_contig15858	534	281	814	4.601	0.294	93.2584		0	0	2.989	0.341	49.6255	1.955	0.164	58.8015
PST21_17036	PST21_CLC_contigs_v2.1_contig4069	336	109	444		0	0		0	0		0	0		0	0
PST21_17044	PST21_CLC_contigs_v2.1_contig10360	883	5364	6246		0	0		0	0		0	0		0	0
PST21_17102	PST21_CLC_contigs_v2.1_contig3923	246	132	377		0	0	28.333	0.593	100		0	0		0	0
PST21_17154	PST21_CLC_contigs_v2.1_contig14982	466	269	734	0.391	0.037	41.2017	7.296	0.329	82.618		0	0	0.187	0.024	15.0215
PST21_17233	PST21_CLC_contigs_v2.1_contig1986	668	78	745	0.681	0.045	48.9521		0	0		0	0		0	0
PST21_17251	PST21_CLC_contigs_v2.1_contig11453	615	4441	5055	1.332	0.085	74.4715	4.285	0.129	85.8537		0	0		0	0
PST21_17253	PST21_CLC_contigs_v2.1_contig11453	477	2572	3048	0.763	0.038	40.8805	12.652	0.293	100		0	0		0	0
PST21_17254	PST21_CLC_contigs_v2.1_contig40238	430	3075	3504	0.847	0.026	67.4419	44.279	0.648	100		0	0		0	0
PST21_17256	PST21_CLC_contigs_v2.1_contig40238	987	1838	2824	0.553	0.018	41.3374	35.395	0.551	100		0	0		0	0
PST21_17255	PST21_CLC_contigs_v2.1_contig40238	791	3662	4452	0.46	0.017	32.9962	62.326	1.087	100		0	0		0	0
PST21_17268	PST21_CLC_contigs_v2.1_contig40040	962	2380	3341	0.189	0.014	11.9543		0	0	0.158	0.021	5.61331		0	0
PST21_17284	PST21_CLC_contigs_v2.1_contig31809	323	427	749		0	0	81.316	2.22	100		0	0		0	0
PST21_17310	PST21_CLC_contigs_v2.1_contig918	713	1190	1902		0	0	11.445	0.322	92.8471		0	0		0	0
PST21_17311	PST21_CLC_contigs_v2.1_contig918	330	2223	2552	0.552	0.028	29.3939	14.424	0.351	100		0	0		0	0
PST21_17333	PST21_CLC_contigs_v2.1_contig10145	570	171	740	0.319	0.019	22.6316	8.947	0.245	92.6316		0	0		0	0
PST21_17334	PST21_CLC_contigs_v2.1_contig10145	480	918	1397	0.379	0.021	37.9167	7.792	0.2	86.6667		0	0		0	0
PST21_17354	PST21_CLC_contigs_v2.1_contig10477	192	3056	3247		0	0	6.198	0.129	88.5417		0	0		0	0
PST21_17353	PST21_CLC_contigs_v2.1_contig17042	808	1587	2394		0	0		0	0		0	0		0	0
PST21_17355	PST21_CLC_contigs_v2.1_contig8104	1064	8747	9810	0.171	0.01	13.6278		0	0		0	0		0	0
PST21_17357	PST21_CLC_contigs_v2.1_contig8104	1026	11025	12050	0.177	0.012	17.5439		0	0		0	0		0	0
PST21_17356	PST21_CLC_contigs_v2.1_contig8104	523	17165	17687	0.348	0.02	15.87		0	0		0	0		0	0
PST21_17358	PST21_CLC_contigs_v2.1_contig8104	1836	13807	15642	0.099	0.008	7.24401		0	0		0	0		0	0
PST21_17359	PST21_CLC_contigs_v2.1_contig8104	2497	6212	8708	0.146	0.009	9.97197	0.136	0.004	3.40408		0	0		0	0
PST21_17360	PST21_CLC_contigs_v2.1_contig8104	5441	539	5979	0.134	0.009	9.31814		0	0		0	0		0	0
PST21_17429	PST21_CLC_contigs_v2.1_contig17756	915	351	1265	0.597	0.038	43.8251		0	0		0	0		0	0
PST21_17483	PST21_CLC_contigs_v2.1_contig12378	1165	9	1173	0.312	0.021	25.3219	7.223	0.229	51.7597	0.065	0.008	0.429185		0	0
PST21_17575	PST21_CLC_contigs_v2.1_contig28738	768	1165	1932	16.944	1.099	100		0	0	5.344	0.619	92.8385	27.98	2.389	100
PST21_17755	PST21_CLC_contigs_v2.1_contig18186	438	415	852	0.208	0.012	12.7854		0	0		0	0		0	0
PST21_17881	PST21_CLC_contigs_v2.1_contig8624	1350	657	2006	0.27	0.015	17.3333	9.319	0.246	98.6667		0	0	0.064	0.005	4.66667
PST21_17986	PST21_CLC_contigs_v2.1_contig19266	459	3	461	0.397	0.037	32.4619	4.63	0.204	81.0458		0	0		0	0
PST21_17994	PST21_CLC_contigs_v2.1_contig29653	1298	495	1792	0.421	0.027	32.5116	18.598	0.555	100		0	0		0	0
PST21_18012	PST21_CLC_contigs_v2.1_contig1375	1054	185	1238	0.777	0.025	45.2562	10.806	0.165	98.1973		0	0		0	0
PST21_18060	PST21_CLC_contigs_v2.1_contig40125	3225	905	4129	1.072	0.024	60.5581	98.811	1.052	100		0	0		0	0
PST21_18061	PST21_CLC_contigs_v2.1_contig40125	4707	6117	10823	0.851	0.02	54.2171	97.55	1.082	100		0	0		0	0
PST21_18063	PST21_CLC_contigs_v2.1_contig40125	874	20252	21125	0.729	0.014	49.8856	98.032	0.895	100		0	0		0	0
PST21_18062	PST21_CLC_contigs_v2.1_contig40125	1069	11569	12637	0.851	0.02	45.276	126.029	1.364	100		0	0		0	0
PST21_18064	PST21_CLC_contigs_v2.1_contig40125	3604	15454	19057	1.212	0.028	58.7403	98.113	1.053	100		0	0		0	0
PST21_18065	PST21_CLC_contigs_v2.1_contig40125	1073	13255	14327	0.848	0.019	53.2153	102.586	1.107	100		0	0		0	0
PST21_18066	PST21_CLC_contigs_v2.1_contig40125	510	14468	14977	0.892	0.019	55.4902	114.833	1.13	100	1.639	0.061	26.0784		0	0
PST21_18107	PST21_CLC_contigs_v2.1_contig18924	1009	519	1527	0.541	0.041	31.6155	0.337	0.012	9.61348		0	0		0	0
PST21_18109	PST21_CLC_contigs_v2.1_contig10216	848	260	1107	13.95	0.996	99.0566		0	0	8.693	1.109	98.5849	10.362	0.974	93.9858
PST21_18115	PST21_CLC_contigs_v2.1_contig18622	370	370	739	1.23	0.072	55.6757		0	0		0	0		0	0
PST21_18144	PST21_CLC_contigs_v2.1_contig43796	240	34	273		0	0		0	0		0	0		0	0
PST21_18146	PST21_CLC_contigs_v2.1_contig28865	661	889	1549		0	0	46.936	1.147	100		0	0		0	0
PST21_18200	PST21_CLC_contigs_v2.1_contig3519	489	67	555	0.558	0.031	4.08998	32.679	0.848	95.2965		0	0	0.712	0.052	2.24949
PST21_18211	PST21_CLC_contigs_v2.1_contig1772	105	6572	6676	2.6	0.077	89.5238		0	0		0	0		0	0
PST21_18297	PST21_CLC_contigs_v2.1_contig9462	635	2117	2751	0.573	0.035	9.13386	7.63	0.222	85.6693		0	0		0	0
PST21_18298	PST21_CLC_contigs_v2.1_contig3755	369	1276	1644		0	0	5.068	0.134	33.6043	0.824	0.083	4.06504	1.415	0.104	8.13008
PST21_18322	PST21_CLC_contigs_v2.1_contig32754	270	2120	2389	1.011	0.06	58.5185	13.852	0.385	38.8889		0	0		0	0
PST21_18453	PST21_CLC_contigs_v2.1_contig8993	573	2126	2698	12.705	0.836	100		0	0	7.56	0.888	99.8255	11.387	0.986	100
PST21_18457	PST21_CLC_contigs_v2.1_contig29300	458	92	549	1.987	0.091	57.4236	10.207	0.221	100		0	0		0	0
PST21_18462	PST21_CLC_contigs_v2.1_contig7911	741	547	1287	0.982	0.066	51.8219	2.179	0.07	21.8623		0	0	0.235	0.021	7.01754
PST21_18507	PST21_CLC_contigs_v2.1_contig14531	303	136	438		0	0		0	0		0	0		0	0
PST21_18513	PST21_CLC_contigs_v2.1_contig29065	423	723	1145	0.645	0.034	55.5556		0	0		0	0		0	0
PST21_18557	PST21_CLC_contigs_v2.1_contig13893	384	648	1031	0.711	0.042	37.5	13.281	0.37	94.7917		0	0		0	0
PST21_18620	PST21_CLC_contigs_v2.1_contig21194	892	4278	5169	0.612	0.037	39.9103	11.911	0.341	100		0	0		0	0
PST21_18664	PST21_CLC_contigs_v2.1_contig531	875	6297	7171	0.624	0.041	28.1143		0	0		0	0		0	0
PST21_18663	PST21_CLC_contigs_v2.1_contig1326	1415	524	1938	0.129	0.007	11.8728		0	0		0	0		0	0
PST21_18676	PST21_CLC_contigs_v2.1_contig11552	594	34	627	2.298	0.039	88.7205	6.726	0.054	86.7003		0	0	0.293	0.007	8.92256
PST21_18727	PST21_CLC_contigs_v2.1_contig28293	678	283	960		0	0	0.752	0.025	14.8968		0	0		0	0
PST21_18735	PST21_CLC_contigs_v2.1_contig1199	447	325	771	12.622	0.802	100		0	0	8.331	0.945	100	12.651	1.057	100
PST21_18745	PST21_CLC_contigs_v2.1_contig482	654	5755	6408	21.706	1.301	100		0	0	10.924	1.169	100	21.151	1.668	100
PST21_18746	PST21_CLC_contigs_v2.1_contig482	1849	34	1882	13.83	1.025	100		0	0	7.727	1.022	98.2693	14.022	1.367	100
PST21_18747	PST21_CLC_contigs_v2.1_contig482	1402	2974	4375	11.943	0.852	100		0	0	6.668	0.849	99.9287	10.673	1.002	98.2168
PST21_18760	PST21_CLC_contigs_v2.1_contig30109	887	761	1647		0	0	0.192	0.007	7.44081	0.086	0.012	9.35738	0.098	0.01	7.32807
PST21_18821	PST21_CLC_contigs_v2.1_contig9083	816	2714	3529	19.516	1.325	100		0	0	7.73	0.938	98.5294	19.298	1.725	100
PST21_18832	PST21_CLC_contigs_v2.1_contig11596	508	94	601	0.537	0.028	30.315		0	0		0	0		0	0
PST21_18925	PST21_CLC_contigs_v2.1_contig18876	495	14	508		0	0		0	0		0	0		0	0
PST21_18927	PST21_CLC_contigs_v2.1_contig14842	1278	79	1356	1.353	0.109	37.7152		0	0	0.297	0.043	12.1283	0.204	0.022	7.82473
PST21_18939	PST21_CLC_contigs_v2.1_contig19463	672	8	679		0	0	1.391	0.037	30.0595	0.452	0.046	16.369	0.388	0.029	13.6905
PST21_19240	PST21_CLC_contigs_v2.1_contig13800	228	1625	1852	0.798	0.069	74.5614		0	0		0	0		0	0
PST21_19243	PST21_CLC_contigs_v2.1_contig3556	342	48	389		0	0		0	0		0	0		0	0
PST21_19258	PST21_CLC_contigs_v2.1_contig13967	192	275	466	9.479	0.41	100		0	0	8.708	0.672	100	5.891	0.335	82.2917
PST21_19323	PST21_CLC_contigs_v2.1_contig13623	1156	2	1157	0.079	0.006	7.17993	5.588	0.193	92.128		0	0		0	0
PST21_19327	PST21_CLC_contigs_v2.1_contig1847	403	44	446		0	0	6.538	0.167	98.5112	0.189	0.018	15.1365	0.216	0.015	13.6476
PST21_19399	PST21_CLC_contigs_v2.1_contig3687	588	108	695	0.619	0.043	51.7007		0	0		0	0		0	0
PST21_19466	PST21_CLC_contigs_v2.1_contig16359	556	234	789	0.327	0.02	32.554	40.207	1.137	100		0	0		0	0
PST21_19490	PST21_CLC_contigs_v2.1_contig29415	639	1539	2177	0.427	0.031	42.2535		0	0		0	0		0	0
PST21_19505	PST21_CLC_contigs_v2.1_contig29726	1910	1417	3326	0.095	0.006	9.89529	11.526	0.344	99.7906		0	0		0	0
PST21_19540	PST21_CLC_contigs_v2.1_contig10008	1050	48	1097	18.72	1.215	100		0	0	9.41	1.091	100	24.111	2.06	100
PST21_19577	PST21_CLC_contigs_v2.1_contig16194	264	463	726		0	0		0	0		0	0		0	0
PST21_19579	PST21_CLC_contigs_v2.1_contig22271	360	1306	1665		0	0		0	0		0	0		0	0
PST21_19585	PST21_CLC_contigs_v2.1_contig15748	342	1100	1441		0	0	103.392	1.931	100		0	0		0	0
PST21_19667	PST21_CLC_contigs_v2.1_contig14978	793	766	1558	0.803	0.056	46.6583	0.214	0.007	0.37831		0	0	0.11	0.01	10.8449
PST21_19783	PST21_CLC_contigs_v2.1_contig36233	318	81	398	3.434	0.146	65.7233		0	0		0	0	0.547	0.031	1.88679
PST21_19795	PST21_CLC_contigs_v2.1_contig1569	733	23	755	19.739	1.187	100		0	0	12.027	1.291	100	18.278	1.446	93.8608
PST21_19796	PST21_CLC_contigs_v2.1_contig30119	546	55	600	0.833	0.054	38.6447	0.311	0.01	10.2564	0.139	0.016	0.18315		0	0
PST21_19805	PST21_CLC_contigs_v2.1_contig11510	519	109	627	2.279	0.124	34.8748		0	0	1.611	0.156	38.7283	2.179	0.156	37.5723
PST21_19814	PST21_CLC_contigs_v2.1_contig10035	297	2485	2781	2.758	0.119	12.4579	74.411	1.519	100		0	0	4.394	0.25	39.0572
PST21_19815	PST21_CLC_contigs_v2.1_contig10035	273	4142	4414	1	0.055	44.6886	63.828	1.663	100		0	0	1.593	0.116	49.0842
PST21_19821	PST21_CLC_contigs_v2.1_contig27989	1326	1158	2483	0.549	0.039	37.0287	10.897	0.365	97.3605		0	0		0	0
PST21_19908	PST21_CLC_contigs_v2.1_contig9823	405	274	678		0	0		0	0		0	0		0	0
PST21_19959	PST21_CLC_contigs_v2.1_contig28960	2163	445	2607	1.304	0.089	30.1433		0	0	0.843	0.103	7.99815	0.845	0.076	5.91771
PST21_19976	PST21_CLC_contigs_v2.1_contig19092	363	149	511	0.251	0.016	21.7631		0	0		0	0		0	0
PST21_19987	PST21_CLC_contigs_v2.1_contig40817	411	89	499	0.443	0.026	39.9027		0	0		0	0		0	0
PST21_19988	PST21_CLC_contigs_v2.1_contig40817	317	980	1296		0	0		0	0		0	0		0	0
PST21_19989	PST21_CLC_contigs_v2.1_contig40817	387	546	932		0	0		0	0		0	0		0	0
PST21_20009	PST21_CLC_contigs_v2.1_contig37621	396	69	464	3.677	0.254	57.3232	64.394	2.102	100	0.96	0.119	40.6566		0	0
PST21_20113	PST21_CLC_contigs_v2.1_contig8069	651	2	652	0.14	0.008	12.1352		0	0		0	0		0	0
PST21_20118	PST21_CLC_contigs_v2.1_contig533	1603	3	1605	0.681	0.016	36.806	98.203	1.07	100		0	0		0	0
PST21_20172	PST21_CLC_contigs_v2.1_contig41155	1587	366	1952	0.803	0.046	32.4512	52.06	1.395	100		0	0	0.055	0.004	5.73409
PST21_20189	PST21_CLC_contigs_v2.1_contig10335	259	2145	2403	0.351	0.02	36.6795		0	0		0	0		0	0
PST21_20190	PST21_CLC_contigs_v2.1_contig10335	477	8	484	0.572	0.026	36.0587		0	0		0	0	4.013	0.239	17.1908
PST21_20192	PST21_CLC_contigs_v2.1_contig10335	777	1050	1826	0.234	0.017	18.2754		0	0		0	0	0.112	0.011	8.88031
PST21_20243	PST21_CLC_contigs_v2.1_contig3780	471	115	585		0	0		0	0		0	0		0	0
PST21_20254	PST21_CLC_contigs_v2.1_contig3196	210	268	477		0	0	64.762	1.245	100		0	0		0	0
PST21_20268	PST21_CLC_contigs_v2.1_contig14811	1469	1242	2710	0.372	0.025	22.8727	10.531	0.333	94.418		0	0	0.651	0.057	0.884956
PST21_20403	PST21_CLC_contigs_v2.1_contig12801	447	221	667		0	0	24.34	0.607	100		0	0		0	0
PST21_20508	PST21_CLC_contigs_v2.1_contig13411	354	131	484	0.257	0.012	18.0791		0	0		0	0		0	0
PST21_20535	PST21_CLC_contigs_v2.1_contig7688	432	6436	6867	0.843	0.051	60.6481	6.493	0.184	83.1019	0.176	0.019	7.17593		0	0
PST21_20562	PST21_CLC_contigs_v2.1_contig29510	987	1515	2501	12.078	0.766	100		0	0	8.701	0.985	100	11.547	0.963	100
PST21_20563	PST21_CLC_contigs_v2.1_contig29510	2409	2747	5155	15.903	0.933	100		0	0	9.654	1.011	100	12.604	0.973	100
PST21_20599	PST21_CLC_contigs_v2.1_contig15347	750	1252	2001	0.243	0.015	11.3333		0	0		0	0		0	0

## Sheet: PST-43
PST-43		CDS			PST-21			PST-130			PST-87/7			PST-08/21
Gene ID	Contig	Length	Start	End	Depth coverage	Fold coverage	Breath coverage	Depth coverage	Fold coverage	Breath coverage	Depth coverage	Fold coverage	Breath coverage	Depth coverage	Fold coverage	Breath coverage
PST43_00085	PST43_CLC_contigs_v2.1_contig62	192	18	209		0	0		0	0		0	0		0	0
PST43_00097	PST43_CLC_contigs_v2.1_contig14179	240	430	669		0	0	13.813	0.301	100	8.233	0.692	100	17.763	1.046	100
PST43_00202	PST43_CLC_contigs_v2.1_contig8825	195	103	297		0	0		0	0		0	0		0	0
PST43_00214	PST43_CLC_contigs_v2.1_contig19658	271	8	278		0	0	7.841	0.432	100	7.011	1.491	98.524	8.026	1.195	73.0627
PST43_00226	PST43_CLC_contigs_v2.1_contig281	180	90	269		0	0		0	0		0	0		0	0
PST43_00258	PST43_CLC_contigs_v2.1_contig19200	195	11	205		0	0	11.769	0.316	100	7.015	0.726	96.4103	14.723	1.066	100
PST43_00379	PST43_CLC_contigs_v2.1_contig24506	192	496	687		0	0	15.052	0.49	74.4792	4.354	0.547	70.8333	20.844	1.832	100
PST43_00461	PST43_CLC_contigs_v2.1_contig11408	720	1086	1805		0	0	12.396	0.176	97.0833	21.533	1.179	100	25.858	0.991	100
PST43_00478	PST43_CLC_contigs_v2.1_contig48151	425	110	534		0	0		0	0	10.729	1.491	100	13.306	1.295	100
PST43_00527	PST43_CLC_contigs_v2.1_contig41654	255	181	435		0	0	19.333	0.392	100	19.075	1.491	100	22.859	1.251	100
PST43_00554	PST43_CLC_contigs_v2.1_contig13191	350	1022	1371		0	0	28.171	0.717	100	7.166	0.703	100	22.371	1.536	100
PST43_00637	PST43_CLC_contigs_v2.1_contig1801	711	1185	1895	39.805	0.965	100		0	0	9.513	1.07	100	18.722	1.475	100
PST43_00695	PST43_CLC_contigs_v2.1_contig47653	509	1962	2470		0	0	6.513	0.116	100	10.75	0.741	100	19.314	0.931	100
PST43_00696	PST43_CLC_contigs_v2.1_contig47653	597	451	1047		0	0	15.377	0.486	100	7.893	0.963	97.8224	14.281	1.22	100
PST43_00761	PST43_CLC_contigs_v2.1_contig23411	341	12	352		0	0	29.912	1.059	96.4809	7.801	1.065	90.6158	14.543	1.39	94.4282
PST43_00783	PST43_CLC_contigs_v2.1_contig1765	1214	600	1813		0	0	12.323	0.343	94.2339	9.265	0.994	95.9638	18.848	1.416	100
PST43_00795	PST43_CLC_contigs_v2.1_contig50617	156	16	171	1.167	0.022	78.2051		0	0	17.051	1.491	92.9487	17.288	1.058	82.0513
PST43_00794	PST43_CLC_contigs_v2.1_contig23028	222	81	302		0	0	13.018	0.446	100	8.901	1.175	95.9459	9.014	0.833	100
PST43_00824	PST43_CLC_contigs_v2.1_contig47480	781	70	850		0	0	9.36	0.282	97.1831	12.845	1.491	100	14.147	1.15	100
PST43_00825	PST43_CLC_contigs_v2.1_contig48925	212	44	255		0	0	56.934	1.575	100	16.491	1.759	100	8.618	0.643	95.7547
PST43_00835	PST43_CLC_contigs_v2.1_contig32854	1603	99	1701		0	0		0	0	5.974	0.786	95.758	10.746	0.99	99.4386
PST43_00908	PST43_CLC_contigs_v2.1_contig32756	789	1481	2269		0	0	7.757	0.156	99.6198	18.013	1.401	100	22.053	1.201	100
PST43_00909	PST43_CLC_contigs_v2.1_contig32756	502	3	504		0	0	8.974	0.157	94.6215	14.988	1.011	100	21.663	1.023	100
PST43_00910	PST43_CLC_contigs_v2.1_contig32756	375	3305	3679		0	0	3.4	0.045	72.2667	15.2	0.771	100	31.784	1.129	100
PST43_00953	PST43_CLC_contigs_v2.1_contig40584	471	19	489		0	0		0	0		0	0		0	0
PST43_00952	PST43_CLC_contigs_v2.1_contig19506	742	21	762	22.075	0.533	100		0	0	6.76	0.757	100	10.67	0.837	100
PST43_00959	PST43_CLC_contigs_v2.1_contig1719	1721	237	1957		0	0	6.519	0.254	89.3085	5.564	0.835	99.3608	8.948	0.94	97.6177
PST43_00972	PST43_CLC_contigs_v2.1_contig36324	171	208	378		0	0	15.906	0.315	100	18.222	1.39	100	30.526	1.63	100
PST43_01032	PST43_CLC_contigs_v2.1_contig42002	241	14	254		0	0		0	0		0	0		0	0
PST43_01033	PST43_CLC_contigs_v2.1_contig23910	435	188	622		0	0	3.322	0.141	77.0115	3.145	0.516	87.5862	5.2	0.598	95.6322
PST43_01101	PST43_CLC_contigs_v2.1_contig1564	1402	547	1948		0	0	10.004	0.258	93.5093	7.698	0.765	100	15.079	1.048	100
PST43_01178	PST43_CLC_contigs_v2.1_contig14294	881	369	1249		0	0	17.174	0.265	99.546	18.978	1.131	100	30.415	1.269	100
PST43_01187	PST43_CLC_contigs_v2.1_contig21796	571	52	622	84.625	1.823	100		0	0	5.723	0.573	94.5709	13.56	0.95	100
PST43_01239	PST43_CLC_contigs_v2.1_contig48254	850	16	865		0	0		0	0	4.828	0.619	99.7647	11.975	1.076	97.4118
PST43_01240	PST43_CLC_contigs_v2.1_contig34045	1575	119	1693		0	0	12.197	0.271	98.7937	10.375	0.888	99.0476	15.025	0.9	100
PST43_01289	PST43_CLC_contigs_v2.1_contig1910	437	183	619		0	0	34.428	0.654	100	9.043	0.663	100	12.343	0.633	100
PST43_01324	PST43_CLC_contigs_v2.1_contig13251	366	687	1052	41.522	1.127	100		0	0	8.514	1.073	100	11.172	0.985	100
PST43_01393	PST43_CLC_contigs_v2.1_contig34598	535	424	958		0	0	14.299	0.338	96.0748	10.938	0.999	100	15.774	1.008	100
PST43_01494	PST43_CLC_contigs_v2.1_contig22433	718	39	756		0	0	11.01	0.39	100	11.749	1.607	100	17.448	1.671	100
PST43_01533	PST43_CLC_contigs_v2.1_contig33469	1627	3789	5415	39.823	0.801	100		0	0	14.294	1.334	100	17.058	1.115	99.3239
PST43_01532	PST43_CLC_contigs_v2.1_contig33469	258	3086	3343	40.915	1.038	100		0	0	7.07	0.832	100	13.488	1.112	100
PST43_01534	PST43_CLC_contigs_v2.1_contig33469	1787	61	1847	43.59	1.069	100		0	0	10.973	1.249	100	16.115	1.284	100
PST43_01546	PST43_CLC_contigs_v2.1_contig17654	260	52	311		0	0	8.173	0.197	90.3846	8.769	0.813	100	6.023	0.391	100
PST43_01562	PST43_CLC_contigs_v2.1_contig33650	480	295	774	49.86	1.032	100		0	0	6.492	0.624	100	19.394	1.305	100
PST43_01608	PST43_CLC_contigs_v2.1_contig18111	480	196	675		0	0	33.292	1.426	100	5.225	0.863	88.125	12.506	1.447	100
PST43_01651	PST43_CLC_contigs_v2.1_contig13939	720	893	1612		0	0	13.458	0.314	99.0278	9.606	0.864	100	19.333	1.218	100
PST43_01658	PST43_CLC_contigs_v2.1_contig15221	363	984	1346		0	0	12.41	0.206	100	6.072	0.39	93.3884	19.893	0.894	100
PST43_01701	PST43_CLC_contigs_v2.1_contig36280	196	100	295		0	0		0	0		0	0		0	0
PST43_01733	PST43_CLC_contigs_v2.1_contig2176	651	37	687		0	0	12.796	0.633	96.0061	6.771	1.291	100	8.286	1.106	96.9278
PST43_01750	PST43_CLC_contigs_v2.1_contig48477	473	3	475	46.173	1.037	100		0	0	13.497	1.408	98.3087	23.911	1.746	100
PST43_01763	PST43_CLC_contigs_v2.1_contig10857	363	425	787		0	0	16.157	0.29	100	9.421	0.652	100	12.463	0.603	100
PST43_01885	PST43_CLC_contigs_v2.1_contig33056	659	150	808	83.129	1.666	100		0	0	10.61	0.987	97.4203	16.502	1.075	99.5448
PST43_01898	PST43_CLC_contigs_v2.1_contig17960	313	919	1231		0	0	34.489	0.785	100	11.655	1.023	100	25.016	1.536	100
PST43_01899	PST43_CLC_contigs_v2.1_contig1423	249	751	999		0	0	11.948	0.213	100	11.598	0.798	100	12.578	0.606	100
PST43_01971	PST43_CLC_contigs_v2.1_contig10827	540	2186	2725		0	0	37.306	1.068	100	9.711	1.072	100	6.928	0.535	100
PST43_02041	PST43_CLC_contigs_v2.1_contig6054	285	8	292		0	0	6.86	0.136	79.6491	16	1.226	99.6491	38.768	2.079	100
PST43_02132	PST43_CLC_contigs_v2.1_contig33980	789	25	813		0	0		0	0	8.862	1.332	100	8.601	0.905	97.8454
PST43_02159	PST43_CLC_contigs_v2.1_contig47562	393	1006	1398		0	0	59.695	2.21	100	4.641	0.663	89.0585	13.061	1.306	100
PST43_02175	PST43_CLC_contigs_v2.1_contig19909	1052	1280	2331		0	0	7.514	0.116	94.1065	18.061	1.071	100	27.787	1.154	100
PST43_02176	PST43_CLC_contigs_v2.1_contig19909	753	6598	7350		0	0	12.643	0.168	98.4064	14.938	0.766	100	32.12	1.154	100
PST43_02177	PST43_CLC_contigs_v2.1_contig19909	654	5173	5826		0	0	9.748	0.149	94.4954	14.642	0.866	100	27.005	1.118	100
PST43_02232	PST43_CLC_contigs_v2.1_contig18706	682	37	718		0	0	14.333	0.452	92.6686	17.607	2.142	100	13.394	1.141	98.5337
PST43_02247	PST43_CLC_contigs_v2.1_contig23958	408	131	538		0	0	4.167	0.125	57.1078	3.725	0.432	77.9412	23.243	1.888	83.8235
PST43_02284	PST43_CLC_contigs_v2.1_contig26041	288	65	352		0	0	10.33	0.378	100	3.958	0.559	83.6806	5.74	0.568	81.25
PST43_02374	PST43_CLC_contigs_v2.1_contig11490	562	55	616		0	0	11.192	0.368	100	7.438	0.943	98.5765	12.694	1.126	97.153
PST43_02421	PST43_CLC_contigs_v2.1_contig51118	318	84	401		0	0		0	0		0	0		0	0
PST43_02438	PST43_CLC_contigs_v2.1_contig34000	606	532	1137	45.05	1.177	100		0	0	9.03	1.096	93.7294	10.624	0.902	100
PST43_02451	PST43_CLC_contigs_v2.1_contig43841	383	18	400		0	0	33.068	1.315	100	2.977	0.457	96.0836	8.178	0.878	89.5561
PST43_02515	PST43_CLC_contigs_v2.1_contig47473	1220	1078	2297		0	0	10.52	0.297	96.9672	10.715	1.166	100	19.753	1.505	100
PST43_02516	PST43_CLC_contigs_v2.1_contig47473	459	1078	1536		0	0	10	0.307	92.8105	9.603	1.138	100	10.614	0.881	100
PST43_02545	PST43_CLC_contigs_v2.1_contig34085	1634	24	1657		0	0	7.855	0.251	93.0233	7.814	0.964	100	11.501	0.993	100
PST43_02544	PST43_CLC_contigs_v2.1_contig51160	342	25	366		0	0		0	0		0	0		0	0
PST43_02570	PST43_CLC_contigs_v2.1_contig48166	539	70	608		0	0	5.362	0.147	50.2783	8.178	0.865	92.9499	11.622	0.86	100
PST43_02670	PST43_CLC_contigs_v2.1_contig6037	237	88	324		0	0	22.595	0.634	100	3.527	0.382	99.1561	11.747	0.889	100
PST43_02689	PST43_CLC_contigs_v2.1_contig4307	275	88	362		0	0		0	0		0	0		0	0
PST43_02735	PST43_CLC_contigs_v2.1_contig5057	231	133	363		0	0	35.693	0.552	97.8355	6.909	0.412	100	12.805	0.535	100
PST43_02740	PST43_CLC_contigs_v2.1_contig34259	2495	73	2567		0	0		0	0	8.103	0.994	97.4349	18.516	1.59	100
PST43_02784	PST43_CLC_contigs_v2.1_contig1588	588	893	1480	88.524	2.075	100		0	0	9.823	1.069	100	20.714	1.578	100
PST43_02785	PST43_CLC_contigs_v2.1_contig1588	544	304	847	90.833	1.881	100		0	0	12.853	1.236	100	20.631	1.389	100
PST43_02867	PST43_CLC_contigs_v2.1_contig18804	669	25	693		0	0	11.054	0.355	95.2167	7.043	0.872	96.562	16.256	1.409	95.5157
PST43_02904	PST43_CLC_contigs_v2.1_contig50903	216	48	263		0	0	6.69	0.368	74.0741	5.278	1.119	100	5.639	0.837	77.7778
PST43_02967	PST43_CLC_contigs_v2.1_contig1384	1092	55	1146		0	0		0	0	8.004	1.29	100	5.179	0.584	97.619
PST43_03037	PST43_CLC_contigs_v2.1_contig36772	602	61	662		0	0	0.706	0.014	16.7774	9.595	0.751	100	19.076	1.045	100
PST43_03131	PST43_CLC_contigs_v2.1_contig47488	1139	19	1157		0	0		0	0	6.873	1.017	100	12.527	1.298	100
PST43_03132	PST43_CLC_contigs_v2.1_contig47488	761	1607	2367		0	0		0	0	7.29	0.844	96.9777	9.489	0.769	100
PST43_03159	PST43_CLC_contigs_v2.1_contig46300	225	78	302		0	0		0	0		0	0		0	0
PST43_03195	PST43_CLC_contigs_v2.1_contig6514	198	40	237		0	0		0	0		0	0		0	0
PST43_03201	PST43_CLC_contigs_v2.1_contig1857	428	902	1329		0	0		0	0	7.103	0.597	99.5327	16.871	0.992	100
PST43_03269	PST43_CLC_contigs_v2.1_contig23984	644	286	929		0	0	16.63	0.562	100	15.342	1.999	100	15.13	1.38	100
PST43_03290	PST43_CLC_contigs_v2.1_contig34384	656	814	1469	0.277	0.006	29.2683		0	0	11.47	1.078	100	18.7	1.23	100
PST43_03296	PST43_CLC_contigs_v2.1_contig14181	300	5	304		0	0	90.383	3.449	100		0	0		0	0
PST43_03297	PST43_CLC_contigs_v2.1_contig14181	573	342	914	18.105	0.457	56.0209	124.162	3.77	100		0	0		0	0
PST43_03301	PST43_CLC_contigs_v2.1_contig51385	279	57	335		0	0		0	0		0	0		0	0
PST43_03325	PST43_CLC_contigs_v2.1_contig40369	246	37	282		0	0		0	0	13.285	0.929	100	11.671	0.572	100
PST43_03343	PST43_CLC_contigs_v2.1_contig22558	389	173	561		0	0	10.488	0.233	100	15.825	1.357	100	17.221	1.034	100
PST43_03344	PST43_CLC_contigs_v2.1_contig799	258	27	284		0	0		0	0	17.38	2.514	100	22.593	2.288	100
PST43_03345	PST43_CLC_contigs_v2.1_contig35048	295	133	427		0	0		0	0	3.349	0.588	66.7797	1.475	0.181	54.5763
PST43_03346	PST43_CLC_contigs_v2.1_contig2227	1287	104	1390	36.697	0.96	100		0	0	9.98	1.212	91.6084	16.832	1.431	100
PST43_03408	PST43_CLC_contigs_v2.1_contig47497	234	51	284		0	0	10.897	0.166	76.9231	12.017	0.707	81.1966	16.731	0.689	100
PST43_03410	PST43_CLC_contigs_v2.1_contig9103	192	40	231		0	0	3.542	0.315	72.3958	5.146	1.763	96.875	2.266	0.543	95.8333
PST43_03460	PST43_CLC_contigs_v2.1_contig33741	434	37	470		0	0	14.493	0.5	100	9.281	1.235	100	11.827	1.102	100
PST43_03461	PST43_CLC_contigs_v2.1_contig843	942	714	1655		0	0	14.618	0.62	100	8.391	1.373	99.8938	9.882	1.132	100
PST43_03548	PST43_CLC_contigs_v2.1_contig3036	283	376	658		0	0	33.94	1.321	100	6.445	0.967	97.8799	8.915	0.937	100
PST43_03597	PST43_CLC_contigs_v2.1_contig47380	504	176	679		0	0		0	0	11.46	1.333	100	18.125	1.476	100
PST43_03644	PST43_CLC_contigs_v2.1_contig11346	299	3452	3750		0	0	13.361	0.239	99.3311	11.946	0.825	100	18.331	0.886	100
PST43_03698	PST43_CLC_contigs_v2.1_contig23122	219	199	417		0	0	15.137	0.256	80.3653	12.146	0.791	100	29	1.322	100
PST43_03710	PST43_CLC_contigs_v2.1_contig6058	711	9	719		0	0	5.619	0.185	82.7004	11.758	1.491	100	9.3	0.826	99.8594
PST43_03815	PST43_CLC_contigs_v2.1_contig1581	801	429	1229		0	0		0	0	7.97	0.901	97.1286	12.599	0.997	100
PST43_03833	PST43_CLC_contigs_v2.1_contig24341	192	57	248		0	0	7.083	0.301	40.1042	1.188	0.195	36.4583	0.906	0.104	65.1042
PST43_03858	PST43_CLC_contigs_v2.1_contig19153	492	76	567		0	0	25.915	0.832	100	8.805	1.09	100	12.024	1.042	99.7967
PST43_03945	PST43_CLC_contigs_v2.1_contig3779	198	38	235		0	0		0	0	8.061	0.728	100	11.424	0.723	100
PST43_03995	PST43_CLC_contigs_v2.1_contig33414	1192	82	1273		0	0		0	0	9.117	0.881	99.5805	18.393	1.244	98.7416
PST43_04027	PST43_CLC_contigs_v2.1_contig19904	261	75	335		0	0		0	0		0	0		0	0
PST43_04062	PST43_CLC_contigs_v2.1_contig3957	312	74	385		0	0	11.442	0.343	89.1026	3.41	0.394	87.8205	10.317	0.834	88.141
PST43_04184	PST43_CLC_contigs_v2.1_contig34450	438	383	820		0	0	14.361	0.416	99.3151	6.767	0.755	100	14.897	1.164	100
PST43_04185	PST43_CLC_contigs_v2.1_contig34450	484	836	1319		0	0	8.605	0.208	78.3058	12.405	1.155	100	21.031	1.371	100
PST43_04209	PST43_CLC_contigs_v2.1_contig36282	309	69	377		0	0		0	0		0	0		0	0
PST43_04301	PST43_CLC_contigs_v2.1_contig35409	411	97	507		0	0	8.066	0.151	91.7275	12.019	0.866	100	11.642	0.587	100
PST43_04372	PST43_CLC_contigs_v2.1_contig7417	228	58	285		0	0		0	0	11	0.834	100	10.303	0.547	99.1228
PST43_04396	PST43_CLC_contigs_v2.1_contig11813	1011	784	1794	81.459	1.832	100		0	0	7.968	0.832	97.3294	12.736	0.931	100
PST43_04397	PST43_CLC_contigs_v2.1_contig11813	321	2529	2849	88.449	1.6	100		0	0	9.47	0.795	95.3271	14.907	0.876	100
PST43_04398	PST43_CLC_contigs_v2.1_contig11813	189	19	207	73.185	1.67	100		0	0	11.259	1.193	100	22.095	1.639	100
PST43_04402	PST43_CLC_contigs_v2.1_contig946	1607	84	1690		0	0	9.944	0.293	96.2663	10.121	1.152	100	15.808	1.26	100
PST43_04404	PST43_CLC_contigs_v2.1_contig33862	698	214	911		0	0	35.559	0.994	100	10.453	1.127	100	9.971	0.753	98.8539
PST43_04481	PST43_CLC_contigs_v2.1_contig47095	1218	4575	5792		0	0		0	0	7.363	0.863	97.0443	14.286	1.172	100
PST43_04482	PST43_CLC_contigs_v2.1_contig47095	507	2764	3270		0	0		0	0	11.842	0.906	99.0138	15.272	0.818	100
PST43_04486	PST43_CLC_contigs_v2.1_contig27176	300	150	449		0	0	13.883	0.29	82	5.067	0.409	76.6667	13.05	0.737	100
PST43_04517	PST43_CLC_contigs_v2.1_contig21325	228	31	258		0	0	41.382	0.941	100	8	0.702	94.2982	14.5	0.89	100
PST43_04521	PST43_CLC_contigs_v2.1_contig23687	234	128	361		0	0	0.726	0.029	35.4701	3.897	0.597	86.3248	10.782	1.155	100
PST43_04525	PST43_CLC_contigs_v2.1_contig48238	806	517	1322		0	0		0	0	9.146	1.012	99.0074	15.975	1.237	100
PST43_04571	PST43_CLC_contigs_v2.1_contig2620	200	944	1143	27.3	0.471	100		0	0	12.16	0.974	100	10.44	0.585	100
PST43_04588	PST43_CLC_contigs_v2.1_contig47896	1138	143	1280		0	0		0	0	11.42	1.394	100	18.501	1.58	100
PST43_04648	PST43_CLC_contigs_v2.1_contig9705	3535	488	4022		0	0	11.566	0.411	95.5304	8.449	1.158	99.6605	11.247	1.079	100
PST43_04649	PST43_CLC_contigs_v2.1_contig2506	518	31	548		0	0		0	0		0	0		0	0
PST43_04675	PST43_CLC_contigs_v2.1_contig4017	436	162	597		0	0	26.319	0.695	100	12.028	1.225	100	25.541	1.821	100
PST43_04697	PST43_CLC_contigs_v2.1_contig12043	1035	917	1951	39.565	0.946	100		0	0	10.354	1.149	100	21.519	1.672	100
PST43_04744	PST43_CLC_contigs_v2.1_contig3576	1148	26	1173		0	0		0	0	5.627	0.697	100	10.989	0.952	97.7352
PST43_04774	PST43_CLC_contigs_v2.1_contig13834	573	7982	8554		0	0	37.976	1.153	100	11.009	1.289	99.4764	21.56	1.768	100
PST43_04780	PST43_CLC_contigs_v2.1_contig44193	372	36	407		0	0		0	0	0.817	0.229	24.4624	1.403	0.276	32.7957
PST43_04785	PST43_CLC_contigs_v2.1_contig50828	123	179	301		0	0	15.203	0.366	100	24.715	2.294	100	47.39	3.08	100
PST43_04793	PST43_CLC_contigs_v2.1_contig37241	367	137	503	59.014	1.103	100		0	0	7.869	0.683	100	17.542	1.065	100
PST43_04884	PST43_CLC_contigs_v2.1_contig3694	247	129	375		0	0		0	0		0	0		0	0
PST43_04959	PST43_CLC_contigs_v2.1_contig50570	261	229	489		0	0	20.192	0.583	100	4.95	0.551	100	12.667	0.987	100
PST43_05054	PST43_CLC_contigs_v2.1_contig3342	559	33	591		0	0	15.51	0.613	99.1055	7.342	1.119	100	14.474	1.544	99.1055
PST43_05069	PST43_CLC_contigs_v2.1_contig15468	640	45	684		0	0		0	0	12.231	1.302	100	11.827	0.881	97.5
PST43_05095	PST43_CLC_contigs_v2.1_contig17570	269	269	537		0	0	37.286	0.981	100	14.126	1.434	92.1933	22.316	1.586	100
PST43_05123	PST43_CLC_contigs_v2.1_contig14535	731	1167	1897		0	0	30.233	0.712	100	13.62	1.237	100	18.685	1.187	100
PST43_05206	PST43_CLC_contigs_v2.1_contig12294	1614	257	1870		0	0	9.796	0.267	92.9988	8.476	0.892	99.5043	16.441	1.211	99.0706
PST43_05207	PST43_CLC_contigs_v2.1_contig12294	230	6	235		0	0	8.5	0.332	100	18.504	2.784	90.8696	17.4	1.832	100
PST43_05297	PST43_CLC_contigs_v2.1_contig15921	390	33	422	40.6	1.097	100		0	0	13.251	1.663	100	11.377	0.999	100
PST43_05362	PST43_CLC_contigs_v2.1_contig2812	264	53	316		0	0	14.167	0.297	100	7.485	0.606	100	17.136	0.971	100
PST43_05364	PST43_CLC_contigs_v2.1_contig6833	99	120	218		0	0	42.071	0.921	100	14.586	1.232	100	16.697	0.987	89.899
PST43_05481	PST43_CLC_contigs_v2.1_contig17919	551	124	674		0	0	3.085	0.083	56.6243	4.552	0.473	87.6588	15.947	1.161	98.1851
PST43_05489	PST43_CLC_contigs_v2.1_contig24850	558	2672	3229		0	0	2.437	0.058	15.0538	10.896	1.003	90.1434	16.371	1.054	100
PST43_05493	PST43_CLC_contigs_v2.1_contig35983	595	1167	1761	48.176	0.7	100		0	0	8.303	0.56	99.3277	15.938	0.753	100
PST43_05497	PST43_CLC_contigs_v2.1_contig48525	246	4	249		0	0	5.183	0.185	85.3659	9.886	1.364	92.6829	7.073	0.683	97.9675
PST43_05499	PST43_CLC_contigs_v2.1_contig7483	338	36	373		0	0	8.299	0.185	100	6.97	0.6	86.6864	18.018	1.086	91.716
PST43_05653	PST43_CLC_contigs_v2.1_contig17059	575	51	625		0	0	2.809	0.066	83.3043	9.913	0.902	100	13.769	0.877	100
PST43_05696	PST43_CLC_contigs_v2.1_contig46281	303	10	312		0	0	7.574	0.389	63.0363	31.855	6.313	100	106.812	14.819	100
PST43_05728	PST43_CLC_contigs_v2.1_contig35108	342	271	612		0	0		0	0	11.333	1.119	100	22.386	1.547	100
PST43_05749	PST43_CLC_contigs_v2.1_contig20778	495	71	565		0	0		0	0	7.83	0.738	100	17.927	1.183	100
PST43_05754	PST43_CLC_contigs_v2.1_contig14787	195	894	1088		0	0	16.564	0.304	100	12.082	0.856	100	20.077	0.996	100
PST43_05776	PST43_CLC_contigs_v2.1_contig5132	262	17	278	7.641	1.41	100	1.298	0.288	11.8321		0	0	1.328	0.797	67.5573
PST43_05794	PST43_CLC_contigs_v2.1_contig24065	313	31	343	2.907	0.07	40.8946		0	0	9.227	1.03	100	20.291	1.586	100
PST43_05800	PST43_CLC_contigs_v2.1_contig23675	243	165	407		0	0		0	0	4.379	0.564	59.2593	13.963	1.26	100
PST43_05879	PST43_CLC_contigs_v2.1_contig8705	295	27	321		0	0		0	0		0	0		0	0
PST43_05893	PST43_CLC_contigs_v2.1_contig4300	1523	67	1589		0	0	9.655	0.369	98.2928	5.439	0.801	98.2928	9.254	0.954	100
PST43_05928	PST43_CLC_contigs_v2.1_contig1867	1424	18	1441		0	0	5.85	0.202	81.7416	5.337	0.71	92.3455	8.676	0.808	100
PST43_05936	PST43_CLC_contigs_v2.1_contig35490	329	156	484		0	0	21.444	0.63	100	12.936	1.465	100	8.462	0.671	100
PST43_06019	PST43_CLC_contigs_v2.1_contig3118	2833	172	3004		0	0	20.732	0.66	100	9.443	1.159	100	17.105	1.469	99.647
PST43_06100	PST43_CLC_contigs_v2.1_contig14865	529	1044	1572		0	0	6.588	0.176	89.7921	4.597	0.473	96.4083	16.775	1.207	98.4877
PST43_06101	PST43_CLC_contigs_v2.1_contig14865	630	53	682		0	0	9.579	0.277	95.873	8.565	0.954	100	18.643	1.453	100
PST43_06108	PST43_CLC_contigs_v2.1_contig3516	460	92	551		0	0	41.576	1.131	100	6.774	0.711	100	23.263	1.709	100
PST43_06206	PST43_CLC_contigs_v2.1_contig46854	337	3139	3475		0	0		0	0	11.05	0.949	91.9881	18.846	1.133	100
PST43_06207	PST43_CLC_contigs_v2.1_contig46854	1165	4860	6024		0	0	8.901	0.242	84.721	7.763	0.814	99.1416	12.247	0.899	100
PST43_06214	PST43_CLC_contigs_v2.1_contig14336	1239	70	1308		0	0		0	0	10.121	1.212	89.9112	10.041	0.842	100
PST43_06355	PST43_CLC_contigs_v2.1_contig4514	189	212	400		0	0		0	0		0	0		0	0
PST43_06375	PST43_CLC_contigs_v2.1_contig19122	410	911	1320		0	0	69.659	1.839	100	12.42	1.265	100	21.644	1.543	100
PST43_06376	PST43_CLC_contigs_v2.1_contig32926	2062	1172	3233	76.657	2.018	100		0	0	10.025	1.226	98.7876	15.991	1.368	100
PST43_06458	PST43_CLC_contigs_v2.1_contig9135	225	16	240		0	0		0	0		0	0		0	0
PST43_06546	PST43_CLC_contigs_v2.1_contig740	1044	23	1066		0	0		0	0	8.736	1.023	100	18.167	1.489	100
PST43_06554	PST43_CLC_contigs_v2.1_contig20796	195	1554	1748		0	0	24.846	0.587	100	7.015	0.639	100	8.031	0.512	100
PST43_06560	PST43_CLC_contigs_v2.1_contig3832	216	227	442		0	0	6.296	0.084	100	6.685	0.346	100	19.736	0.714	100
PST43_06646	PST43_CLC_contigs_v2.1_contig11678	689	3228	3916		0	0	62.054	1.813	100	5.295	0.597	100	15.657	1.235	100
PST43_06647	PST43_CLC_contigs_v2.1_contig11678	732	2203	2934		0	0	66.885	1.346	100	10.902	0.846	100	20.561	1.118	100
PST43_06664	PST43_CLC_contigs_v2.1_contig7278	516	62	577		0	0		0	0		0	0		0	0
PST43_06667	PST43_CLC_contigs_v2.1_contig45585	308	70	377		0	0	6.347	0.06	84.7403	10.117	0.371	100	11.016	0.282	77.9221
PST43_06863	PST43_CLC_contigs_v2.1_contig876	297	339	635		0	0	12.879	0.164	92.9293	18.68	0.915	100	29	0.994	100
PST43_06865	PST43_CLC_contigs_v2.1_contig20965	239	109	347		0	0	19.561	0.378	100	9.858	0.734	100	29.849	1.555	100
PST43_06874	PST43_CLC_contigs_v2.1_contig15968	318	136	453		0	0	32.343	0.844	100	7.409	0.746	100	6.84	0.482	100
PST43_06893	PST43_CLC_contigs_v2.1_contig3081	369	213	581		0	0		0	0		0	0		0	0
PST43_06918	PST43_CLC_contigs_v2.1_contig10784	764	887	1650		0	0	6.342	0.152	82.199	8.356	0.773	91.8848	16.512	1.07	100
PST43_06947	PST43_CLC_contigs_v2.1_contig3335	297	159	455		0	0	1.145	0.079	37.7104	3.071	0.813	53.1987	6.152	1.141	81.1448
PST43_06948	PST43_CLC_contigs_v2.1_contig12578	836	1469	2304		0	0	16.37	0.458	100	12.818	1.383	99.0431	24.144	1.824	100
PST43_07011	PST43_CLC_contigs_v2.1_contig2000	345	12	356		0	0		0	0	5.287	0.762	100	11.852	1.195	100
PST43_07012	PST43_CLC_contigs_v2.1_contig2000	630	941	1570		0	0	5.532	0.166	24.2857	7.6	0.878	94.127	7.181	0.581	92.8571
PST43_07038	PST43_CLC_contigs_v2.1_contig12027	821	889	1709		0	0	27.954	0.422	100	15.181	0.883	100	20.028	0.815	100
PST43_07044	PST43_CLC_contigs_v2.1_contig47320	861	362	1222		0	0	10.859	0.277	100	8.562	0.841	99.7677	13.944	0.959	100
PST43_07067	PST43_CLC_contigs_v2.1_contig6487	293	41	333		0	0	15.956	0.485	97.2696	9.078	1.065	100	8.611	0.707	100
PST43_07104	PST43_CLC_contigs_v2.1_contig33174	239	248	486		0	0	10.669	0.282	100	12.72	1.297	100	10.192	0.727	100
PST43_07105	PST43_CLC_contigs_v2.1_contig33174	931	2673	3603		0	0	8.582	0.286	98.6037	4.571	0.588	98.8185	9.251	0.833	97.4221
PST43_07138	PST43_CLC_contigs_v2.1_contig47555	521	1593	2113		0	0	8.81	0.259	95.0096	10.503	1.193	100	11.355	0.903	100
PST43_07161	PST43_CLC_contigs_v2.1_contig39	780	124	903		0	0		0	0	9.062	0.957	100	17.4	1.286	99.2308
PST43_07162	PST43_CLC_contigs_v2.1_contig39	588	1258	1845		0	0		0	0	8.66	1.162	92.3469	9.173	0.862	100
PST43_07168	PST43_CLC_contigs_v2.1_contig47157	270	149	418		0	0	17.944	0.503	100	14.919	1.613	100	13.856	1.049	100
PST43_07191	PST43_CLC_contigs_v2.1_contig20816	500	301	800		0	0	23.8	0.658	100	8.512	0.908	98.8	14.442	1.078	100
PST43_07232	PST43_CLC_contigs_v2.1_contig34041	186	122	307	61.156	1.335	100		0	0	9.806	0.994	100	31.806	2.257	100
PST43_07236	PST43_CLC_contigs_v2.1_contig1122	703	6616	7318		0	0	4.836	0.157	71.6927	5.838	0.732	94.7368	15.593	1.369	100
PST43_07311	PST43_CLC_contigs_v2.1_contig32607	1173	4018	5190	3.258	0.041	33.8448		0	0	22.029	1.28	100	28.629	1.165	100
PST43_07402	PST43_CLC_contigs_v2.1_contig48641	336	160	495		0	0	8.348	0.204	83.0357	6.333	0.597	100	17.866	1.178	100
PST43_07429	PST43_CLC_contigs_v2.1_contig48726	433	94	526		0	0		0	0		0	0		0	0
PST43_07461	PST43_CLC_contigs_v2.1_contig18498	1769	263	2031		0	0	11.148	0.346	96.043	7.819	0.936	100	10.328	0.865	99.5478
PST43_07462	PST43_CLC_contigs_v2.1_contig18498	1043	2172	3214		0	0	7.824	0.264	83.7967	7.578	0.988	98.1783	11.594	1.058	100
PST43_07583	PST43_CLC_contigs_v2.1_contig19255	629	43	671		0	0	8.514	0.237	91.4149	11.237	1.206	100	16.183	1.216	100
PST43_07584	PST43_CLC_contigs_v2.1_contig36514	536	21	556		0	0	10.466	0.314	100	9.358	1.082	100	12.66	1.024	100
PST43_07602	PST43_CLC_contigs_v2.1_contig36445	776	46	821		0	0	8.763	0.38	96.0052	7.443	1.246	97.5515	7.287	0.854	100
PST43_07682	PST43_CLC_contigs_v2.1_contig24063	216	100	315		0	0	9.444	0.415	96.2963	8.796	1.491	93.0556	14.5	1.721	79.1667
PST43_07740	PST43_CLC_contigs_v2.1_contig1270	1823	890	2712	87.406	1.871	100		0	0	9.797	0.974	96.4893	14.126	0.983	100
PST43_07741	PST43_CLC_contigs_v2.1_contig1270	1230	3305	4534	75.093	1.886	100		0	0	5.993	0.699	97.8862	10.61	0.866	100
PST43_07752	PST43_CLC_contigs_v2.1_contig25444	372	8	379		0	0	34.274	2.703	100	2.452	0.746	93.2796	5.145	1.095	94.086
PST43_07816	PST43_CLC_contigs_v2.1_contig1969	501	553	1053		0	0	8.313	0.365	100	6.523	1.106	99.6008	11.982	1.422	100
PST43_07817	PST43_CLC_contigs_v2.1_contig1969	519	29	547		0	0	6.387	0.281	100	7.175	1.218	98.0732	16.931	2.012	100
PST43_07860	PST43_CLC_contigs_v2.1_contig25378	510	372	881	41.575	0.807	100		0	0	6.706	0.605	100	29.512	1.863	100
PST43_07903	PST43_CLC_contigs_v2.1_contig51333	360	26	385		0	0		0	0		0	0		0	0
PST43_07997	PST43_CLC_contigs_v2.1_contig12544	345	1079	1423		0	0	54.203	1.669	100	16.742	1.988	100	12.104	1.006	100
PST43_08007	PST43_CLC_contigs_v2.1_contig49878	180	20	199	38.928	0.759	100		0	0	5.489	0.497	100	11.6	0.735	98.8889
PST43_08106	PST43_CLC_contigs_v2.1_contig20841	513	39	551		0	0	10.77	0.309	93.5673	11.407	1.262	100	17.807	1.379	100
PST43_08127	PST43_CLC_contigs_v2.1_contig51199	225	44	268		0	0		0	0		0	0		0	0
PST43_08192	PST43_CLC_contigs_v2.1_contig28333	423	89	511		0	0		0	0	11.319	1.678	100	15.837	1.643	100
PST43_08218	PST43_CLC_contigs_v2.1_contig11127	183	178	360		0	0	7.432	0.231	100	11.213	1.342	100	27.574	2.31	100
PST43_08264	PST43_CLC_contigs_v2.1_contig2051	366	170	535		0	0		0	0		0	0		0	0
PST43_08320	PST43_CLC_contigs_v2.1_contig13138	398	930	1327		0	0	12.601	0.331	93.4673	13.749	1.395	100	17.706	1.257	100
PST43_08331	PST43_CLC_contigs_v2.1_contig23141	406	5	410		0	0		0	0	4.867	0.479	95.0739	6.857	0.472	97.0443
PST43_08346	PST43_CLC_contigs_v2.1_contig23836	440	898	1337		0	0	27.432	0.682	100	7.427	0.713	82.2727	10.282	0.69	100
PST43_08376	PST43_CLC_contigs_v2.1_contig5166	189	49	237		0	0	9.444	0.245	100	10.455	1.048	100	22.556	1.583	100
PST43_08457	PST43_CLC_contigs_v2.1_contig2741	417	18	434	51.719	1.125	100		0	0	5.832	0.589	100	13.978	0.989	100
PST43_08525	PST43_CLC_contigs_v2.1_contig35766	464	175	638		0	0		0	0	9.828	0.746	100	20.438	1.086	100
PST43_08543	PST43_CLC_contigs_v2.1_contig5201	378	117	494		0	0	9.894	0.307	99.7354	7.64	0.914	100	18.873	1.581	100
PST43_08582	PST43_CLC_contigs_v2.1_contig1052	468	6503	6970		0	0	15.438	0.404	96.5812	10.393	1.049	100	8.923	0.63	100
PST43_08588	PST43_CLC_contigs_v2.1_contig3889	230	392	621		0	0	11.087	0.27	100	10.904	1.025	100	15.509	1.021	100
PST43_08660	PST43_CLC_contigs_v2.1_contig13859	861	254	1114		0	0	0.494	0.017	18.1185	7.944	1.049	100	15.056	1.391	100
PST43_08698	PST43_CLC_contigs_v2.1_contig47059	340	2713	3052		0	0	5.25	0.168	72.6471	4.471	0.552	95.8824	14.841	1.284	100
PST43_08699	PST43_CLC_contigs_v2.1_contig47059	1684	455	2138		0	0	11.054	0.403	92.5178	5.19	0.73	90.5582	9.506	0.936	96.9121
PST43_08731	PST43_CLC_contigs_v2.1_contig19865	366	479	844		0	0	0.929	0.022	18.8525	12.459	1.147	100	14.975	0.965	100
PST43_08732	PST43_CLC_contigs_v2.1_contig19865	344	58	401		0	0	2.471	0.064	22.093	11.488	1.14	100	12.645	0.879	100
PST43_08736	PST43_CLC_contigs_v2.1_contig10331	302	871	1172		0	0	30.397	0.519	100	12.834	0.845	100	18.725	0.863	100
PST43_08780	PST43_CLC_contigs_v2.1_contig12569	632	120	751		0	0	7.935	0.188	84.1772	13.468	1.228	100	21.062	1.344	100
PST43_08832	PST43_CLC_contigs_v2.1_contig8743	246	34	279		0	0		0	0		0	0		0	0
PST43_08881	PST43_CLC_contigs_v2.1_contig3239	426	1701	2126	42.082	0.984	100		0	0	7.85	0.852	97.1831	15.317	1.164	100
PST43_08917	PST43_CLC_contigs_v2.1_contig47528	955	731	1685	34.59	0.895	100		0	0	8.515	1.023	97.1728	13.847	1.164	100
PST43_08961	PST43_CLC_contigs_v2.1_contig46776	183	268	450		0	0	9.754	0.239	100	14.536	1.374	100	24.721	1.635	100
PST43_09003	PST43_CLC_contigs_v2.1_contig24418	399	807	1205		0	0	76.905	1.904	100	9.905	0.946	100	15.263	1.02	100
PST43_09022	PST43_CLC_contigs_v2.1_contig1512	950	957	1906	35.346	1.126	100		0	0	7.76	1.148	100	9.249	0.958	100
PST43_09080	PST43_CLC_contigs_v2.1_contig1671	2687	70	2756		0	0	28.091	1.035	100	6.873	0.977	96.1667	13.405	1.334	99.8511
PST43_09096	PST43_CLC_contigs_v2.1_contig13931	403	15	417	43.129	0.773	100		0	0	4.526	0.377	93.0521	12.089	0.704	100
PST43_09097	PST43_CLC_contigs_v2.1_contig13931	654	1351	2004	42.717	0.767	100		0	0	10.807	0.901	100	21.417	1.249	100
PST43_09140	PST43_CLC_contigs_v2.1_contig24017	461	3	463		0	0	12.538	0.545	74.6204	5.44	0.911	97.18	6.983	0.819	98.9154
PST43_09152	PST43_CLC_contigs_v2.1_contig7712	246	33	278		0	0		0	0		0	0		0	0
PST43_09154	PST43_CLC_contigs_v2.1_contig47288	577	49	625	41.321	1.061	100		0	0	18.308	2.182	100	37.243	3.107	100
PST43_09160	PST43_CLC_contigs_v2.1_contig3565	228	282	509		0	0	56.294	1.107	100	12	0.91	100	15.645	0.83	100
PST43_09184	PST43_CLC_contigs_v2.1_contig23594	453	59	511		0	0	9.57	0.283	94.702	10.737	1.224	100	26.503	2.114	100
PST43_09225	PST43_CLC_contigs_v2.1_contig23174	258	241	498		0	0		0	0		0	0		0	0
PST43_09232	PST43_CLC_contigs_v2.1_contig18568	738	89	826		0	0	6.335	0.182	59.8916	9.165	1.013	97.4255	11.789	0.912	100
PST43_09280	PST43_CLC_contigs_v2.1_contig1900	231	861	1091		0	0	10.303	0.336	97.4026	9.212	1.16	100	13.558	1.195	100
PST43_09336	PST43_CLC_contigs_v2.1_contig11797	847	4807	5653		0	0	10.838	0.28	100	9.87	0.982	98.3471	12.942	0.902	100
PST43_09352	PST43_CLC_contigs_v2.1_contig33713	306	1247	1552		0	0	14.722	0.588	100	14.405	2.218	100	17.627	1.9	100
PST43_09354	PST43_CLC_contigs_v2.1_contig33713	294	648	941		0	0	8.963	0.305	100	8.014	1.051	100	13.908	1.277	100
PST43_09353	PST43_CLC_contigs_v2.1_contig33713	297	1919	2215		0	0	17.458	0.432	100	13.306	1.271	100	22.556	1.509	100
PST43_09382	PST43_CLC_contigs_v2.1_contig11084	671	1763	2433		0	0	13.554	0.282	100	7.362	0.591	97.3174	10.891	0.612	100
PST43_09417	PST43_CLC_contigs_v2.1_contig6942	276	87	362		0	0		0	0		0	0		0	0
PST43_09525	PST43_CLC_contigs_v2.1_contig1961	318	7	324		0	0		0	0	4.78	0.563	78.3019	10.123	0.834	100
PST43_09587	PST43_CLC_contigs_v2.1_contig34006	237	37	273		0	0	32.637	1.036	100	7.696	0.942	100	24.228	2.076	100
PST43_09618	PST43_CLC_contigs_v2.1_contig8370	219	46	264		0	0		0	0		0	0		0	0
PST43_09676	PST43_CLC_contigs_v2.1_contig37167	444	121	564	0.205	0.005	11.036		0	0	12.324	1.278	100	19.595	1.423	100
PST43_09696	PST43_CLC_contigs_v2.1_contig14100	1771	5	1775		0	0		0	0	8.54	0.996	97.2332	12.232	0.999	99.3224
PST43_09778	PST43_CLC_contigs_v2.1_contig3674	298	196	493		0	0	75.587	1.942	100	10.456	1.036	100	21.896	1.519	100
PST43_09829	PST43_CLC_contigs_v2.1_contig48326	1231	54	1284	40.51	0.83	100		0	0	15.311	1.456	100	17.81	1.186	100
PST43_09932	PST43_CLC_contigs_v2.1_contig18429	472	6367	6838		0	0	37.818	0.956	100	4.347	0.424	99.1525	7.557	0.516	100
PST43_10024	PST43_CLC_contigs_v2.1_contig12548	414	119	532		0	0	9.855	0.228	100	7.343	0.656	92.7536	15.341	0.959	100
PST43_10070	PST43_CLC_contigs_v2.1_contig23104	439	474	912		0	0	13.941	0.281	95.8998	10.041	0.779	100	36.861	2.003	100
PST43_10109	PST43_CLC_contigs_v2.1_contig2545	462	155	616		0	0		0	0	8.719	1.001	100	22.409	1.8	100
PST43_10117	PST43_CLC_contigs_v2.1_contig33135	350	173	522		0	0		0	0	9.337	0.802	100	12.926	0.777	100
PST43_10118	PST43_CLC_contigs_v2.1_contig33135	702	729	1430		0	0		0	0	12.017	1.639	100	10.41	0.994	100
PST43_10131	PST43_CLC_contigs_v2.1_contig15034	450	174	623		0	0	10.389	0.28	87.5556	17.396	1.807	100	19.527	1.42	100
PST43_10175	PST43_CLC_contigs_v2.1_contig22856	470	410	879	36.206	0.749	100		0	0	5.983	0.575	80.4255	12.587	0.846	100
PST43_10248	PST43_CLC_contigs_v2.1_contig4357	594	33	626		0	0		0	0	3.966	0.585	98.9899	14.939	1.543	100
PST43_10251	PST43_CLC_contigs_v2.1_contig15357	621	741	1361		0	0	9.171	0.132	92.7536	12.116	0.671	100	25.077	0.972	100
PST43_10252	PST43_CLC_contigs_v2.1_contig15357	673	1374	2046		0	0	3.915	0.069	86.1813	14.116	0.961	100	24.432	1.164	100
PST43_10264	PST43_CLC_contigs_v2.1_contig2895	739	686	1424		0	0		0	0	12.855	1.137	100	15.658	0.969	100
PST43_10277	PST43_CLC_contigs_v2.1_contig48667	333	14	346		0	0	19.91	0.733	100	8.444	1.2	97.8979	10.712	1.065	100
PST43_10313	PST43_CLC_contigs_v2.1_contig18294	1154	38	1191		0	0	25.78	0.946	100	5.73	0.811	100	11.761	1.165	99.5667
PST43_10439	PST43_CLC_contigs_v2.1_contig19329	441	55	495		0	0		0	0	9.134	1.001	100	15.19	1.165	100
PST43_10497	PST43_CLC_contigs_v2.1_contig47448	706	94	799		0	0	10.715	0.326	99.5751	10.334	1.213	100	9.735	0.8	97.4504
PST43_10525	PST43_CLC_contigs_v2.1_contig4335	306	17	322		0	0		0	0		0	0		0	0
PST43_10569	PST43_CLC_contigs_v2.1_contig47666	596	15	610		0	0	4.706	0.139	68.4564	7.013	0.796	100	14.889	1.183	100
PST43_10666	PST43_CLC_contigs_v2.1_contig14568	877	807	1683		0	0	7.075	0.257	100	8.579	1.2	100	8.035	0.787	100
PST43_10732	PST43_CLC_contigs_v2.1_contig1342	1107	97	1203		0	0	8.753	0.266	92.8636	10.435	1.225	100	13.203	1.085	99.6387
PST43_10766	PST43_CLC_contigs_v2.1_contig23799	387	244	630		0	0	13.178	0.355	98.1912	10.016	1.042	100	11.915	0.868	100
PST43_10834	PST43_CLC_contigs_v2.1_contig33315	1830	38	1867		0	0		0	0	7.309	0.8	94.153	11.505	0.882	99.5628
PST43_10863	PST43_CLC_contigs_v2.1_contig14804	1408	6	1413		0	0	32.781	0.978	100	7.935	0.913	97.6562	13.347	1.076	100
PST43_10889	PST43_CLC_contigs_v2.1_contig17332	633	12	644		0	0	39.747	1.243	100	8.284	0.999	97.7883	10.171	0.859	98.7362
PST43_10900	PST43_CLC_contigs_v2.1_contig48292	196	49	244		0	0		0	0	5.429	0.464	100	21.306	1.275	100
PST43_10926	PST43_CLC_contigs_v2.1_contig11870	367	245	611		0	0		0	0	9.733	1.323	100	19.913	1.894	100
PST43_10970	PST43_CLC_contigs_v2.1_contig10904	1424	1213	2636	76.941	1.929	100		0	0	8.539	0.994	98.8764	12.952	1.056	100
PST43_10971	PST43_CLC_contigs_v2.1_contig10904	949	4003	4951	73.356	1.898	100		0	0	7.448	0.895	95.5743	14.21	1.195	100
PST43_10972	PST43_CLC_contigs_v2.1_contig10904	1203	6	1208	69.971	1.581	100		0	0	6.318	0.663	100	12.005	0.882	97.5894
PST43_10977	PST43_CLC_contigs_v2.1_contig23918	162	20	181		0	0	6.296	0.144	82.716	16.42	1.45	89.5062	38.667	2.39	100
PST43_11003	PST43_CLC_contigs_v2.1_contig48423	851	14	864		0	0	12.286	0.443	95.1821	6.609	0.92	100	11.348	1.105	100
PST43_11013	PST43_CLC_contigs_v2.1_contig48711	609	73	681		0	0	5.722	0.23	95.5665	5.366	0.833	100	20.571	2.235	100
PST43_11039	PST43_CLC_contigs_v2.1_contig50883	419	5	423	34.532	0.612	100		0	0	8.344	0.686	95.7041	18.687	1.076	98.3294
PST43_11072	PST43_CLC_contigs_v2.1_contig24758	315	71	385		0	0	8.905	0.31	96.8254	4.825	0.648	76.1905	15.467	1.455	100
PST43_11117	PST43_CLC_contigs_v2.1_contig10489	376	2047	2422		0	0	11.755	0.234	95.2128	11.926	0.917	100	16.197	0.871	100
PST43_11262	PST43_CLC_contigs_v2.1_contig11991	855	430	1284		0	0		0	0	9.867	1.003	98.5965	8.954	0.637	100
PST43_11295	PST43_CLC_contigs_v2.1_contig44835	258	5	262		0	0	25.368	0.979	100	4.419	0.658	100	4.047	0.422	86.4341
PST43_11312	PST43_CLC_contigs_v2.1_contig18906	463	30	492		0	0	35.983	1.246	100	10.177	1.36	100	19.354	1.81	100
PST43_11338	PST43_CLC_contigs_v2.1_contig47265	692	507	1198		0	0	10.564	0.258	100	7.578	0.715	100	14.081	0.929	100
PST43_11378	PST43_CLC_contigs_v2.1_contig27164	239	79	317		0	0	14.582	0.394	100	16.218	1.69	100	17.473	1.275	100
PST43_11443	PST43_CLC_contigs_v2.1_contig4567	306	97	402		0	0	16.111	0.612	100	16.889	2.473	100	19.049	1.953	100
PST43_11506	PST43_CLC_contigs_v2.1_contig9680	659	6646	7304		0	0	1.161	0.032	38.8467	11.302	1.208	98.0273	13.862	1.037	100
PST43_11525	PST43_CLC_contigs_v2.1_contig21595	504	33	536		0	0	7.589	0.161	100	17.492	1.43	100	13.637	0.78	100
PST43_11605	PST43_CLC_contigs_v2.1_contig34331	445	498	942		0	0	10.506	0.82	97.0787	36.378	10.954	92.3596	110.461	23.283	99.1011
PST43_11621	PST43_CLC_contigs_v2.1_contig24345	135	116	250		0	0		0	0	5.067	0.327	80.7407	10.956	0.496	99.2593
PST43_11640	PST43_CLC_contigs_v2.1_contig27403	366	217	582		0	0		0	0	5.191	0.632	90.9836	9.508	0.81	100
PST43_11739	PST43_CLC_contigs_v2.1_contig23608	319	5	323		0	0	20.784	0.602	67.7116	5.003	0.559	100	13.364	1.046	100
PST43_11745	PST43_CLC_contigs_v2.1_contig23060	210	146	355		0	0	15.381	0.228	96.1905	10.857	0.621	100	12.429	0.498	100
PST43_11766	PST43_CLC_contigs_v2.1_contig8317	288	50	337		0	0		0	0		0	0		0	0
PST43_11801	PST43_CLC_contigs_v2.1_contig418	257	14	270	0.354	0.011	33.8521		0	0		0	0		0	0
PST43_11861	PST43_CLC_contigs_v2.1_contig51390	183	20	202		0	0		0	0		0	0		0	0
PST43_11910	PST43_CLC_contigs_v2.1_contig34340	414	18	431		0	0	39.626	0.97	100	17.072	1.613	100	24.587	1.626	100
PST43_11980	PST43_CLC_contigs_v2.1_contig3200	439	222	660	26.118	0.388	63.0979		0	0	10.041	0.692	100	14.269	0.688	100
PST43_12042	PST43_CLC_contigs_v2.1_contig4566	288	52	339		0	0		0	0		0	0		0	0
PST43_12047	PST43_CLC_contigs_v2.1_contig48303	360	151	510		0	0	13.222	0.323	87.2222	7.389	0.696	98.3333	19.817	1.307	100
PST43_12074	PST43_CLC_contigs_v2.1_contig18999	458	140	597		0	0	7.795	0.145	91.7031	9.956	0.716	100	22.225	1.119	100
PST43_12109	PST43_CLC_contigs_v2.1_contig23472	411	26	436	40.075	1.313	100		0	0	4.993	0.76	99.0268	6.562	0.699	95.1338
PST43_12140	PST43_CLC_contigs_v2.1_contig33161	198	884	1081		0	0	7.298	0.179	92.9293	13.818	1.309	100	27.242	1.807	100
PST43_12144	PST43_CLC_contigs_v2.1_contig25767	207	75	281		0	0	12.319	0.382	64.7343	6.242	0.746	73.43	6.304	0.527	67.6329
PST43_12179	PST43_CLC_contigs_v2.1_contig33624	405	93	497		0	0	30.432	1.183	98.0247	7.131	1.069	100	7.519	0.789	94.0741
PST43_12201	PST43_CLC_contigs_v2.1_contig36460	1497	25	1521		0	0	0.057	0.002	2.93921	6.397	0.776	100	9.996	0.849	100
PST43_12264	PST43_CLC_contigs_v2.1_contig19274	537	41	577		0	0		0	0	12.171	1.096	100	16.039	1.011	100
PST43_12336	PST43_CLC_contigs_v2.1_contig21994	486	28	513		0	0	9.27	0.26	98.7654	9.539	1.034	100	16.827	1.277	100
PST43_12393	PST43_CLC_contigs_v2.1_contig48772	282	181	462		0	0	109.415	2.275	100	10.241	0.821	100	15.117	0.849	100
PST43_12394	PST43_CLC_contigs_v2.1_contig21025	294	99	392		0	0		0	0	8.531	0.703	100	22.786	1.315	100
PST43_12465	PST43_CLC_contigs_v2.1_contig15594	384	134	517	0.474	0.01	31.5104		0	0	9.5	0.954	100	16.539	1.163	100
PST43_12608	PST43_CLC_contigs_v2.1_contig1762	846	84	929		0	0	12.358	0.352	99.409	9.163	1.007	97.8723	11.312	0.871	99.7636
PST43_12609	PST43_CLC_contigs_v2.1_contig1762	1103	3238	4340		0	0	14.334	0.44	100	6.063	0.717	100	14.986	1.241	100
PST43_12629	PST43_CLC_contigs_v2.1_contig4659	435	767	1201	46.232	0.802	100		0	0	14.152	1.14	100	16.4	0.924	98.1609
PST43_12732	PST43_CLC_contigs_v2.1_contig32448	605	1536	2140		0	0	29.223	0.75	100	8.793	0.87	100	13.086	0.906	100
PST43_12760	PST43_CLC_contigs_v2.1_contig46151	216	31	246		0	0		0	0		0	0		0	0
PST43_12802	PST43_CLC_contigs_v2.1_contig660	1906	3158	5063		0	0	7.938	0.232	95.6978	6.818	0.768	98.0063	12.826	1.011	100
PST43_12803	PST43_CLC_contigs_v2.1_contig660	2607	104	2710		0	0	7.662	0.228	90.5639	8.542	0.98	97.3533	17.086	1.372	100
PST43_12813	PST43_CLC_contigs_v2.1_contig20470	491	1317	1807		0	0	65.438	1.946	100	10.371	1.19	98.9817	10.277	0.825	100
PST43_12832	PST43_CLC_contigs_v2.1_contig50457	432	38	469	31.597	1.012	100		0	0	4.574	0.68	84.2593	8.66	0.902	97.4537
PST43_12868	PST43_CLC_contigs_v2.1_contig47990	354	442	795		0	0	12.006	0.204	100	16.102	1.055	100	29.737	1.364	100
PST43_13015	PST43_CLC_contigs_v2.1_contig2228	590	26	615		0	0		0	0		0	0		0	0
PST43_13021	PST43_CLC_contigs_v2.1_contig47612	401	1400	1800		0	0	10.81	0.286	100	9.476	0.968	100	16.055	1.148	100
PST43_13063	PST43_CLC_contigs_v2.1_contig40964	171	32	202		0	0		0	0	0.889	0.199	57.3099	4.579	0.717	100
PST43_13109	PST43_CLC_contigs_v2.1_contig11774	888	1343	2230		0	0		0	0	9.586	1.025	100	13.618	1.019	100
PST43_13120	PST43_CLC_contigs_v2.1_contig34236	729	1435	2163		0	0	8.978	0.254	98.3539	13.344	1.457	98.3539	22.794	1.742	100
PST43_13136	PST43_CLC_contigs_v2.1_contig4078	294	10	303		0	0	12.432	0.6	100	5.687	1.058	100	4.143	0.54	97.619
PST43_13162	PST43_CLC_contigs_v2.1_contig33483	479	984	1462		0	0		0	0	7.616	0.657	100	17.8	1.074	100
PST43_13161	PST43_CLC_contigs_v2.1_contig23076	189	75	263	67.889	1.13	100		0	0	12.466	0.963	100	11.048	0.598	100
PST43_13278	PST43_CLC_contigs_v2.1_contig24763	312	65	376		0	0	20.433	1.247	100	3.897	0.918	88.141	9.76	1.609	100
PST43_13297	PST43_CLC_contigs_v2.1_contig2561	594	8	601		0	0		0	0	8.316	1.127	100	8.495	0.806	93.9394
PST43_13300	PST43_CLC_contigs_v2.1_contig14797	1990	16	2005		0	0	70.05	2.104	100	9.013	1.044	100	12.81	1.039	99.598
PST43_13335	PST43_CLC_contigs_v2.1_contig5648	198	83	280		0	0	15.455	0.318	70.7071	8.444	0.67	100	10.985	0.61	100
PST43_13396	PST43_CLC_contigs_v2.1_contig23017	302	343	644		0	0	16.325	0.448	100	12.331	1.305	100	28.52	2.113	100
PST43_13417	PST43_CLC_contigs_v2.1_contig17527	189	182	370		0	0	11.693	0.197	98.9418	6.434	0.419	100	7.365	0.335	100
PST43_13447	PST43_CLC_contigs_v2.1_contig36475	388	278	665		0	0	13.363	0.31	100	16.062	1.439	100	22.647	1.42	100
PST43_13462	PST43_CLC_contigs_v2.1_contig33332	526	489	1014		0	0	37.975	0.941	100	6.502	0.621	94.6768	8.766	0.586	100
PST43_13479	PST43_CLC_contigs_v2.1_contig48444	346	585	930		0	0	7.37	0.2	64.4509	20.867	2.18	100	20.116	1.471	100
PST43_13505	PST43_CLC_contigs_v2.1_contig4535	354	257	610		0	0		0	0		0	0		0	0
PST43_13543	PST43_CLC_contigs_v2.1_contig19946	401	115	515		0	0	8.055	0.2	100	10.424	1	100	11.065	0.743	92.7681
PST43_13607	PST43_CLC_contigs_v2.1_contig12444	382	1616	1997		0	0	12.683	0.385	100	20.293	2.377	100	15.031	1.232	100
PST43_13672	PST43_CLC_contigs_v2.1_contig12371	354	1417	1770		0	0	13.686	0.391	100	8.158	0.9	100	17.203	1.328	100
PST43_13721	PST43_CLC_contigs_v2.1_contig7414	180	113	292		0	0		0	0		0	0		0	0
PST43_13855	PST43_CLC_contigs_v2.1_contig42531	213	56	268		0	0		0	0		0	0		0	0
PST43_13873	PST43_CLC_contigs_v2.1_contig945	734	2956	3689		0	0	11.349	0.336	97.0027	10.147	1.16	100	12.564	1.005	99.7275
PST43_13926	PST43_CLC_contigs_v2.1_contig3943	324	51	374	45.781	1.081	100		0	0	12.432	1.363	100	28.194	2.163	95.679
PST43_13959	PST43_CLC_contigs_v2.1_contig35560	282	756	1037		0	0	30.443	0.52	98.9362	11.589	0.763	100	24.372	1.124	100
PST43_13973	PST43_CLC_contigs_v2.1_contig4385	204	25	228	0.892	0.03	22.549		0	0	0.745	0.115	25	9.382	1.011	51.4706
PST43_13989	PST43_CLC_contigs_v2.1_contig37254	285	151	435		0	0	15.509	0.256	100	10.933	0.695	100	22.284	0.991	100
PST43_13991	PST43_CLC_contigs_v2.1_contig7016	309	32	340		0	0	3.026	0.093	53.3981	5.165	0.614	76.3754	9.291	0.773	95.7929
PST43_14074	PST43_CLC_contigs_v2.1_contig25232	464	194	657		0	0		0	0	9.828	1.078	100	14.438	1.109	100
PST43_14076	PST43_CLC_contigs_v2.1_contig11112	2049	4082	6130		0	0	0.041	0.001	2.19619	19.473	2.289	98.6823	24.796	2.041	100
PST43_14151	PST43_CLC_contigs_v2.1_contig20916	776	572	1347		0	0	11.501	0.289	89.5619	10.773	1.045	100	19.732	1.34	100
PST43_14159	PST43_CLC_contigs_v2.1_contig20031	427	14	440		0	0	65.492	1.976	100	9.433	1.098	100	14.262	1.162	100
PST43_14171	PST43_CLC_contigs_v2.1_contig8094	279	35	313		0	0		0	0		0	0		0	0
PST43_14173	PST43_CLC_contigs_v2.1_contig11706	803	57	859	76.608	1.831	100		0	0	10.695	1.187	100	18.635	1.448	100
PST43_14180	PST43_CLC_contigs_v2.1_contig14772	491	108	598		0	0		0	0	12.228	1.081	95.3157	17.542	1.085	100
PST43_14203	PST43_CLC_contigs_v2.1_contig20110	338	164	501	3.231	0.057	19.5266		0	0	7.42	0.608	95.858	17.503	1.003	100
PST43_14217	PST43_CLC_contigs_v2.1_contig13451	246	1797	2042		0	0	17.622	0.334	100	16.683	1.22	100	21.22	1.086	100
PST43_14224	PST43_CLC_contigs_v2.1_contig47722	279	163	441		0	0	0.609	0.014	29.3907	8.444	0.758	96.7742	2.495	0.157	72.7599
PST43_14244	PST43_CLC_contigs_v2.1_contig9734	3061	5729	8789		0	0	55.871	1.629	100	7.573	0.852	96.3084	14.041	1.106	99.9347
PST43_14245	PST43_CLC_contigs_v2.1_contig9734	420	4165	4584		0	0	60.512	1.293	100	11.219	0.925	100	12.843	0.741	91.9048
PST43_14275	PST43_CLC_contigs_v2.1_contig10475	538	7029	7566	41.948	0.662	100		0	0	12.572	0.922	100	21.184	1.087	100
PST43_14277	PST43_CLC_contigs_v2.1_contig1527	832	1353	2184		0	0	12.668	0.412	95.4327	8.038	1.01	93.75	7.006	0.616	99.1587
PST43_14302	PST43_CLC_contigs_v2.1_contig36625	198	474	671		0	0	15.455	0.226	85.3535	11.899	0.67	100	29	1.143	100
PST43_14311	PST43_CLC_contigs_v2.1_contig14551	877	395	1271		0	0	32.662	0.805	100	10.659	1.013	98.9738	20.634	1.373	100
PST43_14319	PST43_CLC_contigs_v2.1_contig1802	425	343	767		0	0		0	0	7.332	0.971	90.8235	6.96	0.645	100
PST43_14320	PST43_CLC_contigs_v2.1_contig1802	1087	788	1874	0.167	0.005	8.83165		0	0	8.67	1.225	100	9.124	0.902	95.5842
PST43_14339	PST43_CLC_contigs_v2.1_contig10285	602	38	639		0	0		0	0	10.478	1.456	100	16.186	1.575	100
PST43_14361	PST43_CLC_contigs_v2.1_contig23066	303	85	387	46.251	1.058	100		0	0	9.782	1.039	99.3399	11.198	0.832	100
PST43_14388	PST43_CLC_contigs_v2.1_contig1820	1160	19	1178		0	0	7.694	0.247	91.1207	8.779	1.086	100	8.85	0.766	99.1379
PST43_14537	PST43_CLC_contigs_v2.1_contig4595	441	128	568	48.079	0.87	100		0	0	9.823	0.825	100	17.755	1.044	100
PST43_14547	PST43_CLC_contigs_v2.1_contig12528	210	782	991		0	0	17	0.568	90.4762	9.048	1.165	100	13.257	1.195	100
PST43_14575	PST43_CLC_contigs_v2.1_contig3333	605	248	852		0	0	40.041	1.002	100	14.823	1.431	100	18.55	1.253	100
PST43_14578	PST43_CLC_contigs_v2.1_contig42372	375	102	476		0	0	7.933	0.084	91.7333	25.131	1.027	100	32.248	0.923	100
PST43_14610	PST43_CLC_contigs_v2.1_contig47706	308	840	1147		0	0		0	0	9.13	1.346	100	24.01	2.478	100
PST43_14622	PST43_CLC_contigs_v2.1_contig13886	207	2256	2462		0	0		0	0	12.85	1.305	100	8.826	0.627	100
PST43_14667	PST43_CLC_contigs_v2.1_contig2200	825	38	862	0.221	0.006	8.12121		0	0	14.187	1.898	93.4545	9.913	0.928	97.3333
PST43_14694	PST43_CLC_contigs_v2.1_contig49827	153	106	258	77.915	1.2	100		0	0	11.425	0.817	100	15.353	0.768	83.0065
PST43_14728	PST43_CLC_contigs_v2.1_contig36679	603	54	656		0	0	65.265	1.451	100		0	0		0	0
PST43_14845	PST43_CLC_contigs_v2.1_contig19512	390	5	394		0	0		0	0		0	0		0	0
PST43_14903	PST43_CLC_contigs_v2.1_contig7593	126	121	246		0	0		0	0		0	0		0	0
PST43_14913	PST43_CLC_contigs_v2.1_contig26615	757	1195	1951		0	0	4.941	0.055	97.4901	17.971	0.776	100	50.108	1.515	100
PST43_14923	PST43_CLC_contigs_v2.1_contig24866	471	7479	7949		0	0	3.97	0.085	68.7898	8.875	0.732	100	13.484	0.779	99.7877
PST43_14930	PST43_CLC_contigs_v2.1_contig21735	189	45	233		0	0	8.995	0.201	94.1799	8.444	0.728	91.0053	5.524	0.334	76.1905
PST43_14983	PST43_CLC_contigs_v2.1_contig48	483	45	527		0	0	30.093	0.913	100	5.979	0.7	95.0311	3.963	0.325	87.7847
PST43_15010	PST43_CLC_contigs_v2.1_contig18956	651	92	742		0	0		0	0	9.456	0.936	100	12.161	0.843	100
PST43_15148	PST43_CLC_contigs_v2.1_contig15195	672	17	688	37.646	0.835	100		0	0	5.655	0.583	91.8155	27.058	1.951	100
PST43_15155	PST43_CLC_contigs_v2.1_contig18490	1143	2284	3426		0	0	38.15	1.199	100	6.849	0.83	97.0254	10.047	0.853	98.7752
PST43_15156	PST43_CLC_contigs_v2.1_contig18490	2513	3737	6249		0	0	26.011	0.945	99.8408	7.772	1.089	98.0899	12.325	1.209	99.9602
PST43_15194	PST43_CLC_contigs_v2.1_contig10308	3417	665	4081		0	0		0	0	6.717	0.912	96.4296	10.566	1.004	100
PST43_15204	PST43_CLC_contigs_v2.1_contig17912	423	27	449		0	0	51.844	1.344	100	8.444	0.845	95.0355	10.901	0.763	100
PST43_15265	PST43_CLC_contigs_v2.1_contig13352	1303	2972	4274	42.392	1.028	100		0	0	8.807	0.992	98.7721	10.683	0.842	99.9233
PST43_15264	PST43_CLC_contigs_v2.1_contig13352	1789	955	2743	44.305	1.07	100		0	0	9.388	1.053	100	13.665	1.073	100
PST43_15347	PST43_CLC_contigs_v2.1_contig36780	909	31	939		0	0	7.574	0.258	66.7767	5.769	0.757	95.7096	9.092	0.835	100
PST43_15417	PST43_CLC_contigs_v2.1_contig5030	189	74	262		0	0	0.899	0.018	54.4974	7.64	0.603	100	7.825	0.432	100
PST43_15498	PST43_CLC_contigs_v2.1_contig47779	372	12	383		0	0	4.113	0.108	23.9247	9.806	0.994	99.1935	20.347	1.444	100
PST43_15635	PST43_CLC_contigs_v2.1_contig18332	591	72	662		0	0		0	0		0	0		0	0
PST43_15651	PST43_CLC_contigs_v2.1_contig25618	102	498	599		0	0	11.667	0.209	47.0588	26.078	1.8	100	19.618	0.948	100
PST43_15668	PST43_CLC_contigs_v2.1_contig34306	711	282	992		0	0	9.444	0.3	97.7496	7.696	0.942	96.6245	12.359	1.059	92.4051
PST43_15672	PST43_CLC_contigs_v2.1_contig38029	252	99	350		0	0	22.937	0.588	100	4.222	0.418	100	7.595	0.526	79.7619
PST43_15683	PST43_CLC_contigs_v2.1_contig30125	159	12	170		0	0		0	0		0	0		0	0
PST43_15760	PST43_CLC_contigs_v2.1_contig14067	435	12	446		0	0	38.103	1.794	100	11.531	2.094	100	8.2	1.042	97.931
PST43_15850	PST43_CLC_contigs_v2.1_contig27398	286	14	299		0	0	7.133	0.259	97.9021	8.238	1.156	100	1.217	0.12	56.993
PST43_15924	PST43_CLC_contigs_v2.1_contig4443	240	50	289		0	0		0	0		0	0		0	0
PST43_15969	PST43_CLC_contigs_v2.1_contig21669	669	49	717		0	0	31.256	0.831	100	11.815	1.212	100	7.543	0.542	97.3094
PST43_16016	PST43_CLC_contigs_v2.1_contig1778	1161	311	1471		0	0	10.469	0.426	93.9707	6.873	1.08	87.0801	9.667	1.063	94.0568
PST43_16041	PST43_CLC_contigs_v2.1_contig3002	369	385	753		0	0	6.45	0.178	89.1599	5.149	0.548	86.4499	11.789	0.879	100
PST43_16043	PST43_CLC_contigs_v2.1_contig48453	534	36	569		0	0	67.331	1.967	100	8.255	0.93	100	16.292	1.285	100
PST43_16079	PST43_CLC_contigs_v2.1_contig31435	186	28	213	0.978	0.055	28.4946		0	0		0	0		0	0
PST43_16082	PST43_CLC_contigs_v2.1_contig2096	1590	49	1638		0	0	0.16	0.005	2.7673	6.118	0.731	97.7987	18.166	1.52	99.8113
PST43_16108	PST43_CLC_contigs_v2.1_contig48045	744	212	955		0	0		0	0		0	0		0	0
PST43_16260	PST43_CLC_contigs_v2.1_contig14843	672	465	1136		0	0		0	0	12.101	1.388	100	16.054	1.289	100
PST43_16269	PST43_CLC_contigs_v2.1_contig37102	471	10	480		0	0		0	0		0	0		0	0
PST43_16320	PST43_CLC_contigs_v2.1_contig49451	538	91	628		0	0		0	0	11.725	1.375	99.2565	14.877	1.222	99.6283
PST43_16364	PST43_CLC_contigs_v2.1_contig436	180	4	183		0	0		0	0		0	0		0	0
PST43_16378	PST43_CLC_contigs_v2.1_contig13829	466	26	491		0	0	7.479	0.157	91.8455	24.79	2.006	100	14.936	0.846	99.1416
PST43_16416	PST43_CLC_contigs_v2.1_contig41636	264	25	288		0	0	43.788	1.4	100	6.621	0.817	91.2879	8.568	0.74	100
PST43_16432	PST43_CLC_contigs_v2.1_contig5142	273	73	345	43	1.034	100		0	0	1.949	0.217	15.7509	12.11	0.946	73.2601
PST43_16515	PST43_CLC_contigs_v2.1_contig9531	1500	126	1625		0	0	7.763	0.263	93.2	11.501	1.505	100	9.86	0.903	99.5333
PST43_16531	PST43_CLC_contigs_v2.1_contig19597	225	628	852	59.049	0.968	100		0	0	11.822	0.9	100	29.387	1.566	100
PST43_16638	PST43_CLC_contigs_v2.1_contig47370	677	126	802	39.787	1.035	100		0	0	6.399	0.773	100	13.365	1.13	100
PST43_16655	PST43_CLC_contigs_v2.1_contig11588	829	30	858		0	0		0	0	11.276	1.092	100	19.205	1.302	100
PST43_16718	PST43_CLC_contigs_v2.1_contig47493	1151	90	1240		0	0		0	0	8.056	1.046	99.6525	14.815	1.346	100
PST43_16756	PST43_CLC_contigs_v2.1_contig8128	252	12	263	20.944	1.014	100		0	0	1.81	0.407	89.6825	5.179	0.815	99.2063
PST43_16920	PST43_CLC_contigs_v2.1_contig47808	343	2467	2809		0	0	8.426	0.21	97.3761	8.641	0.831	94.7522	20.545	1.383	100
PST43_16935	PST43_CLC_contigs_v2.1_contig1812	703	290	992		0	0	6.046	0.126	79.5164	8.541	0.685	100	15.717	0.882	100
PST43_16936	PST43_CLC_contigs_v2.1_contig1812	544	1470	2013		0	0	15.625	0.333	100	11.316	0.929	100	12.954	0.745	100
PST43_17063	PST43_CLC_contigs_v2.1_contig24660	300	413	712		0	0	26.067	0.846	100	7.093	0.888	83	13.63	1.195	100
PST43_17074	PST43_CLC_contigs_v2.1_contig31590	201	44	244		0	0		0	0		0	0		0	0
PST43_17146	PST43_CLC_contigs_v2.1_contig47317	591	572	1162		0	0	21.142	0.471	100	19.032	1.635	100	13.838	0.832	100
PST43_17160	PST43_CLC_contigs_v2.1_contig12216	489	982	1470	92.861	1.794	100		0	0	13.211	1.185	100	19.571	1.229	100
PST43_17173	PST43_CLC_contigs_v2.1_contig5749	156	616	771		0	0	7.628	0.224	95.5128	7.795	0.884	100	11.154	0.885	100
PST43_17215	PST43_CLC_contigs_v2.1_contig37410	303	96	398		0	0	17.954	0.269	100	10.033	0.579	100	13.782	0.557	100
PST43_17402	PST43_CLC_contigs_v2.1_contig3865	816	161	976	40.705	1.123	100		0	0	5.681	0.728	93.6275	8.743	0.784	98.2843
PST43_17442	PST43_CLC_contigs_v2.1_contig17012	670	119	788	70.491	1.782	100		0	0	7.827	0.919	92.2388	18.569	1.526	100
PST43_17471	PST43_CLC_contigs_v2.1_contig18221	108	147	254		0	0	5.509	0.121	100	7.741	0.656	100	26.583	1.577	100
PST43_17484	PST43_CLC_contigs_v2.1_contig38707	306	26	331		0	0	7.5	0.195	100	10.431	1.044	100	23.882	1.673	99.3464
PST43_17622	PST43_CLC_contigs_v2.1_contig48692	588	91	678		0	0		0	0		0	0		0	0
PST43_17657	PST43_CLC_contigs_v2.1_contig16403	933	84	1016		0	0	44.914	1.292	100	9.368	1.039	96.6774	14.64	1.137	97.8564
PST43_17724	PST43_CLC_contigs_v2.1_contig10790	1106	519	1624		0	0		0	0	17.523	1.181	100	24.936	1.176	100
PST43_17731	PST43_CLC_contigs_v2.1_contig180	1273	43	1315	36.958	1.149	100		0	0	6.806	0.983	99.9214	11.071	1.119	98.0361
PST43_17781	PST43_CLC_contigs_v2.1_contig47656	860	27	886		0	0	12.157	0.385	96.9767	11.665	1.427	98.8372	9.509	0.814	99.3023
PST43_17903	PST43_CLC_contigs_v2.1_contig3615	213	14	226	52.977	0.994	100		0	0	4.638	0.404	77.9343	7.352	0.448	100
PST43_17951	PST43_CLC_contigs_v2.1_contig14335	1839	39	1877		0	0	8.736	0.275	97.2811	8.927	1.085	100	13.483	1.147	100
PST43_18016	PST43_CLC_contigs_v2.1_contig8814	291	64	354	0.625	0.043	32.646		0	0		0	0		0	0
PST43_18037	PST43_CLC_contigs_v2.1_contig46880	2687	380	3066		0	0	31.539	0.365	100	21.355	0.953	100	30.759	0.961	100
PST43_18069	PST43_CLC_contigs_v2.1_contig4418	393	20	412		0	0		0	0		0	0		0	0
PST43_18145	PST43_CLC_contigs_v2.1_contig50387	294	98	391	40.857	1.104	100		0	0	9.565	1.2	97.619	14.204	1.247	88.0952
PST43_18162	PST43_CLC_contigs_v2.1_contig23261	627	1161	1787	0.871	0.017	44.4976		0	0	7.636	0.681	93.9394	14.014	0.875	100
PST43_18173	PST43_CLC_contigs_v2.1_contig10851	624	4816	5439		0	0		0	0	8.16	0.98	100	13.663	1.148	100
PST43_18184	PST43_CLC_contigs_v2.1_contig24871	543	1594	2136	50.611	0.976	100		0	0	12.037	1.078	100	18.265	1.145	100
PST43_18301	PST43_CLC_contigs_v2.1_contig23548	257	26	282	42.844	0.655	100		0	0	8.872	0.63	91.8288	7.447	0.37	100
PST43_18303	PST43_CLC_contigs_v2.1_contig26433	237	72	308	50.684	3.173	100	10.042	0.757	58.6498		0	0	0.367	0.075	32.0675
PST43_18305	PST43_CLC_contigs_v2.1_contig38556	268	10	277		0	0	12.687	0.412	98.8806	5.955	0.746	95.1493	13.31	1.167	100
PST43_18330	PST43_CLC_contigs_v2.1_contig12246	617	1600	2216		0	0		0	0	7.021	0.634	94.1653	13.677	0.865	100
PST43_18340	PST43_CLC_contigs_v2.1_contig13948	815	1469	2283		0	0	11.264	0.343	100	5.968	0.702	100	15.372	1.265	100
PST43_18506	PST43_CLC_contigs_v2.1_contig37037	290	17	306	27.3	0.837	100		0	0	8.648	1.23	100	10.2	1.016	99.3103
PST43_18524	PST43_CLC_contigs_v2.1_contig1938	302	700	1001		0	0	14.073	0.527	100	9.311	1.346	100	14.116	1.428	100
PST43_18606	PST43_CLC_contigs_v2.1_contig35198	1097	21	1117		0	0		0	0	6.027	0.947	99.9088	14.117	1.553	100
PST43_18617	PST43_CLC_contigs_v2.1_contig3947	602	93	694		0	0	6.777	0.204	93.0233	6.06	0.702	100	14.018	1.136	100
PST43_18667	PST43_CLC_contigs_v2.1_contig9777	1081	15074	16154	76.1	1.688	100		0	0	8.648	0.89	100	18.189	1.311	100
PST43_18668	PST43_CLC_contigs_v2.1_contig9777	1121	4714	5834	79.96	1.804	100		0	0	14.305	1.498	99.6432	14.435	1.058	100
PST43_18670	PST43_CLC_contigs_v2.1_contig9777	594	3254	3847	98.966	2.485	100		0	0	15.481	1.805	100	17.136	1.398	100
PST43_18669	PST43_CLC_contigs_v2.1_contig9777	333	11441	11773	98.925	1.658	100		0	0	8.216	0.639	97.5976	22.207	1.209	100
PST43_18671	PST43_CLC_contigs_v2.1_contig9777	1041	9361	10401	81.821	2.022	100		0	0	6.498	0.746	100	8.524	0.685	93.4678
PST43_18672	PST43_CLC_contigs_v2.1_contig9777	267	1071	1337	113.154	2.06	100		0	0	8.539	0.722	100	9.449	0.559	100
PST43_18673	PST43_CLC_contigs_v2.1_contig9777	1290	12542	13831	85.78	1.792	100		0	0	7.6	0.737	97.0543	15.916	1.081	100
PST43_18783	PST43_CLC_contigs_v2.1_contig24401	654	31	684		0	0	13.517	0.296	99.8471	10.807	0.912	97.8593	15.83	0.936	100
PST43_18786	PST43_CLC_contigs_v2.1_contig22300	108	114	221		0	0	10.231	0.187	100	2.815	0.199	51.8519	8.861	0.438	100
PST43_18797	PST43_CLC_contigs_v2.1_contig40048	168	105	272		0	0	7.083	0.148	100	26.238	2.11	100	18.643	1.049	100
PST43_18808	PST43_CLC_contigs_v2.1_contig9232	213	56	268	0.854	0.051	18.7793		0	0		0	0		0	0
PST43_18860	PST43_CLC_contigs_v2.1_contig39337	269	59	327		0	0	0.316	0.006	27.881	7.911	0.542	100	7.439	0.357	100
PST43_18879	PST43_CLC_contigs_v2.1_contig6962	516	98	613		0	0	7.248	0.151	100	4.86	0.391	94.9612	13.826	0.778	100
PST43_18886	PST43_CLC_contigs_v2.1_contig48601	309	28	336		0	0	6.602	0.135	83.4951	16.971	1.336	100	25.903	1.428	100
PST43_18897	PST43_CLC_contigs_v2.1_contig19889	494	187	680		0	0	7.227	0.187	76.9231	7.231	0.723	100	8.63	0.604	100
PST43_18899	PST43_CLC_contigs_v2.1_contig19759	386	21	406		0	0	13.653	0.432	95.5959	5.71	0.698	95.5959	18.707	1.6	100
PST43_18971	PST43_CLC_contigs_v2.1_contig1515	780	82	861	38.85	1.144	100		0	0	10.913	1.491	98.7179	19.408	1.857	100
PST43_18999	PST43_CLC_contigs_v2.1_contig48090	716	89	804		0	0	4.867	0.098	91.0615	7.43	0.58	100	16.161	0.883	100
PST43_19006	PST43_CLC_contigs_v2.1_contig33930	889	137	1025	116.898	2.614	100		0	0	8.549	0.888	100	14.484	1.053	100
PST43_19007	PST43_CLC_contigs_v2.1_contig15976	252	208	459		0	0	24.623	0.493	100	6.333	0.489	93.6508	18.988	1.027	100
PST43_19031	PST43_CLC_contigs_v2.1_contig8848	270	38	307		0	0		0	0		0	0		0	0
PST43_19066	PST43_CLC_contigs_v2.1_contig21262	483	23	505		0	0	28.685	0.801	100	3.619	0.39	87.5776	9.727	0.733	100
PST43_19077	PST43_CLC_contigs_v2.1_contig13163	1332	143	1474		0	0		0	0	6.79	0.765	100	12.736	1.004	100
PST43_19149	PST43_CLC_contigs_v2.1_contig20359	548	4723	5270		0	0	8.376	0.278	100	7.489	0.959	89.781	22.385	2.006	100
PST43_19305	PST43_CLC_contigs_v2.1_contig3031	306	116	421		0	0	17.778	0.839	100	6.706	1.22	99.3464	16.775	2.137	100
PST43_19331	PST43_CLC_contigs_v2.1_contig46951	446	277	722		0	0		0	0	5.623	0.623	100	12.874	0.998	100
PST43_19363	PST43_CLC_contigs_v2.1_contig46504	396	57	452		0	0		0	0		0	0		0	0
PST43_19379	PST43_CLC_contigs_v2.1_contig16967	270	77	346	54.6	1.246	100		0	0	12.667	1.342	100	18.689	1.386	100
PST43_19389	PST43_CLC_contigs_v2.1_contig18499	649	349	997		0	0	60.639	1.655	100	8.314	0.875	93.8367	10.59	0.78	98.3051
PST43_19390	PST43_CLC_contigs_v2.1_contig18499	567	1457	2023		0	0	65.362	1.885	100	6.568	0.731	100	10.28	0.801	100
PST43_19467	PST43_CLC_contigs_v2.1_contig4461	213	153	365		0	0		0	0		0	0		0	0
PST43_19523	PST43_CLC_contigs_v2.1_contig48396	1401	84	1484		0	0	41.742	1.167	100	7.92	0.854	98.1442	8.383	0.633	98.1442
PST43_19561	PST43_CLC_contigs_v2.1_contig13025	986	241	1226		0	0	10.69	0.298	95.7404	14.414	1.549	100	13.676	1.029	100
PST43_19562	PST43_CLC_contigs_v2.1_contig13025	905	2203	3107		0	0	14.746	0.306	97.7901	11.505	0.92	100	19.13	1.071	100
PST43_19640	PST43_CLC_contigs_v2.1_contig4396	345	50	394	46.951	1.201	100		0	0	5.287	0.628	100	12.357	1.027	100
PST43_19645	PST43_CLC_contigs_v2.1_contig4337	721	93	813		0	0	24.875	1.025	96.3939	6.219	0.989	90.846	8.929	0.994	98.4743
PST43_19725	PST43_CLC_contigs_v2.1_contig18595	396	1114	1509		0	0	8.586	0.18	83.3333	6.525	0.528	91.1616	8.129	0.461	94.9495
PST43_19744	PST43_CLC_contigs_v2.1_contig46898	4533	247	4779	79.236	2.008	100		0	0	10.143	1.193	98.919	14.721	1.212	99.625
PST43_19758	PST43_CLC_contigs_v2.1_contig19919	983	2797	3779		0	0	0.951	0.022	21.8718	7.886	0.701	98.7792	12.391	0.771	100
PST43_19774	PST43_CLC_contigs_v2.1_contig1613	461	5005	5465		0	0	54.393	1.329	100	10.551	0.994	100	15.286	1.008	100
PST43_19777	PST43_CLC_contigs_v2.1_contig34642	504	29	532		0	0		0	0	6.183	0.886	96.4286	10.702	1.074	98.6111
PST43_19800	PST43_CLC_contigs_v2.1_contig35	573	757	1329		0	0	4.895	0.149	90.5759	8.887	1.041	98.9529	12.754	1.046	100
PST43_19909	PST43_CLC_contigs_v2.1_contig47571	565	92	656		0	0	6.619	0.163	91.5044	4.573	0.433	99.823	15.86	1.052	100
PST43_19926	PST43_CLC_contigs_v2.1_contig17566	676	131	806		0	0		0	0	8.994	1.029	100	18.661	1.494	100
PST43_19948	PST43_CLC_contigs_v2.1_contig47992	1053	303	1355		0	0		0	0	5.485	0.761	98.2906	11.98	1.163	100
PST43_19964	PST43_CLC_contigs_v2.1_contig34494	1408	6	1413		0	0	8.029	0.256	92.1165	6.801	0.835	95.1705	12.173	1.046	100
PST43_20087	PST43_CLC_contigs_v2.1_contig13879	2330	673	3002	29.682	0.952	100		0	0	5.708	0.85	92.618	12.135	1.265	100
PST43_20088	PST43_CLC_contigs_v2.1_contig26757	624	64	687		0	0		0	0	5.237	0.605	97.4359	11.014	0.891	100
PST43_20094	PST43_CLC_contigs_v2.1_contig34994	1080	1108	2187		0	0	36.125	1.008	100	8.585	0.924	95.463	13.211	0.995	100
PST43_20096	PST43_CLC_contigs_v2.1_contig13099	1474	876	2349		0	0	11.649	0.373	100	8.507	1.052	100	10.683	0.924	100
PST43_20149	PST43_CLC_contigs_v2.1_contig2266	576	1923	2498		0	0	5.165	0.117	74.3056	8.444	0.74	97.2222	18.578	1.139	100
PST43_20180	PST43_CLC_contigs_v2.1_contig35274	915	1282	2196	47.439	1.067	100		0	0	9.552	0.997	100	11.125	0.813	100
PST43_20213	PST43_CLC_contigs_v2.1_contig23129	144	153	296		0	0		0	0		0	0		0	0
PST43_20267	PST43_CLC_contigs_v2.1_contig2856	392	100	491		0	0		0	0	7.561	0.831	100	8.434	0.649	82.9082
PST43_20304	PST43_CLC_contigs_v2.1_contig1874	519	1145	1663		0	0		0	0	11.422	1.097	100	14.584	0.981	100
PST43_20432	PST43_CLC_contigs_v2.1_contig37975	360	269	628		0	0	34.472	0.761	100	4.856	0.413	93.3333	8.942	0.533	90
PST43_20434	PST43_CLC_contigs_v2.1_contig49749	461	58	518		0	0	13.829	0.349	91.5401	8.243	0.802	100	10.191	0.694	99.1323
PST43_20435	PST43_CLC_contigs_v2.1_contig22189	598	13	610		0	0	5.828	0.174	72.408	4.321	0.497	92.6421	11.057	0.89	100
PST43_20585	PST43_CLC_contigs_v2.1_contig16845	1075	2103	3177		0	0	11.623	0.344	95.814	9.191	1.048	100	14.001	1.118	100
PST43_20601	PST43_CLC_contigs_v2.1_contig29548	888	62	949		0	0	9.381	0.273	94.482	7.617	0.856	100	14.304	1.126	100
PST43_20845	PST43_CLC_contigs_v2.1_contig18143	108	71	178		0	0	7.083	0.169	50.9259	13.37	1.232	100	20.944	1.351	100
PST43_20920	PST43_CLC_contigs_v2.1_contig16024	594	154	747		0	0	13.165	0.337	100	9.724	0.961	100	14.5	1.003	100
PST43_20965	PST43_CLC_contigs_v2.1_contig3814	905	35	939		0	0	9.11	0.306	96.7956	6.55	0.849	100	11.824	1.073	97.5691
PST43_20981	PST43_CLC_contigs_v2.1_contig949	911	1864	2774		0	0	13.436	0.222	98.0241	19.521	1.242	100	22.251	0.991	100
PST43_20982	PST43_CLC_contigs_v2.1_contig949	2042	3847	5888		0	0	9.491	0.143	92.8012	15.632	0.906	100	20.536	0.834	100
PST43_20983	PST43_CLC_contigs_v2.1_contig949	256	6855	7110		0	0	6.641	0.125	100	17.219	1.254	100	26.848	1.368	100
PST43_20984	PST43_CLC_contigs_v2.1_contig949	479	474	952		0	0	8.873	0.148	100	21.261	1.369	100	38.142	1.719	100
PST43_21016	PST43_CLC_contigs_v2.1_contig166	195	71	265		0	0		0	0		0	0		0	0

## Sheet: PST-130
PST-130		CDS			PST-21			PST-43			PST-87/7			PST-08/21
Gene ID	Contig	Length	Start	End	Coverage	Fold coverage	Breath coverage	Depth coverage	Fold coverage	Breath coverage	Depth coverage	Fold coverage	Breath coverage	Depth coverage	Fold coverage	Breath coverage
PST130_00012	PST130_12451	338	1426	1763	53.5769	0.697546	100	0.538462	0.0176561	29.5858		0	0		0	0
PST130_00014	PST130_23461	459	90	548		0	0	33.5054	4.25123	100	24.1743	5.5211	100	29.5686	4.82364	100
PST130_00111	PST130_23705	410	434	843		0	0	17.5341	0.551687	100	12.4195	0.703373	100	21.6439	0.875565	100
PST130_00147	PST130_7660	542	3967	4508		0	0		0	0		0	0		0	0
PST130_00148	PST130_7660	1481	522	2002		0	0		0	0		0	0		0	0
PST130_00149	PST130_25893	228	117	344		0	0	11.1754	1.25969	100	3.33333	0.67632	33.3333	6.86842	0.99541	100
PST130_00159	PST130_22796	252	49	300		0	0	32.1389	2.47869	100	7.84127	1.08855	82.9365	14.8452	1.47205	79.7619
PST130_00227	PST130_100	336	139	474	62.2917	5.21086	100	0.8125	0.171178	57.4405		0	0		0	0
PST130_00348	PST130_21099	887	183	1069	44.8331	1.2765	100	0.512965	0.0367835	36.1894		0	0		0	0
PST130_00384	PST130_26192	540	2178	2717		0	0	16.1778	0.924221	100	9.85185	1.01309	100	7.08889	0.52069	100
PST130_00404	PST130_1213	519	151	669		0	0		0	0		0	0		0	0
PST130_00483	PST130_13369	951	16	966		0	0		0	0		0	0		0	0
PST130_00587	PST130_25406	273	133	405	54	1.26454	100		0	0		0	0		0	0
PST130_00656	PST130_15997	423	38	460		0	0		0	0		0	0		0	0
PST130_00726	PST130_9335	375	7424	7798	37.3707	0.376446	100		0	0		0	0		0	0
PST130_00764	PST130_9942	1024	6	1029	20.2617	0.184163	77.9297	13.9521	0.319384	100		0	0		0	0
PST130_00767	PST130_3599	336	29	364		0	0	30.3333	5.24033	100	12.6667	3.93889	100	22.7857	5.06111	98.2143
PST130_00848	PST130_4193	591	25	615		0	0		0	0		0	0		0	0
PST130_00877	PST130_16252	384	233	616	40.7604	1.52161	100		0	0		0	0		0	0
PST130_00883	PST130_12714	626	54	679	36.0511	0.609432	100	0.290735	0.012378	28.9137		0	0		0	0
PST130_00894	PST130_28837	749	1487	2235	40.4579	0.450906	100	0.850467	0.0238718	50.0668	0.101469	0.00512662	8.01068		0	0
PST130_00893	PST130_28837	347	2303	2649	43.0086	0.471636	100		0	0		0	0		0	0
PST130_00902	PST130_21945	233	1305	1537	60.5365	0.620596	100	0.390558	0.0100838	18.0258	0.652361	0.0303178	26.6094		0	0
PST130_00913	PST130_17113	280	3	282	37.375	2.09456	100		0	0		0	0		0	0
PST130_00950	PST130_15403	218	392	609		0	0	43.4128	6.75836	100	26.1468	7.3268	100	47.8899	9.58543	100
PST130_00968	PST130_523	547	91	637	43.7532	1.08097	100	0.83181	0.0517574	69.4698		0	0		0	0
PST130_00989	PST130_28961	843	132	974	45.1222	1.54692	100	1.51127	0.130486	65.2432		0	0		0	0
PST130_01030	PST130_14342	165	967	1131		0	0		0	0		0	0		0	0
PST130_01031	PST130_14342	273	7	279		0	0		0	0		0	0		0	0
PST130_01052	PST130_6821	991	54	1044		0	0	20.2936	1.64132	100	13.6509	1.98731	100	23.8789	2.48308	100
PST130_01079	PST130_6816	3265	6376	9640		0	0		0	0		0	0		0	0
PST130_01080	PST130_6816	1420	4691	6110		0	0	0.384507	0.0294887	7.74648		0	0		0	0
PST130_01081	PST130_6816	1043	70	1112	0.174497	0.0076768	9.20422		0	0		0	0		0	0
PST130_01082	PST130_6816	1035	2535	3569		0	0		0	0		0	0		0	0
PST130_01107	PST130_3250	399	153	551		0	0	15.9649	2.44418	100	9.33333	2.57203	100	13.3008	2.61811	100
PST130_01141	PST130_5928	260	36	295	37.1	3.28209	100		0	0		0	0		0	0
PST130_01143	PST130_22351	342	31	372		0	0	7.45029	0.829166	94.152	2.88889	0.578724	62.5731	6.86842	0.98281	59.0643
PST130_01246	PST130_26473	912	30	941		0	0	11.6743	1.42559	100	7.58333	1.66685	100	12.4967	1.96202	100
PST130_01316	PST130_26405	336	3	338	40.3542	2.7681	100		0	0		0	0		0	0
PST130_01368	PST130_28882	114	44	157		0	0	18.3596	0.854079	100	15.3333	1.28393	100	40.4474	2.41918	100
PST130_01388	PST130_251	771	36	806		0	0		0	0		0	0		0	0
PST130_01644	PST130_3032	297	98	394		0	0	60.6667	10.7723	100	19.7037	6.29764	100	32.8081	7.49001	100
PST130_01690	PST130_27409	285	34	318		0	0	30.014	2.2907	100	27.7333	3.80993	100	23.8105	2.33645	100
PST130_01696	PST130_769	442	1320	1761		0	0	23.8824	1.69609	100	12.552	1.60457	100	28.3439	2.58807	100
PST130_01697	PST130_769	731	286	1016		0	0	19.6689	1.33441	100	13.7237	1.67591	100	18.8044	1.64025	100
PST130_01825	PST130_12642	707	3305	4011		0	0	15.5743	1.04841	100	10.5347	1.27649	100	12.9208	1.1183	100
PST130_01826	PST130_12642	1143	513	1655		0	0	14.7288	0.845303	100	6.84864	0.707494	97.0254	10.0472	0.741373	98.7752
PST130_01847	PST130_11707	732	469	1200	0.248634	0.00856122	4.09836		0	0	0.103825	0.0162067	11.2022		0	0
PST130_01924	PST130_2441	189	3	191		0	0	20.7037	2.9587	96.8254	16.0847	4.13749	96.2963	15.1905	2.79105	100
PST130_01926	PST130_11495	1140	1889	3028		0	0	11.4947	0.625006	100	12.5333	1.22666	100	9.31053	0.650885	99.2105
PST130_01927	PST130_11495	1661	31	1691		0	0	13.0391	0.80113	100	6.13125	0.678071	98.3745	12.9374	1.02199	100
PST130_01946	PST130_11377	486	692	1177		0	0		0	0		0	0		0	0
PST130_01949	PST130_21682	318	40	357		0	0	18.0283	1.43092	100	8.12579	1.16091	86.7925	18.0566	1.84264	99.3711
PST130_02004	PST130_19404	353	692	1044		0	0	15.4674	0.811364	100	11.8414	1.11808	100	14.7875	0.997328	100
PST130_02005	PST130_121	411	33	443		0	0	14.6131	1.02253	100	17.9367	2.25918	100	36.4088	3.27555	100
PST130_02063	PST130_22023	357	30	386		0	0	22.1765	3.70056	100	15.1148	4.53995	100	18.521	3.9736	100
PST130_02139	PST130_11928	263	359	621		0	0		0	0		0	0		0	0
PST130_02140	PST130_11928	418	4792	5209		0	0		0	0		0	0		0	0
PST130_02142	PST130_11928	1234	1145	2378		0	0		0	0		0	0		0	0
PST130_02153	PST130_27970	465	153	617		0	0		0	0		0	0		0	0
PST130_02185	PST130_18645	656	81	736	41.061	2.95648	100		0	0		0	0		0	0
PST130_02228	PST130_18031	543	28	570	24.1326	2.26713	100		0	0		0	0		0	0
PST130_02289	PST130_16806	195	13	207		0	0	28	2.22803	100	13.2513	1.89799	100	20.9692	2.14531	100
PST130_02291	PST130_26774	219	94	312		0	0	19.5297	1.92901	100	18.7397	3.33176	100	20.6575	2.62338	96.347
PST130_02324	PST130_18534	537	74	610		0	0	11.5233	1.91664	100	6.65177	1.99148	100	12.4749	2.66775	100
PST130_02382	PST130_9866	938	7912	8849	114.963	0.757562	100	0.873134	0.0144906	41.6844		0	0		0	0
PST130_02384	PST130_9866	4707	2329	7035	108.883	0.968442	100	0.850648	0.019055	54.2171		0	0		0	0
PST130_02387	PST130_4012	246	95	340	59.187	1.35112	100		0	0		0	0		0	0
PST130_02390	PST130_1296	352	89	440	10.0824	0.452835	63.9205		0	0		0	0		0	0
PST130_02391	PST130_6292	269	99	367		0	0	23.6803	2.51939	100	27.1227	5.19414	100	20.3755	2.78715	100
PST130_02406	PST130_7800	663	98	760	32.6667	1.068	82.3529	1.09804	0.0904129	52.0362		0	0		0	0
PST130_02413	PST130_24789	489	136	624		0	0		0	0		0	0		0	0
PST130_02419	PST130_11577	360	323	682	47.775	1.07049	100	0.505556	0.0285297	37.5		0	0		0	0
PST130_02420	PST130_11577	418	944	1361	47.2416	0.92041	100		0	0		0	0		0	0
PST130_02475	PST130_13652	728	17	744		0	0	35	1.43335	100	19.6264	1.44676	100	35.1346	1.84997	100
PST130_02482	PST130_18489	706	24	729		0	0		0	0		0	0		0	0
PST130_02501	PST130_2270	234	100	333		0	0	25.2778	1.97485	100	13.641	1.91829	100	21.5641	2.16606	100
PST130_02556	PST130_4163	491	227	717		0	0	17.6069	2.03896	100	11.2994	2.35533	100	12.2261	1.82035	100
PST130_02609	PST130_18205	1377	289	1665	35.0915	2.16334	100		0	0		0	0		0	0
PST130_02770	PST130_15578	888	64	951		0	0	20.9054	1.64002	100	8.04505	1.13603	97.8604	16.6554	1.67992	100
PST130_02826	PST130_10272	831	1321	2151		0	0		0	0		0	0		0	0
PST130_02897	PST130_17878	307	108	414		0	0	26.9739	3.80158	100	16.0912	4.08207	87.2964	22.9544	4.15939	87.6221
PST130_03003	PST130_18480	431	339	769		0	0	18.3689	2.60937	100	7.7587	1.98387	100	15.9466	2.9125	100
PST130_03017	PST130_16485	2025	319	2343		0	0	0.0898765	0.00682051	3.40741		0	0		0	0
PST130_03059	PST130_6872	1256	3127	4382		0	0	0.289809	0.0279335	15.207		0	0		0	0
PST130_03060	PST130_6872	298	4959	5256		0	0		0	0		0	0		0	0
PST130_03094	PST130_28581	123	62	184		0	0	26.6341	1.53127	100	8.03252	0.831258	99.187	38.9024	2.87563	100
PST130_03099	PST130_17990	636	80	715	38.3459	3.66093	100		0	0		0	0		0	0
PST130_03139	PST130_13059	1288	12	1299	34.6902	1.83167	100	0.353261	0.0469766	26.2422		0	0		0	0
PST130_03142	PST130_14782	345	55	399		0	0		0	0		0	0		0	0
PST130_03185	PST130_23692	514	132	645	42.6673	2.03512	100		0	0		0	0		0	0
PST130_03205	PST130_20990	420	430	849	35.75	0.885938	100	0.216667	0.0135227	3.09524		0	0		0	0
PST130_03290	PST130_8786	2706	328	3033		0	0	40.3548	2.79892	100	21.8507	2.72794	100	31.7971	2.83549	100
PST130_03314	PST130_7674	884	2005	2888		0	0	16.0588	0.786534	100	9.62896	0.848898	100	15.1561	0.954412	100
PST130_03326	PST130_22612	366	117	482		0	0	12.4317	2.24946	100	9.13661	2.97581	100	17.8279	4.14754	100
PST130_03351	PST130_24552	936	284	1219		0	0	0.0972222	0.00815134	3.52564		0	0		0	0
PST130_03386	PST130_17952	243	252	494	44.1893	3.42529	100	0.748971	0.146215	58.0247		0	0		0	0
PST130_03414	PST130_7104	344	969	1312		0	0		0	0		0	0		0	0
PST130_03429	PST130_17832	854	134	987		0	0		0	0		0	0		0	0
PST130_03488	PST130_28372	2137	3299	5435	34.4923	0.811654	100	0.298081	0.0176656	18.1563		0	0		0	0
PST130_03489	PST130_28372	1405	153	1557	38.926	0.970895	100	0.647687	0.0406858	39.9288		0	0		0	0
PST130_03543	PST130_27602	605	359	963		0	0	18.0496	1.33682	100	8.41653	1.12205	100	12.9421	1.23241	100
PST130_03607	PST130_18188	310	70	379		0	0	0.293548	0.0229356	26.7742		0	0		0	0
PST130_03611	PST130_8778	617	2561	3177	40.8541	0.594234	100		0	0		0	0		0	0
PST130_03678	PST130_17679	426	45	470	21.1479	0.647608	69.7183		0	0		0	0		0	0
PST130_03729	PST130_3777	648	41	688		0	0	17.1327	4.32441	100	17.358	7.8863	100	23.4954	7.62478	100
PST130_03762	PST130_1751	634	43	676		0	0	23.8265	2.6599	100	11.7476	2.36063	100	17.153	2.46201	100
PST130_03775	PST130_16740	866	44	909		0	0	13.9758	0.917831	100	7.81062	0.923306	100	14.6674	1.23847	100
PST130_03824	PST130_14874	285	510	794		0	0	0.957895	0.0621089	40		0	0		0	0
PST130_03900	PST130_6064	194	97	290		0	0	22.9845	2.54738	100	12.9278	2.57903	100	20.1804	2.87563	100
PST130_03923	PST130_17462	383	99	481		0	0	38.4909	3.38382	100	18.4543	2.92025	100	29.0757	3.28643	100
PST130_03976	PST130_12550	1471	498	1968	39.7158	1.85779	100	0.494901	0.0583036	29.2318		0	0		0	0
PST130_04061	PST130_22478	1436	1397	2832	12.5474	0.521022	55.3621	0.443593	0.046391	38.2312		0	0		0	0
PST130_04103	PST130_3296	228	93	320		0	0	23.9474	1.59507	100	9.33333	1.119	100	25.5658	2.1894	100
PST130_04194	PST130_9177	212	1120	1331	50.2217	0.525026	100		0	0		0	0		0	0
PST130_04251	PST130_8398	639	1738	2376		0	0	14.9531	0.9558	100	5.47105	0.629477	96.0876	8.84977	0.727299	97.8091
PST130_04361	PST130_3475	486	42	527		0	0	16.6646	2.8918	100	7.50617	2.34458	100	9.12963	2.0369	100
PST130_04396	PST130_16173	426	433	858		0	0		0	0		0	0		0	0
PST130_04442	PST130_22767	474	6	479	30.9093	1.438	100		0	0		0	0		0	0
PST130_04459	PST130_20695	535	254	788	44.2243	2.776	100	0.680374	0.10756	42.6168		0	0		0	0
PST130_04458	PST130_5581	260	43	302	63.7	1.61008	100		0	0		0	0		0	0
PST130_04591	PST130_14079	621	73	693		0	0	12.4557	1.27469	100	9.30113	1.71334	100	9.38647	1.23505	100
PST130_04601	PST130_22533	156	14	169	64.1667	1.50262	100	0.583333	0.0344034	60.8974		0	0		0	0
PST130_04607	PST130_14497	372	10	381		0	0	26.1747	1.75049	100	7.96774	0.959144	100	9.35484	0.804372	86.2903
PST130_04612	PST130_15047	932	2129	3060		0	0		0	0		0	0		0	0
PST130_04613	PST130_15047	1185	893	2077		0	0	0.153586	0.0122805	11.73		0	0		0	0
PST130_04809	PST130_21886	239	20	258		0	0	15.9916	2.45641	100	7.31381	2.0222	100	21.113	4.16966	100
PST130_04916	PST130_21404	1090	1352	2441		0	0	13.2743	0.533673	100	6.2055	0.449069	97.9817	10.5358	0.544596	100
PST130_04918	PST130_21404	1086	242	1327		0	0	13.407	0.489934	100	6.36832	0.418893	97.8821	11.2956	0.530712	100
PST130_05005	PST130_14646	284	20	303		0	0		0	0		0	0		0	0
PST130_05050	PST130_13414	237	2237	2473		0	0	15.7426	1.19896	100	7.05485	0.967137	84.8101	13.2152	1.29403	85.654
PST130_05150	PST130_26337	225	28	252		0	0		0	0		0	0		0	0
PST130_05154	PST130_22105	327	73	399		0	0	12.8012	2.56224	100	5.34557	1.9259	90.8257	5.85321	1.50628	100
PST130_05182	PST130_1833	267	236	502		0	0		0	0		0	0		0	0
PST130_05183	PST130_4169	683	757	1439		0	0	15.9883	0.948419	100	15.8009	1.68714	100	16.4319	1.25323	100
PST130_05199	PST130_113	246	120	365		0	0	17.0163	0.867854	100	11.122	1.02102	100	20.1585	1.32186	100
PST130_05285	PST130_13039	465	501	965		0	0		0	0		0	0		0	0
PST130_05303	PST130_14149	437	139	575		0	0	23.5309	1.50202	100	10.4348	1.19893	100	13.9359	1.14372	100
PST130_05338	PST130_11094	645	1656	2300		0	0	18.6233	1.2708	100	10.369	1.2736	100	15.107	1.32539	100
PST130_05339	PST130_11094	396	2598	2993		0	0	18.3838	1.2477	100	9.40404	1.14884	97.9798	9.00758	0.786006	100
PST130_05390	PST130_9247	1153	122	1274		0	0		0	0		0	0		0	0
PST130_05550	PST130_15848	177	180	356		0	0		0	0		0	0		0	0
PST130_05569	PST130_4010	242	12	253		0	0	16.1694	1.04787	100	9.73554	1.13565	100	13.6612	1.13827	95.8678
PST130_05683	PST130_5143	225	30	254		0	0		0	0		0	0		0	0
PST130_05693	PST130_14594	764	143	906	34.1846	0.843646	100	0.23822	0.0148065	23.6911		0	0		0	0
PST130_05804	PST130_21898	198	279	476	73.5354	1.47151	100		0	0		0	0		0	0
PST130_05807	PST130_22329	216	78	293		0	0	16.4306	1.98343	100	12.3148	2.67587	100	8.45833	1.31279	100
PST130_05826	PST130_26350	451	115	565		0	0	27.2395	2.74629	100	13.6497	2.47709	100	21.7982	2.82562	100
PST130_05858	PST130_17863	413	355	767		0	0	14.5424	2.80732	100	4.60048	1.59857	93.4625	17.6949	4.39187	100
PST130_05910	PST130_3045	500	65	564	45.864	3.34401	100		0	0		0	0		0	0
PST130_05914	PST130_11161	427	2090	2516	48.8033	0.759702	100		0	0	0.177986	0.0125602	13.1148	1.22248	0.0616206	17.7986
PST130_05915	PST130_11161	285	473	757	35.7614	0.608398	100	0.638596	0.0273618	22.4561		0	0		0	0
PST130_05918	PST130_15541	483	277	759		0	0	20.7246	3.0275	100	11.4865	3.02036	100	21.4348	4.02588	100
PST130_05989	PST130_4140	327	70	396	55.6575	2.85813	100	0.556575	0.0719826	19.5719		0	0		0	0
PST130_05992	PST130_6664	300	55	354		0	0	15.7733	3.80158	100	4.56	1.97824	100	13.92	4.31345	100
PST130_05994	PST130_8410	566	443	1008	38.265	0.417125	100		0	0		0	0		0	0
PST130_06012	PST130_22824	892	7	898		0	0	13.4664	1.86027	100	6.90135	1.71606	95.2915	9.94843	1.76695	100
PST130_06022	PST130_18775	2185	35	2219		0	0		0	0		0	0		0	0
PST130_06023	PST130_18775	912	2613	3524		0	0		0	0		0	0		0	0
PST130_06069	PST130_16974	222	132	353		0	0	22.545	2.52292	100	11.6396	2.34458	100	14.8919	2.14263	100
PST130_06079	PST130_180	536	1143	1678		0	0		0	0		0	0		0	0
PST130_06124	PST130_11558	1300	2955	4254	42.56	0.629617	100	0.21	0.00782419	16.7692		0	0		0	0
PST130_06125	PST130_11558	1879	107	1985	34.6275	0.533889	100	0.19372	0.00752229	13.0921		0	0		0	0
PST130_06147	PST130_12016	658	405	1062		0	0	16.1809	1.12639	100	14.7842	1.8525	100	21.5517	1.92892	100
PST130_06260	PST130_904	1182	97	1278		0	0	21.3257	0.912709	100	9.70897	0.747952	99.4078	14.5	0.797886	100
PST130_06262	PST130_23339	271	119	389		0	0	0.335793	0.0334205	33.5793		0	0		0	0
PST130_06264	PST130_5791	698	448	1145		0	0	16.5573	1.02451	100	10.4527	1.1642	100	9.34814	0.743697	98.8539
PST130_06356	PST130_14812	348	235	582		0	0		0	0		0	0		0	0
PST130_06371	PST130_8664	3992	122	4113		0	0	37.2252	2.54009	100	24.3116	2.98606	100	29.4213	2.58118	100
PST130_06413	PST130_17301	434	142	575	11.5323	0.774077	53.6866		0	0		0	0		0	0
PST130_06479	PST130_5472	397	4	400		0	0	15.3577	1.95928	100	14.1662	3.2531	98.2368	15.9975	2.62401	100
PST130_06533	PST130_14838	1094	48	1141	8.98355	0.399683	63.9854		0	0		0	0		0	0
PST130_06608	PST130_13839	186	2587	2772		0	0		0	0		0	0		0	0
PST130_06609	PST130_13839	306	2235	2540		0	0		0	0		0	0		0	0
PST130_06687	PST130_12785	610	33	642	17.3049	0.804116	90		0	0		0	0		0	0
PST130_06741	PST130_20663	153	117	269		0	0	7.73203	0.257734	100	4.47059	0.268235	37.9085	7.96078	0.341176	86.2745
PST130_06775	PST130_22162	666	8	673		0	0	2.32282	0.38612	93.6937		0	0		0	0
PST130_06789	PST130_4565	294	11	304		0	0	13	1.51163	100	7.7551	1.62317	100	25.1531	3.76044	99.6599
PST130_06818	PST130_27197	369	119	487	51.0488	1.92281	100		0	0	0.205962	0.0351686	10.0271	0.235772	0.0287563	9.48509
PST130_06895	PST130_22257	180	10	189		0	0	12.1333	0.825682	100	2.11111	0.258593	100	10.6333	0.930351	100
PST130_06961	PST130_17304	630	674	1303		0	0		0	0		0	0		0	0
PST130_07080	PST130_16196	252	908	1159		0	0	0.361111	0.0218639	17.8571		0	0		0	0
PST130_07081	PST130_16196	667	34	700		0	0	14.3253	1.41173	100	3.64618	0.646779	78.1109	10.1739	1.28908	94.7526
PST130_07089	PST130_17477	283	51	333		0	0		0	0		0	0		0	0
PST130_07127	PST130_19127	395	119	513	43.081	2.17129	100	0.460759	0.0584858	33.6709		0	0		0	0
PST130_07180	PST130_15092	1310	2540	3849		0	0		0	0		0	0		0	0
PST130_07216	PST130_17458	198	106	303	52.3939	3.41593	100		0	0		0	0		0	0
PST130_07220	PST130_13729	509	534	1042		0	0		0	0		0	0		0	0
PST130_07285	PST130_15752	480	71	550		0	0	0.379167	0.0276856	24.7917		0	0		0	0
PST130_07302	PST130_11406	532	201	732		0	0	16.25	2.07707	100	6.42857	1.47905	97.9323	20.4417	3.35938	100
PST130_07330	PST130_1831	420	368	787		0	0	22.3167	2.04205	100	14.8381	2.44392	100	21.3357	2.51008	100
PST130_07467	PST130_16739	648	79	726	48.7299	1.0136	100		0	0		0	0	10.338	0.6963	100
PST130_07478	PST130_3197	314	43	356		0	0	14.2006	1.46964	100	7.74522	1.44282	91.7197	12.4682	1.65902	100
PST130_07486	PST130_28842	586	465	1050		0	0		0	0		0	0		0	0
PST130_07502	PST130_3226	535	28	562		0	0	17.3495	2.77468	96.0748	6.25047	1.79933	91.5888	14.4729	2.97594	94.5794
PST130_07590	PST130_17963	207	76	282		0	0	14.5072	2.66211	100	6.24155	2.06161	73.43	5.88406	1.38824	67.6329
PST130_07599	PST130_7581	1134	557	1690	32.7407	0.492193	100	0.160494	0.00607645	12.6984		0	0		0	0
PST130_07601	PST130_7581	4079	2777	6855	41.3839	0.563287	100	0.156166	0.0053534	14.8566		0	0		0	0
PST130_07648	PST130_16050	306	151	456		0	0	12.7876	1.43708	100	16.8889	3.41638	100	22.7451	3.28643	100
PST130_07700	PST130_2128	189	616	804	52.963	0.611846	100		0	0		0	0		0	0
PST130_07770	PST130_14709	573	93	665		0	0	15.5637	0.89208	100	11.0087	1.1358	99.4764	21.4084	1.57768	100
PST130_07854	PST130_16817	174	110	283		0	0	10.4598	2.46256	100	4.36782	1.85098	81.0345	9.5	2.87563	100
PST130_07865	PST130_16290	204	90	293		0	0	11.598	0.90784	100	16.3922	2.30958	90.1961	24.7353	2.48935	86.7647
PST130_07959	PST130_13617	962	5768	6729		0	0		0	0		0	0		0	0
PST130_08034	PST130_6226	150	125	274		0	0	20.02	2.03161	100	22.8	4.16471	100	29	3.78372	100
PST130_08177	PST130_24229	318	17	334		0	0	11.4465	3.01862	100	8.84277	4.19755	97.7987	22.7075	7.69927	100
PST130_08218	PST130_25323	279	29	307		0	0	16.3082	2.59937	100	5.44803	1.56305	100	24.9462	5.11223	100
PST130_08220	PST130_18106	317	35	351	21.817	1.1766	100		0	0		0	0		0	0
PST130_08235	PST130_14422	317	446	762		0	0	14.9274	0.86277	100	10.3091	1.07252	100	18.1136	1.34604	100
PST130_08263	PST130_14857	359	46	404		0	0	20.532	3.10646	100	11.4318	3.11329	100	26.415	5.13842	100
PST130_08345	PST130_15581	276	554	829	35.9384	2.15424	100	0.32971	0.0497752	2.17391		0	0		0	0
PST130_08348	PST130_25780	1441	485	1925	66.9396	0.61119	100	0.126301	0.00290433	6.45385		0	0		0	0
PST130_08381	PST130_1056	900	325	1224		0	0	14.4589	0.753466	100	8.36	0.784165	98.4444	12.0833	0.809581	100
PST130_08388	PST130_16456	789	79	867		0	0		0	0		0	0		0	0
PST130_08466	PST130_12546	310	1869	2178		0	0	12.9161	1.71558	100	11.0323	2.63765	100	9.54194	1.62952	100
PST130_08467	PST130_27492	120	116	235	295.75	6.9667	100	3.03333	0.179956	42.5		0	0		0	0
PST130_08469	PST130_8733	567	9521	10087		0	0	16.0494	0.536567	100	6.5679	0.395244	100	10.2804	0.441897	100
PST130_08470	PST130_8733	649	10547	11195		0	0	16.9661	0.634689	100	8.31433	0.559859	93.8367	10.5901	0.509361	98.3051
PST130_08628	PST130_11290	830	501	1330		0	0		0	0		0	0		0	0
PST130_08645	PST130_28966	1154	17	1170		0	0	0.157712	0.0215616	8.31889	7.37608	1.81515	92.9809	13.2686	2.33231	99.6534
PST130_08664	PST130_4667	315	23	337	39.5778	2.82796	100	0.577778	0.103975	48.8889		0	0		0	0
PST130_08750	PST130_14576	264	39	302		0	0	28.9545	5.95492	100	14.6818	5.43515	100	26.3636	6.97122	100
PST130_08774	PST130_22983	352	59	410		0	0	20.1648	2.25279	100	10.7955	2.1709	100	10.6278	1.52657	100
PST130_08788	PST130_19605	801	262	1062		0	0	10.5655	1.42201	100	15.0861	3.65478	100	24.6554	4.26646	100
PST130_08880	PST130_16830	237	101	337	45.692	3.81166	100		0	0		0	0		0	0
PST130_08891	PST130_20840	195	141	335		0	0		0	0		0	0		0	0
PST130_08902	PST130_3430	315	14	328		0	0	18.7778	1.44822	100	8.20317	1.13879	100	8.00952	0.794222	100
PST130_09202	PST130_20868	600	67	666		0	0		0	0		0	0		0	0
PST130_09204	PST130_17159	378	88	465		0	0	14.4444	3.50915	100	2.61376	1.14298	53.4392	11.7381	3.66643	88.6243
PST130_09242	PST130_24623	328	87	414		0	0	16.9238	2.37842	100	9.96341	2.52042	100	18.0366	3.25905	100
PST130_09396	PST130_15851	367	34	400	17.8529	1.21601	100	3.22343	0.552957	65.9401	0.828338	0.255772	19.346		0	0
PST130_09448	PST130_6564	289	44	332		0	0	20.782	4.4115	100	14.7266	5.62698	100	13.2457	3.61508	99.654
PST130_09454	PST130_11997	245	6110	6354	54.6	0.996695	100	1.48571	0.0683046	80.4082		0	0		0	0
PST130_09633	PST130_17246	341	82	422		0	0	19.4809	4.49417	100	8.24633	3.42431	98.5337	10.7155	3.17833	92.3754
PST130_09635	PST130_15488	508	401	908	41.2008	0.464446	100	0.895669	0.0254286	46.4567		0	0		0	0
PST130_09697	PST130_21507	239	66	304		0	0	17.8954	3.43604	100	15.5816	5.3852	100	11.6485	2.87563	100
PST130_09787	PST130_19137	316	25	340	28.5095	1.24271	100	0.287975	0.031614	13.2911		0	0		0	0
PST130_09789	PST130_14913	186	29	214		0	0	5.87097	2.33943	100	6.12903	4.39608	96.7742	4.20968	2.15672	88.172
PST130_09832	PST130_11410	1503	1780	3282		0	0	11.9275	0.834907	100	10.7199	1.35068	100	10.3613	0.932496	100
PST130_09833	PST130_11410	2066	3295	5360		0	0	16.0329	1.02597	100	9.15973	1.05506	99.6128	9.72749	0.800326	97.241
PST130_09865	PST130_5093	222	164	385	60.6667	1.08249	100	1.63964	0.0736829	74.3243		0	0	0.783784	0.0452855	11.7117
PST130_09866	PST130_28215	360	10	369		0	0	18.4528	2.75449	100	17.5222	4.70806	95	16.9167	3.24668	95.2778
PST130_09920	PST130_12429	557	2370	2926	45.9084	0.571157	100	0.32675	0.0102382	22.9803		0	0		0	0
PST130_10036	PST130_18096	1202	7	1208		0	0	0.151414	0.0147134	15.1414		0	0		0	0
PST130_10037	PST130_18096	1222	1720	2941		0	0		0	0		0	0		0	0
PST130_10093	PST130_28201	479	11	489		0	0	17.0981	3.39595	100	12.8518	4.59461	100	9.80793	2.50458	100
PST130_10110	PST130_18327	1215	2154	3368		0	0		0	0		0	0		0	0
PST130_10111	PST130_18327	354	1740	2093		0	0		0	0		0	0		0	0
PST130_10146	PST130_18272	840	85	924	40.3	0.519621	100	0.108333	0.00351795	4.88095		0	0		0	0
PST130_10155	PST130_8105	904	2129	3032	76.4038	0.937539	100	0.704646	0.0217766	43.9159		0	0		0	0
PST130_10156	PST130_8105	333	1754	2086	96.4655	0.893458	100	1.36637	0.0318724	72.0721		0	0		0	0
PST130_10209	PST130_7675	985	5561	6545	34.7371	1.14889	100	0.184772	0.015391	3.24873		0	0		0	0
PST130_10221	PST130_3128	695	15	709		0	0	30.6388	3.88246	100	18.0432	4.11548	100	32.2964	5.26179	100
PST130_10271	PST130_21294	454	272	725	43.4956	0.781278	100	0.400881	0.0181351	5.94714		0	0	0.38326	0.0222917	5.94714
PST130_10289	PST130_227	401	155	555		0	0	19.0623	3.57295	100	11.3716	3.83658	100	20.394	4.91471	100
PST130_10329	PST130_3812	321	81	401		0	0	21.5452	2.61466	100	13.4953	2.94796	100	32.5234	5.07464	100
PST130_10351	PST130_16706	438	31	468		0	0	18.0753	5.50083	100	8.32877	4.56242	97.4886	12.5137	4.89634	100
PST130_10447	PST130_9945	613	2494	3106	45.4258	1.11467	100	0.2969	0.0183485	24.4698		0	0		0	0
PST130_10523	PST130_4065	267	55	321		0	0	11.588	2.27259	100	10.5318	3.71783	100	22.1573	5.58694	100
PST130_10637	PST130_28560	5478	7	5484	109.788	1.00756	100	0.863819	0.0199656	48.5031		0	0	0.0317634	0.000943913	1.60643
PST130_10646	PST130_9565	1286	4068	5353	41.1835	0.884805	100		0	0		0	0		0	0
PST130_10809	PST130_28504	604	415	1018	0.301325	0.00482542	16.8874		0	0		0	0		0	0
PST130_10996	PST130_10254	2254	1653	3906	33.9534	0.567319	100	0.322981	0.0135915	26.5306		0	0		0	0
PST130_11019	PST130_6032	351	7	357		0	0	27.4815	5.63591	100	13.208	4.87565	100	29.9915	7.90798	100
PST130_11064	PST130_25082	225	34	258		0	0	9.30222	0.404564	100	10.8089	0.846162	100	19.3333	1.08106	100
PST130_11115	PST130_3215	325	11	335	45.64	2.7529	100		0	0		0	0		0	0
PST130_11181	PST130_6613	256	56	311	54.7422	3.48901	100	0.710938	0.114119	20.7031		0	0		0	0
PST130_11200	PST130_4437	159	54	212		0	0		0	0		0	0		0	0
PST130_11219	PST130_2326	255	34	288		0	0	18.2	1.54949	100	17.8824	2.74041	100	25.2471	2.76359	100
PST130_11289	PST130_5258	159	168	326		0	0		0	0		0	0		0	0
PST130_11301	PST130_5351	180	18	197	80.3833	9.84626	100	0.505556	0.155962	46.1111		0	0		0	0
PST130_11404	PST130_19479	783	1244	2026		0	0		0	0		0	0		0	0
PST130_11407	PST130_22449	462	55	516		0	0	25.2121	3.44193	100	16.6147	4.08279	100	10.9221	1.91709	100
PST130_11408	PST130_18344	710	69	778	39.3479	2.29976	100		0	0		0	0		0	0
PST130_11537	PST130_14560	916	10	925		0	0	12.7162	2.58144	100	6.88646	2.51638	91.048	9.49782	2.47899	96.8341
PST130_11550	PST130_3832	246	18	263		0	0	31.4431	6.6284	100	20.6992	7.85433	100	34.3049	9.29787	100
PST130_11560	PST130_5941	559	195	753	51.2791	2.41819	100		0	0		0	0		0	0
PST130_11600	PST130_9389	512	8395	8906		0	0	15.8184	1.04628	100	8.3125	0.98967	96.6797	15.6328	1.32944	100
PST130_11607	PST130_750	313	692	1004		0	0	19.77	1.47298	100	10.6837	1.4328	100	24.4601	2.34311	100
PST130_11662	PST130_9031	319	1498	1816		0	0	17.9718	0.814278	100	14.0564	1.14638	100	19.3636	1.12801	100
PST130_11686	PST130_1671	399	16	414		0	0	20.7544	1.1146	100	9.14286	0.883819	100	15.2632	1.0539	100
PST130_11762	PST130_5573	273	95	367		0	0	12.3333	0.703732	100	3.89744	0.400293	72.1612	6.05495	0.444203	83.1502
PST130_11862	PST130_17986	276	165	440		0	0		0	0		0	0		0	0
PST130_11873	PST130_28612	297	2062	2358		0	0	27.5758	1.65787	100	14.8418	1.60613	100	26.0707	2.01521	100
PST130_11902	PST130_19482	592	51	642		0	0	14.7568	1.12293	100	10.6554	1.4595	100	16.9003	1.65349	100
PST130_11946	PST130_11712	541	1343	1883		0	0		0	0		0	0		0	0
PST130_11947	PST130_11712	500	546	1045		0	0		0	0		0	0		0	0
PST130_11948	PST130_11712	408	33	440		0	0	0.446078	0.032268	36.5196		0	0		0	0
PST130_12026	PST130_5649	728	61	788		0	0	17.25	2.46444	100	10.9615	2.81886	97.5275	14.5797	2.67807	99.7253
PST130_12027	PST130_3171	225	219	443		0	0		0	0		0	0		0	0
PST130_12083	PST130_20053	522	12	533		0	0		0	0		0	0		0	0
PST130_12084	PST130_23514	299	1168	1466		0	0		0	0		0	0		0	0
PST130_12107	PST130_7044	1086	14	1099		0	0	30.9199	5.29602	100	13.2265	4.07783	100	29.5608	6.50986	100
PST130_12114	PST130_7350	481	8085	8565	43.7027	0.4489	100	0.189189	0.00489421	2.4948		0	0		0	0
PST130_12136	PST130_2602	432	65	496		0	0	18.3264	2.57634	100	12.3148	3.11621	100	32.625	5.89686	100
PST130_12153	PST130_5311	513	86	598		0	0	18.9805	2.72086	100	9.62963	2.48474	95.9064	28.4912	5.25115	100
PST130_12299	PST130_12703	546	1810	2355		0	0	19.5	3.14613	100	7.93407	2.30415	98.5348	12.2692	2.5451	100
PST130_12310	PST130_11109	420	5163	5582		0	0	21.6667	0.782419	100	11.219	0.729249	100	12.8429	0.596285	91.9048
PST130_12311	PST130_11109	3061	958	4018		0	0	17.1535	0.672573	100	7.57269	0.534451	96.2757	15.0069	0.756519	99.9347
PST130_12346	PST130_4331	918	312	1229		0	0		0	0		0	0		0	0
PST130_12394	PST130_28544	291	1781	2071	43.4674	0.652101	100		0	0		0	0		0	0
PST130_12421	PST130_21979	273	34	306		0	0	11.6667	1.46215	100	16.1465	3.64246	100	14.3407	2.31077	98.5348
PST130_12435	PST130_5429	458	2541	2998		0	0	0.39738	0.0250207	17.6856		0	0		0	0
PST130_12436	PST130_5429	902	848	1749		0	0	0.403548	0.0288819	34.5898		0	0		0	0
PST130_12446	PST130_3955	183	108	290		0	0	19.3934	2.85118	100	13.2896	3.51686	100	20.918	3.95399	100
PST130_12509	PST130_22557	2886	156	3041		0	0	14.4414	1.53504	100	9.32225	1.78362	100	17.183	2.34829	99.6535
PST130_12564	PST130_9865	2136	210	2345	38.3001	0.55746	100	0.255618	0.00937023	20.5993		0	0		0	0
PST130_12618	PST130_19263	512	86	597	41.5898	2.26418	100		0	0		0	0		0	0
PST130_12825	PST130_351	848	257	1104		0	0	12.3408	1.3188	100	8.06604	1.55156	100	12.2087	1.67745	100
PST130_12871	PST130_15833	371	73	443		0	0	41.2075	5.03878	100	10.8571	2.38966	100	21.5741	3.39177	100
PST130_12873	PST130_28173	753	10	762		0	0	14.1394	1.61008	100	5.55113	1.13781	100	12.9402	1.89453	100
PST130_12970	PST130_17700	302	402	703		0	0	12.3543	1.74394	100	10.0662	2.55772	100	14.1159	2.56193	100
PST130_12971	PST130_15165	597	61	657		0	0		0	0		0	0	0.145729	0.0149772	8.20771
PST130_12986	PST130_998	249	465	713	5.11647	0.166724	22.49		0	0		0	0		0	0
PST130_13083	PST130_2858	526	209	734		0	0	18.6844	1.07059	100	6.64639	0.68549	94.2966	8.76616	0.645798	100
PST130_13139	PST130_4172	204	89	292	1.78431	0.0304555	59.8039		0	0		0	0		0	0
PST130_13172	PST130_10190	1465	19	1483	67.0853	0.667912	100	0.372696	0.00934527	30.3072		0	0		0	0
PST130_13173	PST130_10190	368	1552	1919	90.7527	0.676396	100		0	0		0	0		0	0
PST130_13177	PST130_10909	255	3451	3705		0	0	14.9882	0.591905	100	5.66275	0.402532	100	13.9882	0.710246	100
PST130_13344	PST130_19830	443	76	518		0	0	11.7088	0.254967	100	4.28894	0.16811	90.7449	16.4966	0.46186	100
PST130_13431	PST130_17410	393	35	427		0	0	12.0407	0.467887	100	4.64122	0.324633	89.0585	13.2824	0.663607	100
PST130_13436	PST130_4654	282	23	304		0	0	16.1348	2.33943	100	17.2482	4.50158	100	25.2979	4.71603	97.5177
PST130_13455	PST130_12983	491	14	504		0	0	20.943	1.90184	100	8.82281	1.44217	100	8.15071	0.951647	100
PST130_13490	PST130_19727	567	366	932		0	0	17.1728	2.60749	100	8.31041	2.27131	99.6473	15.3439	2.99545	100
PST130_13530	PST130_21170	331	2261	2591		0	0	18.9698	1.15301	100	11.2508	1.2309	100	25.4955	1.9924	100
PST130_13531	PST130_21170	1534	589	2122		0	0	21	1.46577	100	7.53064	0.946129	97.1317	19.4531	1.74574	100
PST130_13620	PST130_20028	251	54	304	2.53785	0.406391	51.7928		0	0		0	0		0	0
PST130_13770	PST130_21973	192	406	597		0	0	19.4323	0.737821	100	17.4167	1.19032	100	21.2969	1.03965	100
PST130_13827	PST130_2725	611	515	1125		0	0	17.8723	1.89684	100	9.9509	1.90101	100	18.3682	2.50646	100
PST130_13891	PST130_14993	504	22	525		0	0	20.2222	2.09613	100	12.6667	2.36333	91.6667	17.2619	2.3005	100
PST130_13926	PST130_18974	354	72	425		0	0	17.7373	1.2611	100	7.51412	0.961642	100	18.1864	1.66247	100
PST130_13932	PST130_17015	165	86	250		0	0		0	0		0	0		0	0
PST130_13962	PST130_1659	1330	2046	3375	40.9158	0.487689	100	0.136842	0.00410787	14.4361		0	0		0	0
PST130_13977	PST130_16307	972	32	1003	33.7973	1.71087	100		0	0		0	0		0	0
PST130_14019	PST130_28153	312	27	338		0	0	12.25	2.00523	100	9.5	2.79914	100	11.9904	2.52351	100
PST130_14034	PST130_17233	180	105	284		0	0		0	0		0	0		0	0
PST130_14069	PST130_16348	302	2219	2520		0	0	27.1192	1.94953	100	12.8344	1.66074	100	18.7252	1.7307	100
PST130_14217	PST130_5220	279	17	295	0.65233	0.0371557	64.5161	0.978495	0.140366	52.6882	0.544803	0.140675	22.5806		0	0
PST130_14325	PST130_14677	246	49	294		0	0		0	0		0	0		0	0
PST130_14333	PST130_4202	225	51	275	74.0133	2.09861	100		0	0		0	0		0	0
PST130_14368	PST130_17907	276	39	314	37.9167	15.2604	100		0	0		0	0		0	0
PST130_14450	PST130_21479	2035	693	2727		0	0	0.0447174	0.00338068	2.30958		0	0		0	0
PST130_14456	PST130_13208	340	1143	1482	81.6324	1.0493	100	0.535294	0.0173291	39.7059		0	0		0	0
PST130_14492	PST130_28672	1167	2477	3643	196.192	1.48387	100	0.779777	0.0148535	42.2451		0	0		0	0
PST130_14493	PST130_28672	888	18	905	225.553	1.76706	100	0.512387	0.0101099	37.3874		0	0		0	0
PST130_14605	PST130_53	690	303	992	0.263768	0.00910679	17.8261		0	0		0	0		0	0
PST130_14606	PST130_53	257	1331	1587		0	0		0	0		0	0		0	0
PST130_14629	PST130_4086	306	7	312		0	0	16.6536	3.74309	100	10.9281	4.4212	97.3856	9.66667	2.79347	85.9477
PST130_14638	PST130_18851	459	64	522		0	0	28.3508	3.80158	100	18.2135	4.39608	100	15.1634	2.61421	100
PST130_14653	PST130_5703	482	19	500		0	0		0	0		0	0		0	0
PST130_14687	PST130_14540	490	147	636		0	0		0	0		0	0		0	0
PST130_14712	PST130_19589	632	195	826	55.5791	0.828066	100	0.287975	0.0108057	14.2405		0	0		0	0
PST130_14781	PST130_17613	195	71	265		0	0	26.6	2.77808	100	19.4872	3.6634	100	23.2	3.11527	100
PST130_14818	PST130_17211	765	144	908		0	0	12.4902	1.54491	100	11.6235	2.58788	99.8693	13.1922	2.09794	100
PST130_14899	PST130_18760	189	195	383		0	0	20.2222	4.67887	100	4.8254	2.00964	80.4233	5.06349	1.50628	68.7831
PST130_14920	PST130_18700	333	13	345		0	0	15.5766	0.843973	100	7.3033	0.712276	76.8769	8.36036	0.582406	100
PST130_14925	PST130_11960	425	1186	1610		0	0		0	0		0	0		0	0
PST130_14963	PST130_13121	694	175	868		0	0		0	0		0	0		0	0
PST130_14984	PST130_2209	484	102	585		0	0	24.0661	2.93576	100	15.7025	3.4479	100	18.6942	2.93202	100
PST130_15027	PST130_14335	456	363	818		0	0	0.399123	0.0429254	38.8158		0	0		0	0
PST130_15090	PST130_4179	306	23	328	39.8497	2.8289	100		0	0		0	0		0	0
PST130_15146	PST130_22037	429	226	654	56.2121	2.14049	100	1.48485	0.1424	73.1935		0	0		0	0
PST130_15232	PST130_24149	363	196	558	47.6309	0.919217	100		0	0		0	0		0	0
PST130_15236	PST130_14730	214	91	304		0	0	24.2383	4.44492	100	9.94393	3.28241	78.5047	23.5794	5.55955	100
PST130_15305	PST130_17291	456	486	941		0	0	23.1491	3.19264	100	9.66667	2.39974	96.2719	14.1184	2.50349	100
PST130_15405	PST130_4759	300	81	380		0	0	23.0533	1.79593	100	12.6667	1.77619	100	29.58	2.96277	100
PST130_15462	PST130_5600	360	8	367		0	0	32.6083	3.77234	100	12.4556	2.59369	90.8333	28.275	4.20561	100
PST130_15479	PST130_13433	2031	137	2167		0	0		0	0		0	0		0	0
PST130_15623	PST130_22313	875	73	947		0	0	16.744	1.29433	100	8.42514	1.17229	100	11.0366	1.09689	98.4
PST130_15648	PST130_1123	354	180	533		0	0		0	0		0	0		0	0
PST130_15688	PST130_14868	530	130	659	45.6717	2.44639	100		0	0		0	0		0	0
PST130_15785	PST130_15078	670	26	695	40.8821	0.289438	100	0.407463	0.00726532	21.194		0	0		0	0
PST130_15841	PST130_9753	580	168	747		0	0	0.627586	0.0431232	25.5172		0	0		0	0
PST130_15867	PST130_18902	204	86	289	77.6176	1.09208	100	22.75	0.806156	100		0	0		0	0
PST130_16044	PST130_3779	261	70	330		0	0	17.0843	2.33943	100	6.69732	1.65077	96.9349	18	3.16906	100
PST130_16045	PST130_14614	222	380	601		0	0	27.8739	2.20947	100	19.1712	2.73534	100	32.9189	3.3549	100
PST130_16074	PST130_8151	565	2970	3534	92.9327	1.03071	100	0.80531	0.0224946	44.9558		0	0		0	0
PST130_16094	PST130_22454	540	1352	1891		0	0		0	0		0	0		0	0
PST130_16134	PST130_972	568	14	581		0	0	20.0264	2.92429	100	11.3732	2.98933	93.1338	21.5968	4.05464	100
PST130_16216	PST130_12549	514	12	525		0	0	38.2412	4.04254	100	16.7082	3.17924	100	28.0973	3.81884	100
PST130_16249	PST130_1873	258	110	367		0	0	18.6938	4.76885	100	13.845	6.35741	100	20.5698	6.74667	100
PST130_16288	PST130_26199	450	51	500		0	0	19.6156	2.44005	100	7.26222	1.62608	97.7778	16.0467	2.56642	99.1111
PST130_16349	PST130_3951	241	111	351		0	0	24.9212	2.49036	100	11.9834	2.1555	100	34.6556	4.45259	100
PST130_16356	PST130_15057	258	2179	2436		0	0		0	0		0	0		0	0
PST130_16357	PST130_15057	560	2743	3302	2.7625	0.0785631	26.4286	0.325	0.0232779	25.3571		0	0		0	0
PST130_16397	PST130_4075	275	106	380	38.3855	1.79586	100	0.661818	0.0779811	55.2727		0	0		0	0
PST130_16403	PST130_12530	611	3517	4127		0	0	18.766	1.19825	100	6.21931	0.71481	91.8167	11.3912	0.935164	100
PST130_16435	PST130_28595	390	28	417		0	0		0	0		0	0		0	0
PST130_16446	PST130_15739	363	52	414		0	0	25.5702	4.58889	100	8.79339	2.84054	100	13.6612	3.15213	100
PST130_16508	PST130_1928	1039	235	1273		0	0	0.0875842	0.00554368	2.6949		0	0		0	0
PST130_16509	PST130_1928	350	957	1306		0	0		0	0		0	0		0	0
PST130_16566	PST130_3650	387	33	419	50.5556	2.43551	100		0	0		0	0		0	0
PST130_16568	PST130_17268	384	27	410		0	0		0	0		0	0		0	0
PST130_16569	PST130_18152	955	16	970		0	0		0	0		0	0		0	0
PST130_16673	PST130_20140	618	266	883	36.5178	3.11305	100	1.03074	0.221298	54.2071		0	0		0	0
PST130_16737	PST130_17334	879	1980	2858		0	0		0	0		0	0		0	0
PST130_16763	PST130_16499	1164	844	2007		0	0		0	0		0	0		0	0
PST130_16764	PST130_16499	456	2588	3043		0	0		0	0		0	0		0	0
PST130_16765	PST130_22617	864	27	890		0	0	15.588	0.596959	100	17.0648	1.17633	99.0741	20.5417	1.01143	100
PST130_16849	PST130_9097	399	1627	2025		0	0		0	0		0	0		0	0
PST130_16848	PST130_9097	383	42	424		0	0		0	0		0	0		0	0
PST130_16880	PST130_4252	123	232	354	45.8699	2.21505	100		0	0		0	0		0	0
PST130_16909	PST130_25732	325	143	467		0	0	21	2.13973	100	10.0554	1.84421	83.6923	10.1723	1.33261	97.8462
PST130_16914	PST130_6754	232	53	284		0	0		0	0		0	0		0	0
PST130_16963	PST130_17312	321	162	482		0	0		0	0		0	0		0	0
PST130_17025	PST130_4373	357	32	388		0	0		0	0		0	0		0	0
PST130_17078	PST130_16951	687	43	729		0	0		0	0		0	0		0	0
PST130_17103	PST130_13711	1077	1064	2140	39.6277	0.647326	100		0	0		0	0		0	0
PST130_17107	PST130_28781	987	1838	2824	77.8156	1.90288	100	0.553191	0.0340694	41.3374		0	0		0	0
PST130_17108	PST130_28781	430	3075	3504	82.3233	1.61312	100	0.846512	0.0417756	67.4419		0	0		0	0
PST130_17182	PST130_13157	558	82	639		0	0	18.4283	2.25945	100	6.12903	1.35264	94.086	17.1505	2.70358	100
PST130_17192	PST130_848	711	95	805		0	0	23.166	0.934741	100	14.6442	1.0636	100	22.8819	1.18707	100
PST130_17218	PST130_21423	234	304	537		0	0	14.7778	0.966288	100	7.79487	0.917442	100	24.9103	2.09421	100
PST130_17238	PST130_12448	375	327	701		0	0	20.384	0.953944	100	9.52533	0.802391	100	11.6	0.697969	100
PST130_17253	PST130_17884	402	42	443		0	0	17.8831	3.77174	100	12.2886	4.66523	85.0746	20.1269	5.45783	99.7512
PST130_17289	PST130_1368	456	123	578	49.0921	2.72033	100	0.199561	0.0278504	12.5		0	0		0	0
PST130_17316	PST130_18856	552	26	577		0	0		0	0		0	0		0	0
PST130_17354	PST130_76	1358	164	1521		0	0		0	0		0	0		0	0
PST130_17367	PST130_18125	584	42	625		0	0	17.1404	2.10933	100	13.5342	2.99798	100	25.1764	3.98346	100
PST130_17424	PST130_3822	629	33	661		0	0	17.3609	3.15429	100	9.90779	3.24026	97.7742	14.2464	3.32798	100
PST130_17435	PST130_4421	1082	40	1121		0	0	12.6155	1.00261	100	7.93715	1.13544	98.244	10.8549	1.10917	99.9076
PST130_17504	PST130_22015	258	110	367	1.41085	0.0206421	2.32558	0.705426	0.0259937	74.4186		0	0		0	0
PST130_17560	PST130_6348	351	37	387		0	0		0	0		0	0		0	0
PST130_17573	PST130_3428	579	79	657		0	0	13.6736	1.32163	100	11.8135	2.05531	91.5371	23.7409	2.95032	100
PST130_17599	PST130_1383	168	125	292		0	0	11.9167	1.4705	100	4.97619	1.1053	100	5.69643	0.90377	91.6667
PST130_17620	PST130_5332	210	85	294		0	0		0	0		0	0		0	0
PST130_17633	PST130_2860	544	579	1122		0	0	21.7463	3.01115	100	12.1544	3.02938	100	13.2739	2.36314	100
PST130_17685	PST130_9943	2150	3	2152	37.8391	0.721486	100	0.0423256	0.00203252	4.09302		0	0		0	0
PST130_17714	PST130_3512	189	556	744		0	0	25.5185	3.26289	100	12.0635	2.77647	100	9.20635	1.51349	100
PST130_17763	PST130_25172	404	38	441		0	0	18.4703	2.74048	100	5.45545	1.45699	100	24.9802	4.76533	100
PST130_17815	PST130_11810	1040	31	1070		0	0		0	0		0	0		0	0
PST130_17883	PST130_15573	300	475	774		0	0	15.1667	1.09319	100	14.1867	1.8406	100	25.81	2.39188	100
PST130_17953	PST130_4910	117	153	269	59.8889	0.894059	100		0	0		0	0		0	0
PST130_17956	PST130_18728	333	57	389		0	0		0	0		0	0		0	0
PST130_17990	PST130_5101	706	2412	3117		0	0		0	0		0	0		0	0
PST130_17991	PST130_5101	1055	4360	5414		0	0		0	0		0	0		0	0
PST130_17992	PST130_5101	1610	662	2271	0.226087	0.00734303	8.13665		0	0	0.0944099	0.0139006	3.22981		0	0
PST130_18018	PST130_11027	766	930	1695		0	0	13.6619	1.02295	100	11.2115	1.51105	100	22.4883	2.16492	100
PST130_18083	PST130_17933	1283	764	2046		0	0		0	0		0	0		0	0

## Sheet: PST-877
PST-87/7		CDS			PST-21			PST-43			PST-130			PST-08/21
Gene ID	Contig	Length	Start	End	Depth coverage	Fold coverage	Breath coverage	Depth coverage	Fold coverage	Breath coverage	Depth coverage	Fold coverage	Breath coverage	Depth coverage	Fold coverage	Breath coverage
PST877_00063	PST877_CLC_contigs_v1.1_contig33379	555	66	620		0	0	16.8883	0.947826	100	12.8649	0.34	100	22.8865	1.5637	96.5766
PST877_00187	PST877_CLC_contigs_v1.1_contig39732	359	26	384		0	0	18.2507	0.608629	100		0	0	20.1142	0.816594	95.5432
PST877_00202	PST877_CLC_contigs_v1.1_contig126275	315	39	353		0	0	21.0889	0.698277	100	19.9683	0.31	93.6508	18.5048	0.745913	100
PST877_00408	PST877_CLC_contigs_v1.1_contig36429	418	19	436		0	0	27.4306	0.817845	100	54.2943	0.77	100	40.378	1.46558	100
PST877_00548	PST877_CLC_contigs_v1.1_contig97015	162	198	359	117.963	3.39	100	30.3333	2.18092	100		0	0	23.0926	2.02126	100
PST877_00622	PST877_CLC_contigs_v1.1_contig14661	449	50	498		0	0	36.2784	1.47873	100	19.6882	0.38	97.7728	30.6147	1.51915	100
PST877_00705	PST877_CLC_contigs_v1.1_contig53514	488	13785	14272		0	0		0	0		0	0	81.8299	1.18044	100
PST877_00706	PST877_CLC_contigs_v1.1_contig53514	1425	8421	9845		0	0		0	0		0	0	39.6232	0.874403	100
PST877_00707	PST877_CLC_contigs_v1.1_contig53514	884	16213	17096		0	0		0	0		0	0	73.517	1.1748	100
PST877_00708	PST877_CLC_contigs_v1.1_contig53514	695	10232	10926		0	0		0	0		0	0	95.7626	1.3291	100
PST877_00709	PST877_CLC_contigs_v1.1_contig53514	950	11243	12192		0	0		0	0		0	0	97.44	1.13383	100
PST877_00710	PST877_CLC_contigs_v1.1_contig53514	3400	19026	22425		0	0		0	0		0	0	88.8679	1.24356	100
PST877_00711	PST877_CLC_contigs_v1.1_contig53514	491	551	1041		0	0		0	0		0	0	76.5458	1.02386	100
PST877_00712	PST877_CLC_contigs_v1.1_contig53514	1265	6128	7392		0	0		0	0		0	0	70.219	1.11325	100
PST877_00802	PST877_CLC_contigs_v1.1_contig9892	1736	31	1766		0	0	43.7177	1.09638	100	35.1066	0.42	100	36.3335	1.10928	100
PST877_00930	PST877_CLC_contigs_v1.1_contig88140	325	21	345		0	0	22.96	0.614555	100	10.7231	0.14	93.8462	20.3446	0.662931	100
PST877_01207	PST877_CLC_contigs_v1.1_contig28353	587	34	620	84.1789	2.51	100	17.2078	1.28086	100		0	0	10.0784	0.913261	100
PST877_01241	PST877_CLC_contigs_v1.1_contig115075	336	40	375		0	0	31.6875	1.23269	100	9.10714	0.17	100	21.4911	1.01778	100
PST877_01321	PST877_CLC_contigs_v1.1_contig69736	666	129	794		0	0	31.4264	0.746446	100		0	0	26.9099	0.778119	100
PST877_01820	PST877_CLC_contigs_v1.1_contig40523	264	81	344		0	0	26.5417	1.39942	100		0	0	38.8864	2.49602	100
PST877_01944	PST877_CLC_contigs_v1.1_contig29861	742	21	762		0	0	10.7925	0.551497	100	15.1213	0.37	94.0701	9.4973	0.590818	94.2049
PST877_02038	PST877_CLC_contigs_v1.1_contig128372	390	17	406		0	0	22.4	1.45395	100		0	0	13.1615	1.04001	100
PST877_02326	PST877_CLC_contigs_v1.1_contig83142	402	79	480		0	0	16.2985	0.887154	100	20.9328	0.54	88.806	21.209	1.4054	100
PST877_02381	PST877_CLC_contigs_v1.1_contig100201	183	734	916		0	0	14.918	0.807749	100	7.43169	0.19	100	27.5738	1.81757	100
PST877_02485	PST877_CLC_contigs_v1.1_contig35139	648	132	779		0	0	12.358	0.780167	100		0	0	6.04167	0.464329	98.9198
PST877_02552	PST877_CLC_contigs_v1.1_contig30754	219	299	517		0	0	24.1005	0.702741	100	13.1963	0.18	100	25.4247	0.902517	100
PST877_02660	PST877_CLC_contigs_v1.1_contig78574	445	319	763		0	0		0	0		0	0	8.01573	0.327269	87.6404
PST877_02689	PST877_CLC_contigs_v1.1_contig33869	404	257	660		0	0	18.0198	0.969298	100	17.0421	0.44	99.0099	31.8713	2.08707	100
PST877_02716	PST877_CLC_contigs_v1.1_contig21132	295	301	595		0	0	34.5492	1.18002	100	13.5424	0.22	100	29.7864	1.23851	100
PST877_02961	PST877_CLC_contigs_v1.1_contig4676	204	44	247		0	0	20.9657	0.517693	100	68.3333	0.8	100	13.6471	0.410235	100
PST877_02962	PST877_CLC_contigs_v1.1_contig129443	272	26	297		0	0	19.0699	0.900815	100		0	0	15.0331	0.864504	100
PST877_03020	PST877_CLC_contigs_v1.1_contig83349	320	1829	2148		0	0	35.8312	1.45395	100	3.1875	0.06	68.4375	36.975	1.82652	100
PST877_03166	PST877_CLC_contigs_v1.1_contig96576	343	16	358		0	0	13.2653	0.673124	100	9.1691	0.22	97.9592	15.7259	0.971459	100
PST877_03185	PST877_CLC_contigs_v1.1_contig2832	579	11	589		0	0	32.0622	0.88804	100	5.87219	0.08	88.2556	20.1347	0.678914	100
PST877_03252	PST877_CLC_contigs_v1.1_contig59894	1035	1772	2806		0	0	37.7188	1.29947	100	15.686	0.26	96.6184	18.4928	0.775601	100
PST877_03263	PST877_CLC_contigs_v1.1_contig24090	320	4	323		0	0	20.475	0.781225	100	8.76562	0.16	91.875	10.875	0.50514	93.125
PST877_03285	PST877_CLC_contigs_v1.1_contig25433	616	59	674		0	0	18.3182	1.02437	100	8.55519	0.23	95.1299	27.1169	1.84606	100
PST877_03905	PST877_CLC_contigs_v1.1_contig43419	207	174	380		0	0	22.8599	1.18133	100		0	0	14.2899	0.898992	100
PST877_04192	PST877_CLC_contigs_v1.1_contig54597	360	420	779		0	0	31.5972	0.89972	100	14.6389	0.2	98.6111	20.5417	0.712073	100
PST877_04237	PST877_CLC_contigs_v1.1_contig94608	206	8	213		0	0	12.8107	0.65882	100	7.83981	0.19	52.9126	17.3155	1.08408	100
PST877_04257	PST877_CLC_contigs_v1.1_contig55314	589	5734	6322		0	0	1.39049	0.0166483	76.0611	3.03056	0.02	61.9694	0.590832	0.00861181	52.6316
PST877_04258	PST877_CLC_contigs_v1.1_contig55314	1131	4258	5388		0	0	3.05747	0.0354621	80.0177	3.1565	0.02	40.672	2.23077	0.0314983	53.0504
PST877_04259	PST877_CLC_contigs_v1.1_contig55314	1602	7380	8981		0	0	2.897	0.0344569	90.3246	2.28152	0.01	38.1398	1.84644	0.0267358	43.5081
PST877_04260	PST877_CLC_contigs_v1.1_contig55314	1665	511	2175		0	0	1.58498	0.0184447	66.1862	0.765766	0	14.5946	6.06126	0.0858694	66.4264
PST877_04314	PST877_CLC_contigs_v1.1_contig54407	1743	15744	17486		0	0		0	0		0	0	99.3787	1.09603	100
PST877_04315	PST877_CLC_contigs_v1.1_contig54407	667	9750	10416		0	0		0	0		0	0	113.739	1.2463	100
PST877_04316	PST877_CLC_contigs_v1.1_contig54407	2125	5716	7840		0	0		0	0		0	0	84.5845	1.17241	100
PST877_04317	PST877_CLC_contigs_v1.1_contig54407	2505	850	3354		0	0		0	0		0	0	93.7377	1.01949	100
PST877_04318	PST877_CLC_contigs_v1.1_contig54407	1999	23622	25620		0	0		0	0		0	0	103.93	1.18714	100
PST877_04319	PST877_CLC_contigs_v1.1_contig54407	507	14881	15387		0	0		0	0		0	0	103.473	1.06737	100
PST877_04320	PST877_CLC_contigs_v1.1_contig54407	2641	19865	22505		0	0		0	0		0	0	102.68	1.13482	100
PST877_04489	PST877_CLC_contigs_v1.1_contig14058	282	692	973		0	0	19.039	1.04613	100		0	0	12.9574	0.866747	93.9716
PST877_04512	PST877_CLC_contigs_v1.1_contig8731	881	665	1545		0	0	29.9546	0.897116	100	17.7526	0.25	99.546	31.5017	1.14855	100
PST877_04516	PST877_CLC_contigs_v1.1_contig85177	219	50	268	159.146	3.18	100	21.1918	1.0593	100		0	0	14.3014	0.870284	100
PST877_04616	PST877_CLC_contigs_v1.1_contig12627	975	355	1329	41.2533	1.11	100	15.96	1.07166	100		0	0	16.24	1.32752	100
PST877_04746	PST877_CLC_contigs_v1.1_contig105029	642	132	773	40.8224	1.31	100	16.1589	1.29492	100		0	0	14.5	1.41459	100
PST877_04797	PST877_CLC_contigs_v1.1_contig115534	183	112	294		0	0	41.2732	3.17573	100	6.50273	0.24	65.0273	2.85246	0.267193	71.5847
PST877_04977	PST877_CLC_contigs_v1.1_contig28439	270	62	331		0	0	20.2222	0.589438	100	24.2407	0.34	100	19.0111	0.674601	100
PST877_05162	PST877_CLC_contigs_v1.1_contig70666	681	827	1507		0	0		0	0		0	0	5.7489	0.173068	100
PST877_05452	PST877_CLC_contigs_v1.1_contig25795	504	123	626		0	0	16.7917	0.926145	100	64.9306	1.7	100	12.4286	0.834519	100
PST877_05558	PST877_CLC_contigs_v1.1_contig53436	186	76	261		0	0		0	0	16.9086	0.35	100	20.1129	1.07008	100
PST877_05665	PST877_CLC_contigs_v1.1_contig26521	219	50	268		0	0	28.2557	0.950658	100	20.1826	0.32	100	38.9315	1.59459	100
PST877_05712	PST877_CLC_contigs_v1.1_contig121290	383	243	625		0	0	15.4439	0.5081	100	13.9817	0.22	95.8225	20.2167	0.809718	100
PST877_05733	PST877_CLC_contigs_v1.1_contig93018	363	423	785		0	0	26.0716	1.7183	100	16.8595	0.53	100	12.9421	1.03841	100
PST877_05907	PST877_CLC_contigs_v1.1_contig46516	366	23	388		0	0	16.1612	0.945066	100		0	0	10.2213	0.727654	100
PST877_05959	PST877_CLC_contigs_v1.1_contig105584	363	36	398	43.6198	0.66	100	16.7961	0.632562	100		0	0	19.4132	0.890064	100
PST877_06000	PST877_CLC_contigs_v1.1_contig102839	231	480	710		0	0	15.7576	0.855263	100		0	0	20.3377	1.34382	100
PST877_06037	PST877_CLC_contigs_v1.1_contig82024	210	101	310		0	0	18.6333	0.694664	100	36.8333	0.65	100	19.8857	0.902517	100
PST877_06051	PST877_CLC_contigs_v1.1_contig21149	292	93	384		0	0	23.3733	0.54523	100	13.6815	0.15	83.2192	18.1747	0.516127	94.863
PST877_06230	PST877_CLC_contigs_v1.1_contig35667	257	7	263		0	0	17.7043	0.865445	100		0	0	8.80156	0.523782	75.0973
PST877_06287	PST877_CLC_contigs_v1.1_contig21320	691	47	737		0	0	16.0666	1.04342	100	37.7641	1.16	100	19.5152	1.54291	100
PST877_06290	PST877_CLC_contigs_v1.1_contig21024	171	297	467		0	0	28.2047	0.740954	100	22.3684	0.28	100	40.193	1.28544	100
PST877_06367	PST877_CLC_contigs_v1.1_contig6821	684	60	743		0	0	29.9342	1.00969	100	11.9298	0.19	100	32.0526	1.31617	100
PST877_06537	PST877_CLC_contigs_v1.1_contig11564	414	26	439		0	0	34.9493	1.27021	100	62.0048	1.07	100	36.3551	1.60854	100
PST877_06668	PST877_CLC_contigs_v1.1_contig62379	696	27	722		0	0	0.261494	0.014116	21.1207		0	0	7.125	0.468236	93.5345
PST877_06878	PST877_CLC_contigs_v1.1_contig83843	294	1302	1595		0	0		0	0		0	0	123.398	1.12725	100
PST877_07226	PST877_CLC_contigs_v1.1_contig69462	936	329	1264		0	0	16.625	1.04464	100		0	0	19.5192	1.49314	100
PST877_07375	PST877_CLC_contigs_v1.1_contig49388	404	23	426		0	0	14.4158	0.553885	100	39.1337	0.71	100	31.4406	1.47062	100
PST877_07670	PST877_CLC_contigs_v1.1_contig20305	1017	12	1028		0	0	14.4061	0.684461	100	32.0944	0.72	100	13.8584	0.801578	100
PST877_07726	PST877_CLC_contigs_v1.1_contig123467	210	164	373		0	0		0	0		0	0	15.7429	0.357246	95.7143
PST877_07754	PST877_CLC_contigs_v1.1_contig9335	267	1292	1558		0	0	37.1498	1.20061	100	9.86891	0.15	97.7528	26.7191	1.05123	100
PST877_07824	PST877_CLC_contigs_v1.1_contig74749	384	106	489	55.9271	1.43	100	36.4948	2.33237	100		0	0	45.3125	3.52546	100
PST877_07867	PST877_CLC_contigs_v1.1_contig12215	192	538	729		0	0	26.5417	0.99294	100	60.2083	1.07	100	21.2969	0.969931	82.2917
PST877_08037	PST877_CLC_contigs_v1.1_contig15280	544	655	1198		0	0	23.2518	1.13539	100	18.5938	0.43	100	14.0735	0.836603	100
PST877_08139	PST877_CLC_contigs_v1.1_contig51828	282	50	331		0	0	10.3262	0.363487	95.3901	24.7163	0.41	100	17.8936	0.766787	100
PST877_08220	PST877_CLC_contigs_v1.1_contig62927	471	3442	3912		0	0		0	0		0	0	101.592	1.03875	100
PST877_08221	PST877_CLC_contigs_v1.1_contig62927	445	2476	2920		0	0		0	0		0	0	100.881	0.999068	100
PST877_08222	PST877_CLC_contigs_v1.1_contig62927	1479	712	2190		0	0		0	0		0	0	96.4118	1.07087	100
PST877_08331	PST877_CLC_contigs_v1.1_contig124868	324	27	350	0.561728	0.01	24.3827	14.8858	0.726974	100		0	0	25.7778	1.53258	100
PST877_08333	PST877_CLC_contigs_v1.1_contig128037	276	60	335		0	0	26.0471	0.844572	100	16.3225	0.25	100	18.5978	0.734125	100
PST877_08570	PST877_CLC_contigs_v1.1_contig10824	398	125	522		0	0	37.2688	1.19694	100	13.4548	0.21	100	33.6633	1.31617	100
PST877_08611	PST877_CLC_contigs_v1.1_contig29048	540	18	557		0	0	13.8185	1.7032	98.7037	8.02778	0.47	90	10.6333	1.59552	96.1111
PST877_09043	PST877_CLC_contigs_v1.1_contig64560	386	72	457		0	0	20.2746	0.735526	100	12.5518	0.22	100	21.1865	0.935698	100
PST877_09113	PST877_CLC_contigs_v1.1_contig17970	357	268	624	56.5882	1.29	100	16.8235	0.959605	100		0	0	17.7899	1.23532	100
PST877_09457	PST877_CLC_contigs_v1.1_contig117768	788	5663	6450		0	0		0	0		0	0	78.2779	0.958294	100
PST877_09458	PST877_CLC_contigs_v1.1_contig117768	349	314	662		0	0		0	0		0	0	75.2837	0.998145	100
PST877_09459	PST877_CLC_contigs_v1.1_contig117768	949	989	1937		0	0		0	0		0	0	90.4837	1.00133	100
PST877_09540	PST877_CLC_contigs_v1.1_contig59261	997	235	1231		0	0		0	0		0	0	61.2578	0.823813	100
PST877_09541	PST877_CLC_contigs_v1.1_contig59261	375	3457	3831		0	0		0	0		0	0	149.64	0.830656	100
PST877_09542	PST877_CLC_contigs_v1.1_contig59261	312	2633	2944		0	0		0	0		0	0	147.231	1.08433	100
PST877_09543	PST877_CLC_contigs_v1.1_contig59261	551	1831	2381		0	0		0	0		0	0	101.053	1.242	100
PST877_09974	PST877_CLC_contigs_v1.1_contig97844	1020	1296	2315		0	0		0	0		0	0	104.741	1.23399	100
PST877_09975	PST877_CLC_contigs_v1.1_contig97844	515	677	1191		0	0		0	0		0	0	109.975	0.855307	100
PST877_09976	PST877_CLC_contigs_v1.1_contig97844	599	3750	4348		0	0		0	0		0	0	108.932	0.940122	100
PST877_10005	PST877_CLC_contigs_v1.1_contig56757	714	8807	9520		0	0		0	0		0	0	58.4874	0.827154	100
PST877_10004	PST877_CLC_contigs_v1.1_contig56757	225	8430	8654		0	0		0	0		0	0	83.52	0.805109	100
PST877_10006	PST877_CLC_contigs_v1.1_contig56757	2199	1127	3325		0	0		0	0		0	0	232.989	1.14969	100
PST877_10007	PST877_CLC_contigs_v1.1_contig56757	519	15332	15850		0	0		0	0		0	0	102.254	0.964723	100
PST877_10008	PST877_CLC_contigs_v1.1_contig56757	963	10559	11521		0	0		0	0		0	0	85.9159	1.30625	100
PST877_10009	PST877_CLC_contigs_v1.1_contig56757	806	14481	15286		0	0		0	0		0	0	89.2667	1.04907	100
PST877_10003	PST877_CLC_contigs_v1.1_contig56757	903	12845	13747		0	0		0	0		0	0	89.4086	1.15639	100
PST877_10010	PST877_CLC_contigs_v1.1_contig56757	1311	5361	6671		0	0		0	0		0	0	87	1.09827	100
PST877_10062	PST877_CLC_contigs_v1.1_contig85699	129	278	406		0	0	24.6899	1.49671	100	13.8372	0.4	100	48.5581	3.58352	100
PST877_10239	PST877_CLC_contigs_v1.1_contig11080	726	276	1001		0	0	32.9656	0.937226	100	5.61983	0.08	91.4601	27.9215	0.96639	100
PST877_10324	PST877_CLC_contigs_v1.1_contig96671	189	69	257		0	0	19.2593	0.745614	100	30.1323	0.55	100	30.381	1.43188	100
PST877_10581	PST877_CLC_contigs_v1.1_contig85034	270	91	360		0	0	18.8741	0.557678	100		0	0	19.9778	0.718614	100
PST877_10639	PST877_CLC_contigs_v1.1_contig25660	286	344	629		0	0	17.5	0.999589	100	37.4476	1.02	100	24.0315	1.67107	100
PST877_10663	PST877_CLC_contigs_v1.1_contig102340	255	145	399	66.3765	1.02	100	20.3412	0.78184	100		0	0	14.3294	0.670502	100
PST877_10686	PST877_CLC_contigs_v1.1_contig96692	246	6	251		0	0	18.4959	1.00969	100	11.748	0.3	98.374	19.0976	1.26916	100
PST877_10779	PST877_CLC_contigs_v1.1_contig20200	126	495	620		0	0	19.5	0.633171	100	2.69841	0.04	75.3968	17.2619	0.682347	100
PST877_10782	PST877_CLC_contigs_v1.1_contig23318	687	310	996		0	0	19.4716	1.02755	100	12.3726	0.31	100	17.2227	1.10645	100
PST877_10966	PST877_CLC_contigs_v1.1_contig18829	302	623	924		0	0	31.3377	1.21944	100	43.3444	0.8	100	23.9106	1.1327	100
PST877_11100	PST877_CLC_contigs_v1.1_contig99749	841	10	850		0	0	19.1522	0.912584	100	10.8145	0.24	97.9786	16.0345	0.930121	100
PST877_11177	PST877_CLC_contigs_v1.1_contig35034	303	29	331		0	0	11.1122	0.791118	100	30.8581	1.04	97.3597	6.60396	0.572368	92.0792
PST877_11194	PST877_CLC_contigs_v1.1_contig94668	300	43	342		0	0	16.38	0.568936	100	39.3833	0.65	100	14.79	0.625386	94
PST877_11271	PST877_CLC_contigs_v1.1_contig76843	399	246	644		0	0		0	0		0	0	9.15789	0.222104	88.7218
PST877_11584	PST877_CLC_contigs_v1.1_contig42935	225	17	241		0	0	9.70667	0.528708	100	2.26667	0.06	72.4444	26.2933	1.7435	98.2222
PST877_11768	PST877_CLC_contigs_v1.1_contig68716	336	88	423		0	0	11.6458	0.395695	100	12.1429	0.2	100	18.3839	0.760428	100
PST877_11847	PST877_CLC_contigs_v1.1_contig26832	219	73	291		0	0	36.9817	0.851324	100	82.6712	0.9	100	45.2877	1.26916	100
PST877_12020	PST877_CLC_contigs_v1.1_contig54361	1338	1437	2774		0	0		0	0		0	0	361.59	0.517853	99.6263
PST877_12021	PST877_CLC_contigs_v1.1_contig54361	964	2787	3750	0.188797	0	9.95851		0	0		0	0	440.415	0.468887	100
PST877_12395	PST877_CLC_contigs_v1.1_contig51997	267	12	278		0	0	15.6779	1.15313	100	16.236	0.57	99.2509	17.9213	1.60469	100
PST877_12439	PST877_CLC_contigs_v1.1_contig106579	287	58	344		0	0	13.6341	0.44657	100	10.3659	0.16	100	27.5854	1.09994	100
PST877_12501	PST877_CLC_contigs_v1.1_contig89803	144	112	255		0	0	25.9097	4.25799	100	4.72222	0.37	57.6389	7.25	1.45047	22.9167
PST877_12731	PST877_CLC_contigs_v1.1_contig51120	315	25	339		0	0	18.2	0.974454	100	21.0476	0.53	98.7302	15.1905	0.990129	100
PST877_12784	PST877_CLC_contigs_v1.1_contig69650	467	119	585		0	0	20.2655	0.969298	100	12.0128	0.27	98.0728	14.531	0.84611	100
PST877_12917	PST877_CLC_contigs_v1.1_contig62656	720	905	1624		0	0	32.7347	0.922971	100	12.3958	0.17	97.0833	25.9792	0.891733	100
PST877_13194	PST877_CLC_contigs_v1.1_contig8625	282	95	376		0	0		0	0		0	0	9.87234	0.347122	90.7801
PST877_13344	PST877_CLC_contigs_v1.1_contig51071	351	102	452		0	0	16.8519	1.09891	100	29.0598	0.9	100	12.3932	0.983849	99.7151
PST877_13348	PST877_CLC_contigs_v1.1_contig65936	220	249	468	90.5864	1.35	100	21.0955	0.788844	100		0	0	32.0318	1.45819	100
PST877_13528	PST877_CLC_contigs_v1.1_contig26490	449	60	508		0	0		0	0		0	0	95.3318	0.970364	100
PST877_13641	PST877_CLC_contigs_v1.1_contig21277	567	96	662		0	0	13.4815	0.484649	100	14.2416	0.24	91.1817	13.3492	0.584219	98.2363
PST877_13745	PST877_CLC_contigs_v1.1_contig29406	383	43	425	43.2428	0.72	100	21.859	0.903805	100		0	0	23.1697	1.16626	100
PST877_13845	PST877_CLC_contigs_v1.1_contig19125	428	29	456		0	0	17.6472	0.515716	100	15.4907	0.21	100	31.3037	1.11368	100
PST877_14019	PST877_CLC_contigs_v1.1_contig119347	504	846	1349		0	0	20.5833	0.789286	100	9.10714	0.17	95.4365	15.1905	0.709121	100
PST877_14060	PST877_CLC_contigs_v1.1_contig53751	516	33154	33669		0	0		0	0		0	0	129.151	1.42758	100
PST877_14061	PST877_CLC_contigs_v1.1_contig53751	1070	38743	39812		0	0		0	0		0	0	109.441	1.10569	100
PST877_14062	PST877_CLC_contigs_v1.1_contig53751	3324	28913	32236		0	0		0	0		0	0	94.1715	1.14319	100
PST877_14063	PST877_CLC_contigs_v1.1_contig53751	318	12622	12939		0	0		0	0		0	0	150.198	1.1972	100
PST877_14064	PST877_CLC_contigs_v1.1_contig53751	5005	14168	19172		0	0		0	0		0	0	95.361	1.13546	100
PST877_14065	PST877_CLC_contigs_v1.1_contig53751	1659	22649	24307		0	0		0	0		0	0	100.635	1.30837	100
PST877_14066	PST877_CLC_contigs_v1.1_contig53751	335	38395	38729		0	0		0	0		0	0	118.943	1.04452	100
PST877_14067	PST877_CLC_contigs_v1.1_contig53751	552	34609	35160		0	0		0	0		0	0	99.4511	1.11694	100
PST877_14069	PST877_CLC_contigs_v1.1_contig53751	1017	26227	27243		0	0		0	0		0	0	82.1239	1.0321	100
PST877_14068	PST877_CLC_contigs_v1.1_contig53751	2791	42179	44969		0	0		0	0	0.0609101	0	3.00967	98.7205	1.13881	100
PST877_14070	PST877_CLC_contigs_v1.1_contig53751	1176	7608	8783		0	0		0	0		0	0	99.8724	1.22822	100
PST877_14071	PST877_CLC_contigs_v1.1_contig53751	3504	1231	4734		0	0		0	0		0	0	89.458	1.05999	100
PST877_14072	PST877_CLC_contigs_v1.1_contig53751	2995	19332	22326		0	0		0	0		0	0	89.2367	0.983075	100
PST877_14073	PST877_CLC_contigs_v1.1_contig53751	3118	8916	12033		0	0		0	0		0	0	89.8461	1.20233	100
PST877_14075	PST877_CLC_contigs_v1.1_contig53751	1567	24364	25930		0	0		0	0		0	0	111.04	1.25257	100
PST877_14074	PST877_CLC_contigs_v1.1_contig53751	1428	5458	6885		0	0		0	0		0	0	110.7	1.27584	100
PST877_14136	PST877_CLC_contigs_v1.1_contig21126	405	48	452		0	0	37.7481	1.10028	100	30.2222	0.42	100	32.8667	1.16626	100
PST877_14192	PST877_CLC_contigs_v1.1_contig53573	1925	21293	23217		0	0		0	0		0	0	79.6332	1.03244	100
PST877_14193	PST877_CLC_contigs_v1.1_contig53573	2137	33708	35844		0	0		0	0		0	0	97.992	1.14996	100
PST877_14194	PST877_CLC_contigs_v1.1_contig53573	1404	9440	10843		0	0		0	0		0	0	86.8141	0.958286	100
PST877_14195	PST877_CLC_contigs_v1.1_contig53573	1381	2814	4194		0	0		0	0		0	0	99.3476	1.12411	100
PST877_14196	PST877_CLC_contigs_v1.1_contig53573	2960	25849	28808		0	0		0	0		0	0	77.7122	1.02998	100
PST877_14197	PST877_CLC_contigs_v1.1_contig53573	2382	6818	9199		0	0		0	0		0	0	77.6499	1.09551	100
PST877_14198	PST877_CLC_contigs_v1.1_contig53573	1313	14058	15370		0	0		0	0		0	0	74.6093	0.799933	100
PST877_14199	PST877_CLC_contigs_v1.1_contig53573	669	4249	4917		0	0		0	0		0	0	77.3767	1.07114	100
PST877_14200	PST877_CLC_contigs_v1.1_contig53573	1124	5198	6321		0	0		0	0		0	0	84.1361	0.847669	100
PST877_14202	PST877_CLC_contigs_v1.1_contig53573	3637	17648	21284		0	0		0	0		0	0	85.0146	0.987221	100
PST877_14201	PST877_CLC_contigs_v1.1_contig53573	2288	11	2298		0	0		0	0		0	0	99.434	1.21972	100
PST877_14203	PST877_CLC_contigs_v1.1_contig53573	1204	24637	25840		0	0		0	0		0	0	75.7276	0.754658	100
PST877_14204	PST877_CLC_contigs_v1.1_contig53573	2520	30185	32704		0	0		0	0		0	0	93.456	1.00413	100
PST877_14205	PST877_CLC_contigs_v1.1_contig53573	937	12582	13518		0	0		0	0		0	0	101.949	1.27614	100
PST877_14206	PST877_CLC_contigs_v1.1_contig53573	1869	36155	38023		0	0		0	0		0	0	81.1814	1.05476	100
PST877_14207	PST877_CLC_contigs_v1.1_contig53573	1326	16083	17408		0	0		0	0		0	0	92.4457	1.09273	100
PST877_14239	PST877_CLC_contigs_v1.1_contig101213	510	73	582	45.3216	0.57	100	15.1667	0.479014	100		0	0	46.5706	1.7906	100
PST877_14334	PST877_CLC_contigs_v1.1_contig23458	294	50	343		0	0	20.4286	0.62312	100	93.3844	1.35	100	24.2653	0.901052	100
PST877_14341	PST877_CLC_contigs_v1.1_contig99932	204	190	393	4.46078	0.06	81.3725	17.8431	0.581579	100		0	0	23.8824	0.947643	100
PST877_14351	PST877_CLC_contigs_v1.1_contig62904	515	748	1262		0	0		0	0		0	0	181.095	0.973208	100
PST877_14352	PST877_CLC_contigs_v1.1_contig62904	2823	1917	4739		0	0		0	0	0.0602196	0	1.77117	92.3316	1.10696	100
PST877_14355	PST877_CLC_contigs_v1.1_contig100811	303	42	344		0	0	15.9175	0.583782	100		0	0	24.1188	1.07687	100
PST877_14372	PST877_CLC_contigs_v1.1_contig121460	677	958	1634		0	0	13.4417	0.749457	100	7.78434	0.21	100	9.38109	0.636763	100
PST877_14458	PST877_CLC_contigs_v1.1_contig97786	1108	6657	7764		0	0	2.95668	0.0365517	95.5776	6.98105	0.04	66.9675	7.30235	0.1099	76.3538
PST877_14479	PST877_CLC_contigs_v1.1_contig37219	258	40	297		0	0	18.6938	1.13322	100	8.56589	0.25	56.9767	24.2791	1.79176	100
PST877_14483	PST877_CLC_contigs_v1.1_contig129419	282	37	318		0	0	19.6844	0.96403	100	32.5532	0.76	100	26.5319	1.58186	100
PST877_14589	PST877_CLC_contigs_v1.1_contig127009	297	149	445		0	0	22.6734	0.840563	100	22.037	0.39	100	28.1212	1.26916	100
PST877_14645	PST877_CLC_contigs_v1.1_contig51899	369	34	402		0	0	16.523	2.02947	100	9.21409	0.54	100	14.8537	2.22104	99.187
PST877_14867	PST877_CLC_contigs_v1.1_contig31944	735	100	834		0	0	22.0381	1.01891	100		0	0	17.0449	0.959369	100
PST877_14897	PST877_CLC_contigs_v1.1_contig53292	258	25	282		0	0	17.6357	0.616079	100	140.349	2.33	100	18.5465	0.788746	98.8372
PST877_15102	PST877_CLC_contigs_v1.1_contig39561	297	74	370		0	0	15.9327	0.687321	100		0	0	16.9899	0.892261	100
PST877_15132	PST877_CLC_contigs_v1.1_contig48439	435	27	461		0	0	14.6437	0.605811	100	15.6322	0.31	100	24.2	1.2188	100
PST877_15144	PST877_CLC_contigs_v1.1_contig121251	643	144	786		0	0	12.1711	1.02491	100		0	0	9.06532	0.929334	100
PST877_15413	PST877_CLC_contigs_v1.1_contig101045	614	89	702		0	0	25.1954	1.52575	100	9.82899	0.28	92.3453	20.829	1.53553	100
PST877_15518	PST877_CLC_contigs_v1.1_contig21368	615	40	654		0	0	18.9398	0.76903	100		0	0	22.9171	1.13281	99.6748
PST877_15522	PST877_CLC_contigs_v1.1_contig63282	1785	11	1795		0	0	15.2431	0.432137	100	0.047619	0	2.96919	26.3193	0.908349	100
PST877_15737	PST877_CLC_contigs_v1.1_contig100078	285	256	540		0	0	25.5439	0.830827	100		0	0	24.7263	0.97907	100
PST877_15787	PST877_CLC_contigs_v1.1_contig35365	357	283	639		0	0		0	0	19.2857	0.24	98.0392	16.5714	0.537715	100
PST877_16001	PST877_CLC_contigs_v1.1_contig251	595	116	710		0	0	30.1294	0.961167	100	67	1.01	100	37.4319	1.45372	100
PST877_16246	PST877_CLC_contigs_v1.1_contig34969	291	33	323		0	0	15.0103	0.47155	100	12.268	0.18	97.5945	29.8969	1.14339	100
PST877_16279	PST877_CLC_contigs_v1.1_contig11822	1049	20	1068	75.2984	1.58	100	15.6149	0.817845	100		0	0	13.021	0.830245	99.5234
PST877_16326	PST877_CLC_contigs_v1.1_contig35831	279	42	320		0	0	24.4624	1.81743	100	21.9355	0.77	100	22.4516	2.03066	100
PST877_16384	PST877_CLC_contigs_v1.1_contig11883	804	494	1297	87.8308	2.54	100	19.2413	1.3886	100		0	0	17.8545	1.56863	100
PST877_16450	PST877_CLC_contigs_v1.1_contig10745	983	62	1044	90.0743	1.62	100	14.9969	0.67297	100		0	0	14.6918	0.802596	100
PST877_16454	PST877_CLC_contigs_v1.1_contig85396	638	86	723		0	0	16.5455	0.65882	100		0	0	23.1818	1.12374	100
PST877_16499	PST877_CLC_contigs_v1.1_contig54855	643	2962	3604		0	0	2.68896	0.0308315	83.2037	3.04044	0.02	64.5412	1.62364	0.0226637	50.3888
PST877_16500	PST877_CLC_contigs_v1.1_contig54855	549	2181	2729		0	0	3.48087	0.0500539	93.8069		0	0	1.90164	0.0332896	36.612
PST877_16501	PST877_CLC_contigs_v1.1_contig54855	2020	136	2155		0	0	2.38762	0.034463	81.7822	4.62871	0.03	68.7129	6.07277	0.10671	70.7426
PST877_16974	PST877_CLC_contigs_v1.1_contig118090	742	1035	1776		0	0	42.434	1.36703	100	5.26954	0.08	94.8787	52.9973	2.07849	100
PST877_17292	PST877_CLC_contigs_v1.1_contig55850	694	8115	8808		0	0		0	0		0	0	81.1081	1.03681	100
PST877_17294	PST877_CLC_contigs_v1.1_contig55850	1512	6461	7972		0	0		0	0		0	0	85.9067	0.9846	100
PST877_17293	PST877_CLC_contigs_v1.1_contig55850	930	9324	10253		0	0		0	0		0	0	67.8226	0.883904	100
PST877_17295	PST877_CLC_contigs_v1.1_contig55850	1456	10690	12145		0	0		0	0		0	0	48.3997	0.946615	100
PST877_17342	PST877_CLC_contigs_v1.1_contig35494	285	91	375		0	0	21.0737	0.905288	100	83.5088	1.7	100	9.76842	0.510859	96.1404
PST877_17612	PST877_CLC_contigs_v1.1_contig40200	459	41	499		0	0	10.9041	0.888523	100		0	0	8.15033	0.808505	94.5534
PST877_17653	PST877_CLC_contigs_v1.1_contig10619	252	656	907		0	0	32.1389	0.582889	100		0	0	50.0595	1.10528	100
PST877_17712	PST877_CLC_contigs_v1.1_contig14139	474	82	555	50.1076	1.43	100	23.6139	1.68713	100		0	0	25.6962	2.23501	100
PST877_17747	PST877_CLC_contigs_v1.1_contig30371	258	69	326		0	0	31.3915	0.726974	100	78.7403	0.87	100	14.1628	0.399288	100
PST877_17854	PST877_CLC_contigs_v1.1_contig42662	189	15	203	2.88889	0.05	2.6455	23.1111	0.918283	100		0	0	25.3175	1.22463	91.0053
PST877_18051	PST877_CLC_contigs_v1.1_contig72329	633	5	637		0	0		0	0		0	0	18.2796	0.589176	99.3681
PST877_18072	PST877_CLC_contigs_v1.1_contig13688	294	605	898		0	0	11.1429	0.93468	100	56.3776	2.24	100	18.051	1.84331	100
PST877_18348	PST877_CLC_contigs_v1.1_contig30105	183	268	450		0	0	24.3661	0.868822	100	12.0765	0.2	100	29.9508	1.30012	100
PST877_18415	PST877_CLC_contigs_v1.1_contig19485	401	80	480		0	0	19.5162	1.02491	100	12.5062	0.31	100	21.2618	1.35932	100
PST877_18534	PST877_CLC_contigs_v1.1_contig56990	1535	5909	7443		0	0		0	0		0	0	91.2508	1.17131	100
PST877_18535	PST877_CLC_contigs_v1.1_contig56990	2195	2849	5043		0	0		0	0		0	0	76.6155	0.912175	100
PST877_18557	PST877_CLC_contigs_v1.1_contig49158	264	26	289		0	0	18.2689	1.24289	100	50.8712	1.64	100	13.8409	1.14634	100
PST877_18680	PST877_CLC_contigs_v1.1_contig65031	1173	1291	2463	3.87894	0.04	33.8448	30.7212	0.846711	100		0	0	28.555	0.958095	100
PST877_18696	PST877_CLC_contigs_v1.1_contig17341	459	21	479	38.6601	0.79	100	16.6536	0.848136	100		0	0	14.0261	0.869613	100
PST877_18937	PST877_CLC_contigs_v1.1_contig91607	195	70	264		0	0	22.8667	0.913377	100	10.8974	0.21	100	13.3846	0.650854	100
PST877_19021	PST877_CLC_contigs_v1.1_contig15197	393	5	397		0	0	21.9975	0.793822	100	10.598	0.18	96.1832	29.4427	1.29348	100
PST877_19083	PST877_CLC_contigs_v1.1_contig39050	294	22	315		0	0	19.8095	0.581579	100	42.2109	0.59	100	26.6327	0.951874	100
PST877_19106	PST877_CLC_contigs_v1.1_contig89793	253	92	344	0.719368	0.02	25.2964	23.7391	1.59934	100		0	0	18.913	1.5512	100
PST877_19249	PST877_CLC_contigs_v1.1_contig116874	190	124	313		0	0	22.5105	1.06774	100	13.4211	0.3	100	35.7158	2.06239	100
PST877_19304	PST877_CLC_contigs_v1.1_contig122873	565	56	620		0	0	14.9788	0.814561	100	7.22124	0.19	93.9823	14.6283	0.968439	100
PST877_19316	PST877_CLC_contigs_v1.1_contig29484	361	210	570		0	0		0	0		0	0	7.22992	0.291762	81.1634
PST877_19404	PST877_CLC_contigs_v1.1_contig97914	474	126	599		0	0	17.4705	1.18133	100	10.9388	0.35	95.1477	16.1519	1.3296	100
PST877_19605	PST877_CLC_contigs_v1.1_contig11202	540	103	642		0	0	13.4815	0.775439	100	27.8611	0.76	100	22.0722	1.54556	98.1481
PST877_19617	PST877_CLC_contigs_v1.1_contig96267	237	77	313		0	0	18.0464	1.62704	100	13.27	0.57	57.384	27.8987	3.06211	100
PST877_19662	PST877_CLC_contigs_v1.1_contig97549	192	848	1039		0	0	0.473958	0.000354968	2.60417		0	0	1168.61	1.06549	100
PST877_19663	PST877_CLC_contigs_v1.1_contig97549	159	811	969		0	0		0	0		0	0	1199.94	1.05487	100
PST877_19957	PST877_CLC_contigs_v1.1_contig100531	774	53	826		0	0	14.1085	0.969298	100	4.39276	0.14	77.6486	25.0659	2.09647	100
PST877_20017	PST877_CLC_contigs_v1.1_contig14395	393	271	663		0	0	0.463104	0.0199171	47.0738	2.8117	0.06	25.1908	19.7023	1.03156	100
PST877_20031	PST877_CLC_contigs_v1.1_contig55365	2309	3005	5313		0	0	2.75877	0.0410388	87.3538	5.26418	0.04	64.8766	3.69251	0.06687	64.66
PST877_20032	PST877_CLC_contigs_v1.1_contig55365	1388	5320	6707		0	0	3.67147	0.0534259	79.1066	5.57277	0.04	71.6138	3.07133	0.0544086	52.1614
PST877_20033	PST877_CLC_contigs_v1.1_contig55365	572	1246	1817		0	0	0.954545	0.0143482	71.5035	12.1853	0.09	96.6783	9.27797	0.169779	91.6084
PST877_20035	PST877_CLC_contigs_v1.1_contig55365	1051	7904	8954		0	0	1.99144	0.0233525	69.7431	2.74976	0.02	57.6594	3.31113	0.0472687	54.5195
PST877_20049	PST877_CLC_contigs_v1.1_contig13227	471	382	852		0	0	16.0361	0.887336	100		0	0	18.2866	1.23184	100
PST877_20081	PST877_CLC_contigs_v1.1_contig120381	648	130	777		0	0		0	0	0.524691	0.01	13.8889	11.6806	0.364414	98.7654
PST877_20141	PST877_CLC_contigs_v1.1_contig32300	408	25	432		0	0	32.5637	1.56086	100	67.7083	1.54	100	24.0956	1.40604	100
PST877_20635	PST877_CLC_contigs_v1.1_contig10919	434	32	465		0	0	18.871	0.554471	100	48.3756	0.67	100	20.447	0.731383	100

## Sheet: PST-0821
PST-08/21		CDS			PST-21		PST-21	PST-43		PST-43	PST-130		PST-130	PST-87/7		PST-87/7
Gene ID	Contig	Length	Start	End	Depth coverage	Fold coverage	Breath coverage	Depth coverage	Fold coverage	Breath coverage	Depth coverage	Fold coverage	Breath coverage	Depth coverage	Fold coverage	Breath coverage
PST0821_00012	PST0821_CLC_contigs_v1.1_contig9467	679	23	701		0	0	15.6804	0.830792	100	12.5184	0.320195	98.8218	6.60383	0.612306	93.6672
PST0821_00055	PST0821_CLC_contigs_v1.1_contig60272	195	151	345		0	0	32.6667	1.54215	100		0	0	8.9641	0.740569	100
PST0821_00118	PST0821_CLC_contigs_v1.1_contig6748	771	379	1149	89.5837	1.29089	100	18.8846	0.670592	100		0	0	11.6316	0.72282	99.8703
PST0821_00159	PST0821_CLC_contigs_v1.1_contig34144	1996	26051	28046		0	0		0	0		0	0	470.088	1.68351	100
PST0821_00161	PST0821_CLC_contigs_v1.1_contig34144	2948	8514	11461		0	0		0	0	0.0576662	5.59474e-05	2.88331	547.081	1.92406	100
PST0821_00160	PST0821_CLC_contigs_v1.1_contig34144	1791	23920	25710		0	0	0.101619	0.000208644	4.41094		0	0	458.376	1.64699	100
PST0821_00162	PST0821_CLC_contigs_v1.1_contig34144	957	4409	5365		0	0		0	0		0	0	428.443	1.55563	100
PST0821_00163	PST0821_CLC_contigs_v1.1_contig34144	1462	285	1746		0	0	0.124487	0.000293842	4.58276	0.116279	0.000132502	5.81395	525.97	2.17265	100
PST0821_00164	PST0821_CLC_contigs_v1.1_contig34144	871	1879	2749		0	0		0	0		0	0	479.385	1.64734	100
PST0821_00166	PST0821_CLC_contigs_v1.1_contig34144	1303	13228	14530		0	0		0	0		0	0	383.441	1.70775	100
PST0821_00165	PST0821_CLC_contigs_v1.1_contig34144	4261	19647	23907	0.085426	8.21921e-05	4.50598	0.085426	0.000202545	2.06524		0	0	421.915	1.75063	100
PST0821_00211	PST0821_CLC_contigs_v1.1_contig8997	366	245	610	46.7432	1.26054	100	14.4208	0.958333	100		0	0	9.75956	1.135	100
PST0821_00259	PST0821_CLC_contigs_v1.1_contig13171	412	15	426		0	0	13.2524	0.592549	100	14.0291	0.302823	97.0874	10.3301	0.808297	100
PST0821_00273	PST0821_CLC_contigs_v1.1_contig75873	316	91	406		0	0	19.8703	0.859195	100	102.215	2.1337	100	10.1013	0.764368	85.1266
PST0821_00284	PST0821_CLC_contigs_v1.1_contig12362	264	193	456		0	0	14.822	0.947318	100	18.0303	0.556318	100	11.803	1.32014	100
PST0821_00472	PST0821_CLC_contigs_v1.1_contig15935	747	124	870	87.589	1.01492	100	20.5877	0.587871	100		0	0	11.8019	0.589744	100
PST0821_00481	PST0821_CLC_contigs_v1.1_contig25045	360	68	427		0	0	20.2222	0.60828	100	17.7083	0.257148	87.2222	9.92222	0.522302	98.3333
PST0821_00484	PST0821_CLC_contigs_v1.1_contig64267	482	360	841		0	0	36.249	0.665184	100		0	0	29.1701	0.936747	100
PST0821_00588	PST0821_CLC_contigs_v1.1_contig28673	216	92	307		0	0	30.7546	1.06307	100	26.3657	0.439969	100	19	1.14933	100
PST0821_00629	PST0821_CLC_contigs_v1.1_contig37247	331	6251	6581		0	0		0	0		0	0	65.8973	0.80807	100
PST0821_00630	PST0821_CLC_contigs_v1.1_contig37247	1184	7734	8917		0	0		0	0		0	0	62.2635	1.07319	100
PST0821_00631	PST0821_CLC_contigs_v1.1_contig37247	325	17289	17613		0	0		0	0		0	0	47.2369	1.01464	100
PST0821_00663	PST0821_CLC_contigs_v1.1_contig5383	302	634	935		0	0	27.1192	1.18966	100	30.3974	0.643739	100	12.8344	0.985279	100
PST0821_00845	PST0821_CLC_contigs_v1.1_contig26942	360	22	381	50.5556	0.54478	100	19.7167	0.523572	100		0	0	8.02222	0.3728	87.2222
PST0821_00909	PST0821_CLC_contigs_v1.1_contig33045	306	121	426		0	0	10.1111	0.49513	100	20	0.472803	100	6.45752	0.55338	99.3464
PST0821_01032	PST0821_CLC_contigs_v1.1_contig56172	210	148	357		0	0	18.6333	0.803161	100	36.4286	0.758026	100	14.8381	1.11925	100
PST0821_01054	PST0821_CLC_contigs_v1.1_contig45499	461	122	582		0	0	20.5293	0.805012	100	74.6746	1.41362	100	11.8698	0.814539	100
PST0821_01121	PST0821_CLC_contigs_v1.1_contig87703	267	459	725		0	0	14.6554	0.63699	100		0	0	16.2247	1.2341	100
PST0821_01386	PST0821_CLC_contigs_v1.1_contig90602	572	79	650		0	0	13.2045	0.891415	100		0	0	10.3636	1.22435	100
PST0821_01423	PST0821_CLC_contigs_v1.1_contig28409	387	63	449		0	0	15.9897	1.06228	100	0.439276	0.0140886	18.863	7.26615	0.844775	100
PST0821_01522	PST0821_CLC_contigs_v1.1_contig10810	402	26	427		0	0	18.7886	1.45537	100	38.0597	1.42323	100	10.398	1.40951	100
PST0821_01557	PST0821_CLC_contigs_v1.1_contig18525	329	69	397	41.4894	0.84353	100	23.5106	1.17793	100		0	0	12.4742	1.09372	100
PST0821_01721	PST0821_CLC_contigs_v1.1_contig75342	357	207	563		0	0		0	0	20	0.445816	98.0392	23.8431	1.92663	100
PST0821_01744	PST0821_CLC_contigs_v1.1_contig89454	474	91	564		0	0	32.4451	0.844209	100		0	0	20.8439	0.949111	100
PST0821_01816	PST0821_CLC_contigs_v1.1_contig41882	1572	3519	5090		0	0		0	0		0	0	125.168	1.03605	100
PST0821_01817	PST0821_CLC_contigs_v1.1_contig41882	1476	1392	2867		0	0		0	0	0.115176	0.00051316	3.38753	67.4011	1.08859	100
PST0821_01818	PST0821_CLC_contigs_v1.1_contig41882	1188	42	1229		0	0		0	0		0	0	62.8855	0.85961	100
PST0821_01821	PST0821_CLC_contigs_v1.1_contig8398	1100	45	1144	40.2882	0.619697	100	13.0709	0.495448	100		0	0	10.5709	0.701202	98
PST0821_01884	PST0821_CLC_contigs_v1.1_contig74598	297	38	334		0	0	14.0943	0.681431	100		0	0	12.0269	1.01759	100
PST0821_01900	PST0821_CLC_contigs_v1.1_contig76445	290	84	373		0	0	23.5345	1.23922	100		0	0	13.3655	1.2316	100
PST0821_02063	PST0821_CLC_contigs_v1.1_contig90141	432	261	692	36.4421	1.03997	100	14.3241	1.00733	100		0	0	7.91667	0.974287	100
PST0821_02180	PST0821_CLC_contigs_v1.1_contig70367	601	803	1403		0	0	19.8353	1.07195	100	11.3145	0.295189	94.01	9.35774	0.885003	100
PST0821_02205	PST0821_CLC_contigs_v1.1_contig22464	168	157	324		0	0	14.0833	0.507706	100	69.8214	1.21514	100	14.9286	0.94181	100
PST0821_02206	PST0821_CLC_contigs_v1.1_contig6725	987	94	1080	42.5035	0.854956	100	16.5035	0.818064	100		0	0	8.77812	0.761464	100
PST0821_02342	PST0821_CLC_contigs_v1.1_contig74186	260	24	283		0	0	23.45	0.885632	100		0	0	18.7077	1.23643	100
PST0821_02351	PST0821_CLC_contigs_v1.1_contig95084	299	30	328		0	0	21.3043	0.835329	100	19.8997	0.376673	92.3077	12.709	0.872047	100
PST0821_02469	PST0821_CLC_contigs_v1.1_contig87111	357	75	431		0	0	22.9412	0.888823	100	13.3333	0.249384	98.0392	13.8375	0.938202	100
PST0821_02694	PST0821_CLC_contigs_v1.1_contig53044	573	175	747		0	0	17.3106	0.482744	100	17.5044	0.235657	99.3019	9.81501	0.478996	100
PST0821_02742	PST0821_CLC_contigs_v1.1_contig86907	240	267	506		0	0	10.2375	0.286398	100	27.9792	0.377869	100	14.5667	0.71314	100
PST0821_02787	PST0821_CLC_contigs_v1.1_contig91705	561	129	689		0	0	20.6007	1.51553	100	50.6061	1.79727	100	10.1604	1.30807	100
PST0821_02942	PST0821_CLC_contigs_v1.1_contig59169	447	118	564		0	0	15.8792	0.837716	100	11.4094	0.290577	100	11.2215	1.03599	100
PST0821_03051	PST0821_CLC_contigs_v1.1_contig14452	590	113	702		0	0	9.56271	0.463218	100	1.72881	0.0404281	9.15254	9.01695	0.764368	96.4407
PST0821_03052	PST0821_CLC_contigs_v1.1_contig14452	180	753	932		0	0	16.1778	0.624869	100		0	0	11.8222	0.799112	100
PST0821_03231	PST0821_CLC_contigs_v1.1_contig93951	318	50	367	2.28931	0.0324334	62.5786	24.3239	0.849205	100		0	0	13.3836	0.817696	100
PST0821_03285	PST0821_CLC_contigs_v1.1_contig7814	577	27	603		0	0	14.5095	0.594331	100		0	0	8.95667	0.642036	100
PST0821_03619	PST0821_CLC_contigs_v1.1_contig35491	594	2583	3176		0	0		0	0		0	0	64.3569	0.983864	100
PST0821_03621	PST0821_CLC_contigs_v1.1_contig35491	350	33	382		0	0		0	0		0	0	91.6343	0.874464	100
PST0821_03620	PST0821_CLC_contigs_v1.1_contig35491	1228	16404	17631		0	0		0	0		0	0	56.6287	0.867831	100
PST0821_03622	PST0821_CLC_contigs_v1.1_contig35491	815	988	1802		0	0		0	0		0	0	67.7939	0.960977	100
PST0821_03623	PST0821_CLC_contigs_v1.1_contig35491	490	6400	6889		0	0		0	0		0	0	76.6204	0.919021	100
PST0821_03624	PST0821_CLC_contigs_v1.1_contig35491	2873	12663	15535		0	0		0	0		0	0	59.9958	1.049	100
PST0821_04054	PST0821_CLC_contigs_v1.1_contig34705	788	874	1661		0	0		0	0		0	0	60.3756	1.08878	100
PST0821_04061	PST0821_CLC_contigs_v1.1_contig34705	2788	13290	16077		0	0		0	0		0	0	43.6973	1.01562	100
PST0821_04059	PST0821_CLC_contigs_v1.1_contig34705	1637	11242	12878		0	0		0	0		0	0	45.6836	1.06522	100
PST0821_04053	PST0821_CLC_contigs_v1.1_contig34705	349	6664	7012		0	0		0	0		0	0	53.1347	1.0751	100
PST0821_04055	PST0821_CLC_contigs_v1.1_contig34705	949	5389	6337		0	0		0	0		0	0	66.5501	1.05727	100
PST0821_04057	PST0821_CLC_contigs_v1.1_contig34705	1325	8242	9566		0	0		0	0		0	0	52.1962	0.883782	100
PST0821_04056	PST0821_CLC_contigs_v1.1_contig34705	6323	22482	28804		0	0		0	0		0	0	46.7683	1.09138	100
PST0821_04058	PST0821_CLC_contigs_v1.1_contig34705	582	18564	19145		0	0		0	0		0	0	55.2371	1.02743	100
PST0821_04060	PST0821_CLC_contigs_v1.1_contig34705	1267	29503	30769		0	0		0	0		0	0	49.0671	1.03133	100
PST0821_04071	PST0821_CLC_contigs_v1.1_contig12629	409	20	428		0	0	21.8044	0.610153	100		0	0	9.66259	0.47318	95.11
PST0821_04075	PST0821_CLC_contigs_v1.1_contig9888	931	94	1024		0	0	21.015	0.96212	100	11.1386	0.246183	95.7035	9.38776	0.75214	100
PST0821_04390	PST0821_CLC_contigs_v1.1_contig24626	219	52	270		0	0	19.5297	1.2237	100		0	0	9.71689	1.06548	100
PST0821_04498	PST0821_CLC_contigs_v1.1_contig30133	171	137	307		0	0	9.57895	0.966595	100		0	0	2.22222	0.392421	61.4035
PST0821_04588	PST0821_CLC_contigs_v1.1_contig20856	255	145	399	66.3765	1.75272	100	20.698	1.34685	100		0	0	12.8157	1.45938	100
PST0821_04607	PST0821_CLC_contigs_v1.1_contig58518	935	1082	2016		0	0		0	0		0	0	58.4428	1.11881	100
PST0821_04623	PST0821_CLC_contigs_v1.1_contig19089	335	272	606		0	0	0.543284	0.0409141	17.0149	9.89552	0.359762	94.3284	4.31045	0.568076	82.3881
PST0821_04809	PST0821_CLC_contigs_v1.1_contig43917	672	51	722		0	0	21.6667	0.799252	100	8.22173	0.146415	99.5536	18.4345	1.19004	100
PST0821_04869	PST0821_CLC_contigs_v1.1_contig2093	408	77	484		0	0	19.4044	0.522727	100		0	0	7.07843	0.333695	100
PST0821_04877	PST0821_CLC_contigs_v1.1_contig20707	285	18	302		0	0	23.3088	0.804119	100	15.2105	0.253323	83.1579	16.8	1.01426	100
PST0821_05024	PST0821_CLC_contigs_v1.1_contig21654	183	69	251		0	0	19.3934	0.817283	100	13.9344	0.283489	100	17.0273	1.25575	100
PST0821_05068	PST0821_CLC_contigs_v1.1_contig64663	645	87	731		0	0	15.3783	0.429598	100	27.8062	0.374995	100	10.2512	0.501147	100
PST0821_05088	PST0821_CLC_contigs_v1.1_contig26081	259	65	323		0	0	30.9189	1.80022	100	23.6293	0.664175	100	8.21622	0.837165	100
PST0821_05234	PST0821_CLC_contigs_v1.1_contig52474	516	36	551		0	0	26.9826	1.13325	100	5.27132	0.106879	81.3953	11.6357	0.855207	100
PST0821_05252	PST0821_CLC_contigs_v1.1_contig48768	645	54	698	95.5147	2.12651	100	16.0837	0.882417	100		0	0	10.0155	0.961608	100
PST0821_05267	PST0821_CLC_contigs_v1.1_contig61437	315	104	418		0	0	17.3333	0.904416	100		0	0	4.8254	0.440613	100
PST0821_05274	PST0821_CLC_contigs_v1.1_contig6088	753	3313	4065		0	0	34.8048	0.890102	100	12.6428	0.156089	98.4064	14.9376	0.668527	100
PST0821_05275	PST0821_CLC_contigs_v1.1_contig6088	654	1888	2541		0	0	30.1942	0.91845	100	9.74771	0.143141	94.4954	14.6422	0.779429	100
PST0821_05279	PST0821_CLC_contigs_v1.1_contig12985	186	36	221		0	0	27.3978	0.579698	100	15.9946	0.163376	86.0215	13.8925	0.514402	93.5484
PST0821_05520	PST0821_CLC_contigs_v1.1_contig9641	396	294	689		0	0	22.9798	1.5911	100	15.8838	0.53093	100	9.21212	1.11622	99.7475
PST0821_05556	PST0821_CLC_contigs_v1.1_contig46209	881	997	1877		0	0	29.9546	0.801179	100	17.4631	0.225485	99.546	19.9274	0.932725	100
PST0821_05561	PST0821_CLC_contigs_v1.1_contig54065	608	9	616	77.9786	1.05611	100	16.6135	0.554481	100		0	0	12.75	0.744687	96.2171
PST0821_05764	PST0821_CLC_contigs_v1.1_contig70938	198	51	248	4.59596	0.0571572	83.8384	18.8434	0.577492	100		0	0	21.8788	1.1734	100
PST0821_05782	PST0821_CLC_contigs_v1.1_contig18275	321	613	933	104.324	1.85951	100	22.6791	0.996169	100		0	0	9.94393	0.764368	100
PST0821_05833	PST0821_CLC_contigs_v1.1_contig46728	321	16	336		0	0	18.1433	0.78555	100	12.1807	0.254601	97.8193	5.68224	0.430542	98.1308
PST0821_05882	PST0821_CLC_contigs_v1.1_contig80608	93	94	186		0	0	25.4409	0.398912	100		0	0	26.9677	0.739994	100
PST0821_06034	PST0821_CLC_contigs_v1.1_contig3534	806	538	1343		0	0		0	0		0	0	63.0819	1.0183	100
PST0821_06039	PST0821_CLC_contigs_v1.1_contig3534	1928	12493	14420		0	0		0	0		0	0	52.9793	0.833033	100
PST0821_06035	PST0821_CLC_contigs_v1.1_contig3534	225	7168	7392		0	0		0	0		0	0	76	1.30807	100
PST0821_06041	PST0821_CLC_contigs_v1.1_contig3534	1311	9151	10461		0	0		0	0		0	0	58.5507	0.966696	100
PST0821_06037	PST0821_CLC_contigs_v1.1_contig3534	903	2077	2979		0	0		0	0		0	0	57.1473	0.918806	100
PST0821_06040	PST0821_CLC_contigs_v1.1_contig3534	641	6303	6943		0	0		0	0		0	0	51.6942	1.29129	100
PST0821_06038	PST0821_CLC_contigs_v1.1_contig3534	963	4302	5264		0	0		0	0		0	0	48.6147	0.813397	100
PST0821_06138	PST0821_CLC_contigs_v1.1_contig15962	428	5	432		0	0	18.285	1.17287	100	5.75935	0.178343	70.5607	8.34579	0.936827	84.1121
PST0821_06347	PST0821_CLC_contigs_v1.1_contig9349	225	35	259		0	0	24.6711	0.845337	100	14.3556	0.237461	96.8889	11.8222	0.70889	100
PST0821_06428	PST0821_CLC_contigs_v1.1_contig49747	201	252	452	50.7065	0.929757	100	21.7313	0.981938	100		0	0	15.8806	1.25575	97.0149
PST0821_06431	PST0821_CLC_contigs_v1.1_contig25247	219	132	350		0	0	17.0365	1.85405	100	72.1918	3.79279	100	10.411	1.98276	100
PST0821_06442	PST0821_CLC_contigs_v1.1_contig42257	655	577	1231		0	0		0	0		0	0	212.336	1.08346	100
PST0821_06532	PST0821_CLC_contigs_v1.1_contig62503	390	42	431	40.3667	0.245195	100	16.3333	0.244486	100		0	0	26.5026	0.694234	100
PST0821_06684	PST0821_CLC_contigs_v1.1_contig26906	384	80	463		0	0	31.0443	0.970298	100	79.0234	1.19237	100	16.8229	0.92016	100
PST0821_06782	PST0821_CLC_contigs_v1.1_contig43828	1574	2413	3986		0	0		0	0		0	0	52.6785	0.897197	100
PST0821_06939	PST0821_CLC_contigs_v1.1_contig12936	264	293	556		0	0	33.4356	0.859195	100	279.792	3.47094	100	25.3333	1.13923	100
PST0821_06960	PST0821_CLC_contigs_v1.1_contig26324	162	148	309		0	0	20.2222	0.429598	100	6.2963	0.0645726	82.716	16.4198	0.610433	89.5062
PST0821_07073	PST0821_CLC_contigs_v1.1_contig35928	2370	26	2395		0	0	14.3219	0.493046	99.7468	0.035865	0.000596055	2.23629	18.3426	1.10506	99.0295
PST0821_07336	PST0821_CLC_contigs_v1.1_contig21591	282	58	339		0	0	20.9752	0.99728	100	5.72695	0.131451	53.9007	21.0213	1.74908	100
PST0821_07335	PST0821_CLC_contigs_v1.1_contig10169	630	50	679	39.7222	0.726373	100	17.7667	0.800614	100		0	0	9.89206	0.780085	100
PST0821_07413	PST0821_CLC_contigs_v1.1_contig42634	375	492	866		0	0		0	0		0	0	133.557	1.289	100
PST0821_07421	PST0821_CLC_contigs_v1.1_contig70038	728	31	758		0	0	33.75	1.01747	100	47.4038	0.689907	100	16.9121	0.892241	100
PST0821_07645	PST0821_CLC_contigs_v1.1_contig30366	252	5	256		0	0		0	0		0	0	29.5556	2.3666	92.4603
PST0821_07729	PST0821_CLC_contigs_v1.1_contig8787	507	678	1184		0	0	25.4872	1.16196	100		0	0	14.2406	1.13615	100
PST0821_07782	PST0821_CLC_contigs_v1.1_contig5097	297	339	635		0	0	37.3805	1.0079	100	16.0269	0.208619	92.9293	19.4478	0.917661	100
PST0821_07883	PST0821_CLC_contigs_v1.1_contig61694	456	47	502		0	0	13.3706	0.538001	100	15.8443	0.307776	96.7105	10.5	0.739365	94.5175
PST0821_08067	PST0821_CLC_contigs_v1.1_contig83666	246	37	282		0	0	22.565	0.91949	100	22.8049	0.44861	100	15.7561	1.12356	100
PST0821_08144	PST0821_CLC_contigs_v1.1_contig13224	558	62	619	3.42473	0.0395775	48.7455	32.2903	0.919571	100		0	0	23.8351	1.18787	100
PST0821_08232	PST0821_CLC_contigs_v1.1_contig14371	555	42	596		0	0	29.1856	0.840312	100		0	0	23.827	1.20055	100
PST0821_08340	PST0821_CLC_contigs_v1.1_contig35647	1856	28065	29920		0	0		0	0		0	0	53.069	1.19314	100
PST0821_08341	PST0821_CLC_contigs_v1.1_contig35647	3504	9208	12711		0	0		0	0		0	0	62.3139	1.0016	100
PST0821_08342	PST0821_CLC_contigs_v1.1_contig35647	1176	5159	6334		0	0		0	0		0	0	60.2959	0.868504	100
PST0821_08343	PST0821_CLC_contigs_v1.1_contig35647	934	14780	15713		0	0		0	0		0	0	46.4625	0.948455	100
PST0821_08346	PST0821_CLC_contigs_v1.1_contig35647	3116	1911	5026		0	0		0	0		0	0	55.3171	0.884758	100
PST0821_08344	PST0821_CLC_contigs_v1.1_contig35647	1428	7057	8484		0	0		0	0		0	0	64.3445	0.836473	100
PST0821_08345	PST0821_CLC_contigs_v1.1_contig35647	318	1005	1322		0	0		0	0		0	0	92.7296	0.887486	100
PST0821_08517	PST0821_CLC_contigs_v1.1_contig7272	491	1	491		0	0	44.4807	0.685073	100	7.96334	0.0592094	90.835	17.9552	0.483942	99.7963
PST0821_08535	PST0821_CLC_contigs_v1.1_contig68965	756	15	770		0	0	16.1296	0.379974	100	12.8175	0.145768	83.3333	5.32804	0.219652	95.1058
PST0821_08538	PST0821_CLC_contigs_v1.1_contig93053	327	10	336	94.896	1.21319	100	24.211	0.762755	100		0	0	16.2691	0.896962	94.8012
PST0821_08629	PST0821_CLC_contigs_v1.1_contig5060	1602	10	1611		0	0	15.0531	0.602346	100		0	0	11.0062	0.770723	100
PST0821_08833	PST0821_CLC_contigs_v1.1_contig54780	501	108	608		0	0		0	0		0	0	53.0938	0.951324	100
PST0821_09037	PST0821_CLC_contigs_v1.1_contig48805	375	139	513		0	0	19.656	1.07069	100	8.84	0.232461	56.2667	11.3493	1.08187	100
PST0821_09052	PST0821_CLC_contigs_v1.1_contig88994	178	184	361		0	0	29.1404	0.83007	100	30.0843	0.413702	100	22.2022	1.10676	100
PST0821_09053	PST0821_CLC_contigs_v1.1_contig88994	173	141	313		0	0	33.1387	0.933264	100	28.4971	0.387436	87.8613	22.8439	1.12584	100
PST0821_09113	PST0821_CLC_contigs_v1.1_contig1473	240	36	275		0	0	25.7833	0.671555	100	24.4375	0.307277	95	12.6667	0.577355	100
PST0821_09207	PST0821_CLC_contigs_v1.1_contig15850	310	26	335		0	0	14.6774	0.650906	100		0	0	7.6	0.589821	100
PST0821_09244	PST0821_CLC_contigs_v1.1_contig82945	275	24	298		0	0	9.26545	0.522989	100	4.32727	0.117915	55.6364	12.7127	1.25575	100
PST0821_09277	PST0821_CLC_contigs_v1.1_contig17719	375	5	379		0	0	17.472	0.719326	100	36.2667	0.72081	100	16.8213	1.21194	100
PST0821_09395	PST0821_CLC_contigs_v1.1_contig14585	321	144	464		0	0	18.4268	0.725295	100	12.9751	0.24655	100	12.785	0.880654	100
PST0821_09465	PST0821_CLC_contigs_v1.1_contig48960	383	136	518		0	0	11.6423	0.309563	100		0	0	22.0261	1.02491	100
PST0821_09478	PST0821_CLC_contigs_v1.1_contig20126	340	100	439		0	0	17.6647	0.776807	100	10.75	0.228215	72.9412	10.5059	0.808495	100
PST0821_09501	PST0821_CLC_contigs_v1.1_contig91825	393	71	463		0	0	28.4809	1.50973	100	21.4122	0.547945	100	21.0789	1.95538	100
PST0821_09578	PST0821_CLC_contigs_v1.1_contig21395	534	129	662	125.594	2.54418	100	21.9831	1.09739	100		0	0	12.2397	1.06925	100
PST0821_09583	PST0821_CLC_contigs_v1.1_contig35269	1265	8070	9334		0	0		0	0		0	0	46.6213	0.954417	100
PST0821_09584	PST0821_CLC_contigs_v1.1_contig35269	843	13179	14021		0	0		0	0		0	0	65.1815	0.952681	100
PST0821_09585	PST0821_CLC_contigs_v1.1_contig35269	694	12169	12862		0	0		0	0		0	0	53.3314	0.79941	100
PST0821_09586	PST0821_CLC_contigs_v1.1_contig35269	491	2487	2977		0	0		0	0		0	0	55.2587	1.03774	100
PST0821_09587	PST0821_CLC_contigs_v1.1_contig35269	488	15730	16217		0	0		0	0		0	0	51.2377	0.894244	100
PST0821_09588	PST0821_CLC_contigs_v1.1_contig35269	884	18165	19048		0	0		0	0		0	0	46.2534	0.901992	100
PST0821_09589	PST0821_CLC_contigs_v1.1_contig35269	1425	10358	11782		0	0		0	0		0	0	33.5467	1.22841	100
PST0821_09590	PST0821_CLC_contigs_v1.1_contig35269	3399	20984	24382		0	0		0	0		0	0	52.7908	0.854415	100
PST0821_09656	PST0821_CLC_contigs_v1.1_contig31170	347	56	402		0	0	22.8156	0.803763	100	7.3487	0.124979	89.9135	10.0749	0.621122	100
PST0821_09891	PST0821_CLC_contigs_v1.1_contig15182	509	129	637		0	0	21.275	0.643046	100		0	0	12.6916	0.671311	95.0884
PST0821_10021	PST0821_CLC_contigs_v1.1_contig5517	1468	17	1484		0	0	16.923	0.618893	100	6.65872	0.11756	83.6512	11.9074	0.762063	98.2289
PST0821_10054	PST0821_CLC_contigs_v1.1_contig53416	273	32	304		0	0	14.6667	0.879177	100	60.4029	1.74797	100	9.18681	0.963713	100
PST0821_10064	PST0821_CLC_contigs_v1.1_contig21837	475	188	662		0	0	17.0505	0.7214	100		0	0	6.72	0.49756	100
PST0821_10244	PST0821_CLC_contigs_v1.1_contig33426	228	71	298	109.759	2.73946	100	23.1491	1.42381	100		0	0	18.6667	2.0092	100
PST0821_10290	PST0821_CLC_contigs_v1.1_contig3019	288	76	363		0	0	16.1146	0.796708	100	20.6597	0.4931	100	13.4583	1.16442	100
PST0821_10298	PST0821_CLC_contigs_v1.1_contig83734	336	43	378		0	0	16.5208	0.859195	100		0	0	7.91667	0.720511	98.2143
PST0821_10463	PST0821_CLC_contigs_v1.1_contig906	266	66	331	100.579	1.83046	100	23.6053	1.05865	100		0	0	10.5714	0.82969	100
PST0821_10669	PST0821_CLC_contigs_v1.1_contig18028	345	2	346		0	0	34.5536	0.716908	100	21.1884	0.212226	100	22.029	0.799839	100
PST0821_10740	PST0821_CLC_contigs_v1.1_contig6817	405	36	440		0	0	16.1778	0.572797	100	37.1481	0.634964	100	7.31852	0.453464	97.5309
PST0821_10792	PST0821_CLC_contigs_v1.1_contig74421	348	81	428		0	0	24.0575	0.752819	100		0	0	19.4368	1.0644	100
PST0821_11048	PST0821_CLC_contigs_v1.1_contig1554	219	8	226	46.9543	0.820801	100	19.5297	0.841295	100		0	0	7.6347	0.575551	100
PST0821_11084	PST0821_CLC_contigs_v1.1_contig30582	184	64	247		0	0	21.2663	0.586435	100	27.2554	0.362837	100	9.5	0.458447	100
PST0821_11131	PST0821_CLC_contigs_v1.1_contig25298	313	13	325		0	0	15.1182	0.720615	100	10.3195	0.237461	100	16.2684	1.35702	100
PST0821_11145	PST0821_CLC_contigs_v1.1_contig7783	729	58	786		0	0	17.476	0.715996	100	4.43073	0.0876342	23.3196	11.155	0.799791	96.2963
PST0821_11146	PST0821_CLC_contigs_v1.1_contig52636	313	29	341	2.90735	0.0355774	90.0958	18.607	0.561107	100		0	0	17.4824	0.92259	100
PST0821_11206	PST0821_CLC_contigs_v1.1_contig20704	99	122	220		0	0	29.4141	1.05747	100	24.0404	0.417238	100	6.90909	0.434682	100
PST0821_11565	PST0821_CLC_contigs_v1.1_contig87446	183	228	410		0	0	28.3443	0.906928	100		0	0	10.3825	0.581364	98.9071
PST0821_11582	PST0821_CLC_contigs_v1.1_contig20367	532	2	533		0	0	14.5395	0.802545	100	34.032	0.906855	100	6.57143	0.634773	96.8045
PST0821_11795	PST0821_CLC_contigs_v1.1_contig7847	533	38	570		0	0	8.02439	0.357364	62.2889	11.4822	0.246862	95.122	10.9794	0.855686	100
PST0821_12070	PST0821_CLC_contigs_v1.1_contig8884	342	324	665	39.6462	0.980192	100	13.3041	0.810562	100		0	0	9.77778	1.04251	100
PST0821_12271	PST0821_CLC_contigs_v1.1_contig41966	985	491	1475		0	0	17.3685	0.656621	100	10.0102	0.182693	100	13.4254	0.888211	98.7817
PST0821_12353	PST0821_CLC_contigs_v1.1_contig8043	429	125	553		0	0	24.6061	0.967638	100	71.5268	1.35791	100	14.3497	0.987529	100
PST0821_12423	PST0821_CLC_contigs_v1.1_contig52983	489	114	602		0	0		0	0		0	0	26.4213	3.09387	100
PST0821_12466	PST0821_CLC_contigs_v1.1_contig22213	579	91	669		0	0	12.7306	0.511727	100	6.1658	0.119649	95.3368	6.43178	0.452438	100
PST0821_12514	PST0821_CLC_contigs_v1.1_contig49526	297	446	742		0	0	18.3838	0.636441	100		0	0	3.07071	0.186037	94.6128
PST0821_12754	PST0821_CLC_contigs_v1.1_contig24770	429	13	441		0	0	22.4848	1.57025	100	17.634	0.594513	100	7.2634	0.887683	89.7436
PST0821_12821	PST0821_CLC_contigs_v1.1_contig41375	210	1002	1211		0	0	28.1667	0.754699	100	10.9286	0.141362	100	15.9238	0.74666	100
PST0821_12830	PST0821_CLC_contigs_v1.1_contig75532	429	131	559		0	0	7.42424	0.492981	100	20.2098	0.647843	94.8718	3.89744	0.452892	100
PST0821_12835	PST0821_CLC_contigs_v1.1_contig4467	648	30	677		0	0	12.7793	0.859195	100	19.2824	0.625857	100	12.0802	1.42134	100
PST0821_12861	PST0821_CLC_contigs_v1.1_contig83769	726	39	764		0	0	16.0441	0.64314	100	36.9972	0.715963	100	13.7135	0.962005	100
PST0821_12948	PST0821_CLC_contigs_v1.1_contig30828	301	15	315		0	0	19.0465	0.933264	100	20.897	0.494314	100	13.887	1.19079	91.0299
PST0821_13033	PST0821_CLC_contigs_v1.1_contig35805	887	287	1173		0	0		0	0		0	0	54.4938	0.985994	100
PST0821_13034	PST0821_CLC_contigs_v1.1_contig35805	905	11003	11907		0	0		0	0		0	0	64.2431	1.01227	100
PST0821_13035	PST0821_CLC_contigs_v1.1_contig35805	1009	11995	13003		0	0		0	0		0	0	70.8028	1.08195	100
PST0821_13036	PST0821_CLC_contigs_v1.1_contig35805	2064	8529	10592		0	0		0	0		0	0	54.1647	1.00065	100
PST0821_13037	PST0821_CLC_contigs_v1.1_contig35805	2520	2543	5062		0	0		0	0		0	0	68.7921	1.05735	100
PST0821_13038	PST0821_CLC_contigs_v1.1_contig35805	2435	5784	8218		0	0		0	0		0	0	60.6752	0.896501	100
PST0821_13085	PST0821_CLC_contigs_v1.1_contig29742	444	2	445		0	0	17.4212	0.936303	100	73.8964	1.91731	100	7.87387	0.740569	100
PST0821_13306	PST0821_CLC_contigs_v1.1_contig20989	228	57	284		0	0	25.1447	0.741497	100	16.4035	0.233523	100	7.33333	0.378444	83.7719
PST0821_13541	PST0821_CLC_contigs_v1.1_contig47718	621	345	965		0	0	32.2383	1.05599	100	8.89694	0.140689	92.7536	12.1159	0.694519	100
PST0821_13734	PST0821_CLC_contigs_v1.1_contig1386	207	158	364		0	0	18.0242	0.550422	100	39.4203	0.581153	100	13.9517	0.7456	100
PST0821_13795	PST0821_CLC_contigs_v1.1_contig21902	336	184	519		0	0	17.0625	0.693966	100	5.05952	0.0993425	60.4167	7.2381	0.515178	92.2619
PST0821_13857	PST0821_CLC_contigs_v1.1_contig26525	315	5	319		0	0	17.9111	0.532701	100	4.5873	0.0658641	93.9683	9.16825	0.477184	98.0952
PST0821_13915	PST0821_CLC_contigs_v1.1_contig20606	441	75	515		0	0	27.2381	1.16921	100	15.034	0.311546	100	7.7551	0.582563	100
PST0821_14041	PST0821_CLC_contigs_v1.1_contig45954	159	5253	5411		0	0		0	0		0	0	840.302	1.00483	100
PST0821_14042	PST0821_CLC_contigs_v1.1_contig45954	192	5183	5374		0	0	0.947917	0.000666818	21.3542	0.885417	0.000300687	11.4583	809.479	0.996509	100
PST0821_14130	PST0821_CLC_contigs_v1.1_contig29928	213	207	419		0	0	17.0892	0.781087	100	15.1643	0.334603	100	10.7042	0.856191	100
PST0821_14219	PST0821_CLC_contigs_v1.1_contig7009	558	113	670	0.326165	0.00383142	3.40502	23.647	0.684524	100		0	0	10.6237	0.538177	100
PST0821_14245	PST0821_CLC_contigs_v1.1_contig44922	432	42	473		0	0	22.1181	1.14197	100	9.24769	0.2305	100	5.27778	0.476866	93.9815
PST0821_14339	PST0821_CLC_contigs_v1.1_contig64009	213	138	350		0	0	21.7887	0.644397	100		0	0	20.338	1.05261	100
PST0821_14649	PST0821_CLC_contigs_v1.1_contig29079	357	9	365		0	0	16.8235	0.590697	100	69.5238	1.17845	100	9.79272	0.601712	100
PST0821_14650	PST0821_CLC_contigs_v1.1_contig17355	521	99	619	93.2706	1.31115	100	19.737	0.683726	100		0	0	16.3378	0.990448	100
PST0821_14666	PST0821_CLC_contigs_v1.1_contig6714	642	898	1539		0	0	20.1277	0.8841	100	10.3271	0.218985	93.1464	12.0748	0.928161	100
PST0821_14711	PST0821_CLC_contigs_v1.1_contig63102	315	40	354		0	0	22.5333	0.720615	100	15.6508	0.241626	100	8.44444	0.472593	100
PST0821_14764	PST0821_CLC_contigs_v1.1_contig54720	497	93	589		0	0	23.6197	0.710489	100	23.0885	0.335281	100	15.4447	0.813016	100
PST0821_14806	PST0821_CLC_contigs_v1.1_contig26943	243	206	448		0	0	21.7202	0.977124	100		0	0	11.2593	0.88641	100
PST0821_14837	PST0821_CLC_contigs_v1.1_contig36281	1489	11111	12599		0	0		0	0		0	0	62.8314	0.915231	100
PST0821_14841	PST0821_CLC_contigs_v1.1_contig36281	738	14136	14873		0	0		0	0		0	0	67.3496	0.933248	100
PST0821_14842	PST0821_CLC_contigs_v1.1_contig36281	1660	8271	9930		0	0		0	0		0	0	62.3108	0.93802	100
PST0821_14843	PST0821_CLC_contigs_v1.1_contig36281	1367	3810	5176		0	0		0	0		0	0	61.3782	0.856297	100
PST0821_14836	PST0821_CLC_contigs_v1.1_contig36281	1259	2328	3586		0	0		0	0		0	0	60.4257	0.99211	100
PST0821_14838	PST0821_CLC_contigs_v1.1_contig36281	371	1302	1672		0	0		0	0		0	0	77.8437	0.88204	100
PST0821_14840	PST0821_CLC_contigs_v1.1_contig36281	1722	6341	8062		0	0		0	0		0	0	58.1254	0.851168	100
PST0821_14839	PST0821_CLC_contigs_v1.1_contig36281	940	12791	13730		0	0		0	0		0	0	61.5277	0.79569	100
PST0821_14960	PST0821_CLC_contigs_v1.1_contig64193	2042	582	2623		0	0	30.8384	1.23353	100	9.4907	0.183268	92.8012	15.6317	1.09422	100
PST0821_15034	PST0821_CLC_contigs_v1.1_contig5406	423	146	568		0	0	18.2861	0.730316	100	0.401891	0.00774871	2.60047	11.6785	0.816236	100
PST0821_15039	PST0821_CLC_contigs_v1.1_contig75289	420	19	438		0	0	15.6	1.34483	100	1.0119	0.0421126	18.5714	15.2	2.2931	98.3333
PST0821_15047	PST0821_CLC_contigs_v1.1_contig24204	222	291	512		0	0	24.5946	0.448276	100	15.6982	0.138129	100	11.982	0.382184	100
PST0821_15058	PST0821_CLC_contigs_v1.1_contig31548	105	38	142		0	0	25.1333	1.91667	100	82.5714	3.03988	100	32.5714	4.34682	100
PST0821_15266	PST0821_CLC_contigs_v1.1_contig88545	287	153	439		0	0	14.9024	0.425076	100	12.7352	0.175366	100	20.1254	1.0046	100
PST0821_15581	PST0821_CLC_contigs_v1.1_contig15460	246	520	765		0	0	18.8659	1.12356	100	8.29268	0.238422	98.374	11.122	1.15915	100
PST0821_15653	PST0821_CLC_contigs_v1.1_contig61149	316	201	516	51.8354	0.545727	100	21.0222	0.545402	100		0	0	10.1013	0.458621	100
PST0821_15753	PST0821_CLC_contigs_v1.1_contig14404	357	21	377		0	0	17.0784	0.612405	100	8.09524	0.140136	100	11.7087	0.734746	92.7171
PST0821_15761	PST0821_CLC_contigs_v1.1_contig78684	273	15	287		0	0	19	0.753448	100	8.09524	0.154974	61.9048	10.5788	0.734129	100
PST0821_15793	PST0821_CLC_contigs_v1.1_contig94273	240	19	258	35.6417	0.682791	100	12.1333	0.572797	100		0	0	11.7167	0.967972	95
PST0821_15936	PST0821_CLC_contigs_v1.1_contig5875	430	387	816		0	0	21.586	0.804018	100	21.7442	0.39099	100	9.72093	0.633634	93.7209
PST0821_15966	PST0821_CLC_contigs_v1.1_contig52873	435	7	441		0	0	33.2621	1.21975	100	70.1494	1.24187	100	12.9287	0.82969	99.3103
PST0821_16047	PST0821_CLC_contigs_v1.1_contig6791	588	1093	1680	3.86905	0.0431509	21.9388	30.1786	0.829421	100		0	0	21.3265	1.02573	100
PST0821_16053	PST0821_CLC_contigs_v1.1_contig22122	414	42	455	38.2464	1.2381	100	10.3309	0.824126	100		0	0	6.05797	0.845707	85.0242
PST0821_16079	PST0821_CLC_contigs_v1.1_contig16079	339	60	398		0	0	21.2065	0.560962	100	14.5428	0.185713	100	11.4336	0.529282	100
PST0821_16137	PST0821_CLC_contigs_v1.1_contig49424	876	49	924	65.7568	0.897159	100	33.6575	1.13162	100		0	0	22.6438	1.33232	100
PST0821_16268	PST0821_CLC_contigs_v1.1_contig15224	381	61	441		0	0	18.1522	0.616027	100	81.8766	1.3414	100	16.1575	0.95958	100
PST0821_16408	PST0821_CLC_contigs_v1.1_contig8083	528	29	556		0	0	13.7879	0.613711	100	9.17614	0.197177	90.5303	10.7955	0.840902	100
PST0821_16415	PST0821_CLC_contigs_v1.1_contig53360	222	501	722		0	0	13.527	0.534971	100	78.491	1.49857	100	8.55856	0.592334	100
PST0821_16590	PST0821_CLC_contigs_v1.1_contig75574	402	59	460		0	0	16.2985	0.658107	100	18.607	0.362706	100	8.31841	0.587797	93.2836
PST0821_16702	PST0821_CLC_contigs_v1.1_contig79517	189	80	268		0	0	35.6296	1.02549	100		0	0	13.2698	0.668382	100
PST0821_16776	PST0821_CLC_contigs_v1.1_contig10136	439	261	699	45.8109	0.83754	100	20.9362	0.943247	100		0	0	6.23235	0.491379	90.6606
PST0821_16970	PST0821_CLC_contigs_v1.1_contig21238	481	230	710		0	0	14.7568	0.753003	100	10.2495	0.252486	91.2682	15.1684	1.35451	100
PST0821_17398	PST0821_CLC_contigs_v1.1_contig36619	1025	484	1508		0	0		0	0		0	0	48.64	0.941452	100
PST0821_17399	PST0821_CLC_contigs_v1.1_contig36619	780	3938	4717		0	0		0	0		0	0	55.441	1.19485	100
PST0821_17400	PST0821_CLC_contigs_v1.1_contig36619	695	5380	6074		0	0		0	0		0	0	64.0806	1.05274	100
PST0821_17401	PST0821_CLC_contigs_v1.1_contig36619	1456	2046	3501		0	0		0	0		0	0	37.6346	1.12193	100
PST0821_17432	PST0821_CLC_contigs_v1.1_contig44040	1135	1291	2425		0	0	27.4203	0.960277	100	19.2467	0.325395	97.1806	15.9366	0.976692	100
PST0821_17485	PST0821_CLC_contigs_v1.1_contig53111	491	35	525		0	0	26.1324	0.841295	100	11.0794	0.172194	88.7984	11.4542	0.645314	76.5784
PST0821_17551	PST0821_CLC_contigs_v1.1_contig17119	405	62	466		0	0	23.3679	1.01541	100	10.7037	0.224537	82.716	15.3877	1.17013	100
PST0821_17757	PST0821_CLC_contigs_v1.1_contig13430	466	4	469		0	0	17.9657	0.572797	100		0	0	12.5579	0.70067	100
PST0821_18006	PST0821_CLC_contigs_v1.1_contig15605	354	11	364		0	0	14.3955	0.729014	100	11.7655	0.287642	100	7.08475	0.627874	100
PST0821_18026	PST0821_CLC_contigs_v1.1_contig24584	294	437	730		0	0	11.1429	0.672414	100	9.54082	0.277943	100	7.7551	0.818966	100
PST0821_18063	PST0821_CLC_contigs_v1.1_contig6219	998	580	1577		0	0	17.6894	0.73107	100	20.6112	0.411225	100	11.8036	0.853688	100
PST0821_18078	PST0821_CLC_contigs_v1.1_contig21461	249	18	266		0	0		0	0		0	0	43.9518	4.30542	100
PST0821_18113	PST0821_CLC_contigs_v1.1_contig37866	556	54	609		0	0	21.9317	0.752498	100	24.1547	0.400097	100	12.1655	0.730467	100
PST0821_18226	PST0821_CLC_contigs_v1.1_contig8396	408	25	432		0	0	14.0515	0.622176	100	20	0.427515	100	2.79412	0.216508	69.3627
PST0821_18248	PST0821_CLC_contigs_v1.1_contig74630	486	116	601		0	0	13.107	0.448833	100	16.4403	0.271783	100	14.2305	0.852783	100
PST0821_18449	PST0821_CLC_contigs_v1.1_contig61969	420	78	497		0	0	19.0667	0.981938	100	14.369	0.357246	97.381	9.22857	0.831729	100
PST0821_18453	PST0821_CLC_contigs_v1.1_contig19930	321	143	463	83.9128	1.87642	100	18.1433	0.999791	100		0	0	10.1807	0.981766	95.3271
PST0821_18460	PST0821_CLC_contigs_v1.1_contig39057	720	112	831		0	0	33.4931	1.06895	100	12.3958	0.190989	97.0833	21.9556	1.22627	100
PST0821_18563	PST0821_CLC_contigs_v1.1_contig62986	745	14	758	31.1477	0.728754	100	15.0242	0.866238	100		0	0	4.89664	0.494064	85.7718
PST0821_18596	PST0821_CLC_contigs_v1.1_contig25556	243	53	295		0	0	22.0947	1.01385	100	20.6379	0.457174	100	5.62963	0.452069	100
PST0821_18688	PST0821_CLC_contigs_v1.1_contig57228	333	170	502		0	0	14.4835	0.623799	100		0	0	12.0961	0.911707	97.5976
PST0821_18738	PST0821_CLC_contigs_v1.1_contig45738	483	208	690		0	0	23.9275	0.773885	100	55.9627	0.873791	100	17.3085	0.979661	100
PST0821_18813	PST0821_CLC_contigs_v1.1_contig20712	438	5	442		0	0	15.3744	0.76603	100	18.242	0.438782	97.9452	9.19635	0.801863	83.3333
PST0821_18921	PST0821_CLC_contigs_v1.1_contig34518	2639	19868	22506		0	0		0	0		0	0	66.9284	0.937173	100
PST0821_18922	PST0821_CLC_contigs_v1.1_contig34518	2125	5719	7843		0	0		0	0		0	0	53.3252	0.906692	100
PST0821_18923	PST0821_CLC_contigs_v1.1_contig34518	507	14884	15390		0	0		0	0		0	0	71.6529	0.995435	100
PST0821_18924	PST0821_CLC_contigs_v1.1_contig34518	2507	850	3356		0	0		0	0		0	0	67.8755	1.04134	100
PST0821_18925	PST0821_CLC_contigs_v1.1_contig34518	1149	16341	17489		0	0		0	0		0	0	70.9069	1.02839	100
PST0821_18927	PST0821_CLC_contigs_v1.1_contig34518	663	15673	16335		0	0		0	0		0	0	69.9246	0.879456	100
PST0821_18928	PST0821_CLC_contigs_v1.1_contig34518	2001	23623	25623		0	0		0	0		0	0	64.6057	0.894483	100
PST0821_18926	PST0821_CLC_contigs_v1.1_contig34518	667	9753	10419		0	0		0	0		0	0	67.4543	0.852526	100
PST0821_18942	PST0821_CLC_contigs_v1.1_contig26156	258	137	394	31.7442	0.407524	100	32.8023	1.03773	100		0	0	14.1395	0.782803	100
PST0821_19132	PST0821_CLC_contigs_v1.1_contig19778	510	168	677		0	0	13.7392	0.520929	100	11.5	0.210497	100	8.49412	0.563603	92.9412
PST0821_19216	PST0821_CLC_contigs_v1.1_contig25636	370	158	527		0	0	21.3973	0.633475	100	5.74324	0.0820838	85.1351	15.2	0.787502	100
PST0821_19296	PST0821_CLC_contigs_v1.1_contig17473	497	62	558		0	0	25.8169	0.946457	100	12.4849	0.220959	97.9879	14.833	0.951621	94.3662
PST0821_19754	PST0821_CLC_contigs_v1.1_contig59963	216	180	395		0	0	24.0139	3.26494	100	5.50926	0.361607	92.1296	6.33333	1.5069	100
PST0821_19771	PST0821_CLC_contigs_v1.1_contig72378	756	293	1048		0	0	15.7685	0.781629	100		0	0	12.5661	1.09006	100
PST0821_19941	PST0821_CLC_contigs_v1.1_contig56618	299	14	312		0	0	22.5217	1.07763	100	15.3512	0.354602	99.6656	5.84615	0.489529	86.9565
PST0821_19989	PST0821_CLC_contigs_v1.1_contig17667	432	20	451		0	0	18.9583	0.868849	100		0	0	7.91667	0.634928	100
PST0821_20027	PST0821_CLC_contigs_v1.1_contig11896	337	135	471		0	0	18.362	0.779004	100		0	0	15.3353	1.13854	100
PST0821_20116	PST0821_CLC_contigs_v1.1_contig11277	405	11	415		0	0	16.8519	0.826149	100	12.8025	0.302995	98.7654	13.6988	1.17525	100
PST0821_20193	PST0821_CLC_contigs_v1.1_contig21219	417	80	496	51.0647	0.566571	100	24.6595	0.67423	100		0	0	9.65947	0.462185	100
PST0821_20345	PST0821_CLC_contigs_v1.1_contig34793	1482	4571	6052		0	0		0	0		0	0	66.4103	0.995831	100
PST0821_20346	PST0821_CLC_contigs_v1.1_contig34793	471	2849	3319		0	0		0	0		0	0	70.1911	1.01345	100
PST0821_20347	PST0821_CLC_contigs_v1.1_contig34793	851	3435	4285		0	0		0	0		0	0	71.1774	1.04909	100
PST0821_20360	PST0821_CLC_contigs_v1.1_contig90768	297	324	620		0	0	19.6094	0.639401	100	23.468	0.369415	100	16.1212	0.919908	100
PST0821_20391	PST0821_CLC_contigs_v1.1_contig9323	462	201	662		0	0	15.5606	1.09478	100	14.7186	0.499917	81.6017	8.38961	1.03295	97.8355
PST0821_20602	PST0821_CLC_contigs_v1.1_contig46037	1020	2024	3043		0	0		0	0		0	0	62.7373	0.861025	100
PST0821_20603	PST0821_CLC_contigs_v1.1_contig46037	515	3148	3662		0	0		0	0		0	0	94.8893	1.22899	100
PST0821_20604	PST0821_CLC_contigs_v1.1_contig46037	584	6	589		0	0	0.155822	0.00141781	9.24658		0	0	78.9932	1.25782	100
PST0821_20671	PST0821_CLC_contigs_v1.1_contig30606	285	126	410		0	0	15.007	0.662003	100		0	0	11.4667	0.885199	100
PST0821_20830	PST0821_CLC_contigs_v1.1_contig43541	2654	1151	3804		0	0	40.5283	1.05788	100	31.8029	0.400754	100	21.9066	1.00067	100
