# Supplementary material for: Genome analyses of the wheat yellow (stripe) rust pathogen Puccinia striiformis f. sp. tritici reveal polymorphic and haustorial expressed secreted proteins as candidate effectors
Source: BMC Genomics. 2013 Apr 22;14:270. doi: 10.1186/1471-2164-14-270 (PMC3640902; doi:10.1186/1471-2164-14-270)
Supplement: Additional file 11 — Summary of RNAseq reads from PST-08/21 infected tissue and haustorial libraries 1 and 2. [file 1471-2164-14-270-S11.xlsx]

## Sheet: Sheet1
Additional file 11	Raw reads		Filtered reads		Mapped on PST-08/21 transcripts
Sample	Number	Length	Number	Length	Number	(%)
PST-08/21 infected wheat leaf tissue	66723672	76	59468948	66	12001552	20.1812
PST-08/21 isolated haustoria H1	121134798	76	62081467	76	5961947	9.60342
PST-08/21 isolated haustoria H2	79302420	76	76555003	76	22853985	29.853
