# Supplementary material for: Genome analyses of the wheat yellow (stripe) rust pathogen Puccinia striiformis f. sp. tritici reveal polymorphic and haustorial expressed secreted proteins as candidate effectors
Source: BMC Genomics. 2013 Apr 22;14:270. doi: 10.1186/1471-2164-14-270 (PMC3640902; doi:10.1186/1471-2164-14-270)
Supplement: Additional file 12 — Raw and DESeq normalized Illumina counts of reads mapped onto each of the transcripts of the 5 PST genomes with the fold enrichments in the haustoria libraries and the associated P-values calculated using the DESeq statistical analysis. [file 1471-2164-14-270-S12.xlsx]

## Sheet: PST0821 - RNAseq
Additional file 12		Raw counts				Counts / bp		DESeq Normalized			Enrichment test
Gene ID	Length	Infected	Haustoria (H1)	Haustoria (H2)	Infected	Haustoria (H1)	Haustoria (H2)	Infected	Haustoria (H1)	Haustoria (H2)	Fold log2	DESeq p-value
PST0821_00001	1305	48	0	2	0.0367816	0	0.00153257	32.9196	0	1.01714	-4.49087	0.856304
PST0821_00002	276	552	39	352	2	0.141304	1.27536	378.575	101.432	179.016	-1.4264	0.566736
PST0821_00003	135	0	0	10	0	0	0.0740741	0	0	5.08569	1.82491	1
PST0821_00004	3075	930	119	448	0.302439	0.0386992	0.145691	637.817	309.496	227.839	-1.24422	0.435897
PST0821_00005	129	0	0	0	0	0	0	0	0	0	0	NA
PST0821_00006	963	12	11	47	0.0124611	0.0114226	0.0488058	8.2299	28.6089	23.9027	1.56218	0.890527
PST0821_00007	195	0	0	1	0	0	0.00512821	0	0	0.508569	0.326864	1
PST0821_00008	351	0	9	97	0	0.025641	0.276353	0	23.4073	49.3312	5.22378	1
PST0821_00009	246	0	0	0	0	0	0	0	0	0	0	NA
PST0821_00010	690	0	1	133	0	0.00144928	0.192754	0	2.60081	67.6396	5.17473	1
PST0821_00011	222	0	4	51	0	0.018018	0.22973	0	10.4032	25.937	4.26079	1
PST0821_00012	606	2093	0	263	3.4538	0	0.433993	1435.43	0	133.754	-4.40343	0.00868121
PST0821_00013	2067	189	375	1572	0.0914369	0.181422	0.760522	129.621	975.304	799.47	2.7658	0.168367
PST0821_00014	189	0	0	0	0	0	0	0	0	0	0	NA
PST0821_00015	273	48	1	59	0.175824	0.003663	0.216117	32.9196	2.60081	30.0055	-0.971081	0.643677
PST0821_00017	546	221	0	12	0.404762	0	0.021978	151.567	0	6.10282	-5.23488	0.103313
PST0821_00018	510	0	0	0	0	0	0	0	0	0	0	NA
PST0821_00019	282	0	0	0	0	0	0	0	0	0	0	NA
PST0821_00020	297	1974	9935	55312	6.64646	33.4512	186.236	1353.82	25839	28129.9	4.31601	0.0104376
PST0821_00021	204	0	0	6	0	0	0.0294118	0	0	3.05141	1.33669	0.883732
PST0821_00022	204	0	0	0	0	0	0	0	0	0	0	NA
PST0821_00023	1338	16	0	35	0.0119581	0	0.0261584	10.9732	0	17.7999	-0.274315	0.606429
PST0821_00024	204	66	16	74	0.323529	0.0784314	0.362745	45.2644	41.613	37.6341	-0.187588	0.768108
PST0821_00025	594	342	2026	5569	0.575758	3.41077	9.37542	234.552	5269.24	2832.22	4.10442	0.0114842
PST0821_00026	144	101	4	113	0.701389	0.0277778	0.784722	69.2683	10.4032	57.4683	-1.00817	0.715138
PST0821_00027	687	1408	0	390	2.04949	0	0.567686	965.641	0	198.342	-3.27052	0.0977659
PST0821_00028	1425	705	391	1171	0.494737	0.274386	0.821754	483.506	1016.92	595.534	0.736456	1
PST0821_00029	1275	187	0	66	0.146667	0	0.0517647	128.249	0	33.5655	-2.8616	0.407725
PST0821_00030	1314	2133	213	1097	1.62329	0.1621	0.834855	1462.86	553.973	557.9	-1.3942	0.366351
PST0821_00031	888	614	135	1093	0.691441	0.152027	1.23086	421.096	351.109	555.865	0.106668	1
PST0821_00032	411	0	0	4	0	0	0.00973236	0	0	2.03427	1.01231	0.632498
PST0821_00033	2244	960	662	1969	0.427807	0.295009	0.877451	658.392	1721.74	1001.37	1.04711	0.83247
PST0821_00034	717	416	526	522	0.580195	0.733612	0.728033	285.303	1368.03	265.473	1.51412	0.883732
PST0821_00035	1161	199	1205	5901	0.171404	1.0379	5.08269	136.479	3133.98	3001.06	4.48026	0.00375949
PST0821_00036	795	186	253	936	0.233962	0.318239	1.17736	127.563	658.005	476.02	2.14344	0.434068
PST0821_00037	546	45	0	44	0.0824176	0	0.0805861	30.8621	0	22.377	-1.38632	0.502388
PST0821_00038	771	0	0	0	0	0	0	0	0	0	0	NA
PST0821_00039	234	0	0	0	0	0	0	0	0	0	0	NA
PST0821_00040	360	0	0	0	0	0	0	0	0	0	0	NA
PST0821_00041	390	0	20	123	0	0.0512821	0.315385	0	52.0162	62.5539	5.86505	1
PST0821_00042	246	0	0	8	0	0	0.0325203	0	0	4.06855	1.60135	1
PST0821_00043	897	21454	515	3533	23.9175	0.574136	3.93868	14713.7	1339.42	1796.77	-3.22925	0.00978236
PST0821_00044	465	0	37	340	0	0.0795699	0.731183	0	96.23	172.913	7.08291	0.124996
PST0821_00045	726	0	0	0	0	0	0	0	0	0	0	NA
PST0821_00046	99	1	9	29	0.010101	0.0909091	0.292929	0.685825	23.4073	14.7485	3.57408	1
PST0821_00047	828	86	0	5	0.103865	0	0.00603865	58.9809	0	2.54284	-4.72284	0.799154
PST0821_00048	525	91	0	11	0.173333	0	0.0209524	62.41	0	5.59425	-4.06173	0.629283
PST0821_00049	333	0	0	55	0	0	0.165165	0	0	27.9713	3.90551	1
PST0821_00050	267	0	5	8	0	0.0187266	0.0299625	0	13.004	4.06855	3.25343	1
PST0821_00051	270	93	8	35	0.344444	0.0296296	0.12963	63.7817	20.8065	17.7999	-1.67388	0.553777
PST0821_00052	1530	261	0	0	0.170588	0	0	179	0	0	-7.49186	0.00608622
PST0821_00053	327	0	0	0	0	0	0	0	0	0	0	NA
PST0821_00054	498	1116	35	191	2.24096	0.0702811	0.383534	765.38	91.0283	97.1366	-3.01081	0.0627132
PST0821_00055	195	0	0	0	0	0	0	0	0	0	0	NA
PST0821_00056	1551	3554	136	1157	2.29142	0.0876854	0.74597	2437.42	353.71	588.414	-2.3689	0.104637
PST0821_00057	210	0	0	0	0	0	0	0	0	0	0	NA
PST0821_00058	387	0	69	601	0	0.178295	1.55297	0	179.456	305.65	7.92809	0.00789705
PST0821_00059	363	153	11	256	0.421488	0.030303	0.705234	104.931	28.6089	130.194	-0.397838	0.890193
PST0821_00060	429	11	524	4352	0.025641	1.22145	10.1445	7.54407	1362.82	2213.29	7.71006	1.95861e-06
PST0821_00061	1065	696	178	929	0.653521	0.167136	0.8723	477.334	462.944	472.46	-0.0293468	1
PST0821_00062	258	0	0	0	0	0	0	0	0	0	0	NA
PST0821_00063	261	6871	193	582	26.3257	0.739464	2.22989	4712.3	501.956	295.987	-3.55877	0.00161121
PST0821_00064	411	27	0	3	0.0656934	0	0.00729927	18.5173	0	1.52571	-3.46877	0.729644
PST0821_00065	369	0	0	0	0	0	0	0	0	0	0	NA
PST0821_00066	381	0	0	0	0	0	0	0	0	0	0	NA
PST0821_00067	1773	253	617	2814	0.142696	0.347998	1.58714	173.514	1604.7	1431.11	3.12162	0.0701511
PST0821_00068	456	21	16	195	0.0460526	0.0350877	0.427632	14.4023	41.613	99.1709	2.21261	1
PST0821_00069	243	65	2	648	0.26749	0.00823045	2.66667	44.5786	5.20162	329.552	1.88527	0.677379
PST0821_00070	1302	596	570	5822	0.457757	0.437788	4.47158	408.752	1482.46	2960.89	2.43948	0.105767
PST0821_00071	591	0	0	0	0	0	0	0	0	0	0	NA
PST0821_00072	840	609	70	127	0.725	0.0833333	0.15119	417.667	182.057	64.5882	-1.75172	0.21698
PST0821_00073	492	0	0	0	0	0	0	0	0	0	0	NA
PST0821_00074	573	0	0	0	0	0	0	0	0	0	0	NA
PST0821_00075	468	0	0	0	0	0	0	0	0	0	0	NA
PST0821_00076	291	0	0	0	0	0	0	0	0	0	0	NA
PST0821_00077	354	173	11	78	0.488701	0.0310734	0.220339	118.648	28.6089	39.6684	-1.76766	0.498223
PST0821_00078	486	518	0	58	1.06584	0	0.119342	355.257	0	29.497	-4.49963	0.066367
PST0821_00079	1041	0	0	4	0	0	0.00384246	0	0	2.03427	1.01231	0.632498
PST0821_00080	204	93	46	27	0.455882	0.22549	0.132353	63.7817	119.637	13.7314	0.063235	0.632498
PST0821_00081	186	0	6	41	0	0.0322581	0.22043	0	15.6049	20.8513	4.26514	1
PST0821_00082	258	0	0	0	0	0	0	0	0	0	0	NA
PST0821_00083	1041	43	0	4	0.0413064	0	0.00384246	29.4905	0	2.03427	-3.91798	0.771874
PST0821_00084	1359	16	0	7	0.0117734	0	0.00515085	10.9732	0	3.55998	-2.10666	0.405291
PST0821_00085	429	750	639	1901	1.74825	1.48951	4.43124	514.369	1661.92	966.789	1.35177	0.682177
PST0821_00086	345	0	0	0	0	0	0	0	0	0	0	NA
PST0821_00087	300	0	0	0	0	0	0	0	0	0	0	NA
PST0821_00088	447	407	519	1151	0.910515	1.16107	2.57494	279.131	1349.82	585.362	1.78979	0.595082
PST0821_00089	432	88	23	374	0.203704	0.0532407	0.865741	60.3526	59.8186	190.205	1.03836	1
PST0821_00090	522	0	0	19	0	0	0.0363985	0	0	9.6628	2.54384	1
PST0821_00091	348	0	0	0	0	0	0	0	0	0	0	NA
PST0821_00092	1098	634	160	672	0.577413	0.145719	0.612022	434.813	416.13	341.758	-0.197923	0.904468
PST0821_00093	795	0	0	0	0	0	0	0	0	0	0	NA
PST0821_00094	342	16	0	9	0.0467836	0	0.0263158	10.9732	0	4.57712	-1.86428	0.315348
PST0821_00095	771	0	0	9	0	0	0.0116732	0	0	4.57712	1.71746	1
PST0821_00096	918	1358	7	353	1.4793	0.00762527	0.384532	931.35	18.2057	179.525	-3.22282	0.0918776
PST0821_00097	1533	1123	70	1613	0.732551	0.0456621	1.05219	770.181	182.057	820.321	-0.61884	0.963387
PST0821_00098	300	0	5	437	0	0.0166667	1.45667	0	13.004	222.244	6.89026	0.240436
PST0821_00099	297	0	0	0	0	0	0	0	0	0	0	NA
PST0821_00100	1050	125	114	1777	0.119048	0.108571	1.69238	85.7281	296.492	903.726	2.79306	0.138643
PST0821_00101	258	31	0	17	0.120155	0	0.0658915	21.2606	0	8.64567	-2.06422	0.291052
PST0821_00102	1008	395	58	506	0.391865	0.0575397	0.501984	270.901	150.847	257.336	-0.406814	0.926215
PST0821_00103	474	345	146	977	0.727848	0.308017	2.06118	236.61	379.718	496.872	0.886597	0.838668
PST0821_00104	1491	604	68	279	0.405097	0.045607	0.187123	414.238	176.855	141.891	-1.37251	0.45158
PST0821_00105	1554	965	116	635	0.620978	0.0746461	0.408623	661.821	301.694	322.941	-1.08099	0.580221
PST0821_00106	639	195	3	1384	0.305164	0.00469484	2.16588	133.736	7.80243	703.859	1.40511	0.550745
PST0821_00107	1236	2057	682	1765	1.66424	0.55178	1.42799	1410.74	1773.75	897.624	-0.0788131	0.843878
PST0821_00108	1872	0	7	218	0	0.00373932	0.116453	0	18.2057	110.868	6.03423	1
PST0821_00109	417	0	0	1	0	0	0.00239808	0	0	0.508569	0.326864	1
PST0821_00110	237	0	0	0	0	0	0	0	0	0	0	NA
PST0821_00111	435	0	0	1	0	0	0.00229885	0	0	0.508569	0.326864	1
PST0821_00112	624	1094	1338	16174	1.75321	2.14423	25.9199	750.292	3479.88	8225.59	2.96191	0.0342426
PST0821_00113	612	50	74	1756	0.0816993	0.120915	2.86928	34.2912	192.46	893.046	3.94557	0.0402608
PST0821_00114	243	0	0	0	0	0	0	0	0	0	0	NA
PST0821_00115	126	307	89	306	2.43651	0.706349	2.42857	210.548	231.472	155.622	-0.120867	0.883732
PST0821_00116	1389	30	149	1021	0.0215983	0.107271	0.735061	20.5747	387.521	519.249	4.3965	0.0473987
PST0821_00117	468	0	0	0	0	0	0	0	0	0	0	NA
PST0821_00118	429	0	0	0	0	0	0	0	0	0	0	NA
PST0821_00119	666	0	25	60	0	0.0375375	0.0900901	0	65.0202	30.5141	5.60784	1
PST0821_00120	315	0	0	0	0	0	0	0	0	0	0	NA
PST0821_00121	486	0	0	29	0	0	0.0596708	0	0	14.7485	3.06596	1
PST0821_00123	225	0	0	0	0	0	0	0	0	0	0	NA
PST0821_00124	360	0	0	57	0	0	0.158333	0	0	28.9884	3.95366	1
PST0821_00125	561	64	284	344	0.114082	0.506239	0.613191	43.8928	738.63	174.948	3.35013	0.282214
PST0821_00126	690	2484	184	976	3.6	0.266667	1.41449	1703.59	478.549	496.363	-1.80312	0.211584
PST0821_00127	441	3079	460	1926	6.98186	1.04308	4.36735	2111.65	1196.37	979.503	-0.956135	0.514667
PST0821_00128	393	8	238	1163	0.0203562	0.605598	2.95929	5.4866	618.993	591.465	6.54626	0.00181591
PST0821_00129	1074	20	0	58	0.018622	0	0.0540037	13.7165	0	29.497	0.0977794	0.745141
PST0821_00130	615	223	0	105	0.362602	0	0.170732	152.939	0	53.3997	-2.47441	0.456838
PST0821_00131	888	855	949	1333	0.962838	1.06869	1.50113	586.38	2468.17	677.922	1.42211	0.83247
PST0821_00132	876	132	2	158	0.150685	0.00228311	0.180365	90.5289	5.20162	80.3538	-1.06403	0.717855
PST0821_00133	1857	1861	101	1188	1.00215	0.0543888	0.639742	1276.32	262.682	604.18	-1.55592	0.446128
PST0821_00134	405	541	0	84	1.3358	0	0.207407	371.031	0	42.7198	-4.05644	0.0996847
PST0821_00135	798	338	36	218	0.423559	0.0451128	0.273183	231.809	93.6292	110.868	-1.17302	0.622054
PST0821_00136	540	193	10	132	0.357407	0.0185185	0.244444	132.364	26.0081	67.1311	-1.48726	0.604709
PST0821_00137	219	411	733	1584	1.87671	3.34703	7.23288	281.874	1906.39	805.573	2.26217	0.35899
PST0821_00138	150	33	0	33	0.22	0	0.22	22.6322	0	16.7828	-1.33135	0.390542
PST0821_00139	255	132	9	65	0.517647	0.0352941	0.254902	90.5289	23.4073	33.057	-1.64667	0.552738
PST0821_00140	471	598	578	348	1.26964	1.22718	0.738854	410.123	1503.27	176.982	1.03275	1
PST0821_00141	609	19	5	84	0.0311987	0.00821018	0.137931	13.0307	13.004	42.7198	1.04058	0.909059
PST0821_00142	255	0	0	61	0	0	0.239216	0	0	31.0227	4.04539	1
PST0821_00143	267	0	0	0	0	0	0	0	0	0	0	NA
PST0821_00144	381	39	6	20	0.102362	0.015748	0.0524934	26.7472	15.6049	10.1714	-0.998489	0.251707
PST0821_00145	546	1445	16377	57696	2.64652	29.9945	105.67	991.017	42593.5	29342.4	5.18024	0.00492081
PST0821_00146	1395	205	0	84	0.146953	0	0.0602151	140.594	0	42.7198	-2.66278	0.429653
PST0821_00147	336	0	0	6	0	0	0.0178571	0	0	3.05141	1.33669	0.883732
PST0821_00148	606	0	0	0	0	0	0	0	0	0	0	NA
PST0821_00149	429	0	0	4	0	0	0.00932401	0	0	2.03427	1.01231	0.632498
PST0821_00150	570	17	1	16	0.0298246	0.00175439	0.0280702	11.659	2.60081	8.1371	-0.991037	0.27402
PST0821_00151	315	25	0	5	0.0793651	0	0.015873	17.1456	0	2.54284	-2.99795	0.629283
PST0821_00152	207	75	66	352	0.362319	0.318841	1.70048	51.4369	171.653	179.016	1.74966	0.82763
PST0821_00153	372	461	0	178	1.23925	0	0.478495	316.165	0	90.5252	-2.77732	0.32231
PST0821_00154	711	1154	25	489	1.62307	0.0351617	0.687764	791.442	65.0202	248.69	-2.3277	0.255666
PST0821_00155	516	1552	106	260	3.00775	0.205426	0.503876	1064.4	275.686	132.228	-2.378	0.0590939
PST0821_00156	207	178	0	24	0.859903	0	0.115942	122.077	0	12.2056	-4.11502	0.242374
PST0821_00157	243	0	0	0	0	0	0	0	0	0	0	NA
PST0821_00158	1707	0	3	43	0	0.00175747	0.0251904	0	7.80243	21.8685	3.98509	1
PST0821_00159	747	0	0	0	0	0	0	0	0	0	0	NA
PST0821_00160	588	0	0	0	0	0	0	0	0	0	0	NA
PST0821_00161	522	0	0	0	0	0	0	0	0	0	0	NA
PST0821_00162	246	0	0	0	0	0	0	0	0	0	0	NA
PST0821_00163	198	0	0	0	0	0	0	0	0	0	0	NA
PST0821_00164	459	0	0	0	0	0	0	0	0	0	0	NA
PST0821_00165	1272	0	0	0	0	0	0	0	0	0	0	NA
PST0821_00166	252	0	0	0	0	0	0	0	0	0	0	NA
PST0821_00167	1623	0	0	27	0	0	0.0166359	0	0	13.7314	2.97557	1
PST0821_00168	882	1714	0	161	1.94331	0	0.18254	1175.5	0	81.8795	-4.81004	0.00559631
PST0821_00169	1056	462	19	288	0.4375	0.0179924	0.272727	316.851	49.4154	146.468	-1.6837	0.544398
PST0821_00170	1464	0	0	0	0	0	0	0	0	0	0	NA
PST0821_00171	378	1513	248	400	4.00265	0.656085	1.0582	1037.65	645.001	203.427	-1.28845	0.211496
PST0821_00172	1593	0	0	1	0	0	0.000627746	0	0	0.508569	0.326864	1
PST0821_00173	777	2938	796	5442	3.78121	1.02445	7.00386	2014.95	2070.24	2767.63	0.263508	1
PST0821_00174	741	12014	55413	192061	16.2132	74.7814	259.192	8239.5	144119	97676.2	3.87492	0.163031
PST0821_00175	594	0	0	0	0	0	0	0	0	0	0	NA
PST0821_00176	891	139	1122	3455	0.156004	1.25926	3.87767	95.3296	2918.11	1757.1	4.60153	0.00524533
PST0821_00177	918	0	6	8	0	0.00653595	0.0087146	0	15.6049	4.06855	3.43785	1
PST0821_00178	852	13	18	296	0.0152582	0.0211268	0.347418	8.91572	46.8146	150.536	3.32945	0.862903
PST0821_00179	474	0	0	0	0	0	0	0	0	0	0	NA
PST0821_00180	621	40	9	44	0.0644122	0.0144928	0.0708535	27.433	23.4073	22.377	-0.251029	0.704049
PST0821_00181	1479	434	132	615	0.293442	0.0892495	0.415822	297.648	343.307	312.77	0.13981	1
PST0821_00182	933	0	59	136	0	0.0632369	0.145766	0	153.448	69.1653	6.8113	0.312004
PST0821_00183	288	0	0	0	0	0	0	0	0	0	0	NA
PST0821_00184	315	0	0	0	0	0	0	0	0	0	0	NA
PST0821_00185	399	349	204	1734	0.874687	0.511278	4.34586	239.353	530.565	881.858	1.55699	0.487293
PST0821_00186	540	1042	305	2297	1.92963	0.564815	4.2537	714.629	793.247	1168.18	0.456091	0.935973
PST0821_00187	321	0	0	0	0	0	0	0	0	0	0	NA
PST0821_00188	1926	366	3534	25139	0.190031	1.83489	13.0524	251.012	9191.26	12784.9	5.44644	0.000418644
PST0821_00190	2127	1400	56	1045	0.658204	0.0263282	0.491302	960.155	145.645	531.454	-1.50115	0.549158
PST0821_00191	615	7	0	2	0.0113821	0	0.00325203	4.80077	0	1.01714	-1.94306	0.586883
PST0821_00192	1890	1839	213	1651	0.973016	0.112698	0.873545	1261.23	553.973	839.647	-0.855071	0.703971
PST0821_00193	279	0	0	5	0	0	0.0179211	0	0	2.54284	1.1836	0.604709
PST0821_00194	588	2165	1039	3270	3.68197	1.76701	5.56122	1484.81	2702.24	1663.02	0.555479	1
PST0821_00195	309	5114	225	409	16.5502	0.728155	1.32362	3507.31	585.182	208.005	-3.14141	0.00282835
PST0821_00196	453	2419	249	6698	5.33996	0.549669	14.7859	1659.01	647.602	3406.39	0.288864	0.83247
PST0821_00197	561	126	24	303	0.224599	0.0427807	0.540107	86.4139	62.4194	154.096	0.321802	1
PST0821_00198	519	18	0	10	0.0346821	0	0.0192678	12.3448	0	5.08569	-1.9133	0.297407
PST0821_00199	381	151	0	25	0.396325	0	0.0656168	103.56	0	12.7142	-3.82904	0.308752
PST0821_00200	672	1064	395	1550	1.58333	0.587798	2.30655	729.718	1027.32	788.281	0.31465	1
PST0821_00203	438	117	74	183	0.267123	0.16895	0.417808	80.2415	192.46	93.0681	0.823414	1
PST0821_00204	273	107	0	5	0.391941	0	0.018315	73.3832	0	2.54284	-5.03331	0.704404
PST0821_00205	192	0	0	0	0	0	0	0	0	0	0	NA
PST0821_00206	621	0	0	4	0	0	0.00644122	0	0	2.03427	1.01231	0.632498
PST0821_00207	1698	970	13506	17114	0.57126	7.95406	10.0789	665.25	35126.5	8703.64	5.03978	0.00737922
PST0821_00208	504	106	2	25	0.210317	0.00396825	0.0496032	72.6974	5.20162	12.7142	-2.8877	0.378896
PST0821_00209	582	32	73	238	0.0549828	0.12543	0.408935	21.9464	189.859	121.039	2.76936	0.668928
PST0821_00210	1482	895	9	97	0.603914	0.00607287	0.0654521	613.813	23.4073	49.3312	-4.04023	0.0304109
PST0821_00211	366	0	0	0	0	0	0	0	0	0	0	NA
PST0821_00212	432	0	0	52	0	0	0.12037	0	0	26.4456	3.83013	1
PST0821_00213	258	0	0	0	0	0	0	0	0	0	0	NA
PST0821_00214	489	349	222	663	0.713701	0.453988	1.35583	239.353	577.38	337.181	0.931077	0.957819
PST0821_00215	2646	125	0	225	0.0472411	0	0.085034	85.7281	0	114.428	-0.575134	0.83247
PST0821_00216	120	0	0	5	0	0	0.0416667	0	0	2.54284	1.1836	0.604709
PST0821_00217	300	32	0	2	0.106667	0	0.00666667	21.9464	0	1.01714	-3.92702	0.817974
PST0821_00218	195	62	59	740	0.317949	0.302564	3.79487	42.5211	153.448	376.341	2.61106	0.397682
PST0821_00219	207	912	265	2118	4.4058	1.28019	10.2319	625.472	689.215	1077.15	0.497092	0.908143
PST0821_00220	1194	5992	42	423	5.01843	0.0351759	0.354271	4109.46	109.234	215.125	-4.65477	0.000410584
PST0821_00221	516	0	0	2	0	0	0.00387597	0	0	1.01714	0.59318	0.83247
PST0821_00222	555	0	16	16	0	0.0288288	0.0288288	0	41.613	8.1371	4.69349	1
PST0821_00223	906	3846	631	3543	4.24503	0.696468	3.9106	2637.68	1641.11	1801.86	-0.615326	0.755419
PST0821_00224	300	0	191	624	0	0.636667	2.08	0	496.755	317.347	8.6726	0.00064822
PST0821_00225	327	0	0	5	0	0	0.0152905	0	0	2.54284	1.1836	0.604709
PST0821_00227	1251	451	155	595	0.360512	0.123901	0.47562	309.307	403.126	302.598	0.189491	1
PST0821_00228	228	283	16	66	1.24123	0.0701754	0.289474	194.088	41.613	33.5655	-2.33786	0.290102
PST0821_00229	354	1	0	3	0.00282486	0	0.00847458	0.685825	0	1.52571	0.0644576	1
PST0821_00230	432	47	34	179	0.108796	0.0787037	0.414352	32.2338	88.4275	91.0338	1.44894	1
PST0821_00231	636	495	1	176	0.778302	0.00157233	0.27673	339.483	2.60081	89.5081	-2.85518	0.288424
PST0821_00232	657	0	0	0	0	0	0	0	0	0	0	NA
PST0821_00233	240	107	7	59	0.445833	0.0291667	0.245833	73.3832	18.2057	30.0055	-1.56697	0.598128
PST0821_00234	216	0	0	0	0	0	0	0	0	0	0	NA
PST0821_00235	222	417	28	501	1.87838	0.126126	2.25676	285.989	72.8227	254.793	-0.800211	0.848014
PST0821_00236	549	123	0	97	0.224044	0	0.176685	84.3564	0	49.3312	-1.73367	0.629283
PST0821_00237	576	72	0	0	0.125	0	0	49.3794	0	0	-5.65476	1
PST0821_00238	1110	218	0	19	0.196396	0	0.0171171	149.51	0	9.6628	-4.68987	0.146969
PST0821_00239	255	0	0	0	0	0	0	0	0	0	0	NA
PST0821_00240	750	2368	943	3369	3.15733	1.25733	4.492	1624.03	2452.56	1713.37	0.358863	1
PST0821_00241	225	0	0	13	0	0	0.0577778	0	0	6.61139	2.10625	1
PST0821_00242	738	0	0	35	0	0	0.0474255	0	0	17.7999	3.30742	1
PST0821_00243	360	0	0	2	0	0	0.00555556	0	0	1.01714	0.59318	0.83247
PST0821_00244	234	262	139	733	1.11966	0.594017	3.13248	179.686	361.513	372.781	1.0268	0.849694
PST0821_00245	357	0	32	54	0	0.0896359	0.151261	0	83.2259	27.4627	5.8162	1
PST0821_00246	315	742	22	144	2.35556	0.0698413	0.457143	508.882	57.2178	73.2339	-2.9447	0.114625
PST0821_00247	843	3204	23	534	3.80071	0.0272835	0.633452	2197.38	59.8186	271.576	-3.72114	0.0136881
PST0821_00249	636	0	76	2466	0	0.119497	3.87736	0	197.662	1254.13	9.5056	1.78496e-06
PST0821_00250	1161	0	0	5	0	0	0.00430663	0	0	2.54284	1.1836	0.604709
PST0821_00251	396	0	0	85	0	0	0.214646	0	0	43.2283	4.49915	1
PST0821_00252	519	0	0	3	0	0	0.00578035	0	0	1.52571	0.817912	0.629283
PST0821_00253	1074	248	13	29	0.230912	0.0121043	0.0270019	170.085	33.8105	14.7485	-2.75867	0.203423
PST0821_00254	903	55	46	375	0.0609081	0.0509413	0.415282	37.7204	119.637	190.713	2.012	0.771873
PST0821_00255	372	12	76	186	0.0322581	0.204301	0.5	8.2299	197.662	94.5938	3.99461	0.502388
PST0821_00256	267	156	105	439	0.58427	0.393258	1.64419	106.989	273.085	223.262	1.20627	0.890527
PST0821_00257	738	55	43	6079	0.0745257	0.0582656	8.23713	37.7204	111.835	3091.59	5.37128	0.000471816
PST0821_00258	336	0	0	40	0	0	0.119048	0	0	20.3427	3.48173	1
PST0821_00259	342	0	0	0	0	0	0	0	0	0	0	NA
PST0821_00260	723	0	0	13	0	0	0.0179806	0	0	6.61139	2.10625	1
PST0821_00261	318	159	0	15	0.5	0	0.0471698	109.046	0	7.62853	-4.51465	0.221211
PST0821_00262	351	217	140	511	0.618234	0.39886	1.45584	148.824	364.113	259.879	1.06288	0.921157
PST0821_00263	309	798	19	143	2.58252	0.0614887	0.462783	547.288	49.4154	72.7253	-3.14296	0.093127
PST0821_00264	2949	1789	335	1657	0.606646	0.113598	0.561885	1226.94	871.271	842.698	-0.517217	0.794372
PST0821_00265	1851	116	407	1484	0.0626688	0.219881	0.801729	79.5557	1058.53	754.716	3.49403	0.0704711
PST0821_00266	225	4554	320	2789	20.24	1.42222	12.3956	3123.25	832.259	1418.4	-1.47188	0.393613
PST0821_00268	231	0	0	0	0	0	0	0	0	0	0	NA
PST0821_00269	2394	674	222	443	0.281537	0.0927318	0.185046	462.246	577.38	225.296	-0.203371	0.750462
PST0821_00270	276	0	0	0	0	0	0	0	0	0	0	NA
PST0821_00271	270	0	0	0	0	0	0	0	0	0	0	NA
PST0821_00272	750	0	0	0	0	0	0	0	0	0	0	NA
PST0821_00273	201	44	0	84	0.218905	0	0.41791	30.1763	0	42.7198	-0.479537	0.790282
PST0821_00274	876	213	0	1048	0.243151	0	1.19635	146.081	0	532.98	0.862877	0.777709
PST0821_00275	1074	0	0	0	0	0	0	0	0	0	0	NA
PST0821_00276	432	58	255	801	0.134259	0.590278	1.85417	39.7778	663.207	407.363	3.71714	0.106263
PST0821_00277	1509	674	211	958	0.446653	0.139828	0.634858	462.246	548.771	487.209	0.163928	1
PST0821_00278	201	117	6	62	0.58209	0.0298507	0.308458	80.2415	15.6049	31.5313	-1.72543	0.577516
PST0821_00279	300	837	195	1267	2.79	0.65	4.22333	574.035	507.158	644.356	0.00431359	1
PST0821_00280	282	798	3	29	2.82979	0.0106383	0.102837	547.288	7.80243	14.7485	-5.48109	0.00519553
PST0821_00281	543	230	0	41	0.423573	0	0.0755064	157.74	0	20.8513	-3.79631	0.23944
PST0821_00282	684	48	295	75	0.0701754	0.431287	0.109649	32.9196	767.239	38.1426	3.57306	0.397827
PST0821_00283	315	114	0	27	0.361905	0	0.0857143	78.184	0	13.7314	-3.33157	0.372467
PST0821_00284	264	0	22	32	0	0.0833333	0.121212	0	57.2178	16.2742	5.23825	1
PST0821_00285	972	37	4	4	0.0380658	0.00411523	0.00411523	25.3755	10.4032	2.03427	-1.86938	0.630758
PST0821_00286	1332	78	0	209	0.0585586	0	0.156907	53.4943	0	106.291	-0.00926676	0.883732
PST0821_00287	537	0	0	0	0	0	0	0	0	0	0	NA
PST0821_00288	129	26	135	397	0.20155	1.04651	3.07752	17.8314	351.109	201.902	3.8813	0.229598
PST0821_00289	198	0	0	0	0	0	0	0	0	0	0	NA
PST0821_00290	777	380	135	154	0.48906	0.173745	0.198198	260.613	351.109	78.3196	-0.278314	0.629283
PST0821_00291	696	28	0	37	0.0402299	0	0.0531609	19.2031	0	18.817	-0.956811	0.511007
PST0821_00292	1317	243	5	168	0.18451	0.00379651	0.127563	166.655	13.004	85.4395	-1.73911	0.590382
PST0821_00293	840	676	3	198	0.804762	0.00357143	0.235714	463.618	7.80243	100.697	-3.07201	0.196207
PST0821_00294	849	403	65	241	0.474676	0.0765607	0.283863	276.387	169.053	122.565	-0.917963	0.626415
PST0821_00295	186	905	2691	14740	4.86559	14.4677	79.2473	620.671	6998.78	7496.3	3.54347	0.019128
PST0821_00296	141	4	0	9	0.0283688	0	0.0638298	2.7433	0	4.57712	-0.186855	0.60769
PST0821_00297	132	0	0	1	0	0	0.00757576	0	0	0.508569	0.326864	1
PST0821_00298	219	65	12	45	0.296804	0.0547945	0.205479	44.5786	31.2097	22.8856	-0.700477	0.672537
PST0821_00299	321	56	0	0	0.174455	0	0	38.4062	0	0	-5.30035	1
PST0821_00300	693	0	0	1	0	0	0.001443	0	0	0.508569	0.326864	1
PST0821_00301	1284	904	308	1592	0.70405	0.239875	1.23988	619.986	801.049	809.641	0.376838	1
PST0821_00302	252	61	6	175	0.242063	0.0238095	0.694444	41.8353	15.6049	88.9995	0.315394	0.894904
PST0821_00303	876	272	7	242	0.310502	0.00799087	0.276256	186.544	18.2057	123.074	-1.3884	0.671787
PST0821_00304	396	291	22	212	0.734848	0.0555556	0.535354	199.575	57.2178	107.817	-1.264	0.632498
PST0821_00305	264	0	0	0	0	0	0	0	0	0	0	NA
PST0821_00306	966	0	0	2	0	0	0.00207039	0	0	1.01714	0.59318	0.83247
PST0821_00307	1803	2578	41	1361	1.42984	0.0227399	0.754853	1768.06	106.633	692.162	-2.14347	0.275078
PST0821_00308	228	432	0	77	1.89474	0	0.337719	296.276	0	39.1598	-3.8525	0.143459
PST0821_00309	216	17	0	55	0.0787037	0	0.25463	11.659	0	27.9713	0.243415	0.743534
PST0821_00310	1125	0	117	93	0	0.104	0.0826667	0	304.295	47.2969	7.46594	0.0555585
PST0821_00311	534	237	0	40	0.44382	0	0.0749064	162.54	0	20.3427	-3.87177	0.225683
PST0821_00312	1602	4625	164	3461	2.88702	0.102372	2.16042	3171.94	426.533	1760.16	-1.53575	0.485245
PST0821_00313	1296	0	0	0	0	0	0	0	0	0	0	NA
PST0821_00314	414	0	0	2	0	0	0.00483092	0	0	1.01714	0.59318	0.83247
PST0821_00315	690	0	0	3	0	0	0.00434783	0	0	1.52571	0.817912	0.629283
PST0821_00316	822	0	0	10	0	0	0.0121655	0	0	5.08569	1.82491	1
PST0821_00317	1281	1505	5033	25523	1.17486	3.92896	19.9243	1032.17	13089.9	12980.2	3.65736	0.0202893
PST0821_00318	1035	114	101	86	0.110145	0.0975845	0.0830918	78.184	262.682	43.7369	0.961609	1
PST0821_00319	630	1669	1	234	2.64921	0.0015873	0.371429	1144.64	2.60081	119.005	-4.21234	0.0169765
PST0821_00320	813	480	56	540	0.590406	0.0688807	0.664207	329.196	145.645	274.627	-0.645148	0.850595
PST0821_00321	291	0	0	11	0	0	0.0378007	0	0	5.59425	1.92491	1
PST0821_00322	120	0	10	1	0	0.0833333	0.00833333	0	26.0081	0.508569	3.83373	1
PST0821_00323	729	0	0	0	0	0	0	0	0	0	0	NA
PST0821_00324	726	688	57	156	0.947658	0.0785124	0.214876	471.847	148.246	79.3367	-2.04236	0.193672
PST0821_00325	387	0	0	10	0	0	0.0258398	0	0	5.08569	1.82491	1
PST0821_00326	333	714	77	516	2.14414	0.231231	1.54955	489.679	200.262	262.421	-1.07853	0.629283
PST0821_00327	882	137	297	911	0.155329	0.336735	1.03288	93.958	772.441	463.306	2.70428	0.26888
PST0821_00328	444	186	0	26	0.418919	0	0.0585586	127.563	0	13.2228	-4.07818	0.239747
PST0821_00329	1194	705	3	138	0.590452	0.00251256	0.115578	483.506	7.80243	70.1825	-3.59872	0.105523
PST0821_00330	1059	134	103	527	0.126534	0.0972616	0.497639	91.9005	267.883	268.016	1.53358	0.760484
PST0821_00331	1200	0	0	0	0	0	0	0	0	0	0	NA
PST0821_00332	324	0	0	20	0	0	0.0617284	0	0	10.1714	2.60542	1
PST0821_00333	558	84	0	120	0.150538	0	0.215054	57.6093	0	61.0282	-0.895131	0.764249
PST0821_00334	120	0	0	0	0	0	0	0	0	0	0	NA
PST0821_00335	1794	1813	92	1547	1.01059	0.0512821	0.862319	1243.4	239.275	786.756	-1.27557	0.627619
PST0821_00336	1212	1025	75	551	0.84571	0.0618812	0.45462	702.97	195.061	280.221	-1.56067	0.423708
PST0821_00337	639	996	134	566	1.55869	0.209703	0.885759	683.081	348.509	287.85	-1.0998	0.51369
PST0821_00339	240	668	35	479	2.78333	0.145833	1.99583	458.131	91.0283	243.604	-1.44773	0.594781
PST0821_00340	390	67	69	510	0.171795	0.176923	1.30769	45.9503	179.456	259.37	2.231	0.604709
PST0821_00341	120	0	0	42	0	0	0.35	0	0	21.3599	3.54596	1
PST0821_00342	531	1201	819	3147	2.26177	1.54237	5.92655	823.675	2130.06	1600.47	1.17825	0.687963
PST0821_00343	297	66	6	11	0.222222	0.020202	0.037037	45.2644	15.6049	5.59425	-1.99583	0.413615
PST0821_00344	396	20	1	17	0.0505051	0.00252525	0.0429293	13.7165	2.60081	8.64567	-1.15183	0.229143
PST0821_00345	348	0	201	668	0	0.577586	1.91954	0	522.763	339.724	8.7557	0.000467912
PST0821_00346	918	3458	21	186	3.76688	0.0228758	0.202614	2371.58	54.617	94.5938	-4.97183	0.000338736
PST0821_00347	456	442	0	138	0.969298	0	0.302632	303.135	0	70.1825	-3.07499	0.262311
PST0821_00348	309	133	42	95	0.430421	0.135922	0.307443	91.2147	109.234	48.314	-0.209078	0.739149
PST0821_00349	348	119	14	104	0.341954	0.0402299	0.298851	81.6131	36.4113	52.8911	-0.855717	0.668961
PST0821_00350	387	0	8	246	0	0.0206718	0.635659	0	20.8065	125.108	6.20862	1
PST0821_00351	1056	663	139	370	0.627841	0.131629	0.350379	454.702	361.513	188.17	-0.724251	0.604709
PST0821_00352	657	110	83	391	0.167428	0.126332	0.595129	75.4407	215.867	198.85	1.44666	0.849752
PST0821_00353	1014	1487	192	1746	1.46647	0.189349	1.72189	1019.82	499.356	887.961	-0.555355	0.883732
PST0821_00354	756	27	32	110	0.0357143	0.042328	0.145503	18.5173	83.2259	55.9425	1.85459	1
PST0821_00355	927	19	0	1	0.0204962	0	0.00107875	13.0307	0	0.508569	-3.48365	0.821848
PST0821_00356	489	444	617	3837	0.907975	1.26176	7.84663	304.506	1604.7	1951.38	2.54182	0.125641
PST0821_00357	825	0	0	2	0	0	0.00242424	0	0	1.01714	0.59318	0.83247
PST0821_00358	423	187	23	424	0.44208	0.0543735	1.00236	128.249	59.8186	215.633	0.102081	1
PST0821_00359	456	263	0	52	0.576754	0	0.114035	180.372	0	26.4456	-3.67268	0.235637
PST0821_00360	990	34	364	821	0.0343434	0.367677	0.829293	23.318	946.695	417.535	4.81203	0.0225363
PST0821_00361	315	0	0	3	0	0	0.00952381	0	0	1.52571	0.817912	0.629283
PST0821_00362	489	213	2	86	0.435583	0.00408998	0.175869	146.081	5.20162	43.7369	-2.52978	0.424636
PST0821_00363	141	0	0	0	0	0	0	0	0	0	0	NA
PST0821_00364	393	674	895	713	1.71501	2.27735	1.81425	462.246	2327.72	362.609	1.53901	0.88527
PST0821_00365	1983	0	0	0	0	0	0	0	0	0	0	NA
PST0821_00366	285	0	0	0	0	0	0	0	0	0	0	NA
PST0821_00367	267	0	0	0	0	0	0	0	0	0	0	NA
PST0821_00368	303	99	11	94	0.326733	0.0363036	0.310231	67.8966	28.6089	47.8055	-0.813316	0.695118
PST0821_00369	1947	1292	44	1342	0.663585	0.0225989	0.689266	886.086	114.436	682.499	-1.151	0.741683
PST0821_00370	981	1840	789	2026	1.87564	0.804281	2.06524	1261.92	2052.04	1030.36	0.288229	1
PST0821_00371	1260	28	33	22	0.0222222	0.0261905	0.0174603	19.2031	85.8267	11.1885	1.29307	0.838771
PST0821_00372	360	48	178	477	0.133333	0.494444	1.325	32.9196	462.944	242.587	3.3826	0.256148
PST0821_00373	1356	994	56	408	0.733038	0.0412979	0.300885	681.71	145.645	207.496	-1.94288	0.292561
PST0821_00374	1485	9833	3362	15401	6.62155	2.26397	10.371	6743.71	8743.92	7832.47	0.297474	1
PST0821_00375	1173	171	100	161	0.14578	0.0852515	0.137255	117.276	260.081	81.8795	0.540085	0.98057
PST0821_00376	618	509	422	577	0.823625	0.682848	0.933657	349.085	1097.54	293.444	0.992404	1
PST0821_00377	1263	1264	3	2611	1.00079	0.0023753	2.0673	866.882	7.80243	1327.87	-0.375844	1
PST0821_00378	267	0	6	0	0	0.0224719	0	0	15.6049	0	3.1379	1
PST0821_00379	279	37	21	108	0.132616	0.0752688	0.387097	25.3755	54.617	54.9254	1.08032	0.929536
PST0821_00380	660	457	15	650	0.692424	0.0227273	0.984848	313.422	39.0121	330.57	-0.759022	0.913485
PST0821_00381	1080	928	166	154	0.859259	0.153704	0.142593	636.445	431.734	78.3196	-1.31601	0.179346
PST0821_00382	300	1457	0	40	4.85667	0	0.133333	999.247	0	20.3427	-6.48441	0.000338736
PST0821_00383	453	0	17	34	0	0.0375276	0.0750552	0	44.2138	17.2913	4.9888	1
PST0821_00384	258	107	182	668	0.414729	0.705426	2.58915	73.3832	473.347	339.724	2.45388	0.413247
PST0821_00385	1029	2447	0	216	2.37804	0	0.209913	1678.21	0	109.851	-4.90814	0.00237096
PST0821_00386	300	0	8	47	0	0.0266667	0.156667	0	20.8065	23.9027	4.54563	1
PST0821_00387	558	557	379	1291	0.998208	0.679211	2.31362	382.004	985.707	656.562	1.10201	0.818957
PST0821_00388	924	611	403	3059	0.661255	0.436147	3.31061	419.039	1048.13	1555.71	1.63315	0.393613
PST0821_00389	1107	638	0	109	0.576332	0	0.0984643	437.556	0	55.434	-3.93279	0.09446
PST0821_00390	1029	3572	2205	7857	3.47133	2.14286	7.63557	2449.77	5734.79	3995.82	0.989594	0.796413
PST0821_00391	690	0	0	0	0	0	0	0	0	0	0	NA
PST0821_00392	366	12	0	11	0.0327869	0	0.0300546	8.2299	0	5.59425	-1.28141	0.186488
PST0821_00393	207	0	0	0	0	0	0	0	0	0	0	NA
PST0821_00394	390	28	0	17	0.0717949	0	0.0435897	19.2031	0	8.64567	-1.92431	0.241589
PST0821_00395	312	13	6	17	0.0416667	0.0192308	0.0544872	8.91572	15.6049	8.64567	0.404557	0.563564
PST0821_00396	315	337	22	86	1.06984	0.0698413	0.273016	231.123	57.2178	43.7369	-2.17288	0.297998
PST0821_00397	336	0	0	0	0	0	0	0	0	0	0	NA
PST0821_00398	591	0	0	0	0	0	0	0	0	0	0	NA
PST0821_00399	594	0	348	1529	0	0.585859	2.57407	0	905.082	777.601	9.71826	1.95705e-06
PST0821_00400	255	2	0	2	0.00784314	0	0.00784314	1.37165	0	1.01714	-0.65271	0.925759
PST0821_00401	2019	1388	9	513	0.687469	0.00445765	0.254086	951.925	23.4073	260.896	-2.73482	0.176823
PST0821_00402	219	230	0	29	1.05023	0	0.13242	157.74	0	14.7485	-4.24456	0.186773
PST0821_00404	195	30	43	342	0.153846	0.220513	1.75385	20.5747	111.835	173.93	2.73748	0.652768
PST0821_00405	615	257	22	329	0.417886	0.0357724	0.534959	176.257	57.2178	167.319	-0.646096	0.863805
PST0821_00406	468	352	129	497	0.752137	0.275641	1.06197	241.41	335.504	252.759	0.283907	1
PST0821_00407	807	0	0	0	0	0	0	0	0	0	0	NA
PST0821_00408	810	55	293	1901	0.0679012	0.361728	2.34691	37.7204	762.037	966.789	4.48222	0.0126488
PST0821_00409	552	146	496	1290	0.264493	0.898551	2.33696	100.13	1290	656.054	3.26775	0.109793
PST0821_00410	624	0	0	0	0	0	0	0	0	0	0	NA
PST0821_00411	984	531	4	144	0.539634	0.00406504	0.146341	364.173	10.4032	73.2339	-3.09227	0.209906
PST0821_00412	174	59	2	13	0.33908	0.0114943	0.0747126	40.4637	5.20162	6.61139	-2.58582	0.548317
PST0821_00413	1140	401	33	188	0.351754	0.0289474	0.164912	275.016	85.8267	95.6109	-1.58946	0.471362
PST0821_00414	1467	0	0	18	0	0	0.0122699	0	0	9.15424	2.47952	1
PST0821_00415	351	0	0	0	0	0	0	0	0	0	0	NA
PST0821_00416	324	0	0	0	0	0	0	0	0	0	0	NA
PST0821_00417	2076	650	108	1034	0.313102	0.0520231	0.498073	445.786	280.887	525.86	-0.143895	1
PST0821_00418	1545	3289	654	3263	2.1288	0.423301	2.11197	2255.68	1700.93	1659.46	-0.424714	0.83247
PST0821_00419	450	474	378	1555	1.05333	0.84	3.45556	325.081	983.106	790.824	1.44527	0.620892
PST0821_00420	969	3224	2055	15348	3.32714	2.12074	15.839	2211.1	5344.66	7805.51	1.57181	0.364077
PST0821_00421	108	0	0	1	0	0	0.00925926	0	0	0.508569	0.326864	1
PST0821_00422	435	96	37	605	0.22069	0.0850575	1.3908	65.8392	96.23	307.684	1.60241	0.7197
PST0821_00423	1182	768	76	473	0.649746	0.0642978	0.400169	526.713	197.662	240.553	-1.26155	0.545061
PST0821_00424	1023	970	20	189	0.948192	0.0195503	0.184751	665.25	52.0162	96.1195	-3.1498	0.0843277
PST0821_00425	696	95	0	20	0.136494	0	0.0287356	65.1533	0	10.1714	-3.44232	0.316582
PST0821_00427	411	354	673	930	0.861314	1.63747	2.26277	242.782	1750.35	472.969	2.19035	0.501035
PST0821_00428	411	0	0	0	0	0	0	0	0	0	0	NA
PST0821_00429	291	0	0	0	0	0	0	0	0	0	0	NA
PST0821_00430	555	0	0	0	0	0	0	0	0	0	0	NA
PST0821_00431	276	148	9	18	0.536232	0.0326087	0.0652174	101.502	23.4073	9.15424	-2.56841	0.303103
PST0821_00432	414	263	58	492	0.635266	0.140097	1.18841	180.372	150.847	250.216	0.152053	1
PST0821_00433	738	0	107	62	0	0.144986	0.0840108	0	278.287	31.5313	7.28456	0.0987685
PST0821_00434	669	535	48	79	0.799701	0.0717489	0.118087	366.916	124.839	40.1769	-2.13939	0.156368
PST0821_00435	657	0	1	4	0	0.00152207	0.00608828	0	2.60081	2.03427	1.73011	1
PST0821_00436	264	0	0	0	0	0	0	0	0	0	0	NA
PST0821_00437	483	104	142	416	0.215321	0.293996	0.861284	71.3258	369.315	211.565	2.01062	0.657675
PST0821_00438	558	399	20	118	0.715054	0.0358423	0.21147	273.644	52.0162	60.0111	-2.26818	0.299685
PST0821_00439	1152	1658	108	494	1.43924	0.09375	0.428819	1137.1	280.887	251.233	-2.09139	0.144682
PST0821_00440	909	0	0	0	0	0	0	0	0	0	0	NA
PST0821_00441	1017	0	0	0	0	0	0	0	0	0	0	NA
PST0821_00442	180	0	0	0	0	0	0	0	0	0	0	NA
PST0821_00443	513	1494	1251	1869	2.91228	2.4386	3.64327	1024.62	3253.61	950.515	1.03599	0.99368
PST0821_00444	465	43	0	42	0.0924731	0	0.0903226	29.4905	0	21.3599	-1.38433	0.475027
PST0821_00445	183	0	0	0	0	0	0	0	0	0	0	NA
PST0821_00446	366	141	0	30	0.385246	0	0.0819672	96.7013	0	15.2571	-3.50119	0.363872
PST0821_00447	213	18	0	3	0.084507	0	0.0140845	12.3448	0	1.52571	-2.9203	0.632498
PST0821_00448	1296	65	1	115	0.0501543	0.000771605	0.0887346	44.5786	2.60081	58.4854	-0.531032	0.813337
PST0821_00449	1266	159	5	169	0.125592	0.00394945	0.133491	109.046	13.004	85.9481	-1.12444	0.698645
PST0821_00450	906	1150	51	125	1.26932	0.0562914	0.137969	788.698	132.641	63.5711	-2.99425	0.0319558
PST0821_00451	288	3027	4046	9868	10.5104	14.0486	34.2639	2075.99	10522.9	5018.56	1.90374	0.434976
PST0821_00452	438	32	10	158	0.0730594	0.0228311	0.360731	21.9464	26.0081	80.3538	1.23952	0.979176
PST0821_00453	282	0	0	0	0	0	0	0	0	0	0	NA
PST0821_00454	372	32	11	472	0.0860215	0.0295699	1.26882	21.9464	28.6089	240.044	2.56011	0.681205
PST0821_00455	1209	1117	350	9088	0.923904	0.289495	7.51696	766.066	910.283	4621.87	1.85094	0.179249
PST0821_00456	498	186	0	65	0.373494	0	0.130522	127.563	0	33.057	-2.87471	0.406478
PST0821_00457	213	0	0	0	0	0	0	0	0	0	0	NA
PST0821_00458	702	14	0	86	0.019943	0	0.122507	9.60155	0	43.7369	1.10908	0.890527
PST0821_00459	576	1285	1767	13718	2.2309	3.06771	23.816	881.285	4595.63	6976.54	2.71352	0.0672803
PST0821_00460	351	79	25	215	0.225071	0.0712251	0.612536	54.1802	65.0202	109.342	0.676322	1
PST0821_00461	1350	200	170	1117	0.148148	0.125926	0.827407	137.165	442.138	568.071	1.87304	0.469472
PST0821_00462	1056	12	0	15	0.0113636	0	0.0142045	8.2299	0	7.62853	-0.938999	0.33641
PST0821_00463	1053	270	1	151	0.25641	0.000949668	0.1434	185.173	2.60081	76.7939	-2.19364	0.499638
PST0821_00464	918	77	113	106	0.083878	0.123094	0.115468	52.8085	293.892	53.9083	1.70062	1
PST0821_00465	909	122	479	3035	0.134213	0.526953	3.33883	83.6706	1245.79	1543.51	4.04293	0.0135692
PST0821_00466	525	328	0	60	0.624762	0	0.114286	224.951	0	30.5141	-3.79687	0.18769
PST0821_00467	345	6934	21	397	20.0986	0.0608696	1.15072	4755.51	54.617	201.902	-5.20156	0.000108156
PST0821_00468	501	0	1	4	0	0.00199601	0.00798403	0	2.60081	2.03427	1.73011	1
PST0821_00469	747	27	35	323	0.0361446	0.0468541	0.432396	18.5173	91.0283	164.268	2.72061	0.727597
PST0821_00470	732	0	2	14	0	0.00273224	0.0191257	0	5.20162	7.11996	2.84012	1
PST0821_00471	1854	2675	159	1611	1.44283	0.0857605	0.868932	1834.58	413.529	819.304	-1.57192	0.393613
PST0821_00472	747	25	473	2281	0.0334672	0.633199	3.05355	17.1456	1230.18	1160.05	6.04259	0.000650088
PST0821_00473	186	0	0	0	0	0	0	0	0	0	0	NA
PST0821_00474	372	35	0	18	0.094086	0	0.0483871	24.0039	0	9.15424	-2.16456	0.305175
PST0821_00475	843	0	0	4	0	0	0.00474496	0	0	2.03427	1.01231	0.632498
PST0821_00476	663	0	0	0	0	0	0	0	0	0	0	NA
PST0821_00477	348	0	0	0	0	0	0	0	0	0	0	NA
PST0821_00478	519	190	20	184	0.366089	0.0385356	0.354528	130.307	52.0162	93.5766	-0.831318	0.744825
PST0821_00479	738	0	0	0	0	0	0	0	0	0	0	NA
PST0821_00480	213	25	0	65	0.117371	0	0.305164	17.1456	0	33.057	-0.0499203	0.758082
PST0821_00481	312	0	0	0	0	0	0	0	0	0	0	NA
PST0821_00482	675	449	75	228	0.665185	0.111111	0.337778	307.935	195.061	115.954	-0.981076	0.565112
PST0821_00483	465	18	0	9	0.0387097	0	0.0193548	12.3448	0	4.57712	-2.02076	0.37234
PST0821_00484	372	0	0	0	0	0	0	0	0	0	0	NA
PST0821_00485	303	0	0	2	0	0	0.00660066	0	0	1.01714	0.59318	0.83247
PST0821_00486	921	520	93	288	0.564604	0.100977	0.312704	356.629	241.875	146.468	-0.87372	0.59776
PST0821_00487	876	251	124	526	0.28653	0.141553	0.600457	172.142	322.5	267.507	0.77366	1
PST0821_00488	252	0	0	0	0	0	0	0	0	0	0	NA
PST0821_00489	186	127	2	41	0.682796	0.0107527	0.22043	87.0997	5.20162	20.8513	-2.65099	0.460693
PST0821_00490	135	0	4	55	0	0.0296296	0.407407	0	10.4032	27.9713	4.33537	1
PST0821_00491	366	0	0	0	0	0	0	0	0	0	0	NA
PST0821_00492	453	0	0	4	0	0	0.00883002	0	0	2.03427	1.01231	0.632498
PST0821_00493	543	125	0	7	0.230203	0	0.0128913	85.7281	0	3.55998	-4.96335	0.370707
PST0821_00494	681	589	93	213	0.864905	0.136564	0.312775	403.951	241.875	108.325	-1.20135	0.40329
PST0821_00495	264	99	0	20	0.375	0	0.0757576	67.8966	0	10.1714	-3.50094	0.267229
PST0821_00496	675	8	26	90	0.0118519	0.0385185	0.133333	5.4866	67.6211	45.7712	3.15294	1
PST0821_00497	930	0	433	858	0	0.465591	0.922581	0	1126.15	436.352	9.61149	7.68999e-06
PST0821_00498	573	0	159	1465	0	0.277487	2.55672	0	413.529	745.053	9.18063	3.4735e-05
PST0821_00500	504	6709	1262	10223	13.3115	2.50397	20.2837	4601.2	3282.22	5199.1	-0.117694	1
PST0821_00501	282	0	0	12	0	0	0.0425532	0	0	6.10282	2.01842	1
PST0821_00502	270	14	0	2	0.0518519	0	0.00740741	9.60155	0	1.01714	-2.81302	0.648552
PST0821_00503	957	962	333	1405	1.00522	0.347962	1.46813	659.763	866.07	714.539	0.260099	1
PST0821_00504	1359	0	0	136	0	0	0.100074	0	0	69.1653	5.1531	1
PST0821_00505	507	17	32	106	0.0335306	0.0631164	0.209073	11.659	83.2259	53.9083	2.45824	1
PST0821_00506	297	0	0	0	0	0	0	0	0	0	0	NA
PST0821_00507	3969	944	26	149	0.237843	0.00655077	0.0375409	647.419	67.6211	75.7767	-3.15692	0.0652656
PST0821_00508	210	0	0	0	0	0	0	0	0	0	0	NA
PST0821_00509	297	0	0	0	0	0	0	0	0	0	0	NA
PST0821_00510	480	5	0	2	0.0104167	0	0.00416667	3.42912	0	1.01714	-1.55384	0.328554
PST0821_00511	288	0	0	19	0	0	0.0659722	0	0	9.6628	2.54384	1
PST0821_00512	507	47	81	153	0.0927022	0.159763	0.301775	32.2338	210.666	77.811	2.1277	0.890781
PST0821_00513	345	96	224	701	0.278261	0.649275	2.03188	65.8392	582.581	356.507	2.81556	0.297115
PST0821_00514	492	939	70	371	1.90854	0.142276	0.754065	643.989	182.057	188.679	-1.79112	0.302317
PST0821_00515	864	1358	416	1946	1.57176	0.481481	2.25231	931.35	1081.94	989.675	0.153202	1
PST0821_00516	375	88	105	854	0.234667	0.28	2.27733	60.3526	273.085	434.318	2.53141	0.347939
PST0821_00517	2211	1629	593	1902	0.736771	0.268204	0.860244	1117.21	1542.28	967.298	0.167405	1
PST0821_00518	342	0	0	0	0	0	0	0	0	0	0	NA
PST0821_00519	117	0	0	0	0	0	0	0	0	0	0	NA
PST0821_00520	2577	1130	12	110	0.438494	0.00465658	0.0426853	774.982	31.2097	55.9425	-4.12168	0.0170721
PST0821_00521	255	0	0	0	0	0	0	0	0	0	0	NA
PST0821_00522	393	40	39	124	0.101781	0.0992366	0.315522	27.433	101.432	63.0625	1.54983	1
PST0821_00524	1350	447	0	184	0.331111	0	0.136296	306.564	0	93.5766	-2.68616	0.349019
PST0821_00525	1161	867	386	1304	0.74677	0.332472	1.12317	594.61	1003.91	663.173	0.486618	1
PST0821_00526	3159	933	159	1206	0.295347	0.0503324	0.381766	639.874	413.529	613.334	-0.317063	0.968048
PST0821_00527	312	2970	36	353	9.51923	0.115385	1.13141	2036.9	93.6292	179.525	-3.88877	0.00603203
PST0821_00528	216	78	24	98	0.361111	0.111111	0.453704	53.4943	62.4194	49.8397	0.0681319	0.801344
PST0821_00529	1692	1000	294	749	0.591017	0.173759	0.442671	685.825	764.638	380.918	-0.259449	0.773817
PST0821_00530	471	1755	41	278	3.72611	0.0870488	0.590234	1203.62	106.633	141.382	-3.26849	0.0286317
PST0821_00531	1152	1425	961	2043	1.23698	0.834201	1.77344	977.3	2499.38	1039.01	0.855557	1
PST0821_00532	585	0	0	0	0	0	0	0	0	0	0	NA
PST0821_00533	780	56	2	918	0.0717949	0.0025641	1.17692	38.4062	5.20162	466.866	2.5886	0.392689
PST0821_00534	711	1051	6	125	1.4782	0.00843882	0.175809	720.802	15.6049	63.5711	-4.15248	0.0262208
PST0821_00535	3570	1782	1364	14731	0.49916	0.382073	4.12633	1222.14	3547.5	7491.72	2.17424	0.134937
PST0821_00536	1719	474	61	1300	0.275742	0.0354857	0.756254	325.081	158.649	661.139	0.333537	0.937747
PST0821_00537	789	0	0	1	0	0	0.00126743	0	0	0.508569	0.326864	1
PST0821_00538	753	0	0	13	0	0	0.0172643	0	0	6.61139	2.10625	1
PST0821_00539	540	0	0	2	0	0	0.0037037	0	0	1.01714	0.59318	0.83247
PST0821_00540	198	122	5	4	0.616162	0.0252525	0.020202	83.6706	13.004	2.03427	-3.31308	0.229859
PST0821_00541	1014	1684	0	79	1.66075	0	0.0779093	1154.93	0	40.1769	-5.77645	0.000895249
PST0821_00542	552	160	195	1362	0.289855	0.353261	2.46739	109.732	507.158	692.67	2.44009	0.253192
PST0821_00543	321	0	0	15	0	0	0.046729	0	0	7.62853	2.26732	1
PST0821_00544	420	0	0	14	0	0	0.0333333	0	0	7.11996	2.18903	1
PST0821_00545	342	0	0	0	0	0	0	0	0	0	0	NA
PST0821_00546	1236	130	141	76	0.105178	0.114078	0.0614887	89.1572	366.714	38.6512	1.17581	1
PST0821_00547	267	7	102	482	0.0262172	0.382022	1.80524	4.80077	265.283	245.13	5.46492	0.0701122
PST0821_00548	1218	647	3913	19479	0.531199	3.21264	15.9926	443.729	10177	9906.41	4.49708	0.00364459
PST0821_00549	1302	175	200	937	0.134409	0.15361	0.719662	120.019	520.162	476.529	2.0448	0.459877
PST0821_00550	171	0	0	0	0	0	0	0	0	0	0	NA
PST0821_00551	597	0	0	0	0	0	0	0	0	0	0	NA
PST0821_00552	1050	207	83	652	0.197143	0.0790476	0.620952	141.966	215.867	331.587	0.942329	0.88033
PST0821_00553	960	550	52	89	0.572917	0.0541667	0.0927083	377.204	135.242	45.2626	-2.05123	0.170783
PST0821_00554	456	0	0	0	0	0	0	0	0	0	0	NA
PST0821_00555	399	0	0	0	0	0	0	0	0	0	0	NA
PST0821_00556	534	1341	97	1558	2.51124	0.181648	2.9176	919.691	252.279	792.35	-0.815039	0.832549
PST0821_00557	357	0	53	409	0	0.148459	1.14566	0	137.843	208.005	7.44231	0.0399047
PST0821_00558	276	0	0	0	0	0	0	0	0	0	0	NA
PST0821_00559	636	461	52	1859	0.724843	0.081761	2.92296	316.165	135.242	945.429	0.771289	0.703549
PST0821_00560	480	368	0	62	0.766667	0	0.129167	252.383	0	31.5313	-3.91774	0.153333
PST0821_00561	2193	274	75	288	0.124943	0.0341997	0.131327	187.916	195.061	146.468	-0.137315	0.890527
PST0821_00562	1833	565	79	76	0.308238	0.0430987	0.0414621	387.491	205.464	38.6512	-1.65855	0.178421
PST0821_00563	303	1462	296	1409	4.82508	0.976898	4.65017	1002.68	769.84	716.573	-0.431518	0.83247
PST0821_00564	498	0	0	0	0	0	0	0	0	0	0	NA
PST0821_00565	159	0	11	8	0	0.0691824	0.0503145	0	28.6089	4.06855	4.11593	1
PST0821_00566	507	171	14	277	0.337278	0.0276134	0.546351	117.276	36.4113	140.874	-0.399904	0.906949
PST0821_00567	174	6964	236	607	40.023	1.35632	3.48851	4776.08	613.791	308.701	-3.3694	0.00206297
PST0821_00568	510	124	40	1225	0.243137	0.0784314	2.40196	85.0423	104.032	622.997	2.08286	0.381074
PST0821_00569	525	612	2295	17630	1.16571	4.37143	33.581	419.725	5968.86	8966.06	4.14986	0.00468694
PST0821_00570	1449	0	9	24	0	0.00621118	0.0165631	0	23.4073	12.2056	4.23316	1
PST0821_00571	1344	110	263	2109	0.0818452	0.195685	1.5692	75.4407	684.013	1072.57	3.52393	0.0455988
PST0821_00572	459	12	0	254	0.0261438	0	0.553377	8.2299	0	129.176	2.82905	1
PST0821_00573	477	0	0	16	0	0	0.033543	0	0	8.1371	2.34157	1
PST0821_00574	240	0	0	25	0	0	0.104167	0	0	12.7142	2.87914	1
PST0821_00575	219	0	0	0	0	0	0	0	0	0	0	NA
PST0821_00576	321	0	0	0	0	0	0	0	0	0	0	NA
PST0821_00577	285	135	82	125	0.473684	0.287719	0.438596	92.5863	213.266	63.5711	0.575055	0.957608
PST0821_00578	132	0	0	0	0	0	0	0	0	0	0	NA
PST0821_00579	1098	1370	211	1123	1.24772	0.192168	1.02277	939.58	548.771	571.123	-0.745687	0.689923
PST0821_00580	405	187	54	84	0.461728	0.133333	0.207407	128.249	140.444	42.7198	-0.481356	0.629283
PST0821_00581	816	0	0	0	0	0	0	0	0	0	0	NA
PST0821_00582	255	0	1	5	0	0.00392157	0.0196078	0	2.60081	2.54284	1.83666	1
PST0821_00583	1473	3033	684	6269	2.05906	0.464358	4.25594	2080.11	1778.95	3188.22	0.255654	0.975495
PST0821_00584	123	33	0	0	0.268293	0	0	22.6322	0	0	-4.56268	1
PST0821_00585	987	1092	118	240	1.10638	0.119554	0.243161	748.921	306.896	122.056	-1.79921	0.149559
PST0821_00586	1434	105	337	1838	0.0732218	0.235007	1.28173	72.0116	876.473	934.749	3.63429	0.0457503
PST0821_00587	2940	4808	1157	3339	1.63537	0.393537	1.13571	3297.45	3009.14	1698.11	-0.48629	0.637556
PST0821_00588	216	0	0	0	0	0	0	0	0	0	0	NA
PST0821_00589	531	556	37	414	1.04708	0.0696798	0.779661	381.319	96.23	210.547	-1.30821	0.629283
PST0821_00590	603	158	225	993	0.262023	0.373134	1.64677	108.36	585.182	505.009	2.32006	0.358604
PST0821_00591	165	28	7	64	0.169697	0.0424242	0.387879	19.2031	18.2057	32.5484	0.384706	0.83247
PST0821_00592	1272	314	30	368	0.246855	0.0235849	0.289308	215.349	78.0243	187.153	-0.695561	0.841506
PST0821_00593	1014	1075	663	2015	1.06016	0.653846	1.98718	737.262	1724.34	1024.77	0.897806	0.888807
PST0821_00594	1542	248	3	39	0.16083	0.00194553	0.0252918	170.085	7.80243	19.8342	-3.52926	0.215477
PST0821_00595	354	247	325	67	0.69774	0.918079	0.189266	169.399	845.263	34.0741	1.37078	1
PST0821_00596	396	0	0	7	0	0	0.0176768	0	0	3.55998	1.47508	1
PST0821_00597	555	130	115	524	0.234234	0.207207	0.944144	89.1572	299.093	266.49	1.65432	0.719351
PST0821_00598	252	0	0	0	0	0	0	0	0	0	0	NA
PST0821_00599	387	453	59	309	1.17054	0.152455	0.79845	310.679	153.448	157.148	-0.995762	0.632498
PST0821_00600	990	6186	20	655	6.24848	0.020202	0.661616	4242.51	52.0162	333.112	-4.45437	0.00152045
PST0821_00601	489	1511	0	113	3.08998	0	0.231084	1036.28	0	57.4683	-5.12454	0.0040495
PST0821_00602	396	1099	1060	2861	2.77525	2.67677	7.22475	753.721	2756.86	1455.01	1.48113	0.629283
PST0821_00603	633	1050	228	1008	1.65877	0.36019	1.59242	720.116	592.985	512.637	-0.380838	0.83247
PST0821_00604	783	2342	0	144	2.99106	0	0.183908	1606.2	0	73.2339	-5.41702	0.000839182
PST0821_00605	1878	3541	421	2327	1.88552	0.224175	1.23908	2428.51	1094.94	1183.44	-1.09139	0.504996
PST0821_00607	192	359	28	370	1.86979	0.145833	1.92708	246.211	72.8227	188.17	-0.910719	0.794748
PST0821_00608	693	2935	61	173	4.23521	0.0880231	0.249639	2012.9	158.649	87.9824	-4.01791	0.00119583
PST0821_00609	273	0	0	1	0	0	0.003663	0	0	0.508569	0.326864	1
PST0821_00610	495	14	17	27	0.0282828	0.0343434	0.0545455	9.60155	44.2138	13.7314	1.49937	0.855607
PST0821_00611	1908	271	17	366	0.142034	0.00890985	0.191824	185.858	44.2138	186.136	-0.685647	0.878952
PST0821_00612	1041	0	0	0	0	0	0	0	0	0	0	NA
PST0821_00613	1836	1902	232	1638	1.03595	0.126362	0.892157	1304.44	603.388	833.035	-0.860046	0.681205
PST0821_00614	507	829	126	720	1.63511	0.248521	1.42012	568.549	327.702	366.169	-0.710998	0.74419
PST0821_00615	1185	20	259	1107	0.0168776	0.218565	0.934177	13.7165	673.61	562.985	5.39513	0.0084025
PST0821_00616	2055	0	0	86	0	0	0.0418491	0	0	43.7369	4.51529	1
PST0821_00617	1035	66	36	631	0.0637681	0.0347826	0.609662	45.2644	93.6292	320.907	2.17047	0.588892
PST0821_00618	519	193	17	84	0.371869	0.0327553	0.16185	132.364	44.2138	42.7198	-1.58457	0.493291
PST0821_00619	372	144	101	204	0.387097	0.271505	0.548387	98.7588	262.682	103.748	0.884874	1
PST0821_00620	1668	1356	250	1189	0.81295	0.14988	0.71283	929.978	650.202	604.688	-0.56696	0.76154
PST0821_00621	294	984	389	1208	3.34694	1.32313	4.10884	674.852	1011.72	614.351	0.268381	1
PST0821_00622	477	11377	328	1043	23.8512	0.687631	2.18658	7802.63	853.066	530.437	-3.49374	0.00167079
PST0821_00623	348	0	0	0	0	0	0	0	0	0	0	NA
PST0821_00624	222	177	8	43	0.797297	0.036036	0.193694	121.391	20.8065	21.8685	-2.45396	0.361256
PST0821_00625	153	21	0	3	0.137255	0	0.0196078	14.4023	0	1.52571	-3.12716	0.666511
PST0821_00626	204	0	0	0	0	0	0	0	0	0	0	NA
PST0821_00627	492	0	0	0	0	0	0	0	0	0	0	NA
PST0821_00628	147	0	0	0	0	0	0	0	0	0	0	NA
PST0821_00629	189	0	0	0	0	0	0	0	0	0	0	NA
PST0821_00630	216	0	0	0	0	0	0	0	0	0	0	NA
PST0821_00631	237	0	0	0	0	0	0	0	0	0	0	NA
PST0821_00632	648	0	0	0	0	0	0	0	0	0	0	NA
PST0821_00633	237	198	5	21	0.835443	0.021097	0.0886076	135.793	13.004	10.6799	-3.41306	0.20988
PST0821_00634	558	0	0	1	0	0	0.00179211	0	0	0.508569	0.326864	1
PST0821_00635	570	887	60	241	1.55614	0.105263	0.422807	608.327	156.049	122.565	-2.11863	0.190073
PST0821_00636	654	0	0	7	0	0	0.0107034	0	0	3.55998	1.47508	1
PST0821_00637	267	46	3	69	0.172285	0.011236	0.258427	31.5479	7.80243	35.0912	-0.536054	0.749452
PST0821_00638	489	377	254	1350	0.770961	0.519427	2.76074	258.556	660.606	686.568	1.37796	0.629283
PST0821_00639	171	0	0	0	0	0	0	0	0	0	0	NA
PST0821_00640	873	158	0	2	0.180985	0	0.00229095	108.36	0	1.01714	-6.17977	0.0778064
PST0821_00641	222	0	0	0	0	0	0	0	0	0	0	NA
PST0821_00642	1347	496	14	803	0.368226	0.0103935	0.59614	340.169	36.4113	408.381	-0.610884	0.993374
PST0821_00643	228	149	11	57	0.653509	0.0482456	0.25	102.188	28.6089	28.9884	-1.79195	0.485396
PST0821_00644	303	0	0	0	0	0	0	0	0	0	0	NA
PST0821_00645	1698	1087	87	2015	0.640165	0.0512367	1.18669	745.491	226.27	1024.77	-0.25277	1
PST0821_00646	1098	39	555	1983	0.0355191	0.505464	1.80601	26.7472	1443.45	1008.49	5.46662	0.0020902
PST0821_00647	927	10	1	7	0.0107875	0.00107875	0.00755124	6.85825	2.60081	3.55998	-0.945499	0.13698
PST0821_00648	192	0	0	0	0	0	0	0	0	0	0	NA
PST0821_00649	1023	211	95	599	0.206256	0.0928641	0.585533	144.709	247.077	304.633	0.926039	0.905666
PST0821_00650	183	202	58	195	1.10383	0.31694	1.06557	138.537	150.847	99.1709	-0.147118	0.849419
PST0821_00651	876	77	0	14	0.0878995	0	0.0159817	52.8085	0	7.11996	-3.56073	0.593791
PST0821_00652	372	0	0	1	0	0	0.00268817	0	0	0.508569	0.326864	1
PST0821_00653	873	2306	320	546	2.64147	0.366552	0.62543	1581.51	832.259	277.678	-1.50914	0.134434
PST0821_00654	1323	130	1143	2517	0.0982615	0.863946	1.90249	89.1572	2972.73	1280.07	4.5605	0.00807695
PST0821_00655	285	0	0	0	0	0	0	0	0	0	0	NA
PST0821_00656	198	0	0	0	0	0	0	0	0	0	0	NA
PST0821_00657	552	1001	410	858	1.81341	0.742754	1.55435	686.511	1066.33	436.352	0.130007	0.899965
PST0821_00658	501	106	0	42	0.211577	0	0.0838323	72.6974	0	21.3599	-2.65758	0.514206
PST0821_00659	240	169	2	61	0.704167	0.00833333	0.254167	115.904	5.20162	31.0227	-2.61277	0.434246
PST0821_00660	585	14463	17	1196	24.7231	0.0290598	2.04444	9919.08	44.2138	608.248	-4.92197	0.000335056
PST0821_00661	126	33	27	111	0.261905	0.214286	0.880952	22.6322	70.2219	56.4511	1.44488	0.965013
PST0821_00662	1344	2596	38	1629	1.93155	0.0282738	1.21205	1780.4	98.8308	828.458	-1.93881	0.369508
PST0821_00663	219	0	0	2	0	0	0.00913242	0	0	1.01714	0.59318	0.83247
PST0821_00664	615	940	718	1774	1.52846	1.16748	2.88455	644.675	1867.38	902.201	1.10183	0.840494
PST0821_00665	441	0	0	22	0	0	0.0498866	0	0	11.1885	2.72121	1
PST0821_00666	753	0	0	0	0	0	0	0	0	0	0	NA
PST0821_00667	747	0	0	0	0	0	0	0	0	0	0	NA
PST0821_00668	687	0	0	0	0	0	0	0	0	0	0	NA
PST0821_00669	291	60	0	34	0.206186	0	0.116838	41.1495	0	17.2913	-2.12756	0.243699
PST0821_00670	300	269	5	70	0.896667	0.0166667	0.233333	184.487	13.004	35.5998	-2.874	0.296323
PST0821_00671	1566	1348	214	1975	0.860792	0.136654	1.26117	924.492	556.573	1004.42	-0.243978	1
PST0821_00672	1461	753	53	136	0.5154	0.0362765	0.0930869	516.426	137.843	69.1653	-2.30779	0.1294
PST0821_00673	849	880	258	1224	1.03651	0.303887	1.4417	603.526	671.009	622.488	0.0996299	1
PST0821_00674	1524	333	2	151	0.218504	0.00131234	0.0990814	228.38	5.20162	76.7939	-2.44935	0.415268
PST0821_00675	372	0	0	1	0	0	0.00268817	0	0	0.508569	0.326864	1
PST0821_00676	204	0	0	2	0	0	0.00980392	0	0	1.01714	0.59318	0.83247
PST0821_00677	144	1352	268	1421	9.38889	1.86111	9.86806	927.235	697.017	722.676	-0.384952	0.865785
PST0821_00678	576	2103	55	380	3.65104	0.0954861	0.659722	1442.29	143.045	193.256	-3.09298	0.0326265
PST0821_00679	822	75	22	159	0.0912409	0.026764	0.193431	51.4369	57.2178	80.8624	0.4176	0.904969
PST0821_00680	126	400	14	141	3.1746	0.111111	1.11905	274.33	36.4113	71.7082	-2.32209	0.337587
PST0821_00681	630	6852	1940	5208	10.8762	3.07937	8.26667	4699.27	5045.57	2648.63	-0.288598	0.742161
PST0821_00682	1077	838	85	586	0.778087	0.0789229	0.544104	574.721	221.069	298.021	-1.14384	0.604709
PST0821_00683	444	86	25	433	0.193694	0.0563063	0.975225	58.9809	65.0202	220.21	1.25963	0.905567
PST0821_00684	339	0	1	97	0	0.00294985	0.286136	0	2.60081	49.3312	4.75307	1
PST0821_00685	612	496	4	108	0.810458	0.00653595	0.176471	340.169	10.4032	54.9254	-3.34119	0.170097
PST0821_00686	714	300	63	200	0.420168	0.0882353	0.280112	205.747	163.851	101.714	-0.627981	0.691702
PST0821_00687	1314	52	1279	1356	0.0395738	0.973364	1.03196	35.6629	3326.44	689.619	5.77603	0.00168782
PST0821_00688	168	217	4	102	1.29167	0.0238095	0.607143	148.824	10.4032	51.874	-2.22089	0.466806
PST0821_00689	1242	456	158	930	0.36715	0.127214	0.748792	312.736	410.928	472.969	0.497587	1
PST0821_00690	429	413	4	261	0.962704	0.00932401	0.608392	283.246	10.4032	132.736	-1.9697	0.531632
PST0821_00691	1125	28	288	925	0.0248889	0.256	0.822222	19.2031	749.033	470.426	4.91789	0.0196299
PST0821_00692	1491	2595	112	1487	1.74044	0.0751174	0.997317	1779.72	291.291	756.242	-1.76271	0.349214
PST0821_00693	249	0	0	0	0	0	0	0	0	0	0	NA
PST0821_00694	1065	0	0	0	0	0	0	0	0	0	0	NA
PST0821_00695	864	0	2	107	0	0.00231481	0.123843	0	5.20162	54.4168	4.94529	1
PST0821_00696	207	0	0	0	0	0	0	0	0	0	0	NA
PST0821_00697	615	24	244	1592	0.0390244	0.396748	2.58862	16.4598	634.598	809.641	5.37213	0.00492081
PST0821_00698	1527	1069	204	2009	0.700065	0.133595	1.31565	733.147	530.565	1021.71	0.0821059	1
PST0821_00699	1083	1417	1573	5768	1.3084	1.45245	5.32595	971.814	4091.07	2933.42	1.85257	0.366558
PST0821_00700	282	0	0	0	0	0	0	0	0	0	0	NA
PST0821_00701	378	22	62	563	0.0582011	0.164021	1.48942	15.0881	161.25	286.324	3.80449	0.252197
PST0821_00702	429	404	348	1044	0.941725	0.811189	2.43357	277.073	905.082	530.946	1.37055	0.730272
PST0821_00703	2250	0	24	6	0	0.0106667	0.00266667	0	62.4194	3.05141	5.07619	1
PST0821_00704	477	0	0	0	0	0	0	0	0	0	0	NA
PST0821_00705	2220	643	0	64	0.28964	0	0.0288288	440.985	0	32.5484	-4.67731	0.0414839
PST0821_00706	348	2	0	2	0.00574713	0	0.00574713	1.37165	0	1.01714	-0.65271	0.925759
PST0821_00707	612	326	613	2451	0.53268	1.00163	4.0049	223.579	1594.3	1246.5	2.66202	0.150448
PST0821_00708	1530	1059	0	113	0.692157	0	0.0738562	726.288	0	57.4683	-4.61234	0.0191746
PST0821_00709	1128	644	719	2231	0.570922	0.637411	1.97784	441.671	1869.98	1134.62	1.76383	0.485481
PST0821_00710	900	290	0	17	0.322222	0	0.0188889	198.889	0	8.64567	-5.23086	0.0762743
PST0821_00711	552	0	0	0	0	0	0	0	0	0	0	NA
PST0821_00712	1380	1190	85	241	0.862319	0.0615942	0.174638	816.131	221.069	122.565	-2.24132	0.103313
PST0821_00713	423	1524	476	1623	3.60284	1.1253	3.83688	1045.2	1237.99	825.407	-0.0187384	0.949699
PST0821_00714	504	249	276	1422	0.494048	0.547619	2.82143	170.77	717.824	723.185	2.07053	0.363295
PST0821_00715	738	0	0	6	0	0	0.00813008	0	0	3.05141	1.33669	0.883732
PST0821_00716	1686	947	51	2169	0.561684	0.0302491	1.28648	649.476	132.641	1103.09	-0.071875	1
PST0821_00717	375	11	0	18	0.0293333	0	0.048	7.54407	0	9.15424	-0.615404	0.443868
PST0821_00718	1182	340	77	689	0.287648	0.0651438	0.58291	233.18	200.262	350.404	0.238788	1
PST0821_00719	483	0	0	16	0	0	0.0331263	0	0	8.1371	2.34157	1
PST0821_00720	216	0	0	12	0	0	0.0555556	0	0	6.10282	2.01842	1
PST0821_00721	915	555	679	1960	0.606557	0.742077	2.14208	380.633	1765.95	996.794	1.85689	0.466768
PST0821_00722	1542	236	253	172	0.153048	0.164073	0.111543	161.855	658.005	87.4738	1.19845	1
PST0821_00723	1320	0	0	7	0	0	0.00530303	0	0	3.55998	1.47508	1
PST0821_00724	495	0	0	0	0	0	0	0	0	0	0	NA
PST0821_00725	840	352	5	135	0.419048	0.00595238	0.160714	241.41	13.004	68.6568	-2.53483	0.359996
PST0821_00726	633	3465	12	276	5.47393	0.0189573	0.436019	2376.38	31.2097	140.365	-4.77575	0.00110559
PST0821_00727	225	0	3	0	0	0.0133333	0	0	7.80243	0	2.29314	1
PST0821_00728	396	341	238	1063	0.861111	0.60101	2.68434	233.866	618.993	540.608	1.3062	0.703549
PST0821_00729	1452	16	107	514	0.0110193	0.0736915	0.353994	10.9732	278.287	261.404	4.49959	0.130002
PST0821_00730	180	0	56	351	0	0.311111	1.95	0	145.645	178.508	7.3494	0.0543428
PST0821_00731	405	1080	72	121	2.66667	0.177778	0.298765	740.691	187.258	61.5368	-2.56431	0.0473987
PST0821_00732	372	0	18	82	0	0.0483871	0.22043	0	46.8146	41.7026	5.50012	1
PST0821_00733	3048	1035	46	275	0.339567	0.0150919	0.0902231	709.829	119.637	139.856	-2.44273	0.145992
PST0821_00734	945	379	43	194	0.401058	0.0455026	0.205291	259.928	111.835	98.6623	-1.29621	0.536959
PST0821_00735	462	0	0	0	0	0	0	0	0	0	0	NA
PST0821_00736	555	105	146	459	0.189189	0.263063	0.827027	72.0116	379.718	233.433	2.07474	0.629283
PST0821_00737	1722	143	230	1135	0.083043	0.133566	0.659117	98.0729	598.186	577.225	2.57098	0.257756
PST0821_00738	909	208	64	390	0.228823	0.070407	0.429043	142.652	166.452	198.342	0.352395	1
PST0821_00739	297	757	416	1074	2.54882	1.40067	3.61616	519.169	1081.94	546.203	0.647942	1
PST0821_00740	222	0	0	0	0	0	0	0	0	0	0	NA
PST0821_00741	1641	1275	741	2266	0.776965	0.451554	1.38087	874.427	1927.2	1152.42	0.815629	0.929229
PST0821_00742	630	340	9	217	0.539683	0.0142857	0.344444	233.18	23.4073	110.359	-1.78649	0.561915
PST0821_00743	417	532	210	1499	1.27578	0.503597	3.59472	364.859	546.17	762.344	0.840775	0.816034
PST0821_00744	939	0	0	0	0	0	0	0	0	0	0	NA
PST0821_00745	519	550	160	417	1.05973	0.308285	0.803468	377.204	416.13	212.073	-0.263347	0.795695
PST0821_00746	2265	441	23	255	0.194702	0.0101545	0.112583	302.449	59.8186	129.685	-1.66408	0.524581
PST0821_00747	2751	1014	42	739	0.368593	0.0152672	0.26863	695.426	109.234	375.832	-1.51585	0.56158
PST0821_00748	249	0	0	17	0	0	0.0682731	0	0	8.64567	2.41219	1
PST0821_00749	546	32	0	4	0.0586081	0	0.00732601	21.9464	0	2.03427	-3.50789	0.716657
PST0821_00750	420	0	64	150	0	0.152381	0.357143	0	166.452	76.2853	6.93509	0.211898
PST0821_00751	633	36	0	52	0.056872	0	0.0821485	24.6897	0	26.4456	-0.852986	0.626739
PST0821_00752	579	30	0	45	0.0518135	0	0.0777202	20.5747	0	22.8856	-0.794033	0.58981
PST0821_00753	750	998	0	170	1.33067	0	0.226667	684.453	0	86.4567	-3.95402	0.0542723
PST0821_00754	315	0	343	694	0	1.08889	2.20317	0	892.078	352.947	9.28427	5.2595e-05
PST0821_00755	384	290	263	714	0.755208	0.684896	1.85938	198.889	684.013	363.118	1.39192	0.788602
PST0821_00756	579	0	0	2	0	0	0.00345423	0	0	1.01714	0.59318	0.83247
PST0821_00757	432	0	0	10	0	0	0.0231481	0	0	5.08569	1.82491	1
PST0821_00758	1362	317	90	26	0.232746	0.0660793	0.0190896	217.406	234.073	13.2228	-0.809157	0.328554
PST0821_00759	462	46	54	205	0.0995671	0.116883	0.443723	31.5479	140.444	104.257	1.92212	0.941183
PST0821_00760	405	164	4	15	0.404938	0.00987654	0.037037	112.475	10.4032	7.62853	-3.50202	0.229054
PST0821_00761	240	1	0	3	0.00416667	0	0.0125	0.685825	0	1.52571	0.0644576	1
PST0821_00762	720	0	0	0	0	0	0	0	0	0	0	NA
PST0821_00763	627	0	0	0	0	0	0	0	0	0	0	NA
PST0821_00765	282	67	0	6	0.237589	0	0.0212766	45.9503	0	3.05141	-4.21637	0.777611
PST0821_00766	405	0	16	41	0	0.0395062	0.101235	0	41.613	20.8513	5.01043	1
PST0821_00767	510	0	0	0	0	0	0	0	0	0	0	NA
PST0821_00768	795	1031	15	93	1.29686	0.0188679	0.116981	707.085	39.0121	47.2969	-4.00329	0.0184559
PST0821_00769	435	0	0	0	0	0	0	0	0	0	0	NA
PST0821_00771	438	86	0	49	0.196347	0	0.111872	58.9809	0	24.9199	-2.15583	0.558567
PST0821_00772	1299	1308	4	161	1.00693	0.00307929	0.123941	897.059	10.4032	81.8795	-4.25174	0.0190335
PST0821_00773	783	82	0	78	0.104725	0	0.0996169	56.2376	0	39.6684	-1.45801	0.679576
PST0821_00774	1437	2160	149	2406	1.50313	0.103688	1.67432	1481.38	387.521	1223.62	-0.878048	0.813999
PST0821_00775	246	114	23	473	0.463415	0.0934959	1.92276	78.184	59.8186	240.553	0.933041	0.957819
PST0821_00776	465	0	14	4	0	0.0301075	0.00860215	0	36.4113	2.03427	4.33791	1
PST0821_00777	402	333	14	126	0.828358	0.0348259	0.313433	228.38	36.4113	64.0796	-2.16224	0.383477
PST0821_00778	345	0	0	0	0	0	0	0	0	0	0	NA
PST0821_00779	243	0	5	0	0	0.0205761	0	0	13.004	0	2.90728	1
PST0821_00780	702	58	4	9	0.0826211	0.00569801	0.0128205	39.7778	10.4032	4.57712	-2.26392	0.580221
PST0821_00781	357	157	145	432	0.439776	0.406162	1.21008	107.674	377.117	219.702	1.46211	0.83247
PST0821_00782	1374	2248	611	2946	1.6361	0.444687	2.1441	1541.73	1589.09	1498.24	0.00180844	1
PST0821_00783	2535	1161	149	1036	0.457988	0.0587771	0.408679	796.243	387.521	526.877	-0.799045	0.727303
PST0821_00784	243	0	0	1	0	0	0.00411523	0	0	0.508569	0.326864	1
PST0821_00785	1044	11	22	202	0.0105364	0.0210728	0.193487	7.54407	57.2178	102.731	3.24447	1
PST0821_00786	936	111	143	1196	0.11859	0.152778	1.27778	76.1265	371.916	608.248	2.67066	0.229864
PST0821_00787	378	29	27	115	0.0767196	0.0714286	0.304233	19.8889	70.2219	58.4854	1.64553	0.9876
PST0821_00788	1314	278	56	584	0.211568	0.042618	0.444444	190.659	145.645	297.004	0.214125	1
PST0821_00789	1893	0	0	6	0	0	0.00316957	0	0	3.05141	1.33669	0.883732
PST0821_00790	825	616	378	762	0.746667	0.458182	0.923636	422.468	983.106	387.529	0.696624	1
PST0821_00791	483	148	124	72	0.306418	0.256729	0.149068	101.502	322.5	36.6169	0.816815	0.929809
PST0821_00792	372	194	0	31	0.521505	0	0.0833333	133.05	0	15.7656	-3.91561	0.249938
PST0821_00793	354	0	0	0	0	0	0	0	0	0	0	NA
PST0821_00794	198	0	3	179	0	0.0151515	0.90404	0	7.80243	91.0338	5.65587	1
PST0821_00795	1299	282	127	1350	0.21709	0.0977675	1.03926	193.403	330.303	686.568	1.38985	0.588892
PST0821_00796	333	0	0	6	0	0	0.018018	0	0	3.05141	1.33669	0.883732
PST0821_00797	216	35	17	68	0.162037	0.0787037	0.314815	24.0039	44.2138	34.5827	0.692141	0.861106
PST0821_00798	1371	174	10	65	0.126915	0.00729395	0.0474106	119.334	26.0081	33.057	-1.97862	0.454038
PST0821_00799	513	187	219	1732	0.364522	0.426901	3.37622	128.249	569.577	880.841	2.49023	0.202954
PST0821_00800	486	59	17	72	0.121399	0.0349794	0.148148	40.4637	44.2138	36.6169	-0.00168166	0.792342
PST0821_00801	210	198	50	21	0.942857	0.238095	0.1	135.793	130.04	10.6799	-0.938806	0.372018
PST0821_00802	492	585	16	78	1.18902	0.0325203	0.158537	401.207	41.613	39.6684	-3.27188	0.0910364
PST0821_00803	438	50	339	1806	0.114155	0.773973	4.12329	34.2912	881.675	918.475	4.67426	0.00978236
PST0821_00804	273	68	554	2801	0.249084	2.0293	10.2601	46.6361	1440.85	1424.5	4.91152	0.00344204
PST0821_00805	297	0	0	12	0	0	0.040404	0	0	6.10282	2.01842	1
PST0821_00806	165	639	131	309	3.87273	0.793939	1.87273	438.242	340.706	157.148	-0.81351	0.545839
PST0821_00807	426	215	0	58	0.504695	0	0.13615	147.452	0	29.497	-3.23671	0.327754
PST0821_00808	990	258	0	383	0.260606	0	0.386869	176.943	0	194.782	-0.854817	0.876995
PST0821_00809	495	206	1	28	0.416162	0.0020202	0.0565657	141.28	2.60081	14.2399	-3.9168	0.219809
PST0821_00810	198	0	0	0	0	0	0	0	0	0	0	NA
PST0821_00811	579	0	0	0	0	0	0	0	0	0	0	NA
PST0821_00812	1248	589	138	841	0.471955	0.110577	0.673878	403.951	358.912	427.706	-0.0384199	1
PST0821_00813	1017	675	4	63	0.663717	0.00393314	0.0619469	462.932	10.4032	32.0398	-4.38388	0.0365881
PST0821_00814	1413	3904	485	1400	2.76292	0.343241	0.9908	2677.46	1261.39	711.996	-1.43927	0.209508
PST0821_00815	960	3695	713	3791	3.84896	0.742708	3.94896	2534.12	1854.38	1927.98	-0.422006	0.837615
PST0821_00816	357	926	54	61	2.59384	0.151261	0.170868	635.074	140.444	31.0227	-2.87454	0.0272374
PST0821_00817	1311	850	266	677	0.64836	0.202899	0.5164	582.951	691.815	344.301	-0.169951	0.826372
PST0821_00818	432	0	0	0	0	0	0	0	0	0	0	NA
PST0821_00819	567	0	0	0	0	0	0	0	0	0	0	NA
PST0821_00820	1092	535	0	148	0.489927	0	0.135531	366.916	0	75.2682	-3.25143	0.209686
PST0821_00821	1887	1040	14	168	0.551139	0.00741918	0.0890302	713.258	36.4113	85.4395	-3.52784	0.0527881
PST0821_00823	237	0	0	0	0	0	0	0	0	0	0	NA
PST0821_00824	2157	346	46	57	0.160408	0.0213259	0.0264256	237.295	119.637	28.9884	-1.66178	0.262721
PST0821_00825	498	329	96	444	0.660643	0.192771	0.891566	225.636	249.678	225.804	0.0750679	1
PST0821_00826	321	73	144	469	0.227414	0.448598	1.46106	50.0652	374.517	238.519	2.59026	0.473946
PST0821_00827	855	405	24	111	0.473684	0.0280702	0.129825	277.759	62.4194	56.4511	-2.20556	0.287892
PST0821_00828	459	870	15	1199	1.89542	0.0326797	2.6122	596.668	39.0121	609.774	-0.87716	0.898267
PST0821_00829	1356	556	151	465	0.410029	0.111357	0.34292	381.319	392.722	236.484	-0.276663	0.827873
PST0821_00830	666	0	0	13	0	0	0.0195195	0	0	6.61139	2.10625	1
PST0821_00831	513	1169	5441	49554	2.27875	10.6062	96.5965	801.729	14151	25201.6	4.61548	0.0032737
PST0821_00832	1206	221	2574	16257	0.18325	2.13433	13.4801	151.567	6694.48	8267.8	5.61593	0.000247072
PST0821_00833	330	4	0	22	0.0121212	0	0.0666667	2.7433	0	11.1885	0.816899	0.708341
PST0821_00834	321	0	0	0	0	0	0	0	0	0	0	NA
PST0821_00835	723	0	0	0	0	0	0	0	0	0	0	NA
PST0821_00836	273	0	0	0	0	0	0	0	0	0	0	NA
PST0821_00837	207	0	0	0	0	0	0	0	0	0	0	NA
PST0821_00838	507	0	0	0	0	0	0	0	0	0	0	NA
PST0821_00839	750	0	0	0	0	0	0	0	0	0	0	NA
PST0821_00840	723	261	126	422	0.360996	0.174274	0.583679	179	327.702	214.616	0.596451	1
PST0821_00841	345	122	5	41	0.353623	0.0144928	0.118841	83.6706	13.004	20.8513	-2.23967	0.481085
PST0821_00842	327	99	9	184	0.302752	0.0275229	0.562691	67.8966	23.4073	93.5766	-0.211739	0.837615
PST0821_00843	1188	3307	517	2494	2.78367	0.435185	2.09933	2268.02	1344.62	1268.37	-0.795266	0.629283
PST0821_00844	102	0	0	13	0	0	0.127451	0	0	6.61139	2.10625	1
PST0821_00845	360	42	61	182	0.116667	0.169444	0.505556	28.8046	158.649	92.5595	2.08672	0.914189
PST0821_00846	360	0	1565	7773	0	4.34722	21.5917	0	4070.27	3953.1	11.9704	3.87936e-11
PST0821_00847	1347	1408	1548	3065	1.04529	1.14922	2.27543	965.641	4026.05	1558.76	1.53097	0.650777
PST0821_00848	2805	2536	288	1377	0.9041	0.102674	0.490909	1739.25	749.033	700.299	-1.26192	0.399787
PST0821_00849	426	0	0	0	0	0	0	0	0	0	0	NA
PST0821_00850	261	0	0	0	0	0	0	0	0	0	0	NA
PST0821_00851	636	0	0	0	0	0	0	0	0	0	0	NA
PST0821_00852	468	117	8	60	0.25	0.017094	0.128205	80.2415	20.8065	30.5141	-1.60752	0.575375
PST0821_00853	435	0	0	0	0	0	0	0	0	0	0	NA
PST0821_00854	288	0	0	0	0	0	0	0	0	0	0	NA
PST0821_00855	1017	419	10	213	0.411996	0.00983284	0.20944	287.361	26.0081	108.325	-2.08074	0.453152
PST0821_00856	477	2145	451	3979	4.49686	0.945493	8.34172	1471.09	1172.97	2023.59	0.119553	1
PST0821_00857	1323	169	85	994	0.12774	0.0642479	0.751323	115.904	221.069	505.517	1.63977	0.572704
PST0821_00858	1416	423	132	327	0.298729	0.0932203	0.230932	290.104	343.307	166.302	-0.186493	0.824562
PST0821_00859	669	39	0	12	0.058296	0	0.0179372	26.7472	0	6.10282	-2.77584	0.540838
PST0821_00860	384	0	0	0	0	0	0	0	0	0	0	NA
PST0821_00861	2910	0	0	0	0	0	0	0	0	0	0	NA
PST0821_00862	444	0	0	1	0	0	0.00225225	0	0	0.508569	0.326864	1
PST0821_00863	399	82	157	2904	0.205514	0.393484	7.2782	56.2376	408.327	1476.88	4.04315	0.0142226
PST0821_00864	1047	176	0	31	0.168099	0	0.0296084	120.705	0	15.7656	-3.77623	0.286118
PST0821_00865	354	146	359	1421	0.412429	1.01412	4.01412	100.13	933.691	722.676	3.03547	0.130609
PST0821_00867	255	0	0	1	0	0	0.00392157	0	0	0.508569	0.326864	1
PST0821_00869	498	161	605	3237	0.323293	1.21486	6.5	110.418	1573.49	1646.24	3.85378	0.0181433
PST0821_00870	1593	817	916	2270	0.512869	0.575016	1.42498	560.319	2382.34	1154.45	1.65636	0.580928
PST0821_00871	441	1227	73	861	2.78231	0.165533	1.95238	841.507	189.859	437.878	-1.41994	0.540286
PST0821_00872	429	72	9	21	0.167832	0.020979	0.048951	49.3794	23.4073	10.6799	-1.48134	0.440312
PST0821_00873	486	42	245	717	0.0864198	0.504115	1.47531	28.8046	637.198	364.644	4.07385	0.0823924
PST0821_00874	1116	2672	708	5033	2.39427	0.634409	4.50986	1832.52	1841.37	2559.63	0.263868	1
PST0821_00875	1293	242	1427	6866	0.187162	1.10363	5.31013	165.97	3711.36	3491.83	4.43138	0.00387499
PST0821_00876	1422	261	1803	9154	0.183544	1.26793	6.43741	179	4689.26	4655.44	4.69839	0.00197009
PST0821_00877	465	130	19	191	0.27957	0.0408602	0.410753	89.1572	49.4154	97.1366	-0.279547	0.85303
PST0821_00878	1374	1551	537	2178	1.12882	0.39083	1.58515	1063.71	1396.63	1107.66	0.235091	1
PST0821_00879	1242	0	0	0	0	0	0	0	0	0	0	NA
PST0821_00880	243	0	0	13	0	0	0.0534979	0	0	6.61139	2.10625	1
PST0821_00881	702	0	0	0	0	0	0	0	0	0	0	NA
PST0821_00882	594	1035	0	66	1.74242	0	0.111111	709.829	0	33.5655	-5.32095	0.00676086
PST0821_00883	2334	816	439	1277	0.349614	0.188089	0.547129	559.633	1141.76	649.442	0.677406	1
PST0821_00884	405	159	0	23	0.392593	0	0.0567901	109.046	0	11.6971	-4.00617	0.277315
PST0821_00885	429	0	2	14	0	0.004662	0.032634	0	5.20162	7.11996	2.84012	1
PST0821_00886	438	6752	535	1672	15.4155	1.22146	3.81735	4630.69	1391.43	850.327	-2.04562	0.0671178
PST0821_00887	156	0	11	23	0	0.0705128	0.147436	0	28.6089	11.6971	4.40279	1
PST0821_00888	216	0	0	0	0	0	0	0	0	0	0	NA
PST0821_00889	2433	2170	339	979	0.891903	0.139334	0.402384	1488.24	881.675	497.889	-1.10827	0.363923
PST0821_00890	468	41	0	0	0.0876068	0	0	28.1188	0	0	-4.86388	1
PST0821_00891	711	114	99	289	0.160338	0.139241	0.40647	78.184	257.48	146.976	1.35982	0.945457
PST0821_00892	576	498	348	663	0.864583	0.604167	1.15104	341.541	905.082	337.181	0.860944	1
PST0821_00893	1197	1522	100	2644	1.27151	0.0835422	2.20886	1043.83	260.081	1344.66	-0.379128	1
PST0821_00894	213	169	175	2393	0.793427	0.821596	11.2347	115.904	455.142	1217	2.84002	0.0988365
PST0821_00895	96	11	13	31	0.114583	0.135417	0.322917	7.54407	33.8105	15.7656	1.59371	0.851884
PST0821_00896	573	2179	549	2181	3.80279	0.958115	3.80628	1494.41	1427.84	1109.19	-0.236264	0.873886
PST0821_00897	240	0	3	4	0	0.0125	0.0166667	0	7.80243	2.03427	2.5652	1
PST0821_00898	858	597	4	108	0.695804	0.004662	0.125874	409.437	10.4032	54.9254	-3.60787	0.113696
PST0821_00899	282	103	17	70	0.365248	0.0602837	0.248227	70.6399	44.2138	35.5998	-0.808424	0.633248
PST0821_00900	498	44	67	50	0.0883534	0.134538	0.100402	30.1763	174.254	25.4284	1.69357	1
PST0821_00901	729	0	32	332	0	0.0438957	0.455418	0	83.2259	168.845	6.98909	0.171345
PST0821_00902	1278	233	0	48	0.182316	0	0.0375587	159.797	0	24.4113	-3.60602	0.261171
PST0821_00903	339	0	0	3	0	0	0.00884956	0	0	1.52571	0.817912	0.629283
PST0821_00904	1440	1877	35	262	1.30347	0.0243056	0.181944	1287.29	91.0283	133.245	-3.50932	0.0185905
PST0821_00905	333	276	7	132	0.828829	0.021021	0.396396	189.288	18.2057	67.1311	-2.12352	0.462033
PST0821_00906	327	30	10	24	0.0917431	0.030581	0.0733945	20.5747	26.0081	12.2056	-0.101655	0.583973
PST0821_00907	345	20	1	151	0.057971	0.00289855	0.437681	13.7165	2.60081	76.7939	1.4675	0.993374
PST0821_00908	276	0	0	0	0	0	0	0	0	0	0	NA
PST0821_00909	306	0	0	0	0	0	0	0	0	0	0	NA
PST0821_00910	774	0	0	0	0	0	0	0	0	0	0	NA
PST0821_00911	1647	0	246	2129	0	0.149362	1.29265	0	639.799	1082.74	9.752	5.05086e-07
PST0821_00912	246	0	0	0	0	0	0	0	0	0	0	NA
PST0821_00913	1500	580	10	120	0.386667	0.00666667	0.08	397.778	26.0081	61.0282	-3.16312	0.145199
PST0821_00914	816	24	12	98	0.0294118	0.0147059	0.120098	16.4598	31.2097	49.8397	1.24993	0.943673
PST0821_00915	1347	1266	44	635	0.939866	0.0326652	0.471418	868.254	114.436	322.941	-1.98432	0.330235
PST0821_00916	489	0	0	0	0	0	0	0	0	0	0	NA
PST0821_00917	1224	903	17	319	0.737745	0.0138889	0.260621	619.3	44.2138	162.233	-2.57328	0.222047
PST0821_00918	669	250	280	1556	0.373692	0.418535	2.32586	171.456	728.227	791.333	2.14125	0.322067
PST0821_00919	657	94	1062	3690	0.143075	1.61644	5.61644	64.4675	2762.06	1876.62	5.14741	0.00166303
PST0821_00920	258	0	0	0	0	0	0	0	0	0	0	NA
PST0821_00921	1491	577	114	877	0.386989	0.0764588	0.588196	395.721	296.492	446.015	-0.0918388	1
PST0821_00922	327	0	0	0	0	0	0	0	0	0	0	NA
PST0821_00923	2682	1071	73	514	0.399329	0.0272185	0.191648	734.518	189.859	261.404	-1.69841	0.360518
PST0821_00924	339	138	9	48	0.40708	0.0265487	0.141593	94.6438	23.4073	24.4113	-1.94099	0.474445
PST0821_00925	993	1283	339	1677	1.29204	0.34139	1.68882	879.913	881.675	852.87	-0.0208525	1
PST0821_00926	285	1590	234	782	5.57895	0.821053	2.74386	1090.46	608.59	397.701	-1.11435	0.414715
PST0821_00927	186	0	0	0	0	0	0	0	0	0	0	NA
PST0821_00928	495	2564	8202	31358	5.1798	16.5697	63.3495	1758.45	21331.8	15947.7	3.40526	0.047587
PST0821_00929	330	769	302	1011	2.3303	0.915152	3.06364	527.399	785.445	514.163	0.300594	1
PST0821_00930	279	0	22	39	0	0.078853	0.139785	0	57.2178	19.8342	5.30473	1
PST0821_00931	183	67	24	221	0.36612	0.131148	1.20765	45.9503	62.4194	112.394	0.91302	1
PST0821_00932	414	69	331	772	0.166667	0.799517	1.86473	47.3219	860.868	392.615	3.69942	0.104951
PST0821_00933	993	248	111	158	0.249748	0.111782	0.159114	170.085	288.69	80.3538	0.11688	0.83247
PST0821_00934	666	157	30	230	0.235736	0.045045	0.345345	107.674	78.0243	116.971	-0.141854	0.918382
PST0821_00935	228	0	148	606	0	0.649123	2.65789	0	384.92	308.193	8.4411	0.00146297
PST0821_00936	693	0	0	3	0	0	0.004329	0	0	1.52571	0.817912	0.629283
PST0821_00937	1824	3383	1784	5320	1.85471	0.97807	2.91667	2320.15	4639.85	2705.59	0.662403	1
PST0821_00938	1218	135	367	1471	0.110837	0.301314	1.20772	92.5863	954.497	748.104	3.18699	0.104951
PST0821_00939	375	0	0	4	0	0	0.0106667	0	0	2.03427	1.01231	0.632498
PST0821_00940	1272	0	0	40	0	0	0.0314465	0	0	20.3427	3.48173	1
PST0821_00941	330	0	0	25	0	0	0.0757576	0	0	12.7142	2.87914	1
PST0821_00942	1668	158	0	15	0.0947242	0	0.00899281	108.36	0	7.62853	-4.50563	0.223405
PST0821_00943	510	0	0	0	0	0	0	0	0	0	0	NA
PST0821_00944	189	0	0	2	0	0	0.010582	0	0	1.01714	0.59318	0.83247
PST0821_00945	432	168	532	1329	0.388889	1.23148	3.07639	115.219	1383.63	675.888	3.1488	0.126608
PST0821_00946	1194	0	34	15	0	0.0284757	0.0125628	0	88.4275	7.62853	5.61554	1
PST0821_00947	402	1304	48	756	3.24378	0.119403	1.8806	894.315	124.839	384.478	-1.80818	0.401315
PST0821_00948	615	103	1	26	0.16748	0.00162602	0.0422764	70.6399	2.60081	13.2228	-3.00698	0.319155
PST0821_00949	186	0	0	3	0	0	0.016129	0	0	1.52571	0.817912	0.629283
PST0821_00950	1098	3527	971	3055	3.2122	0.884335	2.78233	2418.9	2525.39	1553.68	-0.246004	0.820229
PST0821_00951	1341	0	0	19	0	0	0.0141685	0	0	9.6628	2.54384	1
PST0821_00952	1887	0	0	14	0	0	0.00741918	0	0	7.11996	2.18903	1
PST0821_00953	204	109	0	15	0.534314	0	0.0735294	74.7549	0	7.62853	-3.97595	0.328616
PST0821_00954	339	117	56	261	0.345133	0.165192	0.769912	80.2415	145.645	132.736	0.787104	1
PST0821_00955	567	1680	148	2246	2.96296	0.261023	3.9612	1152.19	384.92	1142.25	-0.592881	0.936647
PST0821_00956	234	0	0	0	0	0	0	0	0	0	0	NA
PST0821_00957	558	0	0	0	0	0	0	0	0	0	0	NA
PST0821_00958	924	2242	228	1620	2.42641	0.246753	1.75325	1537.62	592.985	823.881	-1.1169	0.566908
PST0821_00959	705	0	0	4	0	0	0.00567376	0	0	2.03427	1.01231	0.632498
PST0821_00960	162	0	0	0	0	0	0	0	0	0	0	NA
PST0821_00961	600	1051	72	864	1.75167	0.12	1.44	720.802	187.258	439.403	-1.19932	0.632498
PST0821_00962	438	305	45	48	0.696347	0.10274	0.109589	209.177	117.036	24.4113	-1.55108	0.285735
PST0821_00963	987	1464	2871	6622	1.48328	2.90881	6.70922	1004.05	7466.93	3367.74	2.43059	0.229949
PST0821_00964	324	0	0	0	0	0	0	0	0	0	0	NA
PST0821_00965	315	0	0	0	0	0	0	0	0	0	0	NA
PST0821_00966	594	0	0	0	0	0	0	0	0	0	0	NA
PST0821_00967	384	129	47	278	0.335938	0.122396	0.723958	88.4714	122.238	141.382	0.569866	1
PST0821_00968	246	74	0	3	0.300813	0	0.0121951	50.751	0	1.52571	-4.8756	0.859047
PST0821_00969	204	33	16	57	0.161765	0.0784314	0.279412	22.6322	41.613	28.9884	0.619242	0.841506
PST0821_00970	1590	0	0	7	0	0	0.00440252	0	0	3.55998	1.47508	1
PST0821_00971	1767	653	2	276	0.369553	0.00113186	0.156197	447.844	5.20162	140.365	-2.60485	0.312112
PST0821_00972	1062	612	8	244	0.576271	0.00753296	0.229755	419.725	20.8065	124.091	-2.51807	0.308991
PST0821_00973	246	6	33	128	0.0243902	0.134146	0.520325	4.11495	85.8267	65.0968	3.90195	1
PST0821_00974	405	53	0	11	0.130864	0	0.0271605	36.3487	0	5.59425	-3.29808	0.629283
PST0821_00975	336	0	0	0	0	0	0	0	0	0	0	NA
PST0821_00976	360	0	0	1	0	0	0.00277778	0	0	0.508569	0.326864	1
PST0821_00977	1161	437	139	385	0.3764	0.119724	0.331611	299.705	361.513	195.799	-0.104699	0.863529
PST0821_00978	435	0	0	0	0	0	0	0	0	0	0	NA
PST0821_00979	378	142	0	10	0.375661	0	0.026455	97.3871	0	5.08569	-4.79549	0.212719
PST0821_00980	837	190	1	136	0.227001	0.00119474	0.162485	130.307	2.60081	69.1653	-1.83191	0.588892
PST0821_00981	138	75	11	69	0.543478	0.0797101	0.5	51.4369	28.6089	35.0912	-0.674685	0.708167
PST0821_00982	1398	590	356	2927	0.422031	0.254649	2.09371	404.637	925.888	1488.58	1.57464	0.413639
PST0821_00983	942	617	158	595	0.654989	0.167728	0.631635	423.154	410.928	302.598	-0.245583	0.865256
PST0821_00984	1269	1251	9	80	0.985816	0.0070922	0.0630418	857.967	23.4073	40.6855	-4.70004	0.00542067
PST0821_00985	1059	8459	1429	27117	7.98772	1.34939	25.6062	5801.39	3716.56	13790.9	0.593411	0.717855
PST0821_00986	501	189	115	494	0.377246	0.229541	0.986028	129.621	299.093	251.233	1.08013	0.908326
PST0821_00987	465	83	73	162	0.178495	0.156989	0.348387	56.9235	189.859	82.3881	1.24326	1
PST0821_00988	372	752	268	727	2.02151	0.72043	1.9543	515.74	697.017	369.729	0.0484086	0.926677
PST0821_00989	669	1913	0	211	2.85949	0	0.315396	1311.98	0	107.308	-4.58638	0.00697215
PST0821_00990	753	679	19	143	0.901726	0.0252324	0.189907	465.675	49.4154	72.7253	-2.91044	0.137307
PST0821_00991	1968	785	59	227	0.398882	0.0299797	0.115346	538.372	153.448	115.445	-1.99356	0.226777
PST0821_00992	885	308	28	139	0.348023	0.0316384	0.157062	211.234	72.8227	70.691	-1.5445	0.486332
PST0821_00993	438	136	3007	6321	0.310502	6.8653	14.4315	93.2722	7820.64	3214.66	5.87134	0.000370341
PST0821_00994	615	0	30	34	0	0.0487805	0.0552846	0	78.0243	17.2913	5.6046	1
PST0821_00995	342	14	0	2	0.0409357	0	0.00584795	9.60155	0	1.01714	-2.81302	0.648552
PST0821_00996	711	97	613	1328	0.136428	0.862166	1.86779	66.525	1594.3	675.379	4.07219	0.0342426
PST0821_00997	651	0	0	13	0	0	0.0199693	0	0	6.61139	2.10625	1
PST0821_00998	552	0	0	22	0	0	0.0398551	0	0	11.1885	2.72121	1
PST0821_00999	549	0	0	0	0	0	0	0	0	0	0	NA
PST0821_01000	264	0	0	0	0	0	0	0	0	0	0	NA
PST0821_01001	213	0	0	0	0	0	0	0	0	0	0	NA
PST0821_01002	747	0	0	0	0	0	0	0	0	0	0	NA
PST0821_01003	288	0	0	0	0	0	0	0	0	0	0	NA
PST0821_01004	315	44	66	254	0.139683	0.209524	0.806349	30.1763	171.653	129.176	2.27999	0.786248
PST0821_01005	180	0	0	3	0	0	0.0166667	0	0	1.52571	0.817912	0.629283
PST0821_01006	582	734	277	502	1.26117	0.475945	0.862543	503.395	720.424	255.301	-0.045125	0.803464
PST0821_01007	903	38	0	4	0.0420819	0	0.00442968	26.0613	0	2.03427	-3.74585	0.749863
PST0821_01008	303	28	5	305	0.0924092	0.0165017	1.0066	19.2031	13.004	155.113	2.07388	1
PST0821_01009	486	260	225	916	0.534979	0.462963	1.88477	178.314	585.182	465.849	1.55398	0.632498
PST0821_01010	660	530	0	54	0.80303	0	0.0818182	363.487	0	27.4627	-4.62891	0.0568012
PST0821_01011	927	513	149	499	0.553398	0.160734	0.538296	351.828	387.521	253.776	-0.133482	0.88429
PST0821_01012	1110	72	0	15	0.0648649	0	0.0135135	49.3794	0	7.62853	-3.38745	0.574116
PST0821_01013	432	0	0	56	0	0	0.12963	0	0	28.4798	3.92978	1
PST0821_01014	1134	0	0	16	0	0	0.0141093	0	0	8.1371	2.34157	1
PST0821_01015	474	590	1489	5330	1.24473	3.14135	11.2447	404.637	3872.61	2710.67	3.02098	0.0703361
PST0821_01016	441	422	30	211	0.956916	0.0680272	0.478458	289.418	78.0243	107.308	-1.63253	0.482065
PST0821_01017	363	0	0	1	0	0	0.00275482	0	0	0.508569	0.326864	1
PST0821_01018	1095	0	0	13	0	0	0.0118721	0	0	6.61139	2.10625	1
PST0821_01019	339	11	35	204	0.0324484	0.103245	0.60177	7.54407	91.0283	103.748	3.52549	0.876029
PST0821_01020	456	0	0	0	0	0	0	0	0	0	0	NA
PST0821_01021	513	345	4	31	0.672515	0.00779727	0.0604288	236.61	10.4032	15.7656	-4.07642	0.0961296
PST0821_01022	1089	42	509	610	0.0385675	0.467401	0.560147	28.8046	1323.81	310.227	4.77853	0.0267107
PST0821_01023	297	0	4	22	0	0.013468	0.0740741	0	10.4032	11.1885	3.56021	1
PST0821_01024	660	55	35	239	0.0833333	0.0530303	0.362121	37.7204	91.0283	121.548	1.47033	1
PST0821_01025	318	0	27	96	0	0.0849057	0.301887	0	70.2219	48.8226	5.91939	1
PST0821_01026	402	0	0	0	0	0	0	0	0	0	0	NA
PST0821_01027	213	0	0	3	0	0	0.0140845	0	0	1.52571	0.817912	0.629283
PST0821_01028	429	23	0	0	0.0536131	0	0	15.774	0	0	-4.06815	0.969068
PST0821_01029	318	0	0	0	0	0	0	0	0	0	0	NA
PST0821_01030	390	0	0	0	0	0	0	0	0	0	0	NA
PST0821_01031	1209	1603	4814	69380	1.32589	3.9818	57.3863	1099.38	12520.3	35284.5	4.44115	0.00457552
PST0821_01032	210	9	40	74	0.0428571	0.190476	0.352381	6.17242	104.032	37.6341	3.32412	1
PST0821_01033	222	17	0	0	0.0765766	0	0	11.659	0	0	-3.66209	0.951324
PST0821_01034	1977	1761	1001	8053	0.890744	0.506323	4.07334	1207.74	2603.41	4095.5	1.47086	0.396476
PST0821_01035	1173	1010	50	195	0.86104	0.0426257	0.16624	692.683	130.04	99.1709	-2.58506	0.0964732
PST0821_01036	387	1	0	18	0.00258398	0	0.0465116	0.685825	0	9.15424	1.72607	0.863805
PST0821_01037	603	9504	1	744	15.7612	0.00165837	1.23383	6518.08	2.60081	378.375	-5.08934	0.000282149
PST0821_01038	1290	558	14	293	0.432558	0.0108527	0.227132	382.69	36.4113	149.011	-2.03365	0.439313
PST0821_01039	507	696	0	66	1.37278	0	0.130178	477.334	0	33.5655	-4.74947	0.0326265
PST0821_01040	231	756	813	1638	3.27273	3.51948	7.09091	518.483	2114.46	833.035	1.50532	0.694043
PST0821_01041	1959	583	277	780	0.297601	0.141399	0.398162	399.836	720.424	396.684	0.481266	1
PST0821_01042	1227	1616	511	3290	1.31703	0.416463	2.68134	1108.29	1329.01	1673.19	0.437343	0.955279
PST0821_01043	543	1690	446	1180	3.11234	0.821363	2.17311	1159.04	1159.96	600.111	-0.396906	0.689923
PST0821_01044	768	222	17	184	0.289062	0.0221354	0.239583	152.253	44.2138	93.5766	-1.13265	0.669614
PST0821_01045	1029	0	0	38	0	0	0.0369291	0	0	19.3256	3.41451	1
PST0821_01046	522	19	0	150	0.0363985	0	0.287356	13.0307	0	76.2853	1.48016	0.993374
PST0821_01047	150	58	41	131	0.386667	0.273333	0.873333	39.7778	106.633	66.6225	1.1036	1
PST0821_01048	321	900	336	1946	2.80374	1.04673	6.06231	617.242	873.872	989.675	0.593354	0.91847
PST0821_01049	612	121	20	282	0.197712	0.0326797	0.460784	82.9848	52.0162	143.416	0.23316	1
PST0821_01050	489	69	67	292	0.141104	0.137014	0.597137	47.3219	174.254	148.502	1.74861	0.854894
PST0821_01051	225	0	0	0	0	0	0	0	0	0	0	NA
PST0821_01052	105	49	3	22	0.466667	0.0285714	0.209524	33.6054	7.80243	11.1885	-1.72123	0.147093
PST0821_01053	702	40	21	65	0.0569801	0.0299145	0.0925926	27.433	54.617	33.057	0.657124	0.845413
PST0821_01054	294	0	0	15	0	0	0.0510204	0	0	7.62853	2.26732	1
PST0821_01055	1407	0	0	0	0	0	0	0	0	0	0	NA
PST0821_01056	1434	1132	116	718	0.7894	0.0808926	0.500697	776.354	301.694	365.152	-1.2169	0.530276
PST0821_01057	774	291	5	117	0.375969	0.00645995	0.151163	199.575	13.004	59.5025	-2.4287	0.39667
PST0821_01058	369	107	14	154	0.289973	0.0379404	0.417344	73.3832	36.4113	78.3196	-0.349863	0.805354
PST0821_01059	777	446	153	165	0.574003	0.196911	0.212355	305.878	397.924	83.9138	-0.343141	0.602074
PST0821_01060	411	273	0	168	0.664234	0	0.408759	187.23	0	85.4395	-2.10614	0.531549
PST0821_01061	1281	718	12	433	0.5605	0.00936768	0.338017	492.422	31.2097	220.21	-1.96129	0.465528
PST0821_01062	1380	980	25	541	0.710145	0.0181159	0.392029	672.108	65.0202	275.136	-1.97618	0.395096
PST0821_01063	375	237	45	231	0.632	0.12	0.616	162.54	117.036	117.479	-0.467711	0.827873
PST0821_01064	1314	22	0	503	0.0167428	0	0.382801	15.0881	0	255.81	3.00224	0.632498
PST0821_01065	1002	818	628	1875	0.816367	0.626747	1.87126	561.005	1633.31	953.566	1.20367	0.762076
PST0821_01066	867	638	0	69	0.735871	0	0.0795848	437.556	0	35.0912	-4.56361	0.047347
PST0821_01067	2052	736	43	866	0.358674	0.0209552	0.422027	504.767	111.835	440.42	-0.867922	0.835226
PST0821_01068	180	28	48	469	0.155556	0.266667	2.60556	19.2031	124.839	238.519	3.17666	0.454019
PST0821_01069	873	597	88	77	0.683849	0.100802	0.0882016	409.437	228.871	39.1598	-1.60404	0.17157
PST0821_01070	1044	0	0	0	0	0	0	0	0	0	0	NA
PST0821_01071	288	0	0	0	0	0	0	0	0	0	0	NA
PST0821_01072	447	0	0	8	0	0	0.0178971	0	0	4.06855	1.60135	1
PST0821_01073	267	0	0	0	0	0	0	0	0	0	0	NA
PST0821_01074	354	118	0	2	0.333333	0	0.00564972	80.9273	0	1.01714	-5.76309	0.735039
PST0821_01075	3066	2059	7	669	0.671559	0.00228311	0.2182	1412.11	18.2057	340.232	-2.97105	0.104951
PST0821_01076	2538	1578	321	1269	0.621749	0.126478	0.5	1082.23	834.86	645.374	-0.547569	0.7197
PST0821_01077	552	72	28	65	0.130435	0.0507246	0.117754	49.3794	72.8227	33.057	0.0985173	0.758082
PST0821_01078	324	60	15	145	0.185185	0.0462963	0.447531	41.1495	39.0121	73.7424	0.444965	0.883732
PST0821_01079	180	0	0	0	0	0	0	0	0	0	0	NA
PST0821_01080	393	86	273	303	0.21883	0.694656	0.770992	58.9809	710.021	154.096	2.85199	0.453101
PST0821_01081	714	0	0	0	0	0	0	0	0	0	0	NA
PST0821_01082	726	31	24	183	0.0426997	0.0330579	0.252066	21.2606	62.4194	93.0681	1.82268	1
PST0821_01083	591	0	0	0	0	0	0	0	0	0	0	NA
PST0821_01084	456	0	0	23	0	0	0.0504386	0	0	11.6971	2.7758	1
PST0821_01085	255	126	32	163	0.494118	0.12549	0.639216	86.4139	83.2259	82.8967	-0.0564211	0.865785
PST0821_01086	297	1125	502	1285	3.78788	1.69024	4.3266	771.553	1305.61	653.511	0.34397	1
PST0821_01087	378	2169	10608	70537	5.7381	28.0635	186.606	1487.55	27589.4	35872.9	4.41396	0.00968742
PST0821_01088	576	760	42	121	1.31944	0.0729167	0.210069	521.227	109.234	61.5368	-2.59582	0.102117
PST0821_01089	1569	853	1911	12896	0.543658	1.21797	8.21925	585.008	4970.15	6558.5	3.29841	0.0251426
PST0821_01090	909	0	0	0	0	0	0	0	0	0	0	NA
PST0821_01091	2850	2333	971	1820	0.818596	0.340702	0.638596	1600.03	2525.39	925.595	0.108843	0.858518
PST0821_01092	333	75	292	1007	0.225225	0.876877	3.02402	51.4369	759.437	512.129	3.60215	0.0936259
PST0821_01093	513	0	0	0	0	0	0	0	0	0	0	NA
PST0821_01094	564	318	142	315	0.56383	0.251773	0.558511	218.092	369.315	160.199	0.27857	0.972428
PST0821_01095	315	0	0	0	0	0	0	0	0	0	0	NA
PST0821_01096	2913	0	0	0	0	0	0	0	0	0	0	NA
PST0821_01097	375	715	5	91	1.90667	0.0133333	0.242667	490.365	13.004	46.2797	-4.00322	0.0555585
PST0821_01098	636	31	0	41	0.0487421	0	0.0644654	21.2606	0	20.8513	-0.962213	0.542683
PST0821_01099	717	0	0	11	0	0	0.0153417	0	0	5.59425	1.92491	1
PST0821_01100	576	29	5	14	0.0503472	0.00868056	0.0243056	19.8889	13.004	7.11996	-0.917125	0.0907369
PST0821_01101	180	159	10	30	0.883333	0.0555556	0.166667	109.046	26.0081	15.2571	-2.34683	0.348074
PST0821_01102	336	0	0	5	0	0	0.014881	0	0	2.54284	1.1836	0.604709
PST0821_01103	474	401	0	24	0.845992	0	0.0506329	275.016	0	12.2056	-5.28021	0.0442461
PST0821_01104	561	167	36	382	0.297683	0.0641711	0.680927	114.533	93.6292	194.273	0.327266	1
PST0821_01105	312	0	0	0	0	0	0	0	0	0	0	NA
PST0821_01106	294	68	30	439	0.231293	0.102041	1.4932	46.6361	78.0243	223.262	1.67055	0.82844
PST0821_01107	264	525	4952	37591	1.98864	18.7576	142.39	360.058	12879.2	19117.6	5.46964	0.000553782
PST0821_01108	261	0	0	0	0	0	0	0	0	0	0	NA
PST0821_01109	702	0	6	26	0	0.00854701	0.037037	0	15.6049	13.2228	3.94615	1
PST0821_01110	186	0	0	0	0	0	0	0	0	0	0	NA
PST0821_01111	228	0	7	6	0	0.0307018	0.0263158	0	18.2057	3.05141	3.5396	1
PST0821_01112	573	260	40	340	0.453752	0.069808	0.593368	178.314	104.032	172.913	-0.362507	0.912113
PST0821_01113	228	0	0	0	0	0	0	0	0	0	0	NA
PST0821_01114	1530	399	1185	3975	0.260784	0.77451	2.59804	273.644	3081.96	2021.56	3.21642	0.0572181
PST0821_01115	327	456	11	317	1.3945	0.0336391	0.969419	312.736	28.6089	161.216	-1.70976	0.58346
PST0821_01116	180	0	0	0	0	0	0	0	0	0	0	NA
PST0821_01117	510	66	1	22	0.129412	0.00196078	0.0431373	45.2644	2.60081	11.1885	-2.55095	0.326492
PST0821_01118	735	0	0	13	0	0	0.0176871	0	0	6.61139	2.10625	1
PST0821_01119	357	444	244	964	1.2437	0.683473	2.70028	304.506	634.598	490.26	0.883032	0.897439
PST0821_01120	543	765	571	3024	1.40884	1.05157	5.56906	524.656	1485.06	1537.91	1.52473	0.485379
PST0821_01121	267	0	0	0	0	0	0	0	0	0	0	NA
PST0821_01122	294	40	0	7	0.136054	0	0.0238095	27.433	0	3.55998	-3.35441	0.654218
PST0821_01123	243	185	104	567	0.761317	0.427984	2.33333	126.878	270.484	288.358	1.13283	0.857505
PST0821_01124	489	54	5	14	0.110429	0.0102249	0.0286299	37.0345	13.004	7.11996	-1.7817	0.366648
PST0821_01125	285	0	0	0	0	0	0	0	0	0	0	NA
PST0821_01126	360	48	12	167	0.133333	0.0333333	0.463889	32.9196	31.2097	84.931	0.800315	0.940288
PST0821_01127	702	764	441	1320	1.08832	0.628205	1.88034	523.97	1146.96	671.311	0.793844	0.968433
PST0821_01128	489	185	6	79	0.378323	0.0122699	0.161554	126.878	15.6049	40.1769	-2.14608	0.465503
PST0821_01129	195	0	0	5	0	0	0.025641	0	0	2.54284	1.1836	0.604709
PST0821_01130	267	0	0	2	0	0	0.00749064	0	0	1.01714	0.59318	0.83247
PST0821_01131	207	0	0	0	0	0	0	0	0	0	0	NA
PST0821_01132	273	459	116	562	1.68132	0.424908	2.05861	314.794	301.694	285.816	-0.0994666	0.973961
PST0821_01133	1659	1244	3	354	0.749849	0.00180832	0.213382	853.166	7.80243	180.033	-3.16976	0.11454
PST0821_01134	786	310	0	52	0.394402	0	0.0661578	212.606	0	26.4456	-3.90867	0.180555
PST0821_01135	255	24	0	30	0.0941176	0	0.117647	16.4598	0	15.2571	-1.01685	0.436906
PST0821_01136	348	143	58	1382	0.41092	0.166667	3.97126	98.0729	150.847	702.842	2.11052	0.337587
PST0821_01137	369	68	19	19	0.184282	0.0514905	0.0514905	46.6361	49.4154	9.6628	-0.641397	0.604709
PST0821_01138	447	275	1185	2031	0.615213	2.65101	4.54362	188.602	3081.96	1032.9	3.4405	0.0744017
PST0821_01139	333	204	72	296	0.612613	0.216216	0.888889	139.908	187.258	150.536	0.269907	1
PST0821_01140	843	0	0	155	0	0	0.183867	0	0	78.8281	5.33679	1
PST0821_01141	717	1500	569	1308	2.09205	0.793584	1.82427	1028.74	1479.86	665.208	0.0600923	0.884869
PST0821_01142	876	513	251	1389	0.585616	0.28653	1.58562	351.828	652.803	706.402	0.947847	0.807451
PST0821_01143	186	0	0	0	0	0	0	0	0	0	0	NA
PST0821_01144	1194	538	124	588	0.450586	0.103853	0.492462	368.974	322.5	299.038	-0.246943	0.904201
PST0821_01145	318	553	537	1784	1.73899	1.68868	5.61006	379.261	1396.63	907.286	1.60028	0.574194
PST0821_01146	330	70	118	207	0.212121	0.357576	0.627273	48.0077	306.896	105.274	2.07914	0.82613
PST0821_01147	864	24	0	797	0.0277778	0	0.922454	16.4598	0	405.329	3.54409	0.289728
PST0821_01148	195	0	0	9	0	0	0.0461538	0	0	4.57712	1.71746	1
PST0821_01149	1089	0	263	1938	0	0.241506	1.77961	0	684.013	985.606	9.70703	7.09184e-07
PST0821_01150	1212	0	0	24	0	0	0.019802	0	0	12.2056	2.82839	1
PST0821_01151	2139	129	5	225	0.0603086	0.00233754	0.105189	88.4714	13.004	114.428	-0.467304	0.845547
PST0821_01152	207	0	3	5	0	0.0144928	0.0241546	0	7.80243	2.54284	2.62589	1
PST0821_01153	1113	411	74	512	0.369272	0.066487	0.460018	281.874	192.46	260.387	-0.314778	0.936374
PST0821_01154	99	0	15	31	0	0.151515	0.313131	0	39.0121	15.7656	4.82725	1
PST0821_01155	285	55	23	40	0.192982	0.0807018	0.140351	37.7204	59.8186	20.3427	0.085368	0.735807
PST0821_01156	951	778	408	1979	0.818086	0.429022	2.08097	533.572	1061.13	1006.46	0.952888	0.794091
PST0821_01157	408	720	112	348	1.76471	0.27451	0.852941	493.794	291.291	176.982	-1.07333	0.487293
PST0821_01158	453	20	0	4	0.0441501	0	0.00883002	13.7165	0	2.03427	-2.86705	0.629283
PST0821_01159	183	388	255	942	2.12022	1.39344	5.14754	266.1	663.207	479.072	1.09899	0.83247
PST0821_01160	720	0	0	0	0	0	0	0	0	0	0	NA
PST0821_01161	1758	1789	257	1235	1.01763	0.146189	0.702503	1226.94	668.408	628.082	-0.919405	0.592055
PST0821_01162	456	0	0	2	0	0	0.00438596	0	0	1.01714	0.59318	0.83247
PST0821_01163	396	0	0	63	0	0	0.159091	0	0	32.0398	4.08915	1
PST0821_01164	156	0	0	0	0	0	0	0	0	0	0	NA
PST0821_01165	402	0	0	0	0	0	0	0	0	0	0	NA
PST0821_01166	750	519	157	1068	0.692	0.209333	1.424	355.943	408.327	543.151	0.417507	1
PST0821_01167	231	97	123	645	0.419913	0.532468	2.79221	66.525	319.9	328.027	2.26678	0.489591
PST0821_01168	183	0	0	0	0	0	0	0	0	0	0	NA
PST0821_01169	513	0	98	110	0	0.191033	0.214425	0	254.879	55.9425	7.2892	0.0843604
PST0821_01170	696	70	96	103	0.100575	0.137931	0.147989	48.0077	249.678	52.3826	1.63328	1
PST0821_01171	462	110	200	191	0.238095	0.4329	0.41342	75.4407	520.162	97.1366	2.01822	0.83247
PST0821_01172	1038	1192	68	432	1.14836	0.0655106	0.416185	817.503	176.855	219.702	-2.0382	0.229003
PST0821_01173	1431	1038	207	738	0.725367	0.144654	0.515723	711.886	538.368	375.324	-0.63881	0.658471
PST0821_01174	681	0	0	23	0	0	0.0337739	0	0	11.6971	2.7758	1
PST0821_01175	414	1054	154	726	2.54589	0.371981	1.75362	722.859	400.525	369.221	-0.907584	0.615904
PST0821_01176	1710	1365	833	8209	0.798246	0.487135	4.80058	936.151	2166.47	4174.84	1.75888	0.259917
PST0821_01177	576	0	0	0	0	0	0	0	0	0	0	NA
PST0821_01178	180	0	39	90	0	0.216667	0.5	0	101.432	45.7712	6.22113	1
PST0821_01179	294	42	35	107	0.142857	0.119048	0.363946	28.8046	91.0283	54.4168	1.30657	0.961129
PST0821_01180	384	36	53	85	0.09375	0.138021	0.221354	24.6897	137.843	43.2283	1.83314	1
PST0821_01181	465	0	4	107	0	0.00860215	0.230108	0	10.4032	54.4168	5.06221	1
PST0821_01182	399	369	150	721	0.924812	0.37594	1.80702	253.069	390.121	366.678	0.578496	1
PST0821_01183	1794	0	0	62	0	0	0.0345596	0	0	31.5313	4.06743	1
PST0821_01184	1626	0	7	129	0	0.00430504	0.0793358	0	18.2057	65.6054	5.42309	1
PST0821_01185	567	0	12	210	0	0.021164	0.37037	0	31.2097	106.799	6.12938	1
PST0821_01186	1479	58	101	727	0.0392157	0.0682894	0.491548	39.7778	262.682	369.729	2.95956	0.29271
PST0821_01187	492	275	46	278	0.558943	0.0934959	0.565041	188.602	119.637	141.382	-0.527804	0.83247
PST0821_01188	2274	2097	607	1651	0.922164	0.266931	0.726033	1438.17	1578.69	839.647	-0.250033	0.779454
PST0821_01189	195	0	0	0	0	0	0	0	0	0	0	NA
PST0821_01190	468	421	201	705	0.899573	0.429487	1.50641	288.732	522.763	358.541	0.608189	1
PST0821_01191	1263	15068	9367	38443	11.9303	7.41647	30.4378	10334	24361.8	19550.9	1.08716	0.760194
PST0821_01192	342	0	0	17	0	0	0.0497076	0	0	8.64567	2.41219	1
PST0821_01193	276	0	0	0	0	0	0	0	0	0	0	NA
PST0821_01194	1341	1004	200	1407	0.748695	0.149142	1.04922	688.568	520.162	715.556	-0.156082	1
PST0821_01195	537	3353	0	292	6.24395	0	0.543762	2299.57	0	148.502	-4.93414	0.00137565
PST0821_01196	1755	0	0	10	0	0	0.00569801	0	0	5.08569	1.82491	1
PST0821_01197	480	0	0	8	0	0	0.0166667	0	0	4.06855	1.60135	1
PST0821_01198	180	0	0	5	0	0	0.0277778	0	0	2.54284	1.1836	0.604709
PST0821_01199	210	0	0	11	0	0	0.052381	0	0	5.59425	1.92491	1
PST0821_01200	225	1	0	4	0.00444444	0	0.0177778	0.685825	0	2.03427	0.258855	1
PST0821_01201	687	0	0	0	0	0	0	0	0	0	0	NA
PST0821_01202	312	0	0	0	0	0	0	0	0	0	0	NA
PST0821_01203	447	0	0	0	0	0	0	0	0	0	0	NA
PST0821_01204	819	332	19	139	0.405372	0.023199	0.169719	227.694	49.4154	70.691	-1.90528	0.42932
PST0821_01205	114	6	0	5	0.0526316	0	0.0438596	4.11495	0	2.54284	-1.17112	0.215401
PST0821_01206	429	1119	13	391	2.60839	0.030303	0.911422	767.438	33.8105	198.85	-2.71135	0.187243
PST0821_01207	336	443	6	62	1.31845	0.0178571	0.184524	303.82	15.6049	31.5313	-3.6331	0.11478
PST0821_01208	444	0	0	0	0	0	0	0	0	0	0	NA
PST0821_01209	414	727	0	103	1.75604	0	0.248792	498.595	0	52.3826	-4.19954	0.060538
PST0821_01210	441	23	73	538	0.0521542	0.165533	1.21995	15.774	189.859	273.61	3.79439	0.249039
PST0821_01211	108	68	1	31	0.62963	0.00925926	0.287037	46.6361	2.60081	15.7656	-2.22586	0.202095
PST0821_01212	801	654	68	199	0.816479	0.0848939	0.248439	448.529	176.855	101.205	-1.68268	0.28832
PST0821_01213	681	0	0	0	0	0	0	0	0	0	0	NA
PST0821_01214	1110	481	187	609	0.433333	0.168468	0.548649	329.882	486.351	309.718	0.270199	1
PST0821_01215	468	0	0	0	0	0	0	0	0	0	0	NA
PST0821_01216	651	1095	0	78	1.68203	0	0.119816	750.978	0	39.6684	-5.17367	0.0075337
PST0821_01217	1236	30	13	797	0.0242718	0.0105178	0.644822	20.5747	33.8105	405.329	3.35382	0.293266
PST0821_01218	330	97	0	45	0.293939	0	0.136364	66.525	0	22.8856	-2.44011	0.539424
PST0821_01219	2007	228	424	1078	0.113602	0.211261	0.53712	156.368	1102.74	548.237	2.39286	0.340862
PST0821_01220	339	119	1143	1965	0.351032	3.37168	5.79646	81.6131	2972.73	999.337	4.5881	0.0102469
PST0821_01221	1092	1007	337	816	0.922161	0.308608	0.747253	690.625	876.473	414.992	-0.096822	0.83247
PST0821_01222	669	369	174	1166	0.55157	0.26009	1.7429	253.069	452.541	592.991	1.0437	0.764098
PST0821_01223	525	17	0	17	0.032381	0	0.032381	11.659	0	8.64567	-1.2499	0.268623
PST0821_01224	279	418	340	2279	1.49821	1.21864	8.16846	286.675	884.275	1159.03	1.8298	0.361539
PST0821_01225	1221	631	1	47	0.51679	0.000819001	0.038493	432.755	2.60081	23.9027	-4.92767	0.0270622
PST0821_01226	237	0	0	18	0	0	0.0759494	0	0	9.15424	2.47952	1
PST0821_01227	630	684	80	478	1.08571	0.126984	0.75873	469.104	208.065	243.096	-1.05296	0.627106
PST0821_01228	363	491	1	30	1.35262	0.00275482	0.0826446	336.74	2.60081	15.2571	-5.08813	0.0316782
PST0821_01229	96	0	0	4	0	0	0.0416667	0	0	2.03427	1.01231	0.632498
PST0821_01230	450	155	255	385	0.344444	0.566667	0.855556	106.303	663.207	195.799	2.00433	0.685264
PST0821_01232	222	0	0	11	0	0	0.0495495	0	0	5.59425	1.92491	1
PST0821_01233	444	0	0	0	0	0	0	0	0	0	0	NA
PST0821_01234	450	0	0	0	0	0	0	0	0	0	0	NA
PST0821_01235	198	0	0	0	0	0	0	0	0	0	0	NA
PST0821_01236	390	5	0	68	0.0128205	0	0.174359	3.42912	0	34.5827	2.04607	0.923905
PST0821_01237	219	0	0	0	0	0	0	0	0	0	0	NA
PST0821_01238	234	0	6	12	0	0.025641	0.0512821	0	15.6049	6.10282	3.56728	1
PST0821_01239	1053	1382	25	549	1.31244	0.0237417	0.521368	947.81	65.0202	279.204	-2.45441	0.210941
PST0821_01240	723	2721	911	4349	3.76349	1.26003	6.01521	1866.13	2369.34	2211.76	0.295503	1
PST0821_01241	468	0	16	56	0	0.034188	0.119658	0	41.613	28.4798	5.17178	1
PST0821_01242	612	1904	545	2506	3.11111	0.890523	4.09477	1305.81	1417.44	1274.47	0.0436543	1
PST0821_01243	723	2039	130	440	2.82019	0.179806	0.608575	1398.4	338.105	223.77	-2.31136	0.0722677
PST0821_01244	387	2095	2735	12994	5.41344	7.06718	33.5762	1436.8	7113.22	6608.34	2.25472	0.187882
PST0821_01245	369	210	0	507	0.569106	0	1.37398	144.023	0	257.844	-0.158636	1
PST0821_01246	1419	1843	958	4691	1.2988	0.675123	3.30585	1263.97	2491.58	2385.7	0.947557	0.746993
PST0821_01247	933	0	0	9	0	0	0.0096463	0	0	4.57712	1.71746	1
PST0821_01248	270	0	0	0	0	0	0	0	0	0	0	NA
PST0821_01249	186	0	0	0	0	0	0	0	0	0	0	NA
PST0821_01250	1590	1497	75	262	0.941509	0.0471698	0.16478	1026.68	195.061	133.245	-2.63752	0.0559603
PST0821_01251	1404	891	397	1978	0.634615	0.282764	1.40883	611.07	1032.52	1005.95	0.737134	0.878506
PST0821_01252	306	877	50	471	2.86601	0.163399	1.53922	601.468	130.04	239.536	-1.69723	0.423935
PST0821_01253	1962	4042	1599	9298	2.06014	0.814985	4.73904	2772.1	4158.7	4728.67	0.680579	0.83247
PST0821_01254	234	7	1	51	0.0299145	0.0042735	0.217949	4.80077	2.60081	25.937	1.39628	0.840494
PST0821_01255	108	0	85	230	0	0.787037	2.12963	0	221.069	116.971	7.40956	0.05121
PST0821_01256	240	0	0	0	0	0	0	0	0	0	0	NA
PST0821_01257	300	0	0	1	0	0	0.00333333	0	0	0.508569	0.326864	1
PST0821_01258	651	2258	352	1258	3.46851	0.540707	1.93241	1548.59	915.485	639.779	-0.992875	0.467425
PST0821_01259	1224	732	46	489	0.598039	0.0375817	0.39951	502.024	119.637	248.69	-1.44183	0.560368
PST0821_01260	201	91	17	111	0.452736	0.0845771	0.552239	62.41	44.2138	56.4511	-0.304841	0.770874
PST0821_01261	507	0	0	66	0	0	0.130178	0	0	33.5655	4.15241	1
PST0821_01262	414	95	55	305	0.229469	0.13285	0.736715	65.1533	143.045	155.113	1.18184	0.995201
PST0821_01263	741	815	19	436	1.09987	0.025641	0.588394	558.947	49.4154	221.736	-2.03559	0.400148
PST0821_01264	426	229	178	700	0.537559	0.41784	1.64319	157.054	462.944	355.998	1.37686	0.760876
PST0821_01265	222	0	5	15	0	0.0225225	0.0675676	0	13.004	7.62853	3.50033	1
PST0821_01266	1746	168	99	187	0.0962199	0.056701	0.107102	115.219	257.48	95.1023	0.609281	1
PST0821_01267	372	0	0	0	0	0	0	0	0	0	0	NA
PST0821_01268	1221	1107	67	215	0.906634	0.0548731	0.176085	759.208	174.254	109.342	-2.41242	0.0961238
PST0821_01269	1416	0	0	0	0	0	0	0	0	0	0	NA
PST0821_01270	444	0	0	0	0	0	0	0	0	0	0	NA
PST0821_01271	750	121	109	845	0.161333	0.145333	1.12667	82.9848	283.488	429.74	2.0902	0.471207
PST0821_01272	222	0	0	1	0	0	0.0045045	0	0	0.508569	0.326864	1
PST0821_01273	1749	2642	97	3011	1.51058	0.0554603	1.72156	1811.95	252.279	1531.3	-1.02195	0.797691
PST0821_01274	318	0	0	1	0	0	0.00314465	0	0	0.508569	0.326864	1
PST0821_01275	957	0	0	0	0	0	0	0	0	0	0	NA
PST0821_01276	564	0	0	1	0	0	0.00177305	0	0	0.508569	0.326864	1
PST0821_01277	696	0	0	0	0	0	0	0	0	0	0	NA
PST0821_01278	723	0	0	0	0	0	0	0	0	0	0	NA
PST0821_01279	351	0	0	8	0	0	0.022792	0	0	4.06855	1.60135	1
PST0821_01280	765	0	0	4	0	0	0.00522876	0	0	2.03427	1.01231	0.632498
PST0821_01281	252	159	3	48	0.630952	0.0119048	0.190476	109.046	7.80243	24.4113	-2.68546	0.409106
PST0821_01282	1101	3758	192	3233	3.41326	0.174387	2.93642	2577.33	499.356	1644.2	-1.26508	0.606429
PST0821_01283	585	1742	163	1983	2.97778	0.278632	3.38974	1194.71	423.932	1008.49	-0.737392	0.832769
PST0821_01284	855	0	0	0	0	0	0	0	0	0	0	NA
PST0821_01285	330	71	137	114	0.215152	0.415152	0.345455	48.6936	356.311	57.9768	2.06645	0.900491
PST0821_01286	462	0	0	0	0	0	0	0	0	0	0	NA
PST0821_01287	327	7	19	22	0.0214067	0.058104	0.0672783	4.80077	49.4154	11.1885	2.43194	0.935973
PST0821_01288	1308	127	30	138	0.0970948	0.0229358	0.105505	87.0997	78.0243	70.1825	-0.23026	0.813337
PST0821_01289	531	149	0	15	0.280603	0	0.0282486	102.188	0	7.62853	-4.42181	0.242222
PST0821_01290	717	0	0	7	0	0	0.0097629	0	0	3.55998	1.47508	1
PST0821_01291	303	0	0	0	0	0	0	0	0	0	0	NA
PST0821_01292	630	145	167	201	0.230159	0.265079	0.319048	99.4446	434.335	102.222	1.4227	1
PST0821_01293	180	243	0	4	1.35	0	0.0222222	166.655	0	2.03427	-6.37705	0.0349191
PST0821_01294	636	0	0	5	0	0	0.00786164	0	0	2.54284	1.1836	0.604709
PST0821_01295	393	0	0	0	0	0	0	0	0	0	0	NA
PST0821_01296	135	55	0	0	0.407407	0	0	37.7204	0	0	-5.27502	1
PST0821_01297	432	1594	0	222	3.68981	0	0.513889	1093.2	0	112.902	-4.2514	0.017707
PST0821_01298	579	141	151	860	0.243523	0.260794	1.48532	96.7013	392.722	437.369	2.09029	0.463075
PST0821_01299	615	28	0	47	0.0455285	0	0.0764228	19.2031	0	23.9027	-0.641472	0.625314
PST0821_01300	336	232	0	16	0.690476	0	0.047619	159.111	0	8.1371	-4.98136	0.115367
PST0821_01301	351	2	0	15	0.00569801	0	0.042735	1.37165	0	7.62853	1.02142	0.769935
PST0821_01302	216	0	0	8	0	0	0.037037	0	0	4.06855	1.60135	1
PST0821_01303	324	16	0	12	0.0493827	0	0.037037	10.9732	0	6.10282	-1.56331	0.105096
PST0821_01304	1041	0	3	235	0	0.00288184	0.225744	0	7.80243	119.514	6.01476	1
PST0821_01305	1128	59	10	297	0.052305	0.00886525	0.263298	40.4637	26.0081	151.045	1.11047	1
PST0821_01306	609	0	0	835	0	0	1.3711	0	0	424.655	7.73693	0.0131651
PST0821_01307	513	245	297	1447	0.477583	0.578947	2.82066	168.027	772.441	735.899	2.15955	0.33305
PST0821_01308	1140	0	1	0	0	0.000877193	0	0	2.60081	0	1.20189	1
PST0821_01309	333	0	30	140	0	0.0900901	0.42042	0	78.0243	71.1996	6.24054	1
PST0821_01310	186	216	2	54	1.16129	0.0107527	0.290323	148.138	5.20162	27.4627	-3.10513	0.316582
PST0821_01311	1056	0	0	28	0	0	0.0265152	0	0	14.2399	3.02147	1
PST0821_01312	324	13	12	50	0.0401235	0.037037	0.154321	8.91572	31.2097	25.4284	1.56405	0.898675
PST0821_01313	480	0	0	0	0	0	0	0	0	0	0	NA
PST0821_01314	1386	0	0	0	0	0	0	0	0	0	0	NA
PST0821_01315	1227	0	0	0	0	0	0	0	0	0	0	NA
PST0821_01316	552	65	109	220	0.117754	0.197464	0.398551	44.5786	283.488	111.885	2.12407	0.800899
PST0821_01317	474	405	151	885	0.85443	0.318565	1.86709	277.759	392.722	450.083	0.599601	0.980603
PST0821_01318	408	0	0	36	0	0	0.0882353	0	0	18.3085	3.34401	1
PST0821_01319	771	139	227	2147	0.180285	0.294423	2.7847	95.3296	590.384	1091.9	3.12801	0.0769007
PST0821_01320	366	87	0	143	0.237705	0	0.39071	59.6668	0	72.7253	-0.699309	0.797128
PST0821_01321	195	0	0	0	0	0	0	0	0	0	0	NA
PST0821_01322	1779	1482	10	165	0.833052	0.00562114	0.0927487	1016.39	26.0081	83.9138	-4.18431	0.0130429
PST0821_01323	402	0	0	4	0	0	0.00995025	0	0	2.03427	1.01231	0.632498
PST0821_01324	135	114	42	281	0.844444	0.311111	2.08148	78.184	109.234	142.908	0.682353	1
PST0821_01325	147	0	0	0	0	0	0	0	0	0	0	NA
PST0821_01326	411	494	0	43	1.20195	0	0.104623	338.797	0	21.8685	-4.8315	0.050645
PST0821_01327	249	0	0	0	0	0	0	0	0	0	0	NA
PST0821_01328	456	162	90	384	0.355263	0.197368	0.842105	111.104	234.073	195.29	0.944071	1
PST0821_01329	633	288	21	37	0.454976	0.0331754	0.0584518	197.518	54.617	18.817	-2.39598	0.208396
PST0821_01330	309	0	0	6	0	0	0.0194175	0	0	3.05141	1.33669	0.883732
PST0821_01331	1491	1365	33	535	0.915493	0.0221328	0.35882	936.151	85.8267	272.084	-2.38064	0.212719
PST0821_01332	435	3589	504	1838	8.25057	1.15862	4.22529	2461.42	1310.81	934.749	-1.13172	0.383969
PST0821_01333	414	238	0	75	0.574879	0	0.181159	163.226	0	38.1426	-3.03248	0.346639
PST0821_01334	825	146	10	300	0.17697	0.0121212	0.363636	100.13	26.0081	152.571	-0.163589	0.978451
PST0821_01335	573	173	374	3040	0.30192	0.652705	5.30541	118.648	972.703	1546.05	3.39699	0.0377381
PST0821_01336	351	22	48	340	0.0626781	0.136752	0.968661	15.0881	124.839	172.913	3.2197	0.573603
PST0821_01337	336	0	0	0	0	0	0	0	0	0	0	NA
PST0821_01338	2304	216	0	177	0.09375	0	0.0768229	148.138	0	90.0166	-1.69668	0.629283
PST0821_01339	888	0	0	1	0	0	0.00112613	0	0	0.508569	0.326864	1
PST0821_01340	234	1052	0	130	4.49573	0	0.555556	721.488	0	66.1139	-4.40695	0.0264268
PST0821_01341	699	272	4	158	0.389127	0.00572246	0.226037	186.544	10.4032	80.3538	-2.0157	0.519629
PST0821_01342	294	0	0	0	0	0	0	0	0	0	0	NA
PST0821_01343	2175	449	193	1199	0.206437	0.0887356	0.551264	307.935	501.956	609.774	0.850023	0.834286
PST0821_01344	204	0	0	14	0	0	0.0686275	0	0	7.11996	2.18903	1
PST0821_01345	252	0	0	1	0	0	0.00396825	0	0	0.508569	0.326864	1
PST0821_01346	786	77	6	73	0.0979644	0.00763359	0.0928753	52.8085	15.6049	37.1255	-0.975493	0.698645
PST0821_01347	717	137	26	385	0.191074	0.0362622	0.53696	93.958	67.6211	195.799	0.482916	1
PST0821_01348	1872	2267	761	3065	1.211	0.406517	1.63729	1554.76	1979.22	1558.76	0.186117	1
PST0821_01349	738	0	0	61	0	0	0.0826558	0	0	31.0227	4.04539	1
PST0821_01350	1128	905	249	1072	0.802305	0.220745	0.950355	620.671	647.602	545.186	-0.0574703	0.984743
PST0821_01351	951	96	92	265	0.100946	0.0967403	0.278654	65.8392	239.275	134.771	1.49214	0.926182
PST0821_01352	396	28	27	190	0.0707071	0.0681818	0.479798	19.2031	70.2219	96.628	2.06309	1
PST0821_01353	891	1277	740	2204	1.43322	0.830527	2.47363	875.798	1924.6	1120.89	0.797302	0.945457
PST0821_01354	531	18	25	155	0.0338983	0.047081	0.291902	12.3448	65.0202	78.8281	2.45011	1
PST0821_01355	270	113	57	530	0.418519	0.211111	1.96296	77.4982	148.246	269.541	1.41893	0.803666
PST0821_01356	246	43	91	583	0.174797	0.369919	2.36992	29.4905	236.674	296.496	3.13357	0.324695
PST0821_01357	651	64	19	43	0.0983103	0.0291859	0.0660522	43.8928	49.4154	21.8685	-0.292988	0.693188
PST0821_01358	624	252	16	75	0.403846	0.025641	0.120192	172.828	41.613	38.1426	-2.08827	0.362688
PST0821_01359	210	0	0	0	0	0	0	0	0	0	0	NA
PST0821_01360	480	1253	101	477	2.61042	0.210417	0.99375	859.338	262.682	242.587	-1.76215	0.259737
PST0821_01361	249	0	0	0	0	0	0	0	0	0	0	NA
PST0821_01362	738	766	899	3383	1.03794	1.21816	4.58401	525.342	2338.13	1720.49	1.94763	0.346639
PST0821_01363	1749	2280	698	4453	1.3036	0.399085	2.54603	1563.68	1815.37	2264.66	0.383416	0.979976
PST0821_01364	219	0	0	1	0	0	0.00456621	0	0	0.508569	0.326864	1
PST0821_01365	267	366	180	484	1.37079	0.674157	1.81273	251.012	468.146	246.147	0.507058	1
PST0821_01366	312	0	0	0	0	0	0	0	0	0	0	NA
PST0821_01367	309	0	10	33	0	0.0323625	0.106796	0	26.0081	16.7828	4.48513	1
PST0821_01368	489	46	0	0	0.0940695	0	0	31.5479	0	0	-5.02449	1
PST0821_01369	444	181	1	27	0.407658	0.00225225	0.0608108	124.134	2.60081	13.7314	-3.77103	0.256148
PST0821_01370	195	0	0	0	0	0	0	0	0	0	0	NA
PST0821_01371	447	2146	899	2450	4.80089	2.01119	5.48098	1471.78	2338.13	1245.99	0.283882	1
PST0821_01372	393	16	8	174	0.0407125	0.0203562	0.442748	10.9732	20.8065	88.4909	2.21654	1
PST0821_01373	225	155	0	69	0.688889	0	0.306667	106.303	0	35.0912	-2.53254	0.487293
PST0821_01374	297	0	0	62	0	0	0.208754	0	0	31.5313	4.06743	1
PST0821_01375	684	0	84	411	0	0.122807	0.600877	0	218.468	209.022	7.74648	0.0162614
PST0821_01376	690	0	0	3	0	0	0.00434783	0	0	1.52571	0.817912	0.629283
PST0821_01377	1032	426	121	308	0.412791	0.117248	0.29845	292.161	314.698	156.639	-0.308827	0.77421
PST0821_01378	282	0	0	0	0	0	0	0	0	0	0	NA
PST0821_01379	330	0	0	0	0	0	0	0	0	0	0	NA
PST0821_01380	384	0	0	0	0	0	0	0	0	0	0	NA
PST0821_01381	2691	1111	402	1038	0.412858	0.149387	0.38573	761.951	1045.53	527.894	0.0460735	0.910961
PST0821_01382	447	308	18	170	0.689038	0.0402685	0.380313	211.234	46.8146	86.4567	-1.6498	0.533723
PST0821_01383	513	284	168	106	0.553606	0.327485	0.206628	194.774	436.936	53.9083	0.331941	0.781827
PST0821_01384	2358	229	28	294	0.0971162	0.0118745	0.124682	157.054	72.8227	149.519	-0.494717	0.878827
PST0821_01385	2286	3187	89	1570	1.39414	0.0389326	0.686789	2185.72	231.472	798.453	-2.08343	0.2416
PST0821_01386	510	10	0	4	0.0196078	0	0.00784314	6.85825	0	2.03427	-1.9619	0.457932
PST0821_01387	576	105	0	121	0.182292	0	0.210069	72.0116	0	61.5368	-1.20053	0.710918
PST0821_01388	369	0	0	0	0	0	0	0	0	0	0	NA
PST0821_01389	204	276	0	34	1.35294	0	0.166667	189.288	0	17.2913	-4.30216	0.153333
PST0821_01390	786	334	30	32	0.424936	0.0381679	0.0407125	229.065	78.0243	16.2742	-2.25646	0.164494
PST0821_01391	978	0	0	7	0	0	0.00715746	0	0	3.55998	1.47508	1
PST0821_01392	552	78	0	9	0.141304	0	0.0163043	53.4943	0	4.57712	-4.05058	0.69886
PST0821_01393	975	1320	0	45	1.35385	0	0.0461538	905.289	0	22.8856	-6.18659	0.000799555
PST0821_01394	204	0	0	0	0	0	0	0	0	0	0	NA
PST0821_01395	1470	3162	17	473	2.15102	0.0115646	0.321769	2168.58	44.2138	240.553	-3.91946	0.00964326
PST0821_01396	1179	1419	54	96	1.20356	0.0458015	0.0814249	973.185	140.444	48.8226	-3.34861	0.00946398
PST0821_01397	180	0	0	13	0	0	0.0722222	0	0	6.61139	2.10625	1
PST0821_01398	801	0	0	0	0	0	0	0	0	0	0	NA
PST0821_01399	1011	0	0	0	0	0	0	0	0	0	0	NA
PST0821_01400	393	0	0	0	0	0	0	0	0	0	0	NA
PST0821_01401	396	331	390	1729	0.835859	0.984848	4.36616	227.008	1014.32	879.315	2.05552	0.350191
PST0821_01402	588	0	0	0	0	0	0	0	0	0	0	NA
PST0821_01403	240	71	2	4	0.295833	0.00833333	0.0166667	48.6936	5.20162	2.03427	-3.42774	0.780285
PST0821_01404	261	0	0	1	0	0	0.00383142	0	0	0.508569	0.326864	1
PST0821_01405	441	372	451	1583	0.843537	1.02268	3.58957	255.127	1172.97	805.064	1.95059	0.423708
PST0821_01406	2292	743	4	29	0.324171	0.0017452	0.0126527	509.568	10.4032	14.7485	-5.23299	0.00733213
PST0821_01407	1683	1192	748	1751	0.708259	0.444444	1.0404	817.503	1945.41	890.504	0.793769	1
PST0821_01408	222	0	0	0	0	0	0	0	0	0	0	NA
PST0821_01409	492	69	46	4	0.140244	0.0934959	0.00813008	47.3219	119.637	2.03427	0.355764	0.629283
PST0821_01410	603	0	0	0	0	0	0	0	0	0	0	NA
PST0821_01411	1158	161	995	8664	0.139033	0.85924	7.48187	110.418	2587.81	4406.24	4.97249	0.000839182
PST0821_01412	474	309	11	18	0.651899	0.0232068	0.0379747	211.92	28.6089	9.15424	-3.42081	0.0961238
PST0821_01413	501	335	0	28	0.668663	0	0.0558882	229.751	0	14.2399	-4.82872	0.0852806
PST0821_01414	258	0	32	230	0	0.124031	0.891473	0	83.2259	116.971	6.65962	0.48885
PST0821_01415	879	15	0	126	0.0170648	0	0.143345	10.2874	0	64.0796	1.5495	0.983522
PST0821_01416	882	460	666	641	0.521542	0.755102	0.726757	315.479	1732.14	325.992	1.70255	0.802924
PST0821_01417	639	743	244	670	1.16275	0.381847	1.04851	509.568	634.598	340.741	-0.063244	0.879029
PST0821_01418	189	0	0	1	0	0	0.00529101	0	0	0.508569	0.326864	1
PST0821_01419	180	0	0	0	0	0	0	0	0	0	0	NA
PST0821_01420	594	1305	120	1155	2.19697	0.20202	1.94444	895.001	312.097	587.397	-0.991183	0.684202
PST0821_01421	138	208	9	53	1.50725	0.0652174	0.384058	142.652	23.4073	26.9541	-2.456	0.344417
PST0821_01422	948	370	180	1448	0.390295	0.189873	1.52743	253.755	468.146	736.407	1.24371	0.632287
PST0821_01423	387	0	0	0	0	0	0	0	0	0	0	NA
PST0821_01424	687	245	55	250	0.356623	0.0800582	0.363901	168.027	143.045	127.142	-0.312658	0.849681
PST0821_01425	249	81	0	78	0.325301	0	0.313253	55.5518	0	39.6684	-1.44062	0.68266
PST0821_01426	288	585	261	1660	2.03125	0.90625	5.76389	401.207	678.811	844.224	0.922831	0.779402
PST0821_01427	1473	598	56	782	0.405974	0.0380177	0.530889	410.123	145.645	397.701	-0.592399	0.916877
PST0821_01428	1035	263	23	116	0.254106	0.0222222	0.112077	180.372	59.8186	58.994	-1.58618	0.486332
PST0821_01429	624	645	534	1499	1.03365	0.855769	2.40224	442.357	1388.83	762.344	1.27993	0.751174
PST0821_01430	213	232	4	98	1.0892	0.0187793	0.460094	159.111	10.4032	49.8397	-2.36309	0.430129
PST0821_01431	345	0	0	0	0	0	0	0	0	0	0	NA
PST0821_01432	273	481	64	956	1.7619	0.234432	3.50183	329.882	166.452	486.192	-0.0156061	1
PST0821_01433	999	1094	1230	4464	1.0951	1.23123	4.46847	750.292	3199	2270.25	1.86442	0.371221
PST0821_01434	954	0	0	21	0	0	0.0220126	0	0	10.6799	2.66448	1
PST0821_01435	201	0	0	2	0	0	0.00995025	0	0	1.01714	0.59318	0.83247
PST0821_01436	639	193	0	125	0.302034	0	0.195618	132.364	0	63.5711	-2.02424	0.560468
PST0821_01437	1695	1757	515	2744	1.03658	0.303835	1.61888	1204.99	1339.42	1395.51	0.182335	1
PST0821_01438	2313	103	0	14	0.0445309	0	0.00605275	70.6399	0	7.11996	-3.97366	0.453944
PST0821_01439	1245	1600	419	2382	1.28514	0.336546	1.91325	1097.32	1089.74	1211.41	0.0683104	1
PST0821_01440	957	654	392	1288	0.683386	0.409613	1.34587	448.529	1019.52	655.036	0.899012	0.896832
PST0821_01441	477	162	1	137	0.339623	0.00209644	0.287212	111.104	2.60081	69.6739	-1.59389	0.629283
PST0821_01442	420	0	0	117	0	0	0.278571	0	0	59.5025	4.94257	1
PST0821_01443	174	1460	353	2588	8.3908	2.02874	14.8736	1001.3	918.086	1316.18	0.157769	1
PST0821_01444	198	0	0	0	0	0	0	0	0	0	0	NA
PST0821_01445	384	37	118	519	0.0963542	0.307292	1.35156	25.3755	306.896	263.947	3.44087	0.265822
PST0821_01446	918	0	0	2	0	0	0.00217865	0	0	1.01714	0.59318	0.83247
PST0821_01447	528	184	34	321	0.348485	0.0643939	0.607955	126.192	88.4275	163.251	-0.0040063	1
PST0821_01448	228	54	0	6	0.236842	0	0.0263158	37.0345	0	3.05141	-3.91255	0.75849
PST0821_01449	201	696	21	134	3.46269	0.104478	0.666667	477.334	54.617	68.1482	-2.9388	0.120428
PST0821_01450	1482	1397	2781	15534	0.942645	1.87652	10.4818	958.097	7232.85	7900.1	2.98006	0.0539848
PST0821_01451	1605	498	24	633	0.31028	0.0149533	0.394393	341.541	62.4194	321.924	-0.826392	0.871438
PST0821_01452	399	0	0	0	0	0	0	0	0	0	0	NA
PST0821_01453	405	56	44	86	0.138272	0.108642	0.212346	38.4062	114.436	43.7369	1.02313	0.930819
PST0821_01454	432	0	0	0	0	0	0	0	0	0	0	NA
PST0821_01455	435	0	0	0	0	0	0	0	0	0	0	NA
PST0821_01456	192	0	0	0	0	0	0	0	0	0	0	NA
PST0821_01457	612	1120	312	1230	1.83007	0.509804	2.0098	768.124	811.453	625.539	-0.0962288	0.945063
PST0821_01458	771	170	40	56	0.220493	0.0518807	0.0726329	116.59	104.032	28.4798	-0.80603	0.53622
PST0821_01459	828	394	3	23	0.475845	0.00362319	0.0277778	270.215	7.80243	11.6971	-4.65706	0.0496246
PST0821_01460	390	25	14	60	0.0641026	0.0358974	0.153846	17.1456	36.4113	30.5141	0.925416	0.883732
PST0821_01461	462	345	160	556	0.746753	0.34632	1.20346	236.61	416.13	282.764	0.560603	1
PST0821_01462	798	0	0	0	0	0	0	0	0	0	0	NA
PST0821_01463	264	0	0	0	0	0	0	0	0	0	0	NA
PST0821_01464	726	5094	0	176	7.01653	0	0.242424	3493.59	0	89.5081	-6.25508	8.32255e-06
PST0821_01465	234	0	0	0	0	0	0	0	0	0	0	NA
PST0821_01466	219	4137	6838	18820	18.8904	31.2237	85.9361	2837.26	17784.3	9571.26	2.26886	0.283368
PST0821_01467	906	0	2	33	0	0.00220751	0.0364238	0	5.20162	16.7828	3.58402	1
PST0821_01468	882	126	17	81	0.142857	0.0192744	0.0918367	86.4139	44.2138	41.1941	-1.0001	0.626599
PST0821_01469	726	421	2232	11913	0.57989	3.07438	16.4091	288.732	5805.01	6058.58	4.35592	0.00383609
PST0821_01470	210	0	0	0	0	0	0	0	0	0	0	NA
PST0821_01471	324	0	0	0	0	0	0	0	0	0	0	NA
PST0821_01472	375	0	0	2	0	0	0.00533333	0	0	1.01714	0.59318	0.83247
PST0821_01473	579	119	184	454	0.205527	0.317789	0.784111	81.6131	478.549	230.89	2.1063	0.622577
PST0821_01474	114	9	22	24	0.0789474	0.192982	0.210526	6.17242	57.2178	12.2056	2.31587	0.936609
PST0821_01475	1191	372	171	460	0.312343	0.143577	0.38623	255.127	444.739	233.942	0.410119	1
PST0821_01476	324	126	160	762	0.388889	0.493827	2.35185	86.4139	416.13	387.529	2.20423	0.457932
PST0821_01477	1989	1010	634	2296	0.507793	0.318753	1.15435	692.683	1648.91	1167.67	1.02262	0.80515
PST0821_01478	528	12	0	0	0.0227273	0	0	8.2299	0	0	-3.20631	0.946296
PST0821_01479	537	916	2	276	1.70577	0.00372439	0.513966	628.215	5.20162	140.365	-3.09219	0.161029
PST0821_01480	1896	313	5006	25861	0.165084	2.6403	13.6398	214.663	13019.7	13152.1	5.9232	0.000226198
PST0821_01481	1731	0	0	7	0	0	0.00404391	0	0	3.55998	1.47508	1
PST0821_01482	507	0	0	0	0	0	0	0	0	0	0	NA
PST0821_01483	222	0	3	22	0	0.0135135	0.0990991	0	7.80243	11.1885	3.39169	1
PST0821_01484	927	0	0	24	0	0	0.02589	0	0	12.2056	2.82839	1
PST0821_01485	318	639	430	1310	2.00943	1.3522	4.1195	438.242	1118.35	666.225	1.02411	0.855472
PST0821_01486	369	43	0	3	0.116531	0	0.00813008	29.4905	0	1.52571	-4.11237	0.817235
PST0821_01487	711	559	0	9	0.786217	0	0.0126582	383.376	0	4.57712	-6.86892	0.00355299
PST0821_01488	3894	0	5	0	0	0.00128403	0	0	13.004	0	2.90728	1
PST0821_01489	387	17	0	27	0.0439276	0	0.0697674	11.659	0	13.7314	-0.686523	0.487348
PST0821_01490	273	0	0	4	0	0	0.014652	0	0	2.03427	1.01231	0.632498
PST0821_01491	804	21	0	53	0.0261194	0	0.0659204	14.4023	0	26.9541	-0.0893781	0.703549
PST0821_01492	699	531	0	41	0.759657	0	0.0586552	364.173	0	20.8513	-4.99823	0.0382141
PST0821_01493	642	706	153	1219	1.09969	0.238318	1.89875	484.192	397.924	619.945	0.0717555	1
PST0821_01494	1374	0	0	150	0	0	0.10917	0	0	76.2853	5.29067	1
PST0821_01495	1791	682	11	142	0.380793	0.00614182	0.0792853	467.732	28.6089	72.2167	-3.18856	0.127284
PST0821_01496	294	272	20	205	0.92517	0.0680272	0.697279	186.544	52.0162	104.257	-1.24482	0.633684
PST0821_01497	639	348	67	30	0.544601	0.104851	0.0469484	238.667	174.254	15.2571	-1.3236	0.239565
PST0821_01498	1275	5442	286	1303	4.26824	0.224314	1.02196	3732.26	743.832	662.665	-2.40628	0.0498695
PST0821_01499	1176	799	470	82	0.679422	0.39966	0.0697279	547.974	1222.38	41.7026	0.205563	0.535383
PST0821_01500	729	316	0	145	0.433471	0	0.198903	216.721	0	73.7424	-2.5233	0.420147
PST0821_01501	246	0	0	0	0	0	0	0	0	0	0	NA
PST0821_01502	204	9	0	60	0.0441176	0	0.294118	6.17242	0	30.5141	1.18053	0.835697
PST0821_01503	2736	2947	197	7385	1.07712	0.0720029	2.6992	2021.13	512.36	3755.78	0.0784105	0.914124
PST0821_01504	294	86	37	233	0.292517	0.12585	0.792517	58.9809	96.23	118.496	0.8533	1
PST0821_01505	267	0	0	0	0	0	0	0	0	0	0	NA
PST0821_01506	1065	39	0	271	0.0366197	0	0.25446	26.7472	0	137.822	1.33318	1
PST0821_01507	999	720	43	39	0.720721	0.043043	0.039039	493.794	111.835	19.8342	-2.88816	0.0357767
PST0821_01508	240	0	0	0	0	0	0	0	0	0	0	NA
PST0821_01509	402	193	148	539	0.4801	0.368159	1.3408	132.364	384.92	274.118	1.30936	0.83247
PST0821_01510	600	0	7	0	0	0.0116667	0	0	18.2057	0	3.33669	1
PST0821_01511	843	1229	54	508	1.45789	0.0640569	0.60261	842.879	140.444	258.353	-2.07417	0.258903
PST0821_01512	810	0	0	0	0	0	0	0	0	0	0	NA
PST0821_01513	846	0	0	3	0	0	0.0035461	0	0	1.52571	0.817912	0.629283
PST0821_01514	783	0	0	0	0	0	0	0	0	0	0	NA
PST0821_01515	234	0	0	0	0	0	0	0	0	0	0	NA
PST0821_01516	423	0	0	0	0	0	0	0	0	0	0	NA
PST0821_01517	333	19547	97	7662	58.6997	0.291291	23.009	13405.8	252.279	3896.65	-2.69146	0.104951
PST0821_01518	660	66	0	28	0.1	0	0.0424242	45.2644	0	14.2399	-2.51036	0.156999
PST0821_01519	1293	25	0	12	0.0193349	0	0.00928074	17.1456	0	6.10282	-2.16312	0.376708
PST0821_01520	423	547	585	1541	1.29314	1.38298	3.64303	375.146	1521.47	783.704	1.61676	0.611616
PST0821_01521	399	0	0	0	0	0	0	0	0	0	0	NA
PST0821_01522	288	87	90	377	0.302083	0.3125	1.30903	59.6668	234.073	191.73	1.81797	0.768108
PST0821_01523	2034	75	19	195	0.0368732	0.0093412	0.0958702	51.4369	49.4154	99.1709	0.521937	0.964053
PST0821_01524	2322	472	68	1353	0.203273	0.0292851	0.582687	323.709	176.855	688.093	0.416798	0.899216
PST0821_01525	387	1824	8011	8653	4.71318	20.7003	22.3592	1250.94	20835.1	4400.64	3.33334	0.115367
PST0821_01526	312	0	0	6	0	0	0.0192308	0	0	3.05141	1.33669	0.883732
PST0821_01527	1725	2451	35	615	1.42087	0.0202899	0.356522	1680.96	91.0283	312.77	-3.05131	0.0563247
PST0821_01528	183	39	10	80	0.213115	0.0546448	0.437158	26.7472	26.0081	40.6855	0.307835	0.84344
PST0821_01529	300	0	0	1	0	0	0.00333333	0	0	0.508569	0.326864	1
PST0821_01530	1215	87	3	92	0.0716049	0.00246914	0.0757202	59.6668	7.80243	46.7883	-1.10034	0.706107
PST0821_01531	627	327	55	356	0.521531	0.0877193	0.567783	224.265	143.045	181.05	-0.466329	0.857361
PST0821_01532	414	0	0	0	0	0	0	0	0	0	0	NA
PST0821_01533	996	0	0	0	0	0	0	0	0	0	0	NA
PST0821_01534	213	532	234	1427	2.49765	1.09859	6.69953	364.859	608.59	725.727	0.868904	0.829199
PST0821_01535	345	1851	606	4321	5.36522	1.75652	12.5246	1269.46	1576.09	2197.52	0.571359	0.861547
PST0821_01536	2271	523	412	3142	0.230295	0.181418	1.38353	358.686	1071.53	1597.92	1.89282	0.294818
PST0821_01537	858	0	0	2	0	0	0.002331	0	0	1.01714	0.59318	0.83247
PST0821_01538	387	169	43	81	0.436693	0.111111	0.209302	115.904	111.835	41.1941	-0.592792	0.629283
PST0821_01539	786	160	0	26	0.203562	0	0.0330789	109.732	0	13.2228	-3.86277	0.293266
PST0821_01540	354	172	0	47	0.485876	0	0.132768	117.962	0	23.9027	-3.19932	0.369438
PST0821_01541	210	0	0	0	0	0	0	0	0	0	0	NA
PST0821_01542	255	0	0	7	0	0	0.027451	0	0	3.55998	1.47508	1
PST0821_01543	324	900	10	232	2.77778	0.0308642	0.716049	617.242	26.0081	117.988	-3.08224	0.132213
PST0821_01544	411	735	343	888	1.78832	0.83455	2.16058	504.081	892.078	451.609	0.413755	1
PST0821_01545	1359	0	102	115	0	0.0750552	0.084621	0	265.283	58.4854	7.3477	0.0754912
PST0821_01546	210	356	0	20	1.69524	0	0.0952381	244.154	0	10.1714	-5.33212	0.0510628
PST0821_01547	282	240	81	255	0.851064	0.287234	0.904255	164.598	210.666	129.685	0.0477899	0.923953
PST0821_01548	693	91	0	75	0.131313	0	0.108225	62.41	0	38.1426	-1.65958	0.643124
PST0821_01549	570	0	0	0	0	0	0	0	0	0	0	NA
PST0821_01550	507	0	0	0	0	0	0	0	0	0	0	NA
PST0821_01551	336	0	0	0	0	0	0	0	0	0	0	NA
PST0821_01552	195	0	0	0	0	0	0	0	0	0	0	NA
PST0821_01553	864	74	15	218	0.0856481	0.0173611	0.252315	50.751	39.0121	110.868	0.553273	0.988198
PST0821_01554	1200	2811	0	793	2.3425	0	0.660833	1927.85	0	403.295	-3.2507	0.060538
PST0821_01555	771	4965	10	386	6.43969	0.0129702	0.500649	3405.12	26.0081	196.307	-4.92453	0.000574902
PST0821_01556	291	0	0	0	0	0	0	0	0	0	0	NA
PST0821_01557	222	0	0	7	0	0	0.0315315	0	0	3.55998	1.47508	1
PST0821_01558	492	0	0	0	0	0	0	0	0	0	0	NA
PST0821_01559	1044	906	7	399	0.867816	0.00670498	0.382184	621.357	18.2057	202.919	-2.47989	0.288856
PST0821_01560	255	73	50	44	0.286275	0.196078	0.172549	50.0652	130.04	22.377	0.596424	0.798232
PST0821_01561	462	0	0	0	0	0	0	0	0	0	0	NA
PST0821_01562	204	365	0	20	1.78922	0	0.0980392	250.326	0	10.1714	-5.368	0.0476023
PST0821_01563	474	0	0	0	0	0	0	0	0	0	0	NA
PST0821_01564	525	103	26	96	0.19619	0.0495238	0.182857	70.6399	67.6211	48.8226	-0.274635	0.73522
PST0821_01565	1392	117	24	94	0.0840517	0.0172414	0.0675287	80.2415	62.4194	47.8055	-0.533896	0.685468
PST0821_01566	456	0	0	2	0	0	0.00438596	0	0	1.01714	0.59318	0.83247
PST0821_01567	381	0	0	9	0	0	0.023622	0	0	4.57712	1.71746	1
PST0821_01568	705	0	0	13	0	0	0.0184397	0	0	6.61139	2.10625	1
PST0821_01569	2403	429	197	893	0.178527	0.0819809	0.371619	294.219	512.36	454.152	0.713984	0.962333
PST0821_01570	591	38	15	12	0.0642978	0.0253807	0.0203046	26.0613	39.0121	6.10282	-0.200048	0.485148
PST0821_01571	216	6	47	290	0.0277778	0.217593	1.34259	4.11495	122.238	147.485	4.73127	0.39667
PST0821_01572	144	10	0	0	0.0694444	0	0	6.85825	0	0	-2.97421	0.949944
PST0821_01573	159	182	0	7	1.14465	0	0.0440252	124.82	0	3.55998	-5.50014	0.108484
PST0821_01574	726	1288	220	856	1.7741	0.30303	1.17906	883.342	572.178	435.335	-0.809017	0.606429
PST0821_01575	465	5801	585	3408	12.4753	1.25806	7.32903	3978.47	1521.47	1733.2	-1.28918	0.399665
PST0821_01576	747	15312	679	2584	20.498	0.908969	3.45917	10501.3	1765.95	1314.14	-2.76873	0.0149988
PST0821_01577	1005	172	19	40	0.171144	0.0189055	0.039801	117.962	49.4154	20.3427	-1.72928	0.390824
PST0821_01578	870	1	0	2	0.00114943	0	0.00229885	0.685825	0	1.01714	-0.160274	1
PST0821_01579	408	67	0	9	0.164216	0	0.0220588	45.9503	0	4.57712	-3.83561	0.700392
PST0821_01580	459	141	141	945	0.30719	0.30719	2.05882	96.7013	366.714	480.597	2.11984	0.429302
PST0821_01581	1008	1392	192	4627	1.38095	0.190476	4.59028	954.668	499.356	2353.15	0.578658	0.7197
PST0821_01582	537	265	4	208	0.493482	0.00744879	0.387337	181.744	10.4032	105.782	-1.62877	0.629283
PST0821_01583	402	0	0	0	0	0	0	0	0	0	0	NA
PST0821_01585	438	45	8	124	0.10274	0.0182648	0.283105	30.8621	20.8065	63.0625	0.430295	0.883732
PST0821_01586	813	143	20	377	0.175892	0.0246002	0.463715	98.0729	52.0162	191.73	0.310608	1
PST0821_01587	1560	610	199	1375	0.391026	0.127564	0.88141	418.353	517.561	699.282	0.539275	0.941961
PST0821_01588	606	8	82	828	0.0132013	0.135314	1.36634	5.4866	213.266	421.095	5.61624	0.0287748
PST0821_01589	696	1448	18	2188	2.08046	0.0258621	3.14368	993.074	46.8146	1112.75	-0.775358	0.965399
PST0821_01590	144	73	42	54	0.506944	0.291667	0.375	50.0652	109.234	27.4627	0.441521	0.77798
PST0821_01591	441	0	31	59	0	0.0702948	0.133787	0	80.6251	30.0055	5.81546	1
PST0821_01592	1803	160	0	17	0.088741	0	0.00942873	109.732	0	8.64567	-4.37873	0.234183
PST0821_01593	582	0	0	0	0	0	0	0	0	0	0	NA
PST0821_01594	213	13	0	4	0.0610329	0	0.0187793	8.91572	0	2.03427	-2.29741	0.530959
PST0821_01595	435	77	0	4	0.177011	0	0.0091954	52.8085	0	2.03427	-4.73745	0.83247
PST0821_01596	600	55	0	21	0.0916667	0	0.035	37.7204	0	10.6799	-2.61054	0.391508
PST0821_01597	1500	0	0	0	0	0	0	0	0	0	0	NA
PST0821_01598	1827	323	771	1373	0.176793	0.422003	0.751505	221.521	2005.22	698.265	2.60387	0.271218
PST0821_01599	1083	683	94	1427	0.630656	0.0867959	1.31764	468.418	244.476	725.727	0.0503844	1
PST0821_01600	369	0	0	0	0	0	0	0	0	0	0	NA
PST0821_01601	1707	2460	694	3009	1.44112	0.406561	1.76274	1687.13	1804.96	1530.28	-0.0167673	1
PST0821_01602	237	16	0	2	0.0675105	0	0.00843882	10.9732	0	1.01714	-2.98856	0.671617
PST0821_01603	1953	962	199	2306	0.492576	0.101895	1.18075	659.763	517.561	1172.76	0.356797	0.923905
PST0821_01604	1575	286	21	367	0.181587	0.0133333	0.233016	196.146	54.617	186.645	-0.696754	0.865785
PST0821_01605	981	0	0	0	0	0	0	0	0	0	0	NA
PST0821_01606	630	0	0	0	0	0	0	0	0	0	0	NA
PST0821_01607	450	0	0	0	0	0	0	0	0	0	0	NA
PST0821_01608	510	0	0	0	0	0	0	0	0	0	0	NA
PST0821_01609	393	49	0	90	0.124682	0	0.229008	33.6054	0	45.7712	-0.534857	0.800344
PST0821_01610	957	87504	109960	875150	91.4357	114.901	914.472	60012.4	285985	445074	2.60663	0.826151
PST0821_01611	624	0	0	11	0	0	0.0176282	0	0	5.59425	1.92491	1
PST0821_01612	1020	48	35	13	0.0470588	0.0343137	0.0127451	32.9196	91.0283	6.61139	0.554603	0.708777
PST0821_01613	864	29	14	26	0.0335648	0.0162037	0.0300926	19.8889	36.4113	13.2228	0.305587	0.684917
PST0821_01614	510	182	7	341	0.356863	0.0137255	0.668627	124.82	18.2057	173.422	-0.378078	0.961702
PST0821_01615	510	0	0	0	0	0	0	0	0	0	0	NA
PST0821_01616	558	471	10	188	0.844086	0.0179211	0.336918	323.023	26.0081	95.6109	-2.3902	0.349635
PST0821_01617	207	0	19	167	0	0.0917874	0.806763	0	49.4154	84.931	6.09113	1
PST0821_01618	678	35	177	932	0.0516224	0.261062	1.37463	24.0039	460.343	473.986	4.22679	0.059251
PST0821_01619	282	0	0	4	0	0	0.0141844	0	0	2.03427	1.01231	0.632498
PST0821_01620	321	0	0	0	0	0	0	0	0	0	0	NA
PST0821_01621	603	799	48	388	1.32504	0.079602	0.643449	547.974	124.839	197.325	-1.76002	0.39139
PST0821_01622	603	2256	148	249	3.74129	0.245439	0.412935	1547.22	384.92	126.634	-2.59202	0.018806
PST0821_01623	204	149	4	105	0.730392	0.0196078	0.514706	102.188	10.4032	53.3997	-1.64905	0.604709
PST0821_01625	1068	1554	528	3529	1.45506	0.494382	3.30431	1065.77	1373.23	1794.74	0.571216	0.880715
PST0821_01626	273	0	0	0	0	0	0	0	0	0	0	NA
PST0821_01627	807	0	0	0	0	0	0	0	0	0	0	NA
PST0821_01628	936	0	0	0	0	0	0	0	0	0	0	NA
PST0821_01629	330	0	0	0	0	0	0	0	0	0	0	NA
PST0821_01630	669	619	0	113	0.925262	0	0.168909	424.526	0	57.4683	-3.83905	0.106765
PST0821_01631	795	27	9	100	0.0339623	0.0113208	0.125786	18.5173	23.4073	50.8569	0.966254	0.921997
PST0821_01632	366	0	7	44	0	0.0191257	0.120219	0	18.2057	22.377	4.4122	1
PST0821_01633	744	1514	2516	6174	2.03495	3.38172	8.29839	1038.34	6543.64	3139.9	2.22017	0.290517
PST0821_01634	243	0	0	2	0	0	0.00823045	0	0	1.01714	0.59318	0.83247
PST0821_01635	207	1862	585	34725	8.99517	2.82609	167.754	1277.01	1521.47	17660	2.9079	0.0278093
PST0821_01636	1890	676	163	831	0.357672	0.0862434	0.439683	463.618	423.932	422.621	-0.13104	0.980414
PST0821_01637	108	0	0	0	0	0	0	0	0	0	0	NA
PST0821_01638	1590	541	297	339	0.340252	0.186792	0.213208	371.031	772.441	172.405	0.347705	0.873372
PST0821_01639	396	0	0	0	0	0	0	0	0	0	0	NA
PST0821_01640	303	50	168	1703	0.165017	0.554455	5.62046	34.2912	436.936	866.092	4.20863	0.0250024
PST0821_01641	780	14	29	1733	0.0179487	0.0371795	2.22179	9.60155	75.4235	881.349	5.49884	0.0075621
PST0821_01642	1266	1619	19	249	1.27883	0.0150079	0.196682	1110.35	49.4154	126.634	-3.64197	0.0255924
PST0821_01643	249	53	47	180	0.212851	0.188755	0.722892	36.3487	122.238	91.5424	1.53043	1
PST0821_01644	189	0	0	0	0	0	0	0	0	0	0	NA
PST0821_01645	477	111	7	141	0.232704	0.0146751	0.295597	76.1265	18.2057	71.7082	-0.746945	0.748409
PST0821_01646	1647	0	0	0	0	0	0	0	0	0	0	NA
PST0821_01647	1374	1100	231	602	0.800582	0.168122	0.438137	754.407	600.787	306.158	-0.733061	0.561312
PST0821_01648	612	22	0	0	0.0359477	0	0	15.0881	0	0	-4.00793	0.965736
PST0821_01649	741	177	7	16	0.238866	0.00944669	0.0215924	121.391	18.2057	8.1371	-3.11044	0.222932
PST0821_01650	165	146	2	32	0.884848	0.0121212	0.193939	100.13	5.20162	16.2742	-3.10697	0.366648
PST0821_01651	498	0	0	0	0	0	0	0	0	0	0	NA
PST0821_01652	282	131	26	21	0.464539	0.0921986	0.0744681	89.843	67.6211	10.6799	-1.17796	0.425343
PST0821_01653	663	726	56	244	1.09502	0.0844646	0.368024	497.909	145.645	124.091	-1.87657	0.281549
PST0821_01654	237	101	88	629	0.42616	0.371308	2.65401	69.2683	228.871	319.89	1.97048	0.602074
PST0821_01655	231	4	0	0	0.017316	0	0	2.7433	0	0	-1.90431	0.263034
PST0821_01656	405	0	0	0	0	0	0	0	0	0	0	NA
PST0821_01657	222	0	0	0	0	0	0	0	0	0	0	NA
PST0821_01658	255	0	0	0	0	0	0	0	0	0	0	NA
PST0821_01659	441	855	2	102	1.93878	0.00453515	0.231293	586.38	5.20162	51.874	-4.31366	0.036311
PST0821_01660	297	4	77	62	0.013468	0.259259	0.208754	2.7433	200.262	31.5313	4.96478	0.58981
PST0821_01661	474	329	20	142	0.694093	0.0421941	0.299578	225.636	52.0162	72.2167	-1.84429	0.442719
PST0821_01662	525	771	3594	18250	1.46857	6.84571	34.7619	528.771	9347.31	9281.38	4.13617	0.00688141
PST0821_01663	213	0	0	0	0	0	0	0	0	0	0	NA
PST0821_01664	603	295	328	411	0.489221	0.543947	0.681592	202.318	853.066	209.022	1.3878	0.932249
PST0821_01665	315	0	0	0	0	0	0	0	0	0	0	NA
PST0821_01666	927	278	199	960	0.299892	0.214671	1.0356	190.659	517.561	488.226	1.39458	0.674745
PST0821_01668	618	516	5	51	0.834951	0.00809061	0.0825243	353.886	13.004	25.937	-4.11573	0.0622811
PST0821_01669	1125	1097	45	668	0.975111	0.04	0.593778	752.35	117.036	339.724	-1.71558	0.45099
PST0821_01670	327	0	0	0	0	0	0	0	0	0	0	NA
PST0821_01671	348	0	0	1	0	0	0.00287356	0	0	0.508569	0.326864	1
PST0821_01672	138	60	1	59	0.434783	0.00724638	0.427536	41.1495	2.60081	30.0055	-1.28448	0.632498
PST0821_01673	222	402	7	33	1.81081	0.0315315	0.148649	275.702	18.2057	16.7828	-3.90318	0.0772967
PST0821_01674	237	0	0	2	0	0	0.00843882	0	0	1.01714	0.59318	0.83247
PST0821_01675	195	110	2	53	0.564103	0.0102564	0.271795	75.4407	5.20162	26.9541	-2.16221	0.559502
PST0821_01676	270	188	32	307	0.696296	0.118519	1.13704	128.935	83.2259	156.131	-0.106625	0.985298
PST0821_01677	1965	37	0	55	0.0188295	0	0.0279898	25.3755	0	27.9713	-0.815619	0.632498
PST0821_01678	1989	1578	409	1255	0.793363	0.205631	0.63097	1082.23	1063.73	638.254	-0.346429	0.764249
PST0821_01680	276	0	0	0	0	0	0	0	0	0	0	NA
PST0821_01681	1239	10225	2	701	8.25262	0.00161421	0.565779	7012.56	5.20162	356.507	-5.26929	0.000147684
PST0821_01682	138	0	0	0	0	0	0	0	0	0	0	NA
PST0821_01683	2496	1453	266	1661	0.582131	0.106571	0.665465	996.503	691.815	844.732	-0.374824	0.89998
PST0821_01684	759	167	145	249	0.220026	0.191041	0.328063	114.533	377.117	126.634	1.13013	1
PST0821_01685	1665	713	44	205	0.428228	0.0264264	0.123123	488.993	114.436	104.257	-2.15073	0.22688
PST0821_01686	144	0	0	0	0	0	0	0	0	0	0	NA
PST0821_01687	414	411	113	431	0.992754	0.272947	1.04106	281.874	293.892	219.193	-0.13535	0.906264
PST0821_01688	615	295	0	98	0.479675	0	0.15935	202.318	0	49.8397	-2.97161	0.330362
PST0821_01689	495	422	45	418	0.852525	0.0909091	0.844444	289.418	117.036	212.582	-0.808608	0.796413
PST0821_01690	1191	1033	0	95	0.867338	0	0.0797649	708.457	0	48.314	-4.81768	0.0148175
PST0821_01691	561	0	0	0	0	0	0	0	0	0	0	NA
PST0821_01692	207	0	0	2	0	0	0.00966184	0	0	1.01714	0.59318	0.83247
PST0821_01693	372	0	0	1	0	0	0.00268817	0	0	0.508569	0.326864	1
PST0821_01694	1389	0	9	38	0	0.00647948	0.0273578	0	23.4073	19.3256	4.48326	1
PST0821_01695	267	495	25	273	1.85393	0.093633	1.02247	339.483	65.0202	138.839	-1.72592	0.490912
PST0821_01696	471	71	55	633	0.150743	0.116773	1.34395	48.6936	143.045	321.924	2.23219	0.548665
PST0821_01697	516	637	3362	17390	1.2345	6.5155	33.7016	436.87	8743.92	8844.01	4.3281	0.00463741
PST0821_01698	354	19	31	108	0.0536723	0.0875706	0.305085	13.0307	80.6251	54.9254	2.29331	1
PST0821_01699	483	5917	23	348	12.2505	0.047619	0.720497	4058.02	59.8186	176.982	-5.08726	0.000165956
PST0821_01700	1077	27	21	177	0.0250696	0.0194986	0.164345	18.5173	54.617	90.0166	1.90939	1
PST0821_01701	474	0	0	3	0	0	0.00632911	0	0	1.52571	0.817912	0.629283
PST0821_01702	576	204	737	6540	0.354167	1.27951	11.3542	139.908	1916.8	3326.04	4.21807	0.00459235
PST0821_01703	189	0	0	0	0	0	0	0	0	0	0	NA
PST0821_01704	1473	1612	29	223	1.09437	0.0196877	0.151392	1105.55	75.4235	113.411	-3.53568	0.0220731
PST0821_01705	2280	86	0	144	0.0377193	0	0.0631579	58.9809	0	73.2339	-0.673121	0.800344
PST0821_01706	525	0	0	1	0	0	0.00190476	0	0	0.508569	0.326864	1
PST0821_01707	357	44	0	5	0.123249	0	0.0140056	30.1763	0	2.54284	-3.77878	0.752449
PST0821_01708	366	0	0	0	0	0	0	0	0	0	0	NA
PST0821_01709	465	972	21	392	2.09032	0.0451613	0.843011	666.622	54.617	199.359	-2.38302	0.257264
PST0821_01710	1023	111	131	404	0.108504	0.128055	0.394917	76.1265	340.706	205.462	1.82932	0.731443
PST0821_01711	660	704	61	498	1.06667	0.0924242	0.754545	482.821	158.649	253.267	-1.22513	0.604709
PST0821_01712	753	1083	318	786	1.43825	0.422311	1.04382	742.748	827.058	399.735	-0.275645	0.752951
PST0821_01713	855	0	4	0	0	0.00467836	0	0	10.4032	0	2.63265	1
PST0821_01714	3477	1660	1079	3786	0.477423	0.310325	1.08887	1138.47	2806.27	1925.44	1.05461	0.77277
PST0821_01715	318	146	5	11	0.459119	0.0157233	0.0345912	100.13	13.004	5.59425	-3.29562	0.240746
PST0821_01716	1254	3188	1645	6557	2.54226	1.3118	5.22887	2186.41	4278.33	3334.68	0.799624	0.854553
PST0821_01717	1437	6049	453	8266	4.20946	0.31524	5.75226	4148.55	1178.17	4203.83	-0.624279	0.941741
PST0821_01718	237	0	0	3	0	0	0.0126582	0	0	1.52571	0.817912	0.629283
PST0821_01719	438	999	96	46	2.28082	0.219178	0.105023	685.139	249.678	23.3942	-2.31869	0.0294767
PST0821_01720	603	128	86	950	0.212272	0.14262	1.57546	87.7856	223.67	483.14	1.997	0.469688
PST0821_01721	357	0	0	0	0	0	0	0	0	0	0	NA
PST0821_01722	1137	0	0	125	0	0	0.109938	0	0	63.5711	5.03499	1
PST0821_01723	1359	6558	3579	11455	4.82561	2.63355	8.42899	4497.64	9308.3	5825.65	0.750419	0.940288
PST0821_01724	1422	1298	2150	15419	0.912799	1.51195	10.8432	890.2	5591.74	7841.62	2.91414	0.0505059
PST0821_01725	1179	486	140	702	0.412214	0.118745	0.59542	333.311	364.113	357.015	0.113062	1
PST0821_01726	546	1321	282	1374	2.41941	0.516484	2.51648	905.974	733.428	698.773	-0.338886	0.871963
PST0821_01727	987	0	18	71	0	0.0182371	0.0719352	0	46.8146	36.1084	5.40808	1
PST0821_01728	951	253	80	366	0.266036	0.084122	0.384858	173.514	208.065	186.136	0.182892	1
PST0821_01729	249	0	0	0	0	0	0	0	0	0	0	NA
PST0821_01730	1167	694	0	127	0.594687	0	0.108826	475.962	0	64.5882	-3.84054	0.0956136
PST0821_01731	1716	1893	788	3782	1.10315	0.459207	2.20396	1298.27	2049.44	1923.41	0.613201	0.917159
PST0821_01732	249	56	145	711	0.2249	0.582329	2.85542	38.4062	377.117	361.592	3.23241	0.224496
PST0821_01733	726	1298	5195	220	1.78788	7.15565	0.30303	890.2	13511.2	111.885	2.93437	0.443954
PST0821_01734	543	2238	622	2748	4.12155	1.14549	5.06077	1534.88	1617.7	1397.55	-0.0258271	1
PST0821_01735	957	334	231	647	0.349007	0.241379	0.676071	229.065	600.787	329.044	1.01802	0.934907
PST0821_01736	720	111	31	79	0.154167	0.0430556	0.109722	76.1265	80.6251	40.1769	-0.328965	0.688271
PST0821_01737	480	636	20	79	1.325	0.0416667	0.164583	436.185	52.0162	40.1769	-3.21455	0.0775652
PST0821_01738	396	85	12	3	0.214646	0.030303	0.00757576	58.2951	31.2097	1.52571	-1.77151	0.246628
PST0821_01739	855	49	6	87	0.0573099	0.00701754	0.101754	33.6054	15.6049	44.2455	-0.162216	0.827947
PST0821_01740	327	0	0	0	0	0	0	0	0	0	0	NA
PST0821_01741	120	122	24	91	1.01667	0.2	0.758333	83.6706	62.4194	46.2797	-0.613289	0.663406
PST0821_01742	336	22	9	2	0.0654762	0.0267857	0.00595238	15.0881	23.4073	1.01714	-0.284126	0.358737
PST0821_01743	309	260	421	5973	0.841424	1.36246	19.3301	178.314	1094.94	3037.68	3.52719	0.0155773
PST0821_01744	474	0	0	0	0	0	0	0	0	0	0	NA
PST0821_01745	450	12	39	836	0.0266667	0.0866667	1.85778	8.2299	101.432	425.163	4.8397	0.0832071
PST0821_01746	354	12	21	62	0.0338983	0.059322	0.175141	8.2299	54.617	31.5313	2.25555	0.995533
PST0821_01747	945	0	0	1	0	0	0.0010582	0	0	0.508569	0.326864	1
PST0821_01748	249	0	0	2	0	0	0.00803213	0	0	1.01714	0.59318	0.83247
PST0821_01749	273	200	369	3699	0.732601	1.35165	13.5495	137.165	959.699	1881.2	3.3629	0.0317699
PST0821_01750	915	273	7	269	0.298361	0.00765027	0.293989	187.23	18.2057	136.805	-1.26164	0.719884
PST0821_01751	639	21	0	32	0.0328638	0	0.0500782	14.4023	0	16.2742	-0.75334	0.518958
PST0821_01752	219	0	0	0	0	0	0	0	0	0	0	NA
PST0821_01753	633	516	4	7	0.815166	0.00631912	0.0110585	353.886	10.4032	3.55998	-5.47453	0.0061189
PST0821_01754	654	1596	146	313	2.44037	0.223242	0.478593	1094.58	379.718	159.182	-2.01826	0.0904114
PST0821_01755	786	31	6	20	0.0394402	0.00763359	0.0254453	21.2606	15.6049	10.1714	-0.680639	0.342676
PST0821_01756	1494	0	0	7	0	0	0.00468541	0	0	3.55998	1.47508	1
PST0821_01757	555	0	0	2	0	0	0.0036036	0	0	1.01714	0.59318	0.83247
PST0821_01758	396	0	14	37	0	0.0353535	0.0934343	0	36.4113	18.817	4.83866	1
PST0821_01759	1053	258	240	694	0.245014	0.22792	0.659069	176.943	624.194	352.947	1.4601	0.755419
PST0821_01760	1002	85	49	502	0.0848303	0.0489022	0.500998	58.2951	127.44	255.301	1.6979	0.747228
PST0821_01761	399	0	0	3	0	0	0.0075188	0	0	1.52571	0.817912	0.629283
PST0821_01762	1515	2983	1407	4951	1.96898	0.928713	3.26799	2045.82	3659.34	2517.92	0.594054	1
PST0821_01763	909	1129	1208	4516	1.24202	1.32893	4.9681	774.296	3141.78	2296.7	1.81091	0.388175
PST0821_01764	387	0	0	0	0	0	0	0	0	0	0	NA
PST0821_01765	582	0	0	40	0	0	0.0687285	0	0	20.3427	3.48173	1
PST0821_01766	603	0	147	571	0	0.243781	0.946932	0	382.319	290.393	8.39813	0.00164285
PST0821_01767	1722	2617	6366	59100	1.51974	3.69686	34.3206	1794.8	16556.8	30056.4	3.6981	0.0196068
PST0821_01768	402	0	0	0	0	0	0	0	0	0	0	NA
PST0821_01769	1371	425	276	1473	0.309993	0.201313	1.0744	291.476	717.824	749.122	1.32839	0.632498
PST0821_01770	366	0	0	5	0	0	0.0136612	0	0	2.54284	1.1836	0.604709
PST0821_01771	315	1	0	53	0.0031746	0	0.168254	0.685825	0	26.9541	3.10224	0.983522
PST0821_01772	1035	224	0	102	0.216425	0	0.0985507	153.625	0	51.874	-2.52111	0.44525
PST0821_01773	450	0	0	1	0	0	0.00222222	0	0	0.508569	0.326864	1
PST0821_01774	1131	1685	62	383	1.48983	0.0548187	0.338638	1155.61	161.25	194.782	-2.69175	0.0742596
PST0821_01775	465	0	0	0	0	0	0	0	0	0	0	NA
PST0821_01776	342	493	24	398	1.44152	0.0701754	1.16374	338.112	62.4194	202.41	-1.34584	0.637525
PST0821_01777	420	224	12	216	0.533333	0.0285714	0.514286	153.625	31.2097	109.851	-1.11215	0.719351
PST0821_01778	543	85	34	20	0.156538	0.0626151	0.0368324	58.2951	88.4275	10.1714	-0.23737	0.600719
PST0821_01779	1413	1836	119	1226	1.29936	0.084218	0.867657	1259.17	309.496	623.505	-1.43058	0.485136
PST0821_01780	243	65	7	106	0.26749	0.0288066	0.436214	44.5786	18.2057	53.9083	-0.298612	0.814073
PST0821_01781	405	0	0	1	0	0	0.00246914	0	0	0.508569	0.326864	1
PST0821_01782	288	0	1	16	0	0.00347222	0.0555556	0	2.60081	8.1371	2.67106	1
PST0821_01783	375	4035	1105	7809	10.76	2.94667	20.824	2767.3	2873.9	3971.41	0.306535	0.995546
PST0821_01784	204	58	151	609	0.284314	0.740196	2.98529	39.7778	392.722	309.718	3.11062	0.275312
PST0821_01785	993	43	550	3371	0.0433031	0.553877	3.39476	29.4905	1430.45	1714.38	5.6894	0.000629378
PST0821_01786	240	411	49	372	1.7125	0.204167	1.55	281.874	127.44	189.188	-0.82829	0.759211
PST0821_01787	1248	508	398	1554	0.407051	0.31891	1.24519	348.399	1035.12	790.316	1.38688	0.632498
PST0821_01788	900	780	178	1013	0.866667	0.197778	1.12556	534.943	462.944	515.18	-0.129116	1
PST0821_01789	321	26	40	229	0.0809969	0.124611	0.713396	17.8314	104.032	116.462	2.56255	0.872182
PST0821_01790	366	85	98	643	0.23224	0.26776	1.75683	58.2951	254.879	327.01	2.29971	0.489815
PST0821_01791	552	791	154	386	1.43297	0.278986	0.699275	542.487	400.525	196.307	-0.860095	0.518495
PST0821_01792	852	16	6	5	0.0187793	0.00704225	0.00586854	10.9732	15.6049	2.54284	-0.249193	0.191217
PST0821_01793	1182	38	98	342	0.0321489	0.0829103	0.28934	26.0613	254.879	173.93	2.99275	0.491472
PST0821_01794	750	0	0	0	0	0	0	0	0	0	0	NA
PST0821_01795	738	136	139	666	0.184282	0.188347	0.902439	93.2722	361.513	338.707	1.89702	0.599611
PST0821_01796	174	127	48	524	0.729885	0.275862	3.01149	87.0997	124.839	266.49	1.15853	0.863805
PST0821_01797	228	339	133	393	1.48684	0.583333	1.72368	232.495	345.908	199.867	0.230195	1
PST0821_01798	1551	2145	45	553	1.38298	0.0290135	0.356544	1471.09	117.036	281.238	-2.87881	0.0701289
PST0821_01799	501	12	0	2	0.0239521	0	0.00399202	8.2299	0	1.01714	-2.61313	0.632498
PST0821_01800	1026	393	161	530	0.383041	0.15692	0.516569	269.529	418.73	269.541	0.351381	1
PST0821_01801	360	0	5	33	0	0.0138889	0.0916667	0	13.004	16.7828	3.99036	1
PST0821_01802	321	2657	0	118	8.27726	0	0.367601	1822.24	0	60.0111	-5.87783	0.000208246
PST0821_01803	393	19	3	19	0.0483461	0.00763359	0.0483461	13.0307	7.80243	9.6628	-0.527684	0.400393
PST0821_01804	276	385	112	240	1.39493	0.405797	0.869565	264.043	291.291	122.056	-0.351906	0.719744
PST0821_01805	648	1597	1486	3754	2.46451	2.29321	5.79321	1095.26	3864.8	1909.17	1.39747	0.657791
PST0821_01806	327	35	13	218	0.107034	0.0397554	0.666667	24.0039	33.8105	110.868	1.55243	1
PST0821_01807	1116	655	26	216	0.586918	0.0232975	0.193548	449.215	67.6211	109.851	-2.32686	0.257365
PST0821_01808	951	171	13	21	0.179811	0.0136698	0.022082	117.276	33.8105	10.6799	-2.34715	0.28496
PST0821_01809	543	0	0	1	0	0	0.00184162	0	0	0.508569	0.326864	1
PST0821_01810	2649	557	246	446	0.210268	0.0928652	0.168365	382.004	639.799	226.822	0.181366	0.890694
PST0821_01811	654	541	201	535	0.827217	0.307339	0.818043	371.031	522.763	272.084	0.0988793	0.944841
PST0821_01812	2178	874	174	1285	0.401286	0.0798898	0.589991	599.411	452.541	653.511	-0.115997	1
PST0821_01813	1470	9624	1420	8249	6.54694	0.965986	5.61156	6600.38	3693.15	4195.18	-0.742681	0.682153
PST0821_01814	825	2090	347	1784	2.53333	0.420606	2.16242	1433.37	902.481	907.286	-0.663023	0.716345
PST0821_01815	732	0	0	0	0	0	0	0	0	0	0	NA
PST0821_01816	1572	0	0	0	0	0	0	0	0	0	0	NA
PST0821_01817	1107	0	0	0	0	0	0	0	0	0	0	NA
PST0821_01818	921	0	0	0	0	0	0	0	0	0	0	NA
PST0821_01819	1233	0	1	4	0	0.00081103	0.00324412	0	2.60081	2.03427	1.73011	1
PST0821_01820	1632	374	425	1872	0.229167	0.260417	1.14706	256.498	1105.34	952.04	1.99958	0.360518
PST0821_01821	870	0	0	0	0	0	0	0	0	0	0	NA
PST0821_01822	888	1212	52	601	1.36486	0.0585586	0.676802	831.22	135.242	305.65	-1.91001	0.337587
PST0821_01823	219	172	27	153	0.785388	0.123288	0.69863	117.962	70.2219	77.811	-0.66522	0.738631
PST0821_01824	1653	2491	10	603	1.50696	0.00604961	0.364791	1708.39	26.0081	306.667	-3.35265	0.0461179
PST0821_01825	519	167	118	625	0.321773	0.22736	1.20424	114.533	306.896	317.855	1.43959	0.748326
PST0821_01826	402	0	0	0	0	0	0	0	0	0	0	NA
PST0821_01827	1917	0	0	20	0	0	0.010433	0	0	10.1714	2.60542	1
PST0821_01828	990	0	0	0	0	0	0	0	0	0	0	NA
PST0821_01829	201	248	46	392	1.23383	0.228856	1.95025	170.085	119.637	199.359	-0.0921533	1
PST0821_01830	774	0	0	0	0	0	0	0	0	0	0	NA
PST0821_01831	246	0	0	0	0	0	0	0	0	0	0	NA
PST0821_01832	1404	5349	1564	6963	3.80983	1.11396	4.9594	3668.48	4067.67	3541.16	0.0524796	1
PST0821_01833	300	54	42	245	0.18	0.14	0.816667	37.0345	109.234	124.599	1.63239	0.984743
PST0821_01834	375	110	0	23	0.293333	0	0.0613333	75.4407	0	11.6971	-3.48047	0.234811
PST0821_01835	189	61	46	306	0.322751	0.243386	1.61905	41.8353	119.637	155.622	1.69436	0.883897
PST0821_01836	291	21	0	45	0.0721649	0	0.154639	14.4023	0	22.8856	-0.307837	0.632498
PST0821_01837	2823	77	0	81	0.0272759	0	0.0286929	52.8085	0	41.1941	-1.317	0.702681
PST0821_01838	414	0	0	35	0	0	0.0845411	0	0	17.7999	3.30742	1
PST0821_01839	531	106	0	1	0.199623	0	0.00188324	72.6974	0	0.508569	-5.87668	0.883732
PST0821_01840	1425	917	369	712	0.643509	0.258947	0.499649	628.901	959.699	362.101	0.0714873	0.85514
PST0821_01841	909	1636	767	5224	1.79978	0.843784	5.74697	1122.01	1994.82	2656.76	1.05097	0.629283
PST0821_01842	417	204	2	81	0.489209	0.00479616	0.194245	139.908	5.20162	41.1941	-2.54181	0.426212
PST0821_01843	846	757	0	68	0.894799	0	0.0803783	519.169	0	34.5827	-4.82975	0.0260348
PST0821_01844	660	0	2	6	0	0.0030303	0.00909091	0	5.20162	3.05141	2.35798	1
PST0821_01845	360	255	101	639	0.708333	0.280556	1.775	174.885	262.682	324.975	0.745241	0.958848
PST0821_01846	144	0	1	62	0	0.00694444	0.430556	0	2.60081	31.5313	4.17521	1
PST0821_01847	1230	3423	828	4110	2.78293	0.673171	3.34146	2347.58	2153.47	2090.22	-0.145789	0.976477
PST0821_01848	126	0	3	0	0	0.0238095	0	0	7.80243	0	2.29314	1
PST0821_01849	291	0	0	0	0	0	0	0	0	0	0	NA
PST0821_01850	252	54	538	3808	0.214286	2.13492	15.1111	37.0345	1399.24	1936.63	5.45547	0.000803863
PST0821_01851	258	125	0	10	0.484496	0	0.0387597	85.7281	0	5.08569	-4.61352	0.202417
PST0821_01852	2586	0	47	255	0	0.0181748	0.0986079	0	122.238	129.685	6.98825	0.172749
PST0821_01853	1035	0	0	0	0	0	0	0	0	0	0	NA
PST0821_01854	180	0	4	26	0	0.0222222	0.144444	0	10.4032	13.2228	3.67954	1
PST0821_01855	879	350	0	84	0.39818	0	0.0955631	240.039	0	42.7198	-3.43028	0.229949
PST0821_01856	411	0	0	6	0	0	0.0145985	0	0	3.05141	1.33669	0.883732
PST0821_01857	378	0	0	0	0	0	0	0	0	0	0	NA
PST0821_01858	1251	21	0	34	0.0167866	0	0.0271783	14.4023	0	17.2913	-0.675195	0.542572
PST0821_01859	219	0	0	0	0	0	0	0	0	0	0	NA
PST0821_01860	363	0	0	4	0	0	0.0110193	0	0	2.03427	1.01231	0.632498
PST0821_01861	294	2	3	4	0.00680272	0.0102041	0.0136054	1.37165	7.80243	2.03427	1.3193	0.632498
PST0821_01862	519	386	64	553	0.743738	0.123314	1.06551	264.728	166.452	281.238	-0.24102	0.995546
PST0821_01863	387	636	0	86	1.64341	0	0.222222	436.185	0	43.7369	-4.25681	0.0675948
PST0821_01864	303	0	0	0	0	0	0	0	0	0	0	NA
PST0821_01865	888	1732	238	796	1.95045	0.268018	0.896396	1187.85	618.993	404.821	-1.2128	0.366648
PST0821_01866	222	0	0	0	0	0	0	0	0	0	0	NA
PST0821_01867	210	171	31	199	0.814286	0.147619	0.947619	117.276	80.6251	101.205	-0.363783	0.838315
PST0821_01868	288	0	0	1	0	0	0.00347222	0	0	0.508569	0.326864	1
PST0821_01869	297	177	0	7	0.59596	0	0.023569	121.391	0	3.55998	-5.46027	0.115318
PST0821_01870	1413	2478	1804	7727	1.75372	1.27672	5.46851	1699.47	4691.86	3929.71	1.34235	0.579221
PST0821_01871	420	156	16	31	0.371429	0.0380952	0.0738095	106.989	41.613	15.7656	-1.86287	0.377995
PST0821_01872	717	0	0	5	0	0	0.0069735	0	0	2.54284	1.1836	0.604709
PST0821_01873	534	0	0	0	0	0	0	0	0	0	0	NA
PST0821_01874	387	0	0	0	0	0	0	0	0	0	0	NA
PST0821_01875	669	135	19	73	0.201794	0.0284006	0.109118	92.5863	49.4154	37.1255	-1.07995	0.592558
PST0821_01876	423	187	36	125	0.44208	0.0851064	0.295508	128.249	93.6292	63.5711	-0.699313	0.666511
PST0821_01877	358	45	0	4	0.125698	0	0.0111732	30.8621	0	2.03427	-3.98146	0.784468
PST0821_01878	609	0	0	0	0	0	0	0	0	0	0	NA
PST0821_01879	1044	673	175	174	0.644636	0.167625	0.166667	461.56	455.142	88.4909	-0.761711	0.381093
PST0821_01880	588	52	0	29	0.0884354	0	0.0493197	35.6629	0	14.7485	-2.13029	0.0670883
PST0821_01881	1986	475	34	398	0.239174	0.0171198	0.200403	325.767	88.4275	202.41	-1.15816	0.679189
PST0821_01882	186	0	0	2	0	0	0.0107527	0	0	1.01714	0.59318	0.83247
PST0821_01883	342	0	0	57	0	0	0.166667	0	0	28.9884	3.95366	1
PST0821_01884	297	0	0	0	0	0	0	0	0	0	0	NA
PST0821_01885	291	0	0	58	0	0	0.199313	0	0	29.497	3.97714	1
PST0821_01886	537	198	15	97	0.368715	0.027933	0.180633	135.793	39.0121	49.3312	-1.59851	0.517591
PST0821_01887	579	0	0	2	0	0	0.00345423	0	0	1.01714	0.59318	0.83247
PST0821_01888	1011	0	0	2	0	0	0.00197824	0	0	1.01714	0.59318	0.83247
PST0821_01889	780	0	0	0	0	0	0	0	0	0	0	NA
PST0821_01890	660	40	23	83	0.0606061	0.0348485	0.125758	27.433	59.8186	42.2112	0.87136	0.883732
PST0821_01891	2271	4938	1149	5040	2.17437	0.505945	2.21929	3386.6	2988.33	2563.19	-0.286863	0.865903
PST0821_01892	1530	72	392	1792	0.0470588	0.256209	1.17124	49.3794	1019.52	911.355	4.26177	0.0182686
PST0821_01893	375	0	0	1	0	0	0.00266667	0	0	0.508569	0.326864	1
PST0821_01894	1161	803	0	90	0.691645	0	0.0775194	550.717	0	45.7712	-4.52972	0.0345769
PST0821_01895	186	0	0	0	0	0	0	0	0	0	0	NA
PST0821_01896	714	378	64	290	0.529412	0.0896359	0.406162	259.242	166.452	147.485	-0.720217	0.719351
PST0821_01897	318	553	23	57	1.73899	0.072327	0.179245	379.261	59.8186	28.9884	-3.06611	0.0810066
PST0821_01898	309	0	0	0	0	0	0	0	0	0	0	NA
PST0821_01899	219	80	31	457	0.365297	0.141553	2.08676	54.866	80.6251	232.416	1.4955	0.83247
PST0821_01900	183	33	13	102	0.180328	0.0710383	0.557377	22.6322	33.8105	51.874	0.891567	0.910498
PST0821_01901	978	0	45	106	0	0.0460123	0.108384	0	117.036	53.9083	6.43417	0.83247
PST0821_01902	822	934	233	1811	1.13625	0.283455	2.20316	640.56	605.989	921.018	0.252938	1
PST0821_01903	741	1561	832	4665	2.10661	1.12281	6.29555	1070.57	2163.87	2372.47	1.08244	0.638907
PST0821_01904	636	87	137	358	0.136792	0.215409	0.562893	59.6668	356.311	182.068	2.15499	0.649571
PST0821_01905	384	397	0	24	1.03385	0	0.0625	272.272	0	12.2056	-5.2658	0.0456253
PST0821_01906	2535	2657	733	3252	1.04813	0.289152	1.28284	1822.24	1906.39	1653.87	-0.0337092	1
PST0821_01907	390	0	0	23	0	0	0.0589744	0	0	11.6971	2.7758	1
PST0821_01908	1458	1737	322	2071	1.19136	0.22085	1.42044	1191.28	837.461	1053.25	-0.333269	0.9307
PST0821_01909	909	3198	3500	24618	3.51815	3.85039	27.0825	2193.27	9102.83	12519.9	2.30087	0.149546
PST0821_01910	282	394	164	389	1.39716	0.58156	1.37943	270.215	426.533	197.833	0.207569	0.962333
PST0821_01911	288	10	0	39	0.0347222	0	0.135417	6.85825	0	19.8342	0.474309	0.708167
PST0821_01912	762	1	0	0	0.00131234	0	0	0.685825	0	0	-0.753455	0.719351
PST0821_01913	513	0	0	0	0	0	0	0	0	0	0	NA
PST0821_01914	774	130	79	475	0.167959	0.102067	0.613695	89.1572	205.464	241.57	1.31631	0.838771
PST0821_01915	354	0	0	1	0	0	0.00282486	0	0	0.508569	0.326864	1
PST0821_01916	390	0	0	0	0	0	0	0	0	0	0	NA
PST0821_01917	606	254	10	104	0.419142	0.0165017	0.171617	174.199	26.0081	52.8911	-2.1148	0.429239
PST0821_01918	471	635	430	1457	1.3482	0.912951	3.09342	435.499	1118.35	740.984	1.09229	0.813999
PST0821_01919	420	97	0	13	0.230952	0	0.0309524	66.525	0	6.61139	-3.9711	0.53771
PST0821_01920	276	0	0	0	0	0	0	0	0	0	0	NA
PST0821_01921	408	2401	0	791	5.8848	0	1.93873	1646.67	0	402.278	-3.027	0.0974733
PST0821_01922	669	414	2	288	0.618834	0.00298954	0.430493	283.931	5.20162	146.468	-1.89079	0.573603
PST0821_01923	570	260	1626	11976	0.45614	2.85263	21.0105	178.314	4228.92	6090.62	4.84702	0.00107843
PST0821_01924	1059	4781	2426	12186	4.51464	2.29084	11.5071	3278.93	6309.57	6197.42	0.931228	0.744671
PST0821_01925	267	10	72	326	0.0374532	0.269663	1.22097	6.85825	187.258	165.793	4.49768	0.279231
PST0821_01926	396	1987	179	627	5.01768	0.45202	1.58333	1362.73	465.545	318.873	-1.79419	0.169802
PST0821_01927	540	238	0	50	0.440741	0	0.0925926	163.226	0	25.4284	-3.58194	0.261443
PST0821_01928	234	0	0	0	0	0	0	0	0	0	0	NA
PST0821_01929	249	0	0	0	0	0	0	0	0	0	0	NA
PST0821_01930	1263	1081	487	1815	0.855899	0.38559	1.43705	741.377	1266.59	923.052	0.561792	1
PST0821_01931	762	583	0	65	0.765092	0	0.0853018	399.836	0	33.057	-4.51524	0.0571783
PST0821_01932	918	1680	1307	1930	1.83007	1.42375	2.1024	1152.19	3399.26	981.537	0.926227	1
PST0821_01933	501	80	22	592	0.159681	0.0439122	1.18164	54.866	57.2178	301.073	1.68912	0.724506
PST0821_01934	327	86	2	143	0.262997	0.00611621	0.437309	58.9809	5.20162	72.7253	-0.585822	0.803666
PST0821_01935	126	54	0	11	0.428571	0	0.0873016	37.0345	0	5.59425	-3.32433	0.629283
PST0821_01936	381	1316	0	125	3.45407	0	0.328084	902.545	0	63.5711	-4.78447	0.00978236
PST0821_01937	189	0	132	848	0	0.698413	4.48677	0	343.307	431.266	8.60098	0.000629378
PST0821_01938	453	2866	47	215	6.32671	0.103753	0.474614	1965.57	122.238	109.342	-4.07369	0.00197009
PST0821_01939	2634	851	0	99	0.323083	0	0.0375854	583.637	0	50.3483	-4.48133	0.0338048
PST0821_01940	675	0	0	698	0	0	1.03407	0	0	354.981	7.4797	0.0318788
PST0821_01941	1383	1977	670	2014	1.4295	0.484454	1.45625	1355.88	1742.54	1024.26	0.0289725	0.943478
PST0821_01942	1503	10	11	227	0.00665336	0.0073187	0.151031	6.85825	28.6089	115.445	3.21615	1
PST0821_01943	2298	1779	8	423	0.774151	0.00348129	0.184073	1220.08	20.8065	215.125	-3.35955	0.0590296
PST0821_01944	1188	89	0	2	0.0749158	0	0.0016835	61.0384	0	1.01714	-5.36191	0.883732
PST0821_01945	420	159	165	486	0.378571	0.392857	1.15714	109.046	429.134	247.164	1.62381	0.758132
PST0821_01946	411	0	0	0	0	0	0	0	0	0	0	NA
PST0821_01947	522	328	7	14	0.628352	0.01341	0.0268199	224.951	18.2057	7.11996	-4.04768	0.0622574
PST0821_01948	351	0	0	0	0	0	0	0	0	0	0	NA
PST0821_01949	273	231	204	487	0.846154	0.747253	1.78388	158.426	530.565	247.673	1.29103	0.88274
PST0821_01950	264	1213	749	2802	4.5947	2.83712	10.6136	831.905	1948.01	1425.01	1.01867	0.789906
PST0821_01951	507	99	454	1198	0.195266	0.895464	2.36292	67.8966	1180.77	609.265	3.70102	0.0660271
PST0821_01952	1269	1063	289	1810	0.837667	0.227738	1.42632	729.032	751.634	920.509	0.197392	1
PST0821_01953	636	197	169	791	0.309748	0.265723	1.24371	135.107	439.537	402.278	1.63218	0.630652
PST0821_01954	183	0	0	8	0	0	0.0437158	0	0	4.06855	1.60135	1
PST0821_01955	321	0	36	503	0	0.11215	1.56698	0	93.6292	255.81	7.45713	0.0371482
PST0821_01956	900	91	51	283	0.101111	0.0566667	0.314444	62.41	132.641	143.925	1.13524	1
PST0821_01957	408	54	0	5	0.132353	0	0.0122549	37.0345	0	2.54284	-4.06564	0.792342
PST0821_01958	570	124	432	1744	0.217544	0.757895	3.05965	85.0423	1123.55	886.944	3.54779	0.0549623
PST0821_01959	456	0	0	0	0	0	0	0	0	0	0	NA
PST0821_01960	2793	397	350	751	0.142141	0.125313	0.268887	272.272	910.283	381.935	1.24367	0.861652
PST0821_01961	255	0	0	0	0	0	0	0	0	0	0	NA
PST0821_01962	369	0	0	0	0	0	0	0	0	0	0	NA
PST0821_01963	1479	1208	247	2936	0.816768	0.167005	1.98513	828.476	642.4	1493.16	0.365691	0.90035
PST0821_01964	519	0	0	0	0	0	0	0	0	0	0	NA
PST0821_01965	2580	2173	202	1891	0.842248	0.0782946	0.732946	1490.3	525.364	961.703	-1.00216	0.651898
PST0821_01966	363	74	25	388	0.203857	0.0688705	1.06887	50.751	65.0202	197.325	1.35276	0.927352
PST0821_01967	210	0	18	119	0	0.0857143	0.566667	0	46.8146	60.5197	5.7726	1
PST0821_01968	324	0	0	4	0	0	0.0123457	0	0	2.03427	1.01231	0.632498
PST0821_01969	546	44	0	48	0.0805861	0	0.0879121	30.1763	0	24.4113	-1.23929	0.560368
PST0821_01970	591	161	67	248	0.27242	0.113367	0.419628	110.418	174.254	126.125	0.44038	1
PST0821_01971	666	29	10	157	0.0435435	0.015015	0.235736	19.8889	26.0081	79.8453	1.36826	0.989465
PST0821_01972	1089	3186	127	254	2.92562	0.116621	0.233242	2185.04	330.303	129.176	-3.24398	0.00404736
PST0821_01973	744	0	0	18	0	0	0.0241935	0	0	9.15424	2.47952	1
PST0821_01974	450	62	111	342	0.137778	0.246667	0.76	42.5211	288.69	173.93	2.41626	0.624593
PST0821_01975	519	505	72	338	0.973025	0.138728	0.651252	346.341	187.258	171.896	-0.943739	0.632498
PST0821_01976	855	715	0	50	0.836257	0	0.0584795	490.365	0	25.4284	-5.16305	0.0184699
PST0821_01977	702	1985	57	828	2.82764	0.0811966	1.17949	1361.36	148.246	421.095	-2.25369	0.20598
PST0821_01978	684	2094	148	1345	3.0614	0.216374	1.96637	1436.12	384.92	684.025	-1.42429	0.459716
PST0821_01979	924	1371	99	1117	1.48377	0.107143	1.20887	940.266	257.48	568.071	-1.18575	0.629283
PST0821_01980	198	234	123	273	1.18182	0.621212	1.37879	160.483	319.9	138.839	0.512567	1
PST0821_01981	354	115	13	167	0.324859	0.0367232	0.471751	78.8698	33.8105	84.931	-0.403801	0.813337
PST0821_01982	717	1488	152	703	2.07531	0.211994	0.980474	1020.51	395.323	357.524	-1.43644	0.354178
PST0821_01983	1086	278	30	809	0.255985	0.0276243	0.744936	190.659	78.0243	411.432	0.358519	0.993117
PST0821_01984	1644	1120	83	245	0.681265	0.0504866	0.149027	768.124	215.867	124.599	-2.16725	0.12247
PST0821_01985	762	576	198	868	0.755906	0.259843	1.13911	395.035	514.96	441.438	0.274997	1
PST0821_01986	498	757	511	1977	1.52008	1.0261	3.96988	519.169	1329.01	1005.44	1.16727	0.722632
PST0821_01987	1428	1065	20	238	0.745798	0.0140056	0.166667	730.403	52.0162	121.039	-3.06285	0.0951315
PST0821_01988	324	0	0	0	0	0	0	0	0	0	0	NA
PST0821_01989	291	0	0	0	0	0	0	0	0	0	0	NA
PST0821_01990	195	0	0	0	0	0	0	0	0	0	0	NA
PST0821_01991	2313	1349	691	809	0.583225	0.298746	0.349762	925.178	1797.16	411.432	0.255072	0.83247
PST0821_01992	606	0	0	5	0	0	0.00825083	0	0	2.54284	1.1836	0.604709
PST0821_01993	459	309	8	33	0.673203	0.0174292	0.0718954	211.92	20.8065	16.7828	-3.42713	0.136251
PST0821_01994	228	0	0	35	0	0	0.153509	0	0	17.7999	3.30742	1
PST0821_01995	228	0	0	0	0	0	0	0	0	0	0	NA
PST0821_01996	939	125	112	13	0.13312	0.119276	0.0138445	85.7281	291.291	6.61139	0.78992	0.814698
PST0821_01997	2250	910	32	322	0.404444	0.0142222	0.143111	624.1	83.2259	163.759	-2.32803	0.234315
PST0821_01998	228	0	0	0	0	0	0	0	0	0	0	NA
PST0821_01999	327	25	0	2	0.0764526	0	0.00611621	17.1456	0	1.01714	-3.58837	0.760194
PST0821_02000	477	441	33	102	0.924528	0.0691824	0.213836	302.449	85.8267	51.874	-2.11911	0.246919
PST0821_02001	1248	604	153	724	0.483974	0.122596	0.580128	414.238	397.924	368.204	-0.112593	0.970907
PST0821_02002	798	198	2	94	0.24812	0.00250627	0.117794	135.793	5.20162	47.8055	-2.31431	0.473378
PST0821_02003	339	0	0	3	0	0	0.00884956	0	0	1.52571	0.817912	0.629283
PST0821_02004	309	287	893	47	0.928803	2.88997	0.152104	196.832	2322.52	23.9027	2.56935	0.657593
PST0821_02005	726	543	58	658	0.747934	0.0798898	0.906336	372.403	150.847	334.638	-0.615375	0.883732
PST0821_02006	183	192	35	468	1.04918	0.191257	2.55738	131.678	91.0283	238.01	0.319066	1
PST0821_02007	372	0	0	0	0	0	0	0	0	0	0	NA
PST0821_02008	1875	297	1	161	0.1584	0.000533333	0.0858667	203.69	2.60081	81.8795	-2.243	0.484414
PST0821_02009	210	320	32	238	1.52381	0.152381	1.13333	219.464	83.2259	121.039	-1.09604	0.651673
PST0821_02010	189	346	145	450	1.83069	0.767196	2.38095	237.295	377.117	228.856	0.351257	1
PST0821_02011	648	939	111	874	1.44907	0.171296	1.34877	643.989	288.69	444.489	-0.81118	0.752951
PST0821_02013	189	0	0	0	0	0	0	0	0	0	0	NA
PST0821_02014	696	244	0	7	0.350575	0	0.0100575	167.341	0	3.55998	-5.92016	0.0538177
PST0821_02015	207	0	0	0	0	0	0	0	0	0	0	NA
PST0821_02016	1017	153	0	2	0.150442	0	0.00196657	104.931	0	1.01714	-6.1338	0.0838463
PST0821_02017	540	899	30	391	1.66481	0.0555556	0.724074	616.556	78.0243	198.85	-2.14695	0.307209
PST0821_02018	336	409	2944	19231	1.21726	8.7619	57.2351	280.502	7656.78	9780.28	4.95303	0.00107714
PST0821_02019	189	0	0	0	0	0	0	0	0	0	0	NA
PST0821_02020	810	712	389	1540	0.879012	0.480247	1.90123	488.307	1011.72	783.196	0.876706	0.866486
PST0821_02021	546	166	18	242	0.304029	0.032967	0.443223	113.847	46.8146	123.074	-0.418242	0.878506
PST0821_02022	441	393	171	287	0.891156	0.387755	0.650794	269.529	444.739	145.959	0.131513	0.857749
PST0821_02023	723	236	0	43	0.326418	0	0.0594744	161.855	0	21.8685	-3.77041	0.239098
[truncated: 18,638 more rows]
