# Supplementary material for: Genome analyses of the wheat yellow (stripe) rust pathogen Puccinia striiformis f. sp. tritici reveal polymorphic and haustorial expressed secreted proteins as candidate effectors
Source: BMC Genomics. 2013 Apr 22;14:270. doi: 10.1186/1471-2164-14-270 (PMC3640902; doi:10.1186/1471-2164-14-270)
Supplement: Additional file 13 — Complete list of tribes with full annotation data and matching features. The file contains (i) the list of proteins included in the tribe analysis with full annotation including effector properties, and (ii) the list of tribes with the number of proteins matching effector properties they contain. [file 1471-2164-14-270-S13.xlsx]

## Sheet: per_protein_summary
Additional File 13			Secretome prediction		FIR length analysis			SCR properties			Similarity annotation						Effector Motifs and NLS search										RCP analysis		Expression data
Gene ID	Sequence	Tribe	SignalP	Cleavage site	5'FIR	3'FIR	Has at least 1FIR ≥10 Kb?	Cysteine content (%)	Protein Length	Is a SCR ?	Local database Blast (Darwin)	Blast2GO vs Swissport	PFAM mapping?	BlastP to to M. lini HESPs	BlastP to fungal AVRs	Hit to HESPs or fungal AVRs?	Effector Motifs Summary	NLSPredict	[YFW]xC position	GIFYALSTR position	LIAR position	RKCxxCx12H position	RKVYLIR position	RXLR position	YxSL[RK]position	NLS position	Repeat sequence	Total num of repeats in protein	Expressed in infected tissue (RNAseq)	Expressed in haustoria H1 and H2 (RNAseq)	In top 1% infected	In top 5% infected	In top 10% infected	In top 1% H1_H2	In top 5% H1_H2	In top 10% H1_H2
PGTG_023590	MSAYPKLSMTIALVTLLAGKSLAIECYPGPVPHRPVLREECSKAISQIVYKPDQTLDPASKQVDYSYGDCNISVVNQFGIRINKAQVEHRFNEIFDKCPHNTGGIDVDQIVFYANKRSIDGYQSWDSDFPARLPVCALADRAPRLTQNDCTKAFSDIPTDSHGRIVDQDGRRTHSVQLTNKTCTLTVYTFDFSKLDVTKAQLEDDFLKTLEHCDRKCGVVRIQGGAEGPNGRVYLSFRHASADKSCTIPFLPFLK*	Tribe1	0.998	23	1627	58	No	3.90625	256	No	No hit	---NA---	No	No hit	No hit	No		No NLS										0	ND	ND	No	No	No	No	No	No
PST130_12167	MFSNLLVFVSVISMLARSSFAIDCYPGTHADKNECHRAISQIVYKSDDTLGTDSKHFGYISGNCSIIVLNPAGASTTKKQIEAGFDQILDHCKPQTGGGDLPSNKAVFLNIGGRGGKESAPYDSDSPFLKETCGLNTNAPDTKKEDCLKAYNSLHLNAKGQFLDDEGKTTDRVTKTYVTCTISFYTSDDSDLVATNGDVRPVFEKLLNQCNGKSGVVSMKKGAQGPNGRLFLKVRSSRRCGLDDPEKQVCH	Tribe1	0.999	21	980	976	No	3.98406	251	No	No hit	---NA---	No	No hit	No hit	No		No NLS										0	YES	No	No	No	YES	No	No	No
PGTG_017990	MSNYHHLFVTIALVALLAGKSLATTCYPGPIAHRAVRKEECMRAISQIVYDADAHQTLNPLSKQVDYTYGECNISIINTSGIPISKAQVKQRFSKILDQCPNTGGFDFDQTYFHVGMRSLDRYKSWDSDFPARLPTCAVADRAAKLSPDDCIKAFSDIPTDAHGRLLDQDNRRTHSVELTSKTCTLAVYTIDFSKLDVTKAQLENDFLKTLDLCDKKCGVIRIEGGAEGPNGRVYLSFRHATADKSCTIRFSPLLN*	Tribe1	0.996	23	791	717	No	3.89105	257	No	No hit	---NA---	No	No hit	No hit	No		No NLS										0	ND	ND	No	No	No	No	No	No
PST21_19361	MVSITQFVIFAAITLLARDSLAIECDTGVIPHRPVHKEECSKAISQIVYNADDTWNKMSKRADYTYGECNSQIEQGFERVLNYCPNASGGHNYRDNEPVTFYFGNREIGTFQAWEPDYPAGLPTCAINDGGARLSQKHCLKAFSDIPTNSQGQLLGDDNQKTDLIQKSYRSCTVILMTSDYSKLVSVKSELEDNLGKTLDFCHESCGLIRIPGGAEGPNGRAYLSYSHGKRGCTNGRIPLLTK	Tribe1	0.997	22	NA	NA	No	4.11523	243	No	No hit	---NA---	No	No hit	No hit	No	LIAR=15	No NLS			LIAR=15							0	YES	YES	No	No	No	No	No	No
PST21_20116	MFTYQFVIIAAVSQLAGNSLAIDCYPNTDVNKADCHAAVDKIVYNKDNRLDTTSKYFDYNSKNCSINLTNPKGASPTKEQVWAAYDMILNQCVTKAGGGDLDTASSIHLNIGNSGTGPYKPYNSDFPYLTESCGLNTNAHDIVKEDCMKAYHSIPMSVEGTFLDENNQEAPSIEKTVGTCTLIFYASDGSKMNATNGQIRPIFEKLVNKCDKQRRSISDACHHQQSGVVSVKGGVEGQNGRVYLKIRSSRSCKVQVCY	Tribe1	0.951	21	NA	NA	No	4.26357	258	No	No hit	---NA---	No	No hit	No hit	No		No NLS										0	YES	No	No	No	No	No	No	No
PGTG_031010	MLAHGFVFVSVISLLVRSSLAIDCYPGTVVDSKECHRALSQIVYEKGDVLGTDSKHFGYIYGNCSIIVVNPKGASPSKRQIESGFNQILGKCKPESGGGNLPANEAVFLNIGNRGTGPYAPYESDFPFLKEACGLNTNAPDTKKEDCLKAYNSIPLSAEGQFLSDNHTETIKILKTYQTCTVHIYASDGSNIVATNGNVRPVFKKMLNQCNGKSGVVSMKKGVQGHNGRLFLKTRSSVPCGIDGENKQVCH*	Tribe1	0.999	21	16472	945	No	3.96825	252	No	No hit	---NA---	YES	No hit	No hit	No		No NLS										0	ND	ND	No	No	No	No	No	No
PST130_14322	MFSKLLLFPSVISMMVSGSLAIYCYSGTVVDKEECHGAIAQIVYQEDGTLGTASKYFGYVFGNCSINLLNPINVSPTKKQVHDGYNKILNFCKPRAGTGDLLNDTTIHLNIGNRGFGPFAPYESDFPVHKETCGLNKKAPAINKEDCVQAYNSIPLSAKGTFLTDGKIATEAVEKTHGTCTINIYSSDGSILIGTSEHVRPVFGKLLDKCNDVSGVVSIKEGIQGQNGRLFVKFRNSLPCGDGEPNTQFTRTMVRLAQPLNISDISPVIVRTKKQIRDGYNKILNYCKPLAGTSDLMNDTTITLNIGNRGLTSFAPYESDFPALKEACGLNKNAPAIVKEDCLKYGHSTREKRSDCLLAWIILIRAYDSIALSGKGTFLTDGKIATHLIKKTYGTCTVS…	Tribe1	0.996	21	963	2462	No	3.39321	501	No	No hit	---NA---	No	No hit	No hit	No		No NLS										0	YES	YES	No	YES	YES	No	No	No
PST43_12225	MFSKLLLFPSVISMMVSGSLAIYCYSGTVVDKEECHGAIAQIVYQEDGTLGTASKYFGYVFGNCSINLLNPINVSPTKKQVHDGYNKILNFCKPRAGTGDLLNDTTIHLNIGNRGFGPFAPYESDFPVHKETCGLNKKAPAINKEDCVQAYNSIPLSAKGTFLTDGKIATEAVEKTHGTCTINIYSSDGSILIGTSEHVRPVFGKLLDKCNDVSGVVSIKEGIQGQNGRLFVKFRNSLPCGDGEPNTQAAKDTAHRVRML	Tribe1	0.996	21	2462	NA	No	3.46154	260	No	No hit	---NA---	No	No hit	No hit	No		No NLS										0	YES	YES	No	YES	YES	No	No	No
PGTG_222480	MALMQFIVIALLGLQVLAASTPGKLTIAGPADSAVPECFNEQVVKKTECTDALAKIIYQKDTLSLLETRVTVASGGCFIRVYNNKQVSVTRKQISDTVTKILSACRSGRVAIKDNPEVRVWVRPRPQPRNWYTPYDPDFPLEKPFCFQGAKVVKEDCLEAFKHLPVDKQGLLVSPATKSLDHELNFKVKSCRVTVYTTDGSKALVKKQDALAVVTTMMNHCDSQWGTVNIKGAEGPNGHVTIISRTAMGDALIP*	Tribe1	0.999	18	1138	2507	No	3.13725	255	No	No hit	---NA---	YES	No hit	No hit	No		No NLS										0	ND	ND	No	No	No	No	No	No
PST21_11180	MVAYRFAFLVVTSLLQAGSSFQAAAPPPAPGIKCDLKKVIRSSDCDKAWAKIKYEPDSSLFKLSRHIERASGNCVVIVVKTFETVMCVKEPLQRLQDTHRKKQMIEDGFKKMIGQCKDSYASYPLPDLKGASLVIRPRGPSHVIEEDAPFLEPVCVDNKNVKNNVVKADCVEAYKALVTDPGGRFVAVLTSDNSAITATKRDLDDIFGKMLDKCNGKWGGVPIQKGAAGPNGRLILLATPTATR	Tribe1	0.998	20	NA	2048	No	3.27869	244	No	No hit	---NA---	No	No hit	No hit	No		No NLS										0	No	No	No	No	No	No	No	No
PGTG_162630	MQVHQAVFLIASCLLHACSSYDTSDPNIKCVPRVKTGRANCKSAYAKIIYESDSTLDQNERHVQRISGNCAVMVDKPFNVKITRQTIEDGFAKMLGHCKEHPGTYTLPDFQGVTLSTRERLPYPRIEADTPNDQLTCYGTKDHTTPDDCAAAYNALPTNSDGLFTTQGSTCTSVNHSFKSCNVLITSSDASAMTITKTDATLIIYKIISTCNGKWGGMAVQNGVLGRNGRIVVILSPTGQYT*	Tribe1	0.998	20	934	823	No	4.52675	243	No	No hit	---NA---	No	No hit	No hit	No		No NLS										0	ND	ND	No	No	No	No	No	No
PGTG_223080	MFIHQFFFLTATCLLHACSSYDTSDPNIKCFPGNQPGRANCKSAYGKIIYESDSTLDVNEGHVEKISGNCAVMVDKPYDLKLTRQTIEDGFAKMLSHCADYSGSYTLPDFKDVKLSTRGRVPYPGIEQDTPSDKLICHPVTKNRSAPEDCIDAYDAIPTNADGEFLFEGSTCTSVYNTVKSCTVAIMSSDESVMLVTKKDMNKIIYRMVSTCDGKWSGIALKGGNLVCMLLLGHEIYVVLHSPLAGWEDPDMDSGRIPIQTNGTNPHELGREGLSDREKIKLYELEIEKLQASLGTSNYKLKKQSLLIRALHIQALGKAIPRLSAVRPVHKWQDRRNRDELGGADFRVERALLPRLRRRILEMTSVLEPSRFEEGIFSEHLETEVGWLDQIDAESCQVK…	Tribe1	0.998	20	823	217	No	2.1978	728	No	No hit	---NA---	No	No hit	No hit	No		No NLS										0	ND	ND	No	No	No	No	No	No
PST0821_11903	MVSFPVAFILVISLLNAGKSLQQAGKPAPLDIKCSNKKQLRPADCVKAYQKIIYEADSTTDTTEVKIEKVFGTCTTVIENPKHQKVPKAKIEDAFNQMGGKCNGLTGNVVLPAYDGVRLLVRHHTRRYIQYEDDFPILEPLCRSPPGQAVAVADCKEAYDKIPTNDKGQVVSIDKHEHTDLILSTVRTCVMSVETSDWSSIWGPKTDFDKAYKILMDGCGTQGGYLVTQGAQGKNGKIILQATGLH	Tribe1	0.987	17	869	NA	No	3.25203	246	No	No hit	---NA---	YES	No hit	No hit	No		No NLS									SLLNAGK#SLQQAGK	2	No	No	No	No	No	No	No	No
PGTG_014360	MVSHRFIFIAVICLLNAPSSLQLTKPVPLTDIKCSKKRQLRPGDCARAYQKIIYDTDLTLDQSEITLEKVSGSCVTRIDNPKFLNVPKEIIEDAFNQVVTKCDGVPGHANLTSFDGVRVLVRHHTRPSVYGYEDDTELNQSICFRDSDTQDIVEEDCMEAYRLLPTDTAGHFLSVEHHVQGNSIGLTFKTCLVSVWTSDGSKIIVLKGDMERLFGKLMQQCKVNGKGGTLITEGAQGKNGKVNLQVSTPKT*	Tribe1	0.995	21	10727	1573	No	3.57143	252	No	No hit	---NA---	No	No hit	No hit	No	RXLR=38	No NLS						RXLR=38				0	ND	ND	No	No	No	No	No	No
PST21_11275	MVAYQFVLFAATGLLQARSSLQAASLSPIGCNPDRVVRSSDCPKAYAKIIYEADSTLYRKEGHIERAHGNCVVVVTKTAETIVDQKMVETGFKKMMGQCKDSSLRDLRGPGLLIRR	Tribe1	0.99	17	261	2143	No	3.44828	116	YES	No hit	---NA---	YES	No hit	No hit	No	LIAR=15#RXLR=105	No NLS			LIAR=15			RXLR=105				0	No	YES	No	No	No	No	No	No
PGTG_082480	MALHRVVLVVVISLLNLQSSLQQTKPPSLTDIKCGDKKEFKAGDCAAAYRKINYDKDSTLDIGESSVERSSESCITRINNPKFMNVPKTTIENGFDQILAKCNGYAGSATLPGFNGVRLFTSHHVGPDFRSYDDYKEFNQMICNGDYPKGAKVLKEDCMEAYRLIPTNAAGHFVSLNHHVPTSTIMSVAKKCNAAIWTSDGSKIMLLKTDIDKIFGKMMQECPIWGGHFLTKGASGKNGVVIFQVWGRV*	Tribe1	0.998	22	1521	7481	No	3.2	250	No	No hit	---NA---	No	No hit	No hit	No		No NLS										0	ND	ND	No	No	No	No	No	No
PST21_11237	MVQTTGMLIHQIVFLTATYLLHACNAYDTSDPNIKCVPKIQTGRANCKRYTLIDFIAAVTSALQLNNSDLLTCILDIPIPCEISAYLKIRYEPDSTLDKFPGHTEKISGNCVPSGLDHVSFRGTLWNPKALLLTHDTYYDTNGNALWLIGLINFHCEFKRLVQLSDQSRIEYLLPRRIFPIIRPKQVIEDGFAKMLSHCKEHPGTYVLPGYKDVQLSTRQRAPLPTIEDDSPLNTPLCLDMKDRPNPEDCAKAFTGLRTDGQHNFLDHNGDFANNVYNVVKSCHVIINSSDGSVVTIKKPDAAILAYRTVAKCNYKWGAITLRSGVDGTDGRLIMTFLPTGIK	Tribe1	0.946	26	797	NA	No	3.49854	343	No	No hit	---NA---	No	No hit	No hit	No		No NLS										0	YES	YES	No	No	No	No	No	No
PST0821_03331	MVQTTGMLIHQIVFLTATYLLHACNAYDTSDPNIKCVPKIQTGRANCKRYTLIDFIAAVTSALQLNNSDLLTCILDIPIPCEISAYLKIRYEPDSTLDKFPGHTEKISGNCVPSGLDHVSFRGTLWNPKALLLTHDTYYDTNGNALWLIGLINFHCEFKRLVQLSDQSRIEYLLPRRIFPIIRPKQVIEDGFAKMLSHCKEHPGTYMLPGYKDVKLSTRQRAPLPTIEDDSPLDTPLCLGLKDRPNPEDCAKAFTGLRTDGQHNFLDHNGDFANNVYNVVKSCHVIINSSDGSVVTIKKPDAAILAYRTVAKCNYKWGAITLRSGVDGTDGRLIMTFLPTGIK	Tribe1	0.946	26	NA	NA	No	3.49854	343	No	No hit	---NA---	No	No hit	No hit	No		No NLS										0	No	YES	No	No	No	No	No	No
PST21_20485	MLIHQIIFLTATYLLHACNAYDTSDPNIQCVPRIQTGRANCKSAYLKIRYESDSTLDVFETNVEKISGNCVIMVEKPYDVKIVEYSLPRCNFPVIRTQQTIEGAFAKMLSHCKEHPGTYVLPGYEGVKLSTRLREPLPRIEDDTPLDTPICHDSKDRSNPEHCAKAFSALHADGQKQFVEPSGAPTNIAGSTVKSCD	Tribe1	0.987	20	1422	429	No	4.56853	197	No	No hit	---NA---	No	No hit	No hit	No		No NLS										0	No	No	No	No	No	No	No	No
PST43_00969	MVSFPVAFILVISLLNAGKSLQQAGKPAPLDIKCSNKKQLRPADCVKYIPYHSCKRVKDLLQDFTRRRTRRSSTKQIRPLILRKSKLKRFSALAPYTGNVVLPAYDGVRLLVRHHTRRYIQYEDDFPILEPLCRSPPGQAVAVADCKEAYDKIPTNDKGQVVSIDKHEHTDLILSTVRTCVMISCRVILIVAISLLNAGESLQQAGKPAPLDIKCSNKKQLLPADCIKAYQQIIYNGDSTTDSNAGKIEKAFGSCTAIIEDAFNQLGAKCKGLTGNVVLPNYDGVRLLARHHSRRFARYEDSHPLLQPLCRAPPPKDVIPSECKAAYEAFPTNAQGQLMSIDKHQQSNMMISTVKGCVVTIGTTDSSRVWVSKSEAAIAFQKLMDGCGTQGGYIITKGA…	Tribe1	0.987	17	955	2048	No	3.62319	414	No	No hit	---NA---	No	No hit	No hit	No		No NLS									SLLNAGK#SLQQAGK	2	No	No	No	No	No	No	No	No
PGTG_164910	MEVYLFVFIVVTVLLQACTSYDTSDPNVKCFPTKAGRADCNNALKKIMYEADSSLDIREYHVERISGNCVVMVDNPNVLALNKQIVTDGFKKLLGHCKNNSGYYNLTNPATVTLSIRSRQPLPIIEDDSKFNEVFCYGKKLASPSDCQKYA*	Tribe1	0.997	20	7692	3886	No	4.60526	152	No	No hit	---NA---	No	No hit	No hit	No		No NLS										0	ND	ND	No	No	No	No	No	No
PST130_14541	MLVHQIICLTVTSLLHACSAYDTSDPNIKCVPRVQTGRANCKTAYGKIQYEPDSTLDVSEMGVEKIQNNCVVRVDKPWNLRITKQAIEAGFDKMLSHCKEHVGAPPFVTSSFTYQGLENSRMNNFQGVKLSTRPRNPYPIIEDDTPSDKLICYEQKDHTLPEDCARAFSGLRTRHDGIFVGDGERMMTATYNSWGTCNWGSIAMSGGVKGRNGRAIFTLSAKLK	Tribe1	0.997	20	2251	1867	No	4.01786	224	No	No hit	---NA---	No	No hit	No hit	No		No NLS										0	YES	YES	No	No	No	No	No	No
PST43_18924	MLIHQIIFLTATYLLHACNAYDTSDPNIQCVPRIQTGRANCKSAYLKIRYESDSTLDVFETNVEKISGNCVIMVEKPYDVKIVEYSLPRCNFPVIRTQQTIEGAFAKMLSHCKEHPGTYVLPGYEGVKLSTRLREPLPRIEDDTPLDTPICHDSKDRSNPEHCAKYAISDLCTTITAIQC	Tribe1	0.987	20	NA	429	No	5.55556	180	No	No hit	---NA---	No	No hit	No hit	No		No NLS										0	No	YES	No	No	No	No	No	No
PST43_00970	MISYRVVFIVAVSLLNAGKSLQQAGKPAPLDIKCSNKKQLRPADCVSAYKKIIYDGDSTTDIMESLIERVFGTCTVAVENPKFLKVPRAKIEDAFNQMGAKCNGLTGNVILPGYDGVRLLVRHHTRRYVKYENDIGLLEPLCFRPPVKAVVTDDCKKAWDSIPTNDKGQPVSIDTHQTVNSIHSIAGICFMHLTSSTIRVVVTINLG	Tribe1	0.935	17	NA	955	No	3.38164	207	No	No hit	---NA---	No	No hit	No hit	No		No NLS									SLLNAGK#SLQQAGK	2	No	No	No	No	No	No	No	No
PST0821_11902	MISCRVILIVAISLLNAGESLQQAGKPAPLDIKCSNKKQLLPADCIKAYQQIIYNGDSTTDSNAGKIEKAFGSCTTVIENPRYLRVPKAIIEDAFNQLGAKCKGLTGNVVLPNYDGVRLLARHHSRRFARYEDSHPLLQPLCRAPPPKDVIPSECKAAYEAFPTNAQGQLMSIDKHQQSNMMISTVKGCVVTIGTTDSSRVWVSKSEAAIAFQKLMDGCGTQ	Tribe1	0.981	20	NA	869	No	4.05405	222	No	No hit	---NA---	No	No hit	No hit	No	RXLR=82	No NLS						RXLR=82				0	No	No	No	No	No	No	No	No
PST21_01496	MFSNLLVFVSVISMLARSSFAIDCYPGTHADKNECHRAISQIVYKSDDTLGTDSKHFGYISGNCSIIVLNPAGASTTKKQIEAGFDQILDHCKPQTGGGDLPSNKAVFLNIGGRGGKESAPYDSDFPFLKETCGLNTNAPDTKKEDCLKAYNSLHLNPKGQFLDDEGKATDRVTKTYETCTPLAPHNTLYAHVDTAFSDRQPDHRANGDVRPVFEKLLNQCNGKSGVVSMKKGAQGQNGRLFLKVRSSRRCGLDDPEKQVCH	Tribe1	0.999	21	979	NA	No	3.81679	262	No	No hit	---NA---	No	No hit	No hit	No		No NLS										0	YES	No	No	No	YES	No	No	No
PST21_15603	MVAYHTRLSIIAAVTLLAGHSLAIDCDPKIIPHRPVRREECLKAISQIVYNSDNSLDKTSKRVDYTFGECNVSIYNDLGADITKAQVLHRFNAILDKCRYDAGGNTFHDASPIWFYVGNRAIGPLQSWESDFPSRSPTCAAQDDVSPPLSQDDCIKAFSDIATDSHGRTLTEDYQQTDSIEKTYKSCTVNVYTYDYSKLTATKADLEDDFAKTLQYCNNKCGVIRIPGGAEGPNSRVYLSFRHANTDGCTIPRAPLRTP	Tribe1	0.998	23	NA	1847	No	3.861	259	No	No hit	---NA---	No	No hit	No hit	No		No NLS										0	YES	No	No	No	No	No	No	No
PST43_01533	MVSSYLVIFIVIVNLLNAVRSLRPTRKAAPLDIKCSRKRQIRTEDCPRALRLITYNKDLTLPTTKDGAETAYETCVTTIWNPKKVKLPKAIIEDAFNQIGAKCKGLAGHVNIPGFDAVNLYVKHHPSRKMEFVQGTDIIPPLCFNKNYVKRVVKADCINAMPTDPRGLFVSMNKHIPTDSISSVYKSCTVSLNASDGSMVTALKADIDSLFNRLMDQCAIEGKVPHI	Tribe1	0.989	21	446	NA	No	3.52423	227	No	No hit	---NA---	YES	No hit	No hit	No	RXLR=20	No NLS						RXLR=20				0	YES	No	No	No	No	No	No	No
PST21_11181	MVSFPVAFILVISLLNAGKSLQQAGKPAPLDIKCSNKKQLRPADCVKYIPYHSCKRVKDLLQDFTRRRTRRSSTKQIRPLILQKSKLKRFSALAPYTGNVVLPAYDGVRLLVRHHTRRYIQYEDDFPILEPLCRSPPGQAVAVADCKEAYDKIPTNDKGQVVSIDKHEHTDLILSTVRTCVMISCRVILIVAISLLNAGESLQQAGKPAPLDIKCSNKKQLLPADWRTSRLSRTEIRLQIAMQEKLKRLSGPAPPKAIIEDAFNQLGAKCKGLTGNVVLPNYDGVRLLARHHSRRFARYEDISLLNAGKSLQQAGKPAPLDIKCSNKKQLRPADCVSAYKKIIYDGDSTTDIMESLIERVFGTCTVAVENPKFLKVPRAKIEDAFNQMGAKCNGLTGNV…	Tribe1	0.987	17	2048	NA	No	3.21932	497	No	No hit	---NA---	No	No hit	No hit	No		No NLS									SLLNAGK#SLQQAGK	2	No	No	No	No	No	No	No	No
PGTG_063900	MALIQFLVIALLGLQVLAASPPKKPVKPMDPTVPQCYTEHELMGEVQKADCPAALAKIIYEKDTLSKLETRLAVVSGDCVIRLNNTKQVVVTKKQIEDTVTELTKSSCKSGHAKVKGNAEVSISITARGKPRAWFTPYDPDFPLGKPFCFRAAQGQVVKEDCLEAFNQLPVDEQGQLVSPADKKIGHTFNLKVKSCRVIVYTTDGSNVSVKKQDISAVVTGMINNCNSQWGTVNVKGTEGPNGQGPNGHVTIVTRSY*	Tribe1	1	18	1596	1159	No	3.10078	258	No	No hit	---NA---	No	No hit	No hit	No		No NLS										0	ND	ND	No	No	No	No	No	No
PGTG_196320	MLVSSHHLALATSLLTGAWLARTTLAVSCDIGELVDRKECDAAVASIVYDKPSNTLDRVSSRFAKLSGNCTIILSNPRKDVVTKQQIEAGFKSIFDQCEPNAGENPLFNSVYLLNQNHQSEHDTNYFPPRTLACGLNIGAPLTVDKDCQNAFNSISVDSKGRLLGDKGQPAPSILKTLKTCTVLIYTTDDSPLIAKKSEIGSVVSKTIKECKGKSGVIGLTKGASGNNGLTVVRVRSSLRCGSRADSGGQYCAP*	Tribe1	0.999	26	775	3262	No	3.92157	255	No	No hit	---NA---	No	No hit	No hit	No		No NLS										0	ND	ND	No	No	No	No	No	No
PGTG_009700	MLVSSHHLALATSLLTGAWLARTTLAVSCDIGELVDRKECDAAVASIVYDKPSNTLDRVSSRFAKLSGNCTIILSNPRKDVVTKQQIEAGFKSIFDQCEPNAGENPLFNSVYLLNQNHQSEHDTNYFPPRTLACGLNIGAPLTVDKDCQNAFNSISVDSKGRLLGDKGQPAPSILKTLKTCTVLIYTTDDSPLIAKKSEIGSVVSKTIKECKGKSGVIGLTKGASGNNGLTVVRVRSSLRCGSRADSGGQYCAP*	Tribe1	0.999	26	1854	17112	No	3.92157	255	No	No hit	---NA---	No	No hit	No hit	No		No NLS										0	ND	ND	No	No	No	No	No	No
PGTG_082710	MALHRVVLVVLISLLNLQSSLQQTKPPSLKDITCGRKKELQAGDCKAAYRKIIYDGDSTLDHNERSVEKTSGSCVTHIENIKWLKVPKAIIENGFDQILAKCHGYAGNATLPGFDGVRLLTRHHKGPDASAYEEDIKLNQVICSNDPKDTKVVKEDWPTD*	Tribe1	0.999	22	680	8873	No	3.10559	161	No	No hit	---NA---	No	No hit	No hit	No		No NLS										0	ND	ND	No	No	No	No	No	No
PGTG_132190	MLSSSHHLTLVTLVLAASWLARPTLAAVSCDANEFIDRNECARAVSQIVYEKAGNTLDRVSTKFAKLSGNCTILVGNPEKGVVTKQQIEAGFTSIFDQCKVNTGQVSLANSLFLQVQDHRLGYDSGDIESTTLICGLNTNAPLTINKDCQTAYNNIPVDKNGRLLGEDGQPTASVLKTFKTCTVLVYTTDNSTLIGTKSEIGSVVSKTINDCKGKSGVIGSPKGGAGINGLTVVKVRSSKECGDHRDTEGKYQSCY*	Tribe1	0.999	26	4052	292	No	3.89105	257	No	No hit	---NA---	No	No hit	No hit	No		No NLS									LAA-SW#LARPT-#LAAVS-	3	ND	ND	No	No	No	No	No	No
PST130_03306	MLSSTHQMTLVLTGITWLARTTLAAVGCDATEFIDRNQCARAISQIVYEKPGNTLDRVSTRFAKLSGNCTILVGNPEKGAVTKQQIEAGFTSILDQCKANSGYVSLPNSLYLSVQDHRLGYDSGDIEPRTLTCGLNTNAPLTVDKDCHTAYDSIPVDKKGRLLGEDGQPTAVVEKTFKTCTVLINTTDNSPLIGTKSEIGSVVSKTIKDCKGKSGLIASPKGGAGINGLTAVRVRSSAYCGDHRDTEGKYQSCY	Tribe1	0.996	24	NA	NA	No	3.93701	254	No	No hit	---NA---	No	No hit	No hit	No		No NLS										0	YES	YES	No	No	No	No	No	No
PGTG_157670	MALWHLLLIAMLGLQVLASPLDNTPNDPTVPRCFESQEVKQVECADALSKIIYDKDILNKLEKRVSAASGSCLIKIYIQNQAVVTKQQITDTVSKILSTCKSGHVHIKDNEGVDVVVSQRLGTQSPYYPDFPLEKPFCFPDSKVSKQDCLEAYNQFPVDNQGQLINPDTKSLAYQFHLRVNSCRINIYTTDGTNVLVKKQDALAIVNNMINTCDSQEGAVIIKGAEGPNGRVAIMTGK*	Tribe1	1	18	1596	731	No	3.34728	239	No	No hit	---NA---	No	No hit	No hit	No		No NLS										0	ND	ND	No	No	No	No	No	No
PST43_05395	MLSSTHQMTLVLTGITWLARTTLAAVGCDATEFIDRNQCARAISQIVYEKPGNTLDRVSTRFAKLSGNCTILVGNPEKGAVTKQQIEAGFTSILDQCKANSGYVSLPNSLYLSVQDHRLGYDSGDIEPRTLTCGLNTNAPLTVDKDCHTAYNSIPVDKKSRLLGEDGQPTAVVEKTFKTCTVLIKTTDNSTLIGTKSEIGSVVSKTIKDCKGKSGLIGSPKGGAGINGLTAVRVRSSAFCGSHRDTEGKYQSCY	Tribe1	0.996	24	NA	3326	No	3.93701	254	No	No hit	---NA---	No	No hit	No hit	No		No NLS										0	YES	YES	No	No	No	No	No	No
PGTG_009670	MLAPSHHLALVMSLLTGAWLARTTFAALNCAGGEVVDWNECTRAIATIVYDKPKNTLDRVSSRFAKLSGNCTILVNNPDREVVTKQQIEAGFKSILDACKPNTGSISLSDSVYVESQNHQSLHDTDYLAPTTLACGLNSNAPLTVDKDCQDAFDSISVDRWGRLLGDKGKPAPSVLKTLKTCTVLIYTTDASQLIAKKAEIGVVVSKTIKQCKGQSGVIGLTKGGSGNNGLTVVKVRSSKRCGSRVDSEGQYCAP*	Tribe1	0.999	26	8481	8336	No	3.90625	256	No	No hit	---NA---	YES	No hit	No hit	No		No NLS										0	ND	ND	No	No	No	No	No	No
PGTG_009760	MLLIMFTSSHHLTLAMSLLAGAWSARTTLAVTCHRDQLVDMKQCAQALASIVYDKPENTLDRVSTKFSKLSGNCTITVVNYNKEVVTKQQIEAAYKSISGQCSPNSGSAPLFNTVLLETQNYVPNTGFYLPHPLTCGLDGNRPLTVDKDCQDAYNSIPVDRQGRLLGDKGQPAPSTVKTSKTCTVAIFTTDESPLIAKKTEIDRVVSKSIKECKGKSGLTVLAQGGSGNNGLTMVTVKSSQPFGG*	Tribe1	0.999	30	498	2606	No	3.25203	246	No	No hit	---NA---	No	No hit	No hit	No		No NLS										0	ND	ND	No	No	No	No	No	No
PGTG_014170	MALHQVVLVVVISLLYLQSSLQQTKPQPLKDIECGQIKEFEAGDCPRCASQFQALLALSKVLSHQKACQSTRVVGSLTSAFSCLSTANRSSAYRKIIYDPDSTLDQTERSVERTSGSCVTRIDNPKFMNVPKGIIEDAFDQIGAKCNGRAGNVTLPGFDGVSLLTRRHTKPGASSYEDDVETNRVFCYNNPKLAKTVKEDCIEAYRLIPTNAEGRLVSIDHHEPKSEIYSSAKKCVAGPGKNMRF*	Tribe1	0.997	22	1063	2536	No	4.06504	246	No	No hit	---NA---	No	No hit	No hit	No	Y/F/WxC=80	No NLS	Y/F/WxC=80									0	ND	ND	No	No	No	No	No	No
PST0821_10574	MFSKLLLFPSVISMMVSGSLAIYCYSGTVVDKEECHGAIAQIVYQEDGTLGTASKYFGYVFGNCSINLLNPINVSPTKKQVHDGYNKILNFCKPRAGTGDLLNDTTIHLNIGNRGFGPFAPYESDFPVHKETCGLNKKAPAINKEDCVQAYNSIPLSAKGTFLTDGKIATEAVEKTHGTCTINIYSSDGSILIGTSEHVRPVFGKLLDKCNDVSGVVSIKKEYRGRTGDSL	Tribe1	0.996	21	1279	2462	No	3.4632	231	No	No hit	---NA---	No	No hit	No hit	No		No NLS										0	YES	YES	No	YES	YES	No	No	No
PGTG_192870	MALMQFLITALLGLQVLAASPPTKKPADPTVPHCFNDQEVQKTECPAALAKIIYDKDTLNKLETELSVVSGECLKLSTVLTRNRSSYQIRVYNKKQAVVTKKQIEETVTGIVKSCKSGHAKIKGNTEVAIWVTRRLQRRNWYTPYDPDFPLEKTYCFHRDGVVKEDCLEAFNQLPVDKQGQLVSPATKKLAHSLDLKFKSCRVTAYTTDGTNVLVKKQDVSAIVTGMINHCNLEWGTVNIKGAEGPNGHVTITSRSY*	Tribe1	1	18	1294	2081	No	3.10078	258	No	No hit	---NA---	No	No hit	No hit	No		No NLS										0	ND	ND	No	No	No	No	No	No
PGTG_082550	MFAFNQFIIIAALTLLARDSLAIECTPENIPHRPVRKGHCWKAISQIVYNSDGTLDKTSRRVNYNYGECHISFDNDLGEDVTKTQIEQGFHRLFDKCQDYNGGNTYNEDVPTHFYFGNRELGTFQAWEPDYPAGVPSCDILDGGKPITQADCVQALASIPADAHGRLVGDDYQLTDHIEKRYRSCVVNVYTSDFSKLMVIKPDVEDNLGKTMDWCHEKCGVIRIPGGAEGPNGRAYVTLRNVKRGGCQEPRTPLRTK*	Tribe1	0.999	22	444	1272	No	3.87597	258	No	No hit	---NA---	No	No hit	No hit	No	LIAR=15	No NLS			LIAR=15							0	ND	ND	No	No	No	No	No	No
PGTG_042390	MALHRVVLVVAISLLNLQSSLQQTKPSSLKHITCGHKKNLHAGDCAAAYRKILYDGDSTLDQNESSAERTSGSCVTNIKNPKFMNVPKAIIENAFDQILARCNSRSGSAALPGFDGVRLSTRHHRHPSASSWEDDMELNRVFCSNGPKGIKIVKQDCGLQIDPYQ*	Tribe1	0.998	22	1201	11895	No	3.61446	166	No	No hit	---NA---	No	No hit	No hit	No	LIAR=98	No NLS			LIAR=98							0	ND	ND	No	No	No	No	No	No
PGTG_082530	MVAYYNHFVLSALIAFLAGESLAIECDSRLIPHRPVRKAECMRAISQIVYNSDNTLDTTSKRVDYTFGECNVSIYNDLGIEITKAQVEHRFNKILDKCRYDAGGNDFHDNDPVFFYIGNRAIGRFQSWDSDFPTRLPTCAVEDNAPALYQDDCIKAFSDIATDTTGRILTDDYKQTDQVEKTYKSCTINVYTYDFSKLDVTKPELEDDFVKTLQYCSNKCGVIRIVGGTHGPNGRVYLSFKHAQSQDSCSIYRSPLRTQ*	Tribe1	0.998	23	462	551	No	3.84615	260	No	No hit	---NA---	YES	No hit	No hit	No		No NLS										0	ND	ND	No	No	No	No	No	No
PGTG_072750	MFSSSHHLTFVTLVLTATWLARTTLAAVNCDTKFGSVDTNECAQAVSQIVYEKPGNTLDRVSTAFAKLYGNCTIFVFNPEKAVVTKQQIETGFTSIFDQCKAFTGQVSLSNSSFIQVSEHRRGYDIGYIEPQTLTCGLNTNAPLTVDKDCQAAYNSIPVDKQSRLLGDNGQPTTTIFKTFKTCTLQIFTTDESVLIGTKSEIGSVVSKTIKDCKGKSGVIASSKGGAGINGLTVVKVRSSLKCADRRDPPGKYQTCE*	Tribe1	0.998	26	3038	1789	No	3.87597	258	No	No hit	---NA---	No	No hit	No hit	No		No NLS										0	ND	ND	No	No	No	No	No	No
PGTG_009770	MLTCSHHLALVMYLLAGAWLVRTTLAVSCDPESVEREQCAQAIASIVYDQPKNILDRASSVFGKLSGNCTIIVFNFDKVVATKQQIEAGYKSIFDQCLPHSGSTRLSNGVFLQIQDHQLGQDREYFPPRTLTCGLNGNAPLSVDKDCQDAFNSIPVDRQGRLLGDKGQPAASILKTLKTCTVLIYTTDESPLIAKKSEIGPVVSRAIKECKGKSGVIGLSEGGSGNNGLAVVKVRSSKPCGGKTDSEGQRCVP*	Tribe1	0.994	26	2606	249	No	4.33071	254	No	No hit	---NA---	No	No hit	No hit	No		No NLS										0	ND	ND	No	No	No	No	No	No
PST0821_17646	MLSHPVAFIVVISVLLNASNTLEQAGKLDVKCAKKKQLIPADCVSAYKKIIYDRDSNLDTTASSIQRAYGSCVTNIDNPKYLKVPRAKIEDAFNQIGAKCNGLIGHVLLPGYEGVHLWARHCTRRGARFEENYQLNFPMCIDEPTSKEVWKGDCMELIPANPQGRIVAMGNHVITNTVSSTIRSCTVSVWTSDGSLVTG	Tribe1	0.987	21	781	NA	No	4.0201	199	No	No hit	---NA---	No	No hit	No hit	No		No NLS										0	No	No	No	No	No	No	No	No
PST130_14157	MLSHPVAFIVVISVLLNASNTLEQAGKLDVKCAKKKQLIPADCVSAYKKIIYDRDSNLDTTASSIQRAYGSCVTNIDNPKYRKVPRAKIEDAFNQIGAKCNGLIGHALLPGYEGVHLWARHCTRRGARFEENYQLNFPMCIDEPTSKEVWKGDCMELIPANPQGRIVAMGNHVITNTVSSTIRSCTVSVWTSDGSLVTG	Tribe1	0.987	21	781	NA	No	4.0201	199	No	No hit	---NA---	No	No hit	No hit	No		No NLS										0	No	No	No	No	No	No	No	No
PST21_13892	MVSSYLVIFIVIVNLLNAVRSLRPTRKAAPLDIKCSRKRQIRTEDCPRALRLITYNKDLTLPTTKDGAETAYETCVTTIWNPKKVKLPKAIIEDAFNQIGAKCKGLAGHVNIPGFDAVNLYVKHHPSRKMEFVQGTDIIPPLCFNKNYVKRVVKADCINMC	Tribe1	0.989	21	NA	446	No	4.34783	161	No	No hit	---NA---	No	No hit	No hit	No	RXLR=20	No NLS						RXLR=20				0	No	No	No	No	No	No	No	No
PST877_03820	MLSHPVAFIVVISVLLNASNTLEQAGKLDVKCAKKKQLIPADCVSAYKKIIYDRDSNLDTTASSIQRAYGSCVTNINNPKYLKVPKAKIEDAFNQIGAKCNGLIGHVLLPGYEGVHLWARHCTRRGARFEENYQLNFPMCIDEPTSKEVWKGDCM	Tribe1	0.987	21	NA	NA	No	4.51613	155	No	No hit	---NA---	No	No hit	No hit	No		No NLS										0	No	No	No	No	No	No	No	No
PST21_20481	MLSHPVAFIVVISVLLNASNTLKQAGKLDIKCAKKKQLIPADCVSAYKKIIYDRDLNLDTTASSIQRAYGSCVTNIDNPKYLKV	Tribe1	0.982	21	NA	NA	No	3.57143	84	YES	No hit	---NA---	No	No hit	No hit	No		No NLS										0	No	No	No	No	No	No	No	No
PST21_13942	MLVHQIICLTVTSLLHACSAYDTSDPNIKCVPRVQTGRANCKTAYGKIQYEPDSTLDVSEMGVEKIQNNCV	Tribe1	0.997	20	NA	NA	No	7.04225	71	YES	No hit	---NA---	No	No hit	No hit	No		No NLS										0	YES	YES	No	No	No	No	No	No
PST21_12185	MVSHHLSWMIVACLMQACHSFDTSDPNVKCFSQKAGRADCNLAFPKILYEEASVLDIREKTVDRISGNCVFIRSFPDQTAGSLSLTERWLQFVVSNRPLSRIQILLE	Tribe1	0.993	20	-50	NA	No	4.6729	107	YES	No hit	---NA---	No	No hit	No hit	No		No NLS										0	No	No	No	No	No	No	No	No
PST130_06746	MVSHHLSWMIVACLMQACHSFDTSDPNVKCFSQKAGRADCNLAFPKILYEEASVLDIREKTVDRISGNCVTIVQNPNSARV	Tribe1	0.993	20	-58	NA	No	6.17284	81	YES	No hit	---NA---	No	No hit	No hit	No		No NLS										0	No	No	No	No	No	No	No	No
PST0821_16698	MVSHHLSWMIVACLMQACHSFDTSDPNVKCFSQKAGRADCNLTFPKILYEEASVLDIREKTVDRISGNCV	Tribe1	0.993	20	NA	NA	No	7.14286	70	YES	No hit	---NA---	YES	No hit	No hit	No		No NLS										0	No	No	No	No	No	No	No	No
PST43_01913	MFASSHCLALVVLLSGAWLTPTGLAQISCDPNELLDRKQCAKTISQIVYDKPQNTLDRFSTIFARTSGNCTIIVSNPNKGVVTKQQIEAGYAGIFDQCKPNSGQTPLTNGVYLQSQNHSSGHDTDYFPPRTLTCGLNTNAPLTVAKDCQDAFKSILVDGQGTLSGDHHQPASNILKTTRTCTVSAIVFRGLLVAEVEGTLTHFVDIFPSIGSKVLIYTTDNSPLIA	Tribe1	1	25	56	NA	No	3.53982	226	No	No hit	---NA---	No	No hit	No hit	No	LIAR=62	No NLS			LIAR=62							0	YES	No	No	No	No	No	No	No
PGTG_157740	MQMAVFQFVLMAMLCLQVLAASPPAKKPACLNNLVVKNEDCERAKSKIVYDKGILSKVETKVSVVSKDCLIEIYNPKQTVVTTKQIDDTVTEVLTACKSGHVRIKDNQEVGVWVTPRPKPRNWYSPYDPDVELGKAFCFAAAEGKVVKEECMQAFNQITTDNLGSLMSLNEATPGPRHSYTSKYKSCRPKAGRSGRFYYNDQHLW*	Tribe1	1	20	1030	28	No	3.8835	206	No	No hit	---NA---	No	No hit	No hit	No		No NLS										0	ND	ND	No	No	No	No	No	No
PST21_12861	MLAPSHYLALVLTLLTGAWLARTTLAQVSCDPNELLDRNQCAEAISQILYDQPENTLDRLSTIFAKLAGNCTVCLNRYRSSGIMLRLSWTDTKIFDPNYSDYRLESKQSRSKTEVQHKTFFQKSGQTPLFDGVYLQSQNHSSGHDTDYFPPQTLTCGLNTNAPLTVGEDCQE	Tribe1	0.999	26	NA	31	No	3.48837	172	No	No hit	---NA---	No	No hit	No hit	No		No NLS										0	YES	No	No	No	No	No	No	No
PST43_15815	MLAPSHYLALVLTLLTGAWLARTTLAQVSCDPNELLDRNQCAEAISQILYDQPENTLDRLSTIFAKLAGNCTVCLNRYRSSGITLRLSWTDAKIFDPNYSDYRLESKQSRSKTEVQHKTFFQKSGQTPLFDGVYLQSQNHSSGHDTDYFPPQTLTCGLNTNAPLTVGEDCQE	Tribe1	0.999	26	NA	3294	No	3.48837	172	No	No hit	---NA---	No	No hit	No hit	No		No NLS										0	YES	YES	No	No	No	No	No	No
PST21_13284	MLAPSHYLALVLTLLTGAWLARTTLAQVSCDPNELLDRNQCAEAISQILYDQPENTLDRLSTIFAKLAGNCTIIVSNPNKVEVSKQQIEDGYASIFNQCQPNSGQTPLFDGVYLQSQNHSSGHDTDYFPPQTLTCGLNTNAPLTVGEDCQE	Tribe1	0.999	26	34	NA	No	3.97351	151	No	No hit	---NA---	No	No hit	No hit	No		No NLS										0	No	No	No	No	No	No	No	No
PST0821_19096	MLAPSHYLALVLTLLTGAWLARTTLAQVSCDPNELLDRNQCAEAISQILYDQPENTLDRLSTIFAKLAGNCTVCLNRYRSSGITLRLSWTDAKIFDPNYSDYRLESKQNRSSKSKM	Tribe1	0.999	26	NA	NA	No	3.44828	116	YES	No hit	---NA---	No	No hit	No hit	No		No NLS										0	No	No	No	No	No	No	No	No
PST21_19136	MLASSHRLALFVTLLTGTWLAHDSLAQVSCDPGELFDTKQCAQAIAQIVYDKPQNTLDRFSTIFAKLAGNCTIIVQNPQKRAITKQQIEAGYAKIFDQCQPNITDLKASHSPNLKKNAEKQAGQAPVGDAYLLSQNHSSEHDTDFFPPRTLTCGLNLNAPLTAEKDCEDAFKSILVDRQGRLLGDKNKPAPTILKTLQTCTSQWDDKLTSFVGVHIAWGIGTHLHNRSLPTHRWPHENQIFFQLSLPPGNISKKSEIGSVVSKTIKQCKGKSGVVSMTKGGSGNNGLTVVKVRSSKRCGSRVDSEGQVCY	Tribe1	0.998	26	NA	NA	No	3.22581	310	No	No hit	---NA---	No	No hit	No hit	No		No NLS										0	YES	No	No	No	No	No	No	No
PST130_10511	MLASPHHLVLVTLLTGAWLARITLAQVTCDSHEIVDKKQCAQAISQIVYDKPKNTLDRVSTIFMKRSDNCTQIEAGFAGLFDKCQSREGTVALSDMVDLQVNYYQSYRADYYFPPQNLTCGLNTNAPSTVEKDCQE	Tribe1	0.999	25	19	NA	No	4.41176	136	YES	No hit	---NA---	No	No hit	No hit	No		No NLS										0	YES	No	No	No	No	No	No	No
PGTG_196390	MLAPSHHLALAMSLLTGAWLARTGSTALNCAGGEVVDWNECTRYEISVSSNVYPFNLRELILTFALCKSTPEIQLVSALLTRAIATIVYDKPKNTLDRVSSRFAKLSGNCTILVNNPNREVVTKQQIEAGFKSILDACKPNTGSISLSDSVYVESQNHQSLHDTDYLAPTTLTCGLNSNAPLTVDKDCQDAFDSISVDRWGRLLGDKGKPAPSVLKTLKTCTVLIYTTDASQLIAL*	Tribe1	0.998	21	4132	337	No	3.37553	237	No	No hit	---NA---	No	No hit	No hit	No		No NLS										0	ND	ND	No	No	No	No	No	No
PGTG_009720	MLTSSRHVALAMSLLTGAWLARTTLAVDCNFGESVDRKECDQAVASIVYDKPNNTLDRVSSRFAKLSGNCTIIVLNPTKEVVTKQQIEAGFKSIFDLCQPNTGNNPLFNSVYLQNQNHQSEHDTNYFPPRNFIEFTQYKHTQQPVVLGLSSDIQS*	Tribe1	0.999	26	1787	17112	No	2.5641	156	No	No hit	---NA---	No	No hit	No hit	No		No NLS										0	ND	ND	No	No	No	No	No	No
PST21_14447	MLASPHHLVVVTLLTGAWLARTTLAQVTCDSREIIDKKQCAQAISQIVYDQPKNILDRVSTIFMKRSGNCTILVYNPDEALVTKKQIEAGFVSIFDKCQSRQPSILLCLENVLSELMHKSNHSLTLATNLQPNTQTKSGGHCCII	Tribe1	0.999	25	2	NA	No	4.82759	145	YES	No hit	---NA---	No	No hit	No hit	No		No NLS										0	YES	No	No	No	No	No	No	No
PST43_17708	MLASPHHLVLVTLLTGAWLARITLAEVSCDPTITIDRKQCAHLPEIIGLLSNMNPLRAAARQSERSLRLSMTNPKILSIGSPPFSRNCLIIVENYNKDVVTKQQIEAGYASIFNKCQTKGGINSLPNLVGFRIHDHRTFVDDLYFPPRTLTCGLNTNAPLTVEKDCQDAFKSFPVDGQGRMLDDDHQPADFLIKTSKTCTVHLYTTDNSPIIAKKSEIEPVITNMIKVCKGKSGVIAQKKGGSGNNGLTLIKVRSSKPCYSPANPDTQNCR	Tribe1	0.999	25	NA	NA	No	3.69004	271	No	No hit	---NA---	YES	No hit	No hit	No	RXLR=65	No NLS						RXLR=65				0	YES	No	No	No	YES	No	No	No
PST877_07013	MLSSTHQMTLVLTGITWLARTTLAAVGCDATEFIDRNQCARAISQIVYEKPGNTLDRVSTRFAKLS	Tribe1	0.996	24	NA	NA	No	3.0303	66	YES	No hit	---NA---	No	No hit	No hit	No		No NLS										0	YES	No	No	No	No	No	No	No
PST43_10251	MFSYQFVLIAVVSQLAGNSLAIDCYPNNDVIKEDCHAAIDKIVYNKDNRLDTTSKHFDYNSKNCSIVLTNPDGISPTKDQVLAGYDQILNQCVPKASQASIWLLGSTQEEIKND	Tribe1	0.989	21	NA	13	No	3.50877	114	YES	No hit	---NA---	No	No hit	No hit	No		No NLS										0	No	No	No	No	No	No	No	No
PST21_05673	MLASPHHLVLVALLTGAWLARITLAQVTCDSHEIVDKKQCAHLPEILGLLSRMNPSHANPRQSERSHRLSMTNQKILWIESRPFS	Tribe1	1	25	NA	NA	No	2.35294	85	No	No hit	---NA---	No	No hit	No hit	No		No NLS										0	YES	No	No	No	No	No	No	No
PST21_14823	MFSNPLVFVSFICLLARSSFALLSCNSNAIVDKDDCLRALHQIVYKADHTLGTDSKRFSYIYGNCSRGLIQEFMNQQYQKRVRIFHQCAPHTGAGTVPAAETLFLSVGNRLTGGDAPYNSNFPFLKPTRAQRECTSHHKGGLLELCHLELNALSPHPSRFHRPIAYRSIPISADGELSSPPNDMSGKILKTNGTCTSGVLTMKDGAQGDNGRLIVKVRSSRPCG	Tribe1	0.999	21	NA	NA	No	4.01786	224	No	No hit	---NA---	No	No hit	No hit	No	Y/F/WxC=10#LIAR=14	No NLS	Y/F/WxC=10		LIAR=14							0	YES	No	No	No	No	No	No	No
PGTG_030970	MFTYQFLFIAVISQAARSALAISCYPKTLVNKAECHEAIKQIVYREDSRLGTESKHFGYEFKDCSIILRNPNGASPYVNNLSADSYPECCEQFILNYCETAAGGDYLDSDTSIQLNIGNSGKTPETKPYNSFFPFLQETCGLNQNAGKIQQEDCNTAYKSIPMSVEGQFLNDKNRATDRIAKEYKSCYVTIYTSDGSVLDATNGNIRPIFDKLVSKCGTQSGVVSIKDGARGKNGRVYMKIRNSRPCGEQVCN*	Tribe1	0.992	21	1228	16472	No	4.72441	254	No	No hit	---NA---	No	No hit	No hit	No		No NLS										0	ND	ND	No	No	No	No	No	No
PST21_08532	MLAHLRSISISVIAAVTLLASHSLAIDCAPDFINHRPVRRDECSKAISQIVYNSDNTLDKTSKRIDYTFGECSSGGNTTTSHDASPVSFYIGNRAIDDYLPWESDFPPRVPTCEVRDPTHLTQSDCLSSLPLFGDLTGSRVLRLRAFSDIVTDTQGRFLTDEHEQTDSVEKTYKSCTVNIYTYDFSKLNCGVIRIRGGAEGPNGRVYLSFRRSNTDGCMITRKPLLTA	Tribe1	0.992	25	1076	895	No	3.50877	228	No	No hit	---NA---	YES	No hit	No hit	No		No NLS										0	YES	YES	No	No	No	No	No	No
PST0821_18404	MVAYHTRLSIIAAVTLLAGHSLAIDCDPKIIPHRPVRREECLKAISQIVYNSDNSLDKTSKRVDYTFGECNVSIYNDLGAD	Tribe1	0.998	23	NA	NA	No	3.7037	81	YES	No hit	---NA---	No	No hit	No hit	No		No NLS										0	YES	No	No	No	No	No	No	No
PST43_03760	MLAHLRSISISVIAAVTLLASHSLAIDCAPDFINHRPVRRDECSKAISQIVYNSDNTLDKTSKRTDYTFGESRSTMIWSGGNTTTSHDASPVSFYIGNRAIDDYLPWESDFPPRVPTCEVRDPTHLTQSDCM	Tribe1	0.992	25	894	NA	No	3.0303	132	YES	No hit	---NA---	YES	No hit	No hit	No		No NLS										0	YES	YES	No	No	No	No	No	No
PST0821_03556	MLAHLRSISISVIAAVTLLASHSLAIDCAPDFINHRPVRRDECSKAISQIVYNSDNTLDKTSKRIDYTFGECS	Tribe1	0.992	25	894	NA	No	4.10959	73	YES	No hit	---NA---	YES	No hit	No hit	No		No NLS										0	No	No	No	No	No	No	No	No
PST43_17556	MLARLSLLASVIGLLVRGSLAIYCYPGSVVVKEQCHEYAPCLRTISVMIFTRWAILRLRQSLNQIIHHNSVEPSRKLYTRTTIPSAQPPNTSDMSLEIAGYASGSEFSLIRVDPRKSCMISTKKQIHDGYNDILNFCKPRVNVCVQAGTGNLLNDTTIHLNIGNRGTGPYAPYESDFPALKETCGLNKNAPVIKKEDCVKYGIKDYKSAMNASLIVLLPTCISAYDSIPLSGKGTFLTDGKIATEAIEKTYGTCTIIFYSSDGSILIATSEDIRPVFRKLIDACDKESGVVSIKKGAQGQNGRVFLKMRNSIPCGLDEPGTQVCH	Tribe1	1	21	1826	1482	No	4	325	No	No hit	---NA---	No	No hit	No hit	No		No NLS										0	YES	No	No	No	No	No	No	No
PGTG_155200	MSAYKLALVVISLLANHISLSAAAACDDRSKLDINECQAARDSIAYVPGQNVIKSVERSIQASSGKCMIQVLVVPTPSPVISKNEIDTTINDILACGTHAGKNDPVKNIQVMVSGIPDNYTDTYGPNQKMNTAVCDTDANGGKNEKQDCLDAFKKITTNNLGQLLDTHGQPSNHTYTTVKTCTVQIFSTNGLPVNEKLDKLSSSLNVILDTCHKQSGYLALHGGTEGLNGRLSVKTGAF*	Tribe1	1	23	11322	760	No	3.33333	240	No	No hit	---NA---	No	No hit	No hit	No		No NLS									LALVVISL#LA-NHISL	2	ND	ND	No	No	No	No	No	No
PGTG_064000	MALIQFLITALLGLQVLAASPPKKPVDPTAPHCFTDMGEAQKTECPVALAKIIYNKDTMNKLENKLSVVSGDCYINVYNKKKVVVVVLTTSPSIGGPGNTEVTIWVTARFNPRNWYTPYDPDFPLEKIYCFHGAGVRCLIRLARAFNQIPVDGQGQLVSPTTKKLAQSLEIKAKACRVTAYTSDGTNVVLSAFELRIA*	Tribe1	1	18	7353	3917	No	3.01508	199	No	No hit	---NA---	YES	No hit	No hit	No		No NLS										0	ND	ND	No	No	No	No	No	No
PGTG_019340	MANRTPFHVSFVVISLLAHLSFSISQKTPLTCSKIITLDKGECVKARDSISYTPRGTTKPIERVIPVSYSKCFILVNTTRSTAEVFSKADIDKNINQILDKCSSHAGNYKPDTNLDVQIRDIPSYLTNVYGAFQHMNEAVCNTDSDGGKNDKKDCTDAFNKIPTNNLDQLLDKPGGKTASKIISLEKSCKLFQ*	Tribe1	0.982	23	3782	2187	No	3.60825	194	No	No hit	---NA---	No	No hit	No hit	No		No NLS										0	ND	ND	No	No	No	No	No	No
Mellp1_101537 fgenesh2_pg.2_16	MLSFQSPQKFVIILMAICITHVAFTKADTVKCTAGYAPGSGSTTASSTCQDSRNYSWNCPAKQCSRDNKQFAPMKGCTHQNIPGNSDQQCVRYTFRNGQYDCWNSGTPQSYSCPYTLTNVPFITCSGCNLPNMGKRN*	Tribe2	0.916	27	3038	781	No	7.97101	138	YES	No hit	---NA---	YES	No hit	No hit	No	Y/F/WxC=56	No NLS	Y/F/WxC=56									0	ND	ND	No	No	No	No	No	No
Mellp1_86916 EuGene.00010244	MSTFQYPQKLVVLLIAICMTQPSFIQPKTVECINAYSPQSPPTESACNDKDNARWNCTTISCGRDGHQWVRMDGCTFRDIPGVSSQQCASYDLGGPGHYGCTNSGGNHYDCPYNSTNVPYITCTNCTVPIDSGIGGSNQGPISTP*	Tribe2	0.979	25	797	1055	No	7.53425	146	YES	No hit	---NA---	No	No hit	No hit	No	Y/F/WxC=54	No NLS	Y/F/WxC=54									0	ND	ND	No	No	No	No	No	No
Mellp1_63201 fgenesh1_pg.C_scaffold_18000084	MLLFQSPHKLIIAVILICITQSSFTSSKTTVTCVNGFGVQSPATTAGCNDNNFSSWNCPTASCQKDGHQWVLMTNCVLAGVAGTSKQQCASYNPGADPTKYECRNSGGQSYLCPYTPANVPTITCKDCTMPHPESKPKPVGPKPRRK*	Tribe2	0.959	25	3462	3712	No	7.43243	148	YES	No hit	---NA---	No	No hit	No hit	No	Y/F/WxC=55	No NLS	Y/F/WxC=55									0	ND	ND	No	No	No	No	No	No
Mellp1_123224 SHA_fgenesh2_pg.17_146	MLTFQSPHHLVILFIATLVTKFAFTQATTLNCLGGYSLNSDKKTATCLDKENKVWSCPIAKCQREGHLWVSMKSCVHNSPRASGTSDQQCSEYNNQSNTFYACRNPGGQVYYCPATPSAVPYLTCSDCVKPKISTTLNSSTRY*	Tribe2	0.99	27	2009	1619	No	6.94444	144	YES	No hit	---NA---	YES	No hit	No hit	No	Y/F/WxC=54	No NLS	Y/F/WxC=54									0	ND	ND	No	No	No	No	No	No
Mellp1_86918 EuGene.00010246	MLSFIAPHLILILICIIRSALAGTNGTTVQCVDGFGGINATASTAKCNDRNYTPWICPLAECGKDGHLWVPMSGCVLDVVDGAGASNQQCASYNIQNETMYECRNSGGISYLCPYTAANVPYITCSGCNLQPESQAKNTP*	Tribe2	0.999	22	644	1389	No	7.80142	141	YES	No hit	---NA---	YES	No hit	No hit	No	Y/F/WxC=54	No NLS	Y/F/WxC=54									0	ND	ND	No	No	No	No	No	No
Mellp1_123281 DJO_fgenesh2_pg.8_152	MLSFQAPHKLLIIFIAICLTQSVYTQLVDLTATCTLGYTPNGYHGNSICWETAERLWQCPRKKCSYQGNPYTPMSGCKKDGSTQTSQQNCAGYELKKGYYECGTSDAKTYNCPIPKGSPFIQCSGCKPT*	Tribe2	0.989	25	3598	761	No	8.46154	130	YES	No hit	---NA---	YES	No hit	No hit	No	Y/F/WxC=56	No NLS	Y/F/WxC=56									0	ND	ND	No	No	No	No	No	No
Mellp1_113834 fgenesh2_pg.96_16	MSLAQYPRQVVFIFIAILLAQCSFTQATEVKCLGGFNLNSDPATAMCSDKEFKPWKCPTAKCKKDGQPHLSMSGCLHNGVAGSGISDQKCAQYNTQPVPSYGCMNPGGQVYVCPFKATDPPYLTCSDCTKPVESTARQINNSNM*	Tribe2	0.986	27	381	1179	No	7.58621	145	YES	No hit	---NA---	YES	No hit	No hit	No	Y/F/WxC=54	No NLS	Y/F/WxC=54									0	ND	ND	No	No	No	No	No	No
Mellp1_107586 fgenesh2_pg.24_79	MFSYQSIVALSIATCVSQFTFTLSQQLTTVQCIKQFGITTPTSEATCSDKDDKQWNCTAAKCEKDGNLWVSMSGCILIGGPPGTSTQQCSRYALVPRGDNYQCWNSEGTNRYLCPYTPFDVPYITCTECAEQKGPAGPAFGGVGSIGRRSL*	Tribe2	0.956	24	1738	1090	No	7.23684	152	No	No hit	---NA---	YES	No hit	No hit	No	Y/F/WxC=54	No NLS	Y/F/WxC=54									0	ND	ND	No	No	No	No	No	No
Mellp1_123588 DJO_fgenesh2_pg.39_69	MLSLQSPHKLVIIFIAILITQFSVTQASDSTARNSTVSVQCMGGFSSNPVTQNATCLDKDDQRWVCPRAQCGKDGHLYVSMKGCFHNGDLRSGASNQQCAQYNNQPNSFYACQNPGGEVYLCPYNATEGQPPYITCADCVKSEDQVAPSGGPGRR*	Tribe2	0.964	27	3464	1203	No	6.41026	156	No	No hit	---NA---	YES	No hit	No hit	No	Y/F/WxC=63	No NLS	Y/F/WxC=63									0	ND	ND	No	No	No	No	No	No
Mellp1_123765 DJO_fgenesh2_pg.1_274	MLFQSHHGILIAMCVTHLASGQQTTKTIQCIGGFSVDKTAAKCNDKDFLQYNCPLAQCGKDGHLWVPLSGCLHNGVLGSGISNQQCSSYSMNKKDGYTCRNTGGEWYSCPYKADNVPFITCSKCTASKPTAPQPRN*	Tribe2	0.984	21	6811	4217	No	8.0292	137	YES	No hit	---NA---	No	No hit	No hit	No	Y/F/WxC=50	No NLS	Y/F/WxC=50									0	ND	ND	No	No	No	No	No	No
Mellp1_123768 DJO_2_DJO_19_query	MLFQSHHVIFLAMLIAPFTLAKNNTTIQCKGGFAANITVGMCNDRGGEQYLCPTPQCGKDGHLWVPMAGCLYHAILGSGISDQQCTSYNMERKDAFTCINSGDAWYSCPYTPDTVPFITCSNCTLPPKATGGGPIQGTPIVS*	Tribe2	0.988	21	1389	586	No	6.99301	143	YES	No hit	---NA---	No	No hit	No hit	No	Y/F/WxC=49	No NLS	Y/F/WxC=49									0	ND	ND	No	No	No	No	No	No
Mellp1_104486 fgenesh2_pg.9_241	MLTFQTHQLLMIFIAICITQSVYTQLVDITATCTIGYTPNGYHGNGICFESAERLWQCPQSECSYEGHKYAPMHDCQHGWPPLTSQQNCAGYKLQKNYYECGTADGKTYNCPIPKGSPFIRCNGCKPT*	Tribe2	0.967	24	1835	15527	YES	8.52713	129	YES	No hit	---NA---	YES	No hit	No hit	No	Y/F/WxC=55	No NLS	Y/F/WxC=55									0	ND	ND	No	No	No	No	No	No
Mellp1_123820 DJO_fgenesh2_pg.5_186	MLHQSFVKICVLASILCLSSLIVSSTKFFTTKCHSEFTGSDSDDIIVCKDGRNSEQQNCHKKQCWLNGNQWVQLDGCVIAGSHGGVSKQQCVRYNWMEDDGVFECHNDGGRDYYCGGTPETIPFITCTSCFST*	Tribe2	0.911	24	2412	1168	No	8.95522	134	YES	No hit	---NA---	YES	No hit	No hit	No	Y/F/WxC=102	No NLS	Y/F/WxC=102									0	ND	ND	No	No	No	No	No	No
Mellp1_123836 DJO_13_DJO_19_query	MSLKNYLALLVICTAISIFQVNAKTGVVHCPGGYSKGGGGATCYESPDENGITHACPSDKCGHDGKTWVWMHGCVHYPDGTAIGSEQCTQYTFLRDNLYVCTTIHGKTYQCPHKLSDPSISCTDCFY*	Tribe2	0.962	23	1113	1425	No	8.59375	128	YES	No hit	---NA---	No	No hit	No hit	No	Y/F/WxC=98	No NLS	Y/F/WxC=98									0	ND	ND	No	No	No	No	No	No
Mellp1_113347 fgenesh2_pg.82_22	MIHISFKICFIISCLLVHCLKANQDQHVTVQCNGAFAIPDSKTGVCQQEIPKKKKYSCDLSSCSLNSHLWVPMNNCQLFQSPIKDFSNQQCREYAWTGYDYDCINPGTYKYTCPYTPQNIPSMICRYCLEVPLGIL*	Tribe2	0.916	22	2013	1113	No	9.48905	137	YES	No hit	---NA---	No	No hit	No hit	No	Y/F/WxC=55	No NLS	Y/F/WxC=55									0	ND	ND	No	No	No	No	No	No
Mellp1_123770 DJO_3_DJO_19_query	MLHVSLKISLLLVSLLFNNSWVLASNPEYTPRCNKKFWVDQNGAHCKELNIDTYNYNCDYSTCWYNNHQYIPMSGCQLEHSPDKSTSDQECVQYEHLTKYNTYSCKNSGVQTYICPYKADIPAIECTVCSHA*	Tribe2	0.998	24	9163	7371	No	7.5188	133	YES	No hit	---NA---	YES	No hit	No hit	No	Y/F/WxC=55	No NLS	Y/F/WxC=55									0	ND	ND	No	No	No	No	No	No
Mellp1_123272 DJO_fgenesh2_pg.30_37	MSFRAYLTIVVLCITMCFLTSMKSVNAVDCQGGYDTDDTTAFCTVDEQQINLHHCDPARCGHDNARFVSWKKCVPFYKQDGTAESTQNCVSYGHYGPNHYTCTNANNEYFLCPHKLKDAPFISCSRC*	Tribe2	0.949	27	992	994	No	9.375	128	YES	No hit	---NA---	No	No hit	No hit	No	Y/F/WxC=99	No NLS	Y/F/WxC=99									0	ND	ND	No	No	No	No	No	No
Mellp1_123834 DJO_fgenesh2_pg.21_18	MSFKPHLKILVMCITLSVLMKISSVGGLDCPGGFDPGSQASCIQDVQGYTRYNCPYETCGHTGNKWVWMFNCVPYPDGSGFSNQQCEKYNYLRPGLYTCENHGGYTYQCLHKLGDRPVISCENCTKR*	Tribe2	0.978	27	2505	11751	YES	8.59375	128	YES	No hit	---NA---	YES	No hit	No hit	No	Y/F/WxC=51#gifyalstr=48	No NLS	Y/F/WxC=51	gifyalstr=48								0	ND	ND	No	No	No	No	No	No
Mellp1_123793 DJO_9_DJO_19_query	MLQSFLKISTLLLCLCIHTLRVSTIGTLSATCRAGFTINQDGTALCKDNDDSKVVNYNCPHSRCWCQNNQWSPFSGCRLKRNKAGPSNQHCAQYDFISGHTFSCKNPAGIDYICVPSPSDQPPPMACDTCSRQN*	Tribe2	0.99	34	1217	1170	No	9.62963	135	YES	No hit	---NA---	YES	No hit	No hit	No	Y/F/WxC=56	No NLS	Y/F/WxC=56									0	ND	ND	No	No	No	No	No	No
Mellp1_101594 fgenesh2_pg.2_73	MLLGFLKISLVLFSLMIHDVLGDEPAPVRDCIHKLALTGNGRAGCTAADGHTYDCAAKSCWCQGHNYIRMTECQLVGSRDKGFSTQDCVQTEWIHSDLTKQYRTCINPRGVPYNCAFNAHNIPLNIGCMDCKA*	Tribe2	0.996	22	2934	1666	No	8.20896	134	YES	No hit	---NA---	No	No hit	No hit	No	Y/F/WxC=52	No NLS	Y/F/WxC=52									0	ND	ND	No	No	No	No	No	No
Mellp1_123565 DJO_fgenesh2_pg.2_606	MLQVFLKISILLFSMLIHKVLGATNAPPPTVHSCNIKFTILGDRAECTGGGVVHNCAYKSCWLAGHQYISMTECKLAKSTDKRTSHQQCAQYEFVNNDLTKPLYFKCRNPGLVDYICSDNANNIGKILGCSDCYL*	Tribe2	0.986	22	6772	8984	No	7.35294	136	YES	No hit	---NA---	No	No hit	No hit	No	Y/F/WxC=104	No NLS	Y/F/WxC=104									0	ND	ND	No	No	No	No	No	No
Mellp1_103039 fgenesh2_pg.5_78	MLHVFLKLSILLFSFLIHDVSGATSTNDPPPVIHSCNTKFRILGDRAECTGADVVRNCAYKSCWLAGHQYIPMTECKLEKSTDKRLSHQECAQYEFIDSDLRDVHFKCKNPGLVDYLCADNANNIGKVLGCSDCYP*	Tribe2	0.999	22	1085	2985	No	7.29927	137	YES	No hit	---NA---	No	No hit	No hit	No	Y/F/WxC=105	No NLS	Y/F/WxC=105									0	ND	ND	No	No	No	No	No	No
Mellp1_123566 DJO_13_query	MLQVFLKISILLFSLLVHKVLGATNAPPPTVHSCNIKFTILGDRAECTGGGVVRNCAYKSCWLAGHQYISMTECKLAKLSDKKTSHQQCAQYEFINNDLTKPLYFKCRNPGLVDYICSDNANNIGKILGCSDCYS*	Tribe2	0.997	22	1120	987	No	7.35294	136	YES	No hit	---NA---	No	No hit	No hit	No	Y/F/WxC=104	No NLS	Y/F/WxC=104									0	ND	ND	No	No	No	No	No	No
Mellp1_107659 fgenesh2_pg.24_152	MLHVFLKLSILLFSLLIHDVFGATNTNDPPPVVHSCNGKFRILGDRAECIGSDVVRNCAYKSCWLAGHQYVPMTECKLAKSTDTRLSGQQCAQYEFINSDLRNVHFKCRNPGNVDYLCPPNANNIGKVLGCSDCYPV*	Tribe2	0.999	22	5539	823	No	7.24638	138	YES	No hit	---NA---	No	No hit	No hit	No	Y/F/WxC=105	No NLS	Y/F/WxC=105									0	ND	ND	No	No	No	No	No	No
Mellp1_123564 DJO_12_query	MLHAFLKISLLLFSLLITDVIGDSLSNVLPCSIKFEVKGDKAVCTGSGIVYDCPLKACWWQNHQYVHMTGCQLEKGPPGISGQDCAQYEWIHPDPNVPYYFKCTNPAGYHYKCPFDGNIAKSMGCTATACKTR*	Tribe2	0.998	22	642	6942	No	7.46269	134	YES	No hit	---NA---	No	No hit	No hit	No	Y/F/WxC=50	No NLS	Y/F/WxC=50									0	ND	ND	No	No	No	No	No	No
Mellp1_123384 DJO_fgenesh2_pg.18_73	MLQVQVFLKISLLLFSLCIHHSRVLADDATGSPIGMHTCNSKFSIGKNSAVCTVIYDKKIAYNCKHSSCWYNQHQYIEMTGCQLEKSTNKNLSKQQCAQYEYLGTANGFTCTNPAGITYTCPYKADIPSLDCTDCQPQN*	Tribe2	0.996	26	1446	9163	No	7.85714	140	YES	No hit	---NA---	No	No hit	No hit	No	Y/F/WxC=61	No NLS	Y/F/WxC=61									0	ND	ND	No	No	No	No	No	No
Mellp1_123585 DJO_fgenesh2_pg.2_415	MLKIFLKISLLLFSIWIHNSNVLAEKTFSAACRRQFTIVNGKGVCVQASPDDHQYSCVVDSCHERVGDLSYNYVEMTACTHDGSVNKGQSKQNCAQYQFMHNNNGGYFTCTNPAGYHYTCERNQHNIYRQLTCSKCTK*	Tribe2	0.975	24	1130	982	No	7.19424	139	YES	No hit	---NA---	No	No hit	No hit	No	Y/F/WxC=54	No NLS	Y/F/WxC=54									0	ND	ND	No	No	No	No	No	No
Mellp1_123763 DJO_DJO_fgenesh2_pg.1_378	MLHFFKRFTFLLFSLWIHGLKADIWPCTQQLTMIPHSKDTAVCKVERSGVTKTFHCNYASCWSGYHQWTPLSNCQLVGSPDKGFSVQQCAHYEYMGNGVYACYNPKNVPYLCRWNDISTFISMGCTDCYVP*	Tribe2	0.997	22	9691	1356	No	7.57576	132	YES	No hit	---NA---	No	No hit	No hit	No	Y/F/WxC=24	No NLS	Y/F/WxC=24									0	ND	ND	No	No	No	No	No	No
Mellp1_123568 DJO_14_query	MLHGLLKISFLISCLLIHDIEAGETVWCTGSFSPLDEDSSDCLSLIPKRQTYSCKPSSCQVDYHQWVQWYPCQLTNSNDKGVSTQQCVKYSWIKPIFTCYNPNNTPYTCKYTPQTAPPMVCTDCTETTPGIA*	Tribe2	0.988	22	7646	1176	No	8.27068	133	YES	No hit	---NA---	No	No hit	No hit	No	Y/F/WxC=51	No NLS	Y/F/WxC=51									0	ND	ND	No	No	No	No	No	No
Mellp1_123586 DJO_1_fgenesh2_pg.2_415	MLKFFIKISLLLFSLWIHDSKVLAGDTFTAVCLREFQIVDGKGVCLQAYPDQHEYSCDVKSCYDGASSNHYVQMKDCTHNGSNDKGRSTQDCAQYKSMLQAGFSCTNTNGFHYTCPFRENTFQKLTCSSCTK*	Tribe2	0.987	24	982	1985	No	7.5188	133	YES	No hit	---NA---	No	No hit	No hit	No	Y/F/WxC=54	No NLS	Y/F/WxC=54									0	ND	ND	No	No	No	No	No	No
Mellp1_123753 DJO_EuGene.00010180	MLHIFLKISLLLFSLWIHGIKANSWSCNEALTTTRDAAVCKIRNGNAVKSYSCSYKSCWSDNHQYIELGNCRRYKTEGFSIQQCAQYEHQGDDVYKCTNPGGLVYHCLYHPQEWVIPMDCSKCQPIP*	Tribe2	0.995	22	328	1295	No	7.8125	128	YES	No hit	---NA---	YES	No hit	No hit	No	Y/F/WxC=24	No NLS	Y/F/WxC=24									0	ND	ND	No	No	No	No	No	No
Mellp1_123756 DJO_DJO_19_query	MHHVFLKIYFLLFSLWIHDITADDVVITADRACDVGFSIGTNNHAECRLTYWKTKETLIYNCEYSSCWAGPHQWVPMSGCTRESDKHVSAQQCAQYKYTGQKNVYTCDNPGGVSYTCTYDPSTAPVMACLKCKPKH*	Tribe2	0.985	22	1087	797	No	7.29927	137	YES	No hit	---NA---	No	No hit	No hit	No	Y/F/WxC=59	No NLS	Y/F/WxC=59								ITADDVV#ITADRAC	2	ND	ND	No	No	No	No	No	No
Mellp1_123761 DJO_fgenesh2_pg.2_417	MLYAFLKISTLLFSLWLHGSNVMVAGEQTKIFSCTRRFTLSSATQAVCKMDSPDEKDYTCSLNTCWYQGHQWIPMSSCVLTRSPQGSSKQHCAQYEFLSFEKGFSCINPAKYHYTCDYLENAGKVMQCTTCT*	Tribe2	0.975	22	783	1868	No	7.5188	133	YES	No hit	---NA---	No	No hit	No hit	No	Y/F/WxC=31	No NLS	Y/F/WxC=31									0	ND	ND	No	No	No	No	No	No
Mellp1_123542 SHA_fgenesh2_pg.4_271	MLHVFLKISFLFLCLWIHVLNGRELIGCNRKLEKLGPKSNTAVCEVDNGKITTYHCKYASCWNDNHQWVFITGCQLPGSDGAFSDQDCAQYEYLGVLGYGCTNPGNVTYRCPYWDPTTVPYLTCSDCTLKK*	Tribe2	0.986	22	11132	3383	YES	8.33333	132	YES	No hit	---NA---	No	No hit	No hit	No	Y/F/WxC=11	No NLS	Y/F/WxC=11									0	ND	ND	No	No	No	No	No	No
Mellp1_106507 fgenesh2_pg.18_75	MFQTLLKISLLLLCLWIYESKVLASNDPLEGNPTCNQKFSINPDGSAVCIEAVPGQIAYKCQLSSCWRNNHQFVPLSGCQLKNSSNKGISNQQCAQYEYLETVVSCTNSGGVTYLCPYTPYMAYLECTSCTKQ*	Tribe2	0.999	24	7371	1141	No	8.20896	134	YES	No hit	---NA---	YES	No hit	No hit	No	Y/F/WxC=58	No NLS	Y/F/WxC=58									0	ND	ND	No	No	No	No	No	No
Mellp1_91608 EuGene.00440025	MLQFCLKISSILLFLWIHSLKVAIVDARTLACNIGFSRNPDRSAKCTTFEDASVAYKCDYATCWNQGHQWVLQTGCQLVGSGIKGTSQQHCSEYYDNGSNMSCKNPSGVPYTCGIGSNWMHCDASTCKTS*	Tribe2	0.958	27	1969	1154	No	8.39695	131	YES	No hit	---NA---	No	No hit	No hit	No	Y/F/WxC=55#gifyalstr=35	No NLS	Y/F/WxC=55	gifyalstr=35								0	ND	ND	No	No	No	No	No	No
Mellp1_123567 DJO_fgenesh2_pg.1_339	MLHVFPKTSLLLIFLWLHCLKALDNKFYCNSGFKRDTDTNAVCLLKHSVLPGSAMYNCAYSSCWYNGSKWSPMSGCQLIGSLDKGISNQKCTIYEYNEKKYNIACTNAGGTSYTCPYTASTVPAILCTDCAYVRSRDP*	Tribe2	0.996	22	6823	1002	No	7.91367	139	YES	No hit	---NA---	YES	No hit	No hit	No	Y/F/WxC=26	No NLS	Y/F/WxC=26									0	ND	ND	No	No	No	No	No	No
Mellp1_123806 DJO_fgenesh2_pg.11_49	MLKKFLHIAFLVFASWLNVSKVMAAKHVKLYDTSCDVVYLFEYGVAKCGSAYDGHSYDCSPKNCRDGNKNYSVLVDCTHNGSTDQTTSQQDCAQYTYTNDDKNPTLNCINTKGYHYTCPYNKNKGKKIECKGCFMVP*	Tribe2	0.998	24	1802	10459	YES	7.24638	138	YES	No hit	---NA---	No	No hit	No hit	No	Y/F/WxC=56	No NLS	Y/F/WxC=56									0	ND	ND	No	No	No	No	No	No
Mellp1_123752 DJO_fgenesh2_pg.120_3	MLRYFLKISTLLLSLWIYSLEVATVDGELIFCTAGFTVNKDKTDAVCKKNDLNNVKNYDCPYSRCWCQNHHWTPFTGCRLKKSKIKGTSNQDCAEYDSLPDRTFSCRNPAGVDYICDPSPGSPDIPPMVCDNCKQGK*	Tribe2	0.985	27	889	10007	YES	7.97101	138	YES	No hit	---NA---	No	No hit	No hit	No	Y/F/WxC=57	No NLS	Y/F/WxC=57									0	ND	ND	No	No	No	No	No	No
Mellp1_123787 DJO_SHA_fgenesh2_pg.4_272	MLLDFLKISILFLSLWIHGLKAGGATYRCNESLTRFSSNSNSAVCQVDGKTHNCKFDSCFNHNNHWVLVTGCRQVGTTDGLSNQQCAQYSNAPPFGYKCTNPGGVSYYCPNWNPKSGGALTCSNCTPS*	Tribe2	0.957	22	3383	882	No	7.75194	129	YES	No hit	---NA---	No	No hit	No hit	No	Y/F/WxC=26	No NLS	Y/F/WxC=26									0	ND	ND	No	No	No	No	No	No
Mellp1_123759 DJO_fgenesh2_pg.20_157	MLQSFLKISTSLLSLWIYSSNVATVASQNVECNVGFSLKSGGKGVCKHLGSSSIDTYHCPYSRCWCQNHQWIPISACRLRGSGVPGTSSQQCATYDLVAGNSFNCKNPGGIAYTCHPERYPPVMICDTCTWVPDS*	Tribe2	0.973	27	849	3225	No	8.08824	136	YES	No hit	---NA---	No	No hit	No hit	No	Y/F/WxC=56	No NLS	Y/F/WxC=56									0	ND	ND	No	No	No	No	No	No
Mellp1_123772 DJO_4_DJO_19_query	MLRLLAKISLLLFPICFYGAEGQGAPDTEAICFEGFAGDGNVGVCRTAQEDATQTHLYTCPYSYCSSDGNKWVLMRGCQLIGSKDKGQSEQQCVLYCWDPVKNNWVCTNSGEDSYTCTDRAGDYIVCTRCTEVPKS*	Tribe2	0.997	22	1436	794	No	8.75912	137	YES	No hit	---NA---	YES	No hit	No hit	No	Y/F/WxC=57	No NLS	Y/F/WxC=57									0	ND	ND	No	No	No	No	No	No
Mellp1_124291 djo_newsc6	MLHLFLKISFLLSSLGIHGLNAEKPIYAAACNGGMRLYTGGKQDAACRYVRTTGEELHYNCQHNSCLYDDKDWVPFNNCRLANSANTGVSFQKCKEYNYEGQNKGYTCSNLSGVKYVCPEYNPQNTVGALTCLTCRAGNW*	Tribe2	0.975	22	1407	13987	YES	7.0922	141	YES	No hit	---NA---	No	No hit	No hit	No	Y/F/WxC=58	No NLS	Y/F/WxC=58									0	ND	ND	No	No	No	No	No	No
Mellp1_110917 fgenesh2_pg.48_85	MLQLLAKISLLLLALCFHGTKADTIYSWSCGHGFSVQGSDGYCRLYQPDYKSTGVFKCPYSGCWSGDNNKWVTMTDCELIGSPNKGKSKQKCAQYNWNVVKNNYDCTNSGGWTYACPNTPETIHDYISCNDCTEVPKQ*	Tribe2	1	22	5071	4503	No	7.91367	139	YES	No hit	---NA---	No	No hit	No hit	No	Y/F/WxC=27	No NLS	Y/F/WxC=27									0	ND	ND	No	No	No	No	No	No
Mellp1_123220 SHA_fgenesh2_pg.120_6	MHHLFFNITFLIFSLWIHGLEGDATVWACNGGYSIDENGHGICKMQGQFNRKYQCPPNTCLTDDNQPWVPMSGCVLKHSPIKGQSNQQCATYDYNEPTVDYTCTNSGQKTYVCAGTLATVRPIICKSCIRILWS*	Tribe2	0.986	22	1176	1041	No	7.40741	135	YES	No hit	---NA---	No	No hit	No hit	No	Y/F/WxC=26	No NLS	Y/F/WxC=26									0	ND	ND	No	No	No	No	No	No
Mellp1_124178 DJO_newsc38	MLLKISLLIVTLWIHGAVSDYTCNTQFTIDANNNGICKGQFVDQTAHEYSCVRSSCADQNRNYSPMSGCKGNGSSNQNCAQYTYNKSADDYTCINLQKTAFTCPDTPANVPAMTCTSCTKVN*	Tribe2	0.998	19	7573	1142	No	8.13008	123	YES	No hit	---NA---	No	No hit	No hit	No	Y/F/WxC=20	No NLS	Y/F/WxC=20									0	ND	ND	No	No	No	No	No	No
Mellp1_124180 DJO_fgenesh2_pg.14_223	MLHVLPKISLLLLSLLIYELDGREAVSNTKYACNAGYAIDTDKHPVCKVGYPQTKKYKCSPESCKGDDGDRAPFVRMDSCQLITSNGGTDGGDLEEDCLQYDFDEAQRNFNCGTSDLTSYACYESPFSIKPIVCTDCKIMK*	Tribe2	0.987	25	1551	849	No	7.04225	142	YES	No hit	---NA---	No	No hit	No hit	No	Y/F/WxC=30	No NLS	Y/F/WxC=30									0	ND	ND	No	No	No	No	No	No
Mellp1_123576 DJO_estExt_fgenesh2_pg.C_200106	MRNVYPKIFLLLLSLWVDNLNAIQSYVPCVKGFIRNTDTNAVCAVSFTLPPYRSQYDCVYTSCSYNPNGTKWVPMPNCQLIGSKDKGVSNQKCIMYDYNEKLGNFACTNAAGKSYACPYTPQTVPAMVCTDCNLYHQK*	Tribe2	0.987	22	893	2084	No	7.19424	139	YES	No hit	---NA---	No	No hit	No hit	No	Y/F/WxC=55	No NLS	Y/F/WxC=55									0	ND	ND	No	No	No	No	No	No
Mellp1_123764 DJO_1_DJO_19_query	MLNFFPKIAILLLSLWIHDLAALQGSFGCDKGFKRNTDLKSAVCTMQSSMSPFYKDFQCTYSSCWLKGNKWIPMGGCQLPGFGASDQKCITYKYDEKAKVFSCTNAGGVTYICPNYTPNDVPSMVCTECQFP*	Tribe2	0.995	22	1378	1002	No	7.5188	133	YES	No hit	---NA---	No	No hit	No hit	No	Y/F/WxC=26	No NLS	Y/F/WxC=26									0	ND	ND	No	No	No	No	No	No
Mellp1_113207 fgenesh2_pg.79_31	MLNVYPKIFFLLCSLLIHGLKADYYCNVGYTIDTDGDPVCESRYPNTLRYKCHKDSCYSEVSTNKPISITMYSCQRIRSNGSLDPAVTSQDCTTYEYDAFAKNYNCETNDNVSYACAESPTDIEPIKCSNCS*	Tribe2	0.994	22	18029	1146	YES	8.27068	133	YES	No hit	---NA---	No	No hit	No hit	No	Y/F/WxC=23	No NLS	Y/F/WxC=23									0	ND	ND	No	No	No	No	No	No
Mellp1_107695 fgenesh2_pg.24_188	MLNVYPKIFFLLCSLLIHGLKADYYCNVGYTIDTDGDPVCESRYPNTLRYKCHKDSCYSEVSTNKPISITMYSCQRIRSNGSLDPAVTSQDCTTYEYDAFAKNYNCETNDNVSYACAESPTDIEPIKCSNCS*	Tribe2	0.994	22	1617	1145	No	8.27068	133	YES	No hit	---NA---	No	No hit	No hit	No	Y/F/WxC=23	No NLS	Y/F/WxC=23									0	ND	ND	No	No	No	No	No	No
Mellp1_123799 DJO_fgenesh2_pg.36_29	MIFFQSFFSIAVLFSIVCLSGLVECSLPCRGGFSKGVKGINKGYASCQPDGDAAPYNCEDNSCTNGGNRWVKMSKCVLSNFNWPGQSEQQCVKYKWVDSMSRFTCRNNGGKVYFCDVTPEEIQAISCDTCYV*	Tribe2	0.973	25	950	1164	No	9.02256	133	YES	No hit	---NA---	YES	No hit	No hit	No	Y/F/WxC=55	No NLS	Y/F/WxC=55									0	ND	ND	No	No	No	No	No	No
Mellp1_124131 DJO_SHA_fgenesh2_pg.78_46	MLHVYPKTCFLLCSLWIRAMKAADYYCNVGYALDTDGKAVCEAGYPNTLRYKCELDDCYISEETPTYIVMTKCQLIKSNGSLDPALTIQHCEQYQYVKDKNNYNCYTDKKDTYACAYTPGYIDPIRCSTCTQLPKQDP*	Tribe2	0.958	22	1675	2992	No	8.63309	139	YES	No hit	---NA---	No	No hit	No hit	No	Y/F/WxC=24	No NLS	Y/F/WxC=24									0	ND	ND	No	No	No	No	No	No
Mellp1_123577 DJO_17_query	MSYVFPKVYLLLLSLWIHSLVVRALSCQVGFERISEWYANCKVKGEIWPQIITWRCPSSECILNGRRWVPMKNCQLVRSNDKGVSNQQGVKYEWNPDKKILVICHNSGGKSYKCPYYPSNVPAMFCPDDGLCTEPDWQGGP*	Tribe2	0.998	24	1196	16941	YES	6.33803	142	YES	No hit	---NA---	No	No hit	No hit	No	Y/F/WxC=53	No NLS	Y/F/WxC=53									0	ND	ND	No	No	No	No	No	No
Mellp1_123780 DJO_6_DJO_19_query	MLQSFLKISTSLWLLWIYRSNVATVAGQNVECNVEFSLNSDGKGVCKHLGSSTTDTYHCPHSRCWCQNNQWIPISACRLRGSGVPGTSSQQCATYDLVAGNSFNCKNPAGIAYTCHPDHYPPVIICDTCTLIPDS*	Tribe2	0.971	27	2613	2849	No	8.08824	136	YES	No hit	---NA---	No	No hit	No hit	No	Y/F/WxC=56	No NLS	Y/F/WxC=56									0	ND	ND	No	No	No	No	No	No
Mellp1_124163 DJO_newsc19-2	MLNQSFLKISVLVATLCLNALRVSSMVWNCPGQYTIQGVCDQNKDDGTTNINCHPESCSNGGKKWVPMSNCVWNDRYDVPGLSKQQCAQYTYVTSDKTYDCKNPAGHNYICSSNPTGGFMTCTDCFTVP*	Tribe2	0.967	25	1201	2127	No	8.46154	130	YES	No hit	---NA---	No	No hit	No hit	No	Y/F/WxC=27	No NLS	Y/F/WxC=27									0	ND	ND	No	No	No	No	No	No
Mellp1_123801 DJO_fgenesh2_pg.1_466	MLQIFSRIFILLLGLSIHHLKGSMAIPSFACNEGFAIIKAPVTQGPVSAVCKVGYPNTKKFTCNWESCITADITTVQMSKCLYIGSTDKTTSVQSCSEYDYNPSKNNMICYTLGQKSYACPYNPANSPHFVCTDCQPTK*	Tribe2	0.989	25	905	1959	No	7.14286	140	YES	No hit	---NA---	No	No hit	No hit	No	Y/F/WxC=28	No NLS	Y/F/WxC=28									0	ND	ND	No	No	No	No	No	No
Mellp1_124133 DJO_2662new2	MLRLIPIISFLVFSLWIQGLEAGKECICDLRFTFTKRHAYCTSTYPDETVCKCKWSRCSSPLVNTHYVRMSGCYLIGGDGSSGVSNQDCTRYEYDPLNVNYICHDGGQSYTCPGNLLTFGSKAMVCTDC*	Tribe2	0.997	22	5852	1226	No	9.23077	130	YES	No hit	---NA---	No	No hit	No hit	No	Y/F/WxC=100	No NLS	Y/F/WxC=100									0	ND	ND	No	No	No	No	No	No
Mellp1_123571 DJO_fgenesh2_pg.78_48	MLHVFLKIAFLLLSLGIHSLNARKHHHYDGECTSGVTIPDATQPICRVHGDTEIRLRCDYSNCHWKASDGLHQWVPLKDCRLMGGSNDGFSQQQCAQYDALGGAKGGYSCTNPRGIGYICEYYPAGSVPFMTCTHCTAWR*	Tribe2	0.994	22	1005	1202	No	7.0922	141	YES	No hit	---NA---	No	No hit	No hit	No	Y/F/WxC=107#LIAR=20	No NLS	Y/F/WxC=107		LIAR=20							0	ND	ND	No	No	No	No	No	No
Mellp1_123775 DJO_fgenesh2_pg.13_126	MIKMLLKISFLLLSLWMHDSRVLAAQDTNVYTPTCLQYQLTSRKKDIACTGLDKRPYDCDPGTCEGNTGFAYAQMTGCVHNGVTDKTRTKQKCGQYTYNMQAKTFSCTNLGNAHYTCPYDENVVNLIDCSACASG*	Tribe2	0.999	24	8645	12235	YES	7.35294	136	YES	No hit	---NA---	No	No hit	No hit	No	Y/F/WxC=56	No NLS	Y/F/WxC=56									0	ND	ND	No	No	No	No	No	No
Mellp1_106383 fgenesh2_pg.17_190	MLRILPIISVLVFSLFTHGIKVSAKFSFTMWMDQVVKCGCNEGYELGNSWAYCSSGYPSTQHCKCEKSSCKSPADPKLVKMSGCQHNGPKGPEGGVSTQDCSTYSFDQTHWHYICHNPGGYTYICPADQPNFANTYITCHHCWYYN*	Tribe2	0.986	19	698	7240	No	8.16327	147	YES	No hit	---NA---	No	No hit	No hit	No		No NLS										0	ND	ND	No	No	No	No	No	No
Mellp1_123833 DJO_fgenesh2_pg.4_300	MSFKTHLKILVMCITLSVLMKISSVSGLDCPGGFDPGSPASCIQDVQGYSRYDCPYETCGHAGHKWVWMSNCVPYPDGSGFSNQKCEKYNYLRPGLYTCENHGGYTYQCFHKLGDRPVISCENCTKR*	Tribe2	0.991	27	1683	3638	No	8.59375	128	YES	No hit	---NA---	YES	No hit	No hit	No	Y/F/WxC=51#gifyalstr=48	No NLS	Y/F/WxC=51	gifyalstr=48								0	ND	ND	No	No	No	No	No	No
Mellp1_123581 SHA_fgenesh1_pg.C_scaffold_8000185	MTLQTLLKLALMCITLTVFMEMCSAKSKTIACKTDYNINHNVAVCGETSDGAHQHDCNPASCKSNGALYVQRAGCVVDPDGKEASTEHCHQYNYADDKHFYCESPRGNFKCPWKIGDGPVISCSDCHN*	Tribe2	0.991	25	1139	1383	No	9.30233	129	YES	No hit	---NA---	No	No hit	No hit	No	Y/F/WxC=99	No NLS	Y/F/WxC=99									0	ND	ND	No	No	No	No	No	No
Mellp1_123844 DJO_fgenesh2_pg.6_173	MSSKIFLNLLVMCITLSVFMKLCSAKLGPGNYDCVQAYTTGHTAACTDGDGHQHNCPGDFCRYLDHIWLPMSNCVPYPATGDGFSKQQCEHYTYNDPNTFLCTIHNNQDYKCLRKLNDKPVMHCDNCST*	Tribe2	0.992	25	1852	641	No	9.23077	130	YES	No hit	---NA---	No	No hit	No hit	No	Y/F/WxC=31	No NLS	Y/F/WxC=31									0	ND	ND	No	No	No	No	No	No
Mellp1_123587 DJO_fgenesh2_pg.2_381	MLTMFLKISLLLLSLGLHVPKVLGTVYKCDAYYTIEKVKGHEKGVCSGAQDPHTYICELDSCFWEHHRYGWIGGCTHDGSPDKTTTHQKCREYSYSNAGTFACTNLSGLHYTCPYKGNEGRKIECTNCRVN*	Tribe2	0.997	24	949	1748	No	7.57576	132	YES	No hit	---NA---	No	No hit	No hit	No	Y/F/WxC=26	No NLS	Y/F/WxC=26									0	ND	ND	No	No	No	No	No	No
Mellp1_123584 DJO_fgenesh2_pg.13_131	MLKAILKISILVLSLGFHDSKVLAKDPFPETFPADCSSFTLQENEGLCVGFPRGGLCVLDTCSYNSNRYVPMTGCTHNGVNDKKTSEQKCAYYQSRGSTFSCTNLGGAHYTCPYDANAGKRMHCGICKAI*	Tribe2	0.939	24	2134	2115	No	7.63359	131	YES	No hit	---NA---	No	No hit	No hit	No	Y/F/WxC=99	No NLS	Y/F/WxC=99									0	ND	ND	No	No	No	No	No	No
Mellp1_123830 DJO_fgenesh2_pg.5_236	MFHHSFLKITVLVSLCLGALLVSSNPAPHSPYFTLECRGFFSGGSHHEAIVACQPGRDSLAQKNCKNWGCFHSGNKWVELDNCILDGTSSGFSKQQCVGYSWLPDLGRFGCHNHGRYFYQCDGTPETIPFITCTMSCYDD*	Tribe2	0.96	24	3080	8171	No	7.80142	141	YES	No hit	---NA---	No	No hit	No hit	No	Y/F/WxC=67	No NLS	Y/F/WxC=67									0	ND	ND	No	No	No	No	No	No
Mellp1_114535 fgenesh2_pg.216_3	MSFKHLIFLLIIQLSFFKFSITSKHKCSNEFTFKKGETKGLCKDSNQIDHRCVRSSCGYEKKRYVPIDGCTLYGTKAPKTNPTQQQCEQYQFPSLYDNQQILCYNGAGVSFLCPGIPGKSPSLVCSTCDD*	Tribe2	0.964	22	1067	835	No	7.63359	131	YES	No hit	---NA---	No	No hit	No hit	No		No NLS										0	ND	ND	No	No	No	No	No	No
Mellp1_124168 DJO_newsc32	MFHQYPLKVAVLLCTFYLSTLIGSSASKLTGHCNLGLTGVFPDHSNGVECDRLNNRPLWCNYKSCWHGGNKWVKMNTCRPYGSHPDDPRVSAQDCVDYVWVGGNTFTCTNPHQVTYSCYDLTPQTTPYITCTSCDYT*	Tribe2	0.937	26	1899	674	No	7.97101	138	YES	No hit	---NA---	No	No hit	No hit	No	Y/F/WxC=105	No NLS	Y/F/WxC=105									0	ND	ND	No	No	No	No	No	No
Mellp1_124164 DJO_fgenesh2_pg.28_56	MLNLLLFLCIHSLKAQDSEDFNEYLCAAGYSVDSVVNGTSLCITEYRPLPAGSTQYECESRTCHTIGTFKPHTEMSECEPIGSTGKHHSTQECLAYGYNANKKNYLCFTRDNTYACNKVNNGFMNCGHCQ*	Tribe2	0.98	15	922	4345	No	8.39695	131	YES	No hit	---NA---	No	No hit	No hit	No	Y/F/WxC=23	No NLS	Y/F/WxC=23									0	ND	ND	No	No	No	No	No	No
Mellp1_124174 DJO_fgenesh2_pg.72_43	MFHQSFKFAALVSAVCLCALVSSVVPFTVTCTGGYQGGSDPADCWGDKSDDSQRNCEIDSCSNGVHKWAQMDNCRLGNSGPSIQRCEEYEWHADNKVYSCYNHARYEYTCSPKNPVWITCTNCRDGT*	Tribe2	0.978	26	5523	768	No	9.375	128	YES	No hit	---NA---	No	No hit	No hit	No	Y/F/WxC=97	No NLS	Y/F/WxC=97									0	ND	ND	No	No	No	No	No	No
PST21_11352	MLQSFRFIALLVLIAAWQVASTDRYFGCPKNVDGICTTEAHDPDQQTHHEYSRKLNQDVFCL	Tribe3	0.997	22	1215	NA	No	4.83871	62	YES	No hit	---NA---	No	No hit	No hit	No	Y/F/WxC=25	No NLS	Y/F/WxC=25									0	No	No	No	No	No	No	No	No
PST0821_02811	MLQSFRFIALLVLIAAWQVASTDRYFGCPKNVDGICTTEAHDPDQQTHHEYSRKLNQDVFFASNGNL	Tribe3	0.997	22	NA	NA	No	2.98507	67	No	No hit	---NA---	No	No hit	No hit	No	Y/F/WxC=25	No NLS	Y/F/WxC=25									0	No	No	No	No	No	No	No	No
PST43_15093	MLQFFRFIALLVLIAAWEVASIERYFGCPKNVDAICSGETALDPDAQTHHEYSRRLHRDFSCF	Tribe3	0.999	22	NA	NA	No	4.7619	63	YES	No hit	---NA---	No	No hit	No hit	No	Y/F/WxC=25	No NLS	Y/F/WxC=25									0	YES	YES	No	No	No	No	No	No
PST21_18734	MLYSIRLIALVVLISCWGVISDKDTYFGCHRNVDALCFTSVKDPHQQKHCLDHEYSSDKLNQAFFLLLMEINLNSYVGRKIASKKKGLRMSLVYYP	Tribe3	0.915	22	3439	1275	No	4.16667	96	YES	No hit	---NA---	No	No hit	No hit	No	Y/F/WxC=26	No NLS	Y/F/WxC=26									0	No	No	No	No	No	No	No	No
PST130_16368	MLQFYRLISLVLLIAPCRGEDTPPDHYFGCDKNVDAICSARTEDPGQQKHQEYPSKLNHAFFFVSNGDSTGKVFWAVRLKTGKRHYKCAGNLKSYCCRQGEFNIAGAPNEELTVANDATSDCTLK	Tribe3	1	19	NA	1392	No	5.6	125	YES	No hit	---NA---	No	No hit	No hit	No	Y/F/WxC=27	No NLS	Y/F/WxC=27									0	No	YES	No	No	No	No	No	No
PST43_12183	MLQFYRLISLVLLIAPCRGEDTPPDHYFGCDKNVDAICSARTEDPGQQKHQEYPSKLNHAFFFVSNGDSTGKVFWAVRLKTGKRHYKCAGNLKSYCCRQGEFNIAGVSNNQPCQSTLRYLKLSAFGNLSRLPMRN	Tribe3	1	19	NA	1393	No	5.18519	135	YES	No hit	---NA---	No	No hit	No hit	No	Y/F/WxC=27	No NLS	Y/F/WxC=27									0	No	YES	No	No	No	No	No	No
PST21_11627	MLQFSRLIALVLLMVCWQVTGDDQQIVYFGCKKNVDGLCSYVHTINSDLQTLIWAERSIPGKRDYECGPGWKGQCCPQHQFQEIDNFPILESKLR	Tribe3	0.998	21	NA	828	No	6.31579	95	YES	No hit	---NA---	No	No hit	No hit	No	Y/F/WxC=28	No NLS	Y/F/WxC=28									0	No	No	No	No	No	No	No	No
PST21_15622	MLQLSRLIALVLLLVCWQVTGDDQQIVYFGCKKNVDGLCSYHTIDSDVQTLIWAERSIPGKRDYECGPGWKGQCCPQHQFQDIDNVSIDQPLPSFSVPDTQI	Tribe3	0.998	21	NA	262	No	5.88235	102	YES	No hit	---NA---	No	No hit	No hit	No	Y/F/WxC=28	No NLS	Y/F/WxC=28									0	No	No	No	No	No	No	No	No
PST43_18677	MLQLSRSIALVLLLVSWQVAGEYEIVYFGCNKNRDGVCSKPVGNGKDQSLSWAVRSVPKTRNYQCPPTWQGECCPQHQFQDIDTAPLNILTRPLGDTGNCRHNGD	Tribe3	0.996	21	NA	NA	No	5.71429	105	YES	No hit	---NA---	No	No hit	No hit	No	Y/F/WxC=27	No NLS	Y/F/WxC=27									0	YES	No	No	No	No	No	No	No
PST43_11045	MMGFFRVIALVLLMAPWEVTGNDDRVTYFGCWEKVDALCALATPDGSHQTLTWAERLHPRKRDYACYGDNLPLCCERHKFQAISTVSNTEPCQSVLLNSDT	Tribe3	0.998	21	584	3202	No	5.94059	101	YES	No hit	---NA---	No	No hit	No hit	No	Y/F/WxC=28	No NLS	Y/F/WxC=28									0	No	No	No	No	No	No	No	No
PST43_11044	MLGFFGLIALVLLMASWEVTGDDRDKITPFGCHEKVDALCSSASPDGSHQTLVWAKRLKPKKRDYACYNGYIPQCCEHGKFQAISTMKLKVVLMEANENLGIESNIFAPLQ	Tribe3	1	21	NA	1401	No	4.5045	111	YES	No hit	---NA---	No	No hit	No hit	No	Y/F/WxC=29	No NLS	Y/F/WxC=29									0	No	YES	No	No	No	No	No	No
PST877_02706	MLGFFGLIALVLLMASWEVTGDDRDKITPFGCHEKVDALCSSASPDGSHQTLVWAKRLKPKKRDYACYNGYIPQCCEHGKFQAISTVSNT	Tribe3	1	21	NA	NA	No	5.55556	90	YES	No hit	---NA---	YES	No hit	No hit	No	Y/F/WxC=29	No NLS	Y/F/WxC=29									0	No	YES	No	No	No	No	No	No
PST21_17313	MLRFFRLAALVLLMTSWEVAGDTYDAKTRTTYFGCHKNVDAVCSELGPAGIMQTLTWADRLHPKKRDYACHSGKHPHCCDQGRYQHISLFRYLTNLIDFGTFPRANRLL	Tribe3	1	21	642	4013	No	4.58716	109	YES	No hit	---NA---	No	No hit	No hit	No	Y/F/WxC=32	No NLS	Y/F/WxC=32									0	YES	No	No	No	No	No	No	No
PGTG_002400	MSRFLRLIASVLVMASLGVTGGNSQTSYFGCKRDVDGVCSKILPSGLETRLVWAIRLHRKKRDYACYDGFYPQCCMQGKYQDIDKGPMTIPSGPVPYCDAGGQ*	Tribe3	0.989	21	6099	566	No	5.76923	104	YES	No hit	---NA---	No	No hit	No hit	No	Y/F/WxC=28	No NLS	Y/F/WxC=28									0	ND	ND	No	No	No	No	No	No
PST877_14755	MLQFLRLMAFVSFIALREVTAEQQEITYFGCHRDVDALCSHPAPDGQQTLKWAIRLKKGTRNYKCVDYYTAQCCNQHKFQRIDWCQY	Tribe3	0.995	21	NA	NA	No	6.89655	87	YES	No hit	---NA---	No	No hit	No hit	No	Y/F/WxC=28	No NLS	Y/F/WxC=28									0	No	No	No	No	No	No	No	No
PST43_08001	MLQFLRLMAFVSFIALREVTAEQQEITYFGCHRDVDALCSHPAPDGQQTLKWAIRLKKGTRNYKCVDYYTAQCCNQHKFQRIDWPYKPVLPSASTKAQLPPVTFPESPWVYNDTKPRPYVLKMANEKHGVVSDHLRFKEGSALVAYMDHRHSSWVANEGFDSTCPSTLL	Tribe3	0.995	21	910	NA	No	3.5503	169	No	No hit	---NA---	No	No hit	No hit	No	Y/F/WxC=28	No NLS	Y/F/WxC=28									0	No	No	No	No	No	No	No	No
PST43_10513	MLRFFRLAALVLLMTSWEVAGDTYDPKTKTTYFGCHKNVDAVCSEPDRLTQTLTWAVRLHRGKRDYACRYGTHPHCCDQGVYQSIDYFRYVKNLIDFRNFSRTRPLYYRDPFHPVLGAANEKLGVKF	Tribe3	1	21	1384	-236	No	3.93701	127	YES	No hit	---NA---	No	No hit	No hit	No	Y/F/WxC=32	No NLS	Y/F/WxC=32									0	YES	No	No	No	No	No	No	No
PST21_07099	MLGFFGLIALVLLMASWEVTGDDRDKITPFGFHEKVDALCSSASPDGSHQTLVWAKRLKPKKRDYACYNGYIPQCCEHGKFQAISTVSNT	Tribe3	1	21	NA	102	No	4.44444	90	YES	No hit	---NA---	YES	No hit	No hit	No	Y/F/WxC=64	No NLS	Y/F/WxC=64									0	No	YES	No	No	No	No	No	No
PST43_06490	MLRFCRLIALVLLMTSWVAADTYDPKTRTTYFGCHKNVDAVCSDPESTGKLQTLRWAIRLHPGKRDYACPSATHPQCCDKGRYQDIDKVFRYLKDLIACGDFYRAGLL	Tribe3	0.995	20	1278	1254	No	6.48148	108	YES	No hit	---NA---	No	No hit	No hit	No	Y/F/WxC=31	No NLS	Y/F/WxC=31									0	No	YES	No	No	No	No	No	No
PST130_09296	MLRFFRLAALVLLMTSWEVAGDTYDPKTKTTYFGCHKNVDAVCSEPGDPTQALTWATRLHPGKRDYACHDNKHPHCCDKGRYQSIDHGAAIVLTGPIPYCTGDGQ	Tribe3	1	21	NA	NA	No	5.71429	105	YES	No hit	---NA---	No	No hit	No hit	No	Y/F/WxC=32	No NLS	Y/F/WxC=32									0	YES	No	No	No	No	No	No	No
PST43_05003	MLRYSRLIALALLMPYWQVAGDQLDGKIDYSYFGCHKNVDAVCSDRLPDGKQQRLTWAIRLRPGKRDYLCPDGTHPHCCWKDKYQDINDIEHRKLVPTGAVPYCQDGGQ	Tribe3	0.995	21	1316	NA	No	5.50459	109	YES	No hit	---NA---	No	No hit	No hit	No	Y/F/WxC=32	No NLS	Y/F/WxC=32									0	No	No	No	No	No	No	No	No
PST21_13799	MLRYSRLIALALLMPYWQVAGDQLDGKLDYSYFGCHKNVDAVCSDRLPDGKQQRLTWAIRLRPGKRDYLCPDGTHPHCCWKDKYQDINDIEHRKLVPTGTVPYCQDGGQ	Tribe3	0.995	21	NA	NA	No	5.50459	109	YES	No hit	---NA---	No	No hit	No hit	No	Y/F/WxC=32	No NLS	Y/F/WxC=32									0	No	No	No	No	No	No	No	No
PST21_11934	MLRFLRLTALVLLVASWQVTDTLNQDPGDILFWCRKNVDAVCAETILPDGGEQKLRWATRLRPKKRNYKCPPNTRAQCCWQNWYKDISNGPDYFMKIASGPVPYCDPNGQ	Tribe3	0.998	22	NA	NA	No	5.45455	110	YES	No hit	---NA---	YES	No hit	No hit	No	Y/F/WxC=31	No NLS	Y/F/WxC=31									0	YES	No	No	No	No	No	No	No
PST877_11447	MLRYFRPIALVLLMASWEVAGDRLDGTTGDTPFGCHKNVDAICADRLKGGKFQILTWAERVNPKKRDYLCHHGTKPQCCDHGKYQDIDNAVKLAANEKLRVKSKIFAPLPKETPALVDVRSQPSWFANEGGGRLQS	Tribe3	0.996	21	NA	NA	No	3.67647	136	YES	No hit	---NA---	No	No hit	No hit	No	Y/F/WxC=32	No NLS	Y/F/WxC=32									0	YES	No	No	No	No	No	No	No
PST43_17022	MLRYFRPIALVLLMASWEVAGDRLDGTTGDTPFGCHKNVDAICADRLKGGKFQILTWAERVHPKKRDYLCHHGTKPQCCDHGKYQDIDNLRYPDLIALGNCSRNIARK	Tribe3	0.996	21	NA	NA	No	5.55556	108	YES	No hit	---NA---	No	No hit	No hit	No	Y/F/WxC=32	No NLS	Y/F/WxC=32									0	YES	No	No	No	No	No	No	No
PST877_20514	MMGFFRVIALVLLMAPWEVTGNDDRVTYFGCWEKVDALCALATPDGSHQTLTWAERLHPRKRDYACYGDNLPLCCDRDGTWH	Tribe3	0.998	21	584	NA	No	6.09756	82	YES	No hit	---NA---	No	No hit	No hit	No	Y/F/WxC=28	No NLS	Y/F/WxC=28									0	No	No	No	No	No	No	No	No
PST43_15704	MLKFLRLIAAVSLIACWGVTSQGGDTYFGCHRNVDAICSSQSGSPPPPPGQQTLMWAERLHPGKRDYVCRSGASALCCPQGLFNIPNGL	Tribe3	0.993	23	1409	NA	No	6.74157	89	YES	No hit	---NA---	No	No hit	No hit	No	Y/F/WxC=27	No NLS	Y/F/WxC=27									0	No	No	No	No	No	No	No	No
PST130_02025	MLRYFRPIALVLLMASWEVAGDRLDGTSGDTPFGCHKNVDAVCADRLRGGQFQILTWTERVHPKKRDYLCHHGTKPQCCDHGKYQDIDNAVKLAANEKLRVKSKIFAPLPKETPALVDVRSQPSWFANEGPNATGPHCASVSSLNAGQVFTFFHMPVDLSSQTPDLFRVVAACNHNRRLQALQIRTPGFDDRMSRASSNRAQMIIR	Tribe3	0.996	21	553	1757	No	3.39806	206	No	No hit	---NA---	No	No hit	No hit	No	Y/F/WxC=32	No NLS	Y/F/WxC=32									0	YES	No	No	No	No	No	No	No
PST21_18312	MLRLFRLIALVLLMASWEAAGDDANGQTGDSYFGCFKNVDAVCSNPQRGGIEQILTWAERLHHRKRDYVCRGGTHPQCCDQGKYSAIDYGPLPVPAGGVPYCVPNGQ	Tribe3	1	21	NA	NA	No	5.60748	107	YES	No hit	---NA---	No	No hit	No hit	No	Y/F/WxC=32	No NLS	Y/F/WxC=32									0	No	No	No	No	No	No	No	No
PST21_00063	MSRYFSLIALVLLMASWEVAGDDLDGTIGDTPFGCHKNVDAVCVNRFRSGKEQRLFWAIRLHPGTRDYLCSGGTKPQCCDHGKYQDIDDRNRIKVIPAGKIPGCQAGGQ	Tribe3	1	21	NA	NA	No	5.50459	109	YES	No hit	---NA---	No	No hit	No hit	No	Y/F/WxC=32	No NLS	Y/F/WxC=32									0	No	No	No	No	No	No	No	No
PST43_10511	MFRLFRLIAFVLLLTSWEVAGDFYDPQTKTTYFGCHKNVDAVCSEPGRLTQKLTWAKRLHPGKRDYACHDKKHPHCCDQGKWQDLDFRAPLIVLAGPVQYCTGQGQ	Tribe3	1	21	NA	1384	No	5.66038	106	YES	No hit	---NA---	YES	No hit	No hit	No	Y/F/WxC=32	No NLS	Y/F/WxC=32									0	No	YES	No	No	No	No	No	No
PST0821_10374	MSNSLRLIALVLLTASWQIAGDEEDPQFGCFKNRDALCSIPTGERDEQALMWAHRRKDGTRDYFCYFGTHPECCKQGQFSAINDTLKTVNMAAIEKHRVESNTFAPLQKEHPALAEVWALSHSSGLGNQGSDSSGPSTLPDFVWRSRSLFSPHL	Tribe3	0.996	21	NA	NA	No	3.24675	154	No	No hit	---NA---	YES	No hit	No hit	No	Y/F/WxC=27	No NLS	Y/F/WxC=27									0	No	No	No	No	No	No	No	No
PST21_19546	MLRHVRLFALVLLIASWEVTSEDYDAGFGEPDDDGITYFGCHRNVDALCSGGVEDKRLQELTWAIRLHKKKRDYACHDGHVPQCCQQGLFSAISDSPTHSILKEWKATNNCAHRGQS	Tribe3	1	21	1831	NA	No	5.12821	117	YES	No hit	---NA---	No	No hit	No hit	No	Y/F/WxC=38	No NLS	Y/F/WxC=38									0	No	No	No	No	No	No	No	No
PST877_01261	MLRFISLVALALLMASWEVTGNFFNPEIGAKYFGCFKNVDAVCTDRLKGGTQQTLSWADRLTPGKRRYICRAGLHPRCCDQGKYWQLSYFQYQNLIAVGNFSRVPLLSQREAFQAVLAPNENPGVKF	Tribe3	1	21	NA	NA	No	3.93701	127	YES	No hit	---NA---	No	No hit	No hit	No	Y/F/WxC=32	No NLS	Y/F/WxC=32									0	No	No	No	No	No	No	No	No
PST21_00096	MLQLFRLMAFVLLMAAPWEVTCEEQVDRLYFGCHRNVDALCSIGARFEQQVLTWAVRLTPGTRDYYCWGGKKPECCKKGTFKLNDVSETQPVQPVLIGSDDRTNEGDFRLCTRRPIMKSLASCSIPFEKKSRLWSPVRITVTRHGWPMKAWIQ	Tribe3	0.999	22	1135	NA	No	5.22876	153	No	No hit	---NA---	No	No hit	No hit	No	Y/F/WxC=30#LIAR=43	No NLS	Y/F/WxC=30		LIAR=43							0	No	No	No	No	No	No	No	No
PST130_02024	MLRYYSLIALVLLMASWEVSGDQLDGKTGDTPFGCHKNVDAACSDRLTDGKKQIHLGKLNQAFFLVVSDGNQFSKVTWAIRLSPGTRDYLCSGGTKPQCCDQGKYQEISTFCIPLNSTNHL	Tribe3	0.999	21	1757	NA	No	4.95868	121	YES	No hit	---NA---	No	No hit	No hit	No	Y/F/WxC=32	No NLS	Y/F/WxC=32									0	No	No	No	No	No	No	No	No
PST877_00945	MLRLFRLFALALLMASWEVAGDALDGKTGNTYFGCHRNVDAACSNPQPGGKKQELRWAVRLHHGKRDYLCGSGTHPQCCLHGQYKILNHGPVKVDTGDIPCCDAGGQS	Tribe3	1	23	NA	NA	No	6.48148	108	YES	No hit	---NA---	No	No hit	No hit	No	Y/F/WxC=32	No NLS	Y/F/WxC=32									0	No	No	No	No	No	No	No	No
PST130_02233	MLRYFSMIALVLLMASWEVAGDQLDGKTGETPFGCHKNVDAICANRLREGKEQIHSRKLNQAFFLIVSDGNRFIKVEWAIREHPGTRDYLCTGGTKPQCCDQGKYQDIDNPHRTKVVPAGDIPGCQAGGQ	Tribe3	0.999	21	NA	732	No	4.61538	130	YES	No hit	---NA---	No	No hit	No hit	No	Y/F/WxC=32	No NLS	Y/F/WxC=32									0	No	No	No	No	No	No	No	No
PST21_18168	MLPLSRLMALVVLIASPWEVTSVQDPDVYFGCHKNVDALCSRGLLKEQITMKEAQSCLFCFSDGNPLEKVMWAVRVTPGTRDYKCWGGFTPQCCKKGTFKLNDVSKDQPNQPVLIIGYDMSI	Tribe3	0.999	22	NA	NA	No	5.7377	122	YES	No hit	---NA---	No	No hit	No hit	No	Y/F/WxC=29	No NLS	Y/F/WxC=29									0	No	No	No	No	No	No	No	No
PST43_16002	MLRLFRLFALALLMASWEVAGDALDGKTGKTYFGCHRNVDAVCSNPQPGGKKQELKWAVRLHHGKRDYLCGSGTHPQCCLKGQYKILNH	Tribe3	1	23	NA	NA	No	5.61798	89	YES	No hit	---NA---	YES	No hit	No hit	No	Y/F/WxC=32	No NLS	Y/F/WxC=32									0	No	No	No	No	No	No	No	No
PST130_12644	MLQFLRLVVLVPLMASWQVTGDSLNEQDGETSFGCHRNADAICFNPLKGSKNKCHEDTRKLNQAFFFFVFNVNQFLKVIWAKRKYPGKRDYLCHFGTHPQCCMPGKYKDITLE	Tribe3	0.995	21	NA	NA	No	5.30973	113	YES	No hit	---NA---	No	No hit	No hit	No	Y/F/WxC=32	No NLS	Y/F/WxC=32									0	No	No	No	No	No	No	No	No
PST43_05350	MLPLSRLMALVVLIASPWEVTSVTPQDPDVYFGCHKNVDALCSRGLLKEQIIMKEAQSCLFCFSDGNPLEKVMWAVRVTPGTRDYKCWGGFTPQCCKKGTFKLNDVSKDQPNQPVLIIDYDMSI	Tribe3	0.999	22	NA	NA	No	5.64516	124	YES	No hit	---NA---	No	No hit	No hit	No	Y/F/WxC=31	No NLS	Y/F/WxC=31									0	No	No	No	No	No	No	No	No
PST21_04861	MSRYFSLIALVLLIASCEVAGDDLDGTIGDTPFGCHKNVDAVCVNRFRSGKEQRLFWAIRLHPGTRDYLCSGGTKPQCCDHGKYQDIGDVILIAFAKFPSQIALKLYQRAKFQAAKLAANEKLGGKFQIFTPLRKRKPGFSGCMGLQSTLLIRCSSACLYLVC	Tribe3	1	21	841	NA	No	6.13497	163	No	No hit	---NA---	No	No hit	No hit	No	Y/F/WxC=32	LRKRKP (132),	Y/F/WxC=32							132		0	No	No	No	No	No	No	No	No
PST21_00975	MSRYFGLIALVLLTASWEVAGDELDGKGGVKFFGCFKNVDAVCSDRLKGGKEQRLKWAVRLYEGKRDYACLAGTRPQCCYHGKYGAISTNPNHYMTIPAGDVPNCQADGQ	Tribe3	1	21	1443	1090	No	5.45455	110	YES	No hit	---NA---	No	No hit	No hit	No	Y/F/WxC=32	No NLS	Y/F/WxC=32									0	No	No	No	No	No	No	No	No
PST43_13277	MSRYFSLIALVLLIASCEVAGDDLDGTIGDTPFGCHKNVDAVCVNRFRSGKEQRLFWAIRLHPGTRDYLCSGGTKPQCCDHGKYQDIGDPNRVKVIPAGKIPGCQAGGQ	Tribe3	1	21	NA	NA	No	6.42202	109	YES	No hit	---NA---	No	No hit	No hit	No	Y/F/WxC=32	No NLS	Y/F/WxC=32									0	No	No	No	No	No	No	No	No
PST877_00850	MLQSFRFIALVVLIACREVISDKDKYFGCHRNVDAICATSAVRYTLKLTWAERLHRGKRDYVCRSYTTPTCCNQVPALY	Tribe3	0.983	21	NA	NA	No	7.59494	79	YES	No hit	---NA---	No	No hit	No hit	No	Y/F/WxC=26	No NLS	Y/F/WxC=26									0	YES	No	No	No	No	No	No	No
PST0821_00884	MLQSFRFIALVVLIACREVITDKDSYFGCNRNVDAICATSAAGRTLKLTWAERLHRGKRDYVCRSYTTPTCCNQGMFDINGTQRLIPALLAANDNPGVRFLVHPIGTKPCSARQHQLQSVVSIGTGSSTLLQSF	Tribe3	0.983	21	NA	448	No	5.22388	134	YES	No hit	---NA---	No	No hit	No hit	No	Y/F/WxC=26	No NLS	Y/F/WxC=26									0	YES	No	No	No	No	No	No	No
PST0821_00761	MLQSFRLIALVALIACREVISAEDKYFGCHRNVDAICATSAVRYTLKLTWAERLHRGKRDYVCRSDTNPICCNQVPALY	Tribe3	0.997	22	NA	NA	No	7.59494	79	YES	No hit	---NA---	No	No hit	No hit	No	Y/F/WxC=26	No NLS	Y/F/WxC=26									0	YES	No	No	No	No	No	No	No
PST130_07650	MLQSFRFIALVVLIACREVISDKDSYFGCNRNVDAICATSAAGRTLKLTWAERLHRGKRDYVCRSYTTPTCCNQVPALY	Tribe3	0.989	21	NA	NA	No	7.59494	79	YES	No hit	---NA---	No	No hit	No hit	No	Y/F/WxC=26	No NLS	Y/F/WxC=26									0	YES	No	No	No	No	No	No	No
PST43_13761	MSKFFNWVILVMLIIMSSKEVTSRNEEGDPDDDPYVEFGCHRNIDALCSTPTPDHNHQTLTWAIRYHKHTRDYKCKSGSDPQCCAKGKFKRINDLQIGERLTHVLTAANNKLGVGISHSRSSSKRKFGSRGRIAITNILVFIFMQSVD	Tribe3	0.97	23	NA	470	No	3.37838	148	YES	No hit	---NA---	No	No hit	No hit	No	Y/F/WxC=37	No NLS	Y/F/WxC=37									0	YES	YES	No	No	No	No	No	No
PST21_18805	MLKIFTLTALASLMALCGATTPPDVHFGCHKKIDALCSYPDPNNWHVTWAERIHPHTRDYKCIHDRIPLCCPKHYFDIDSFVKLIDFGNLSRKTLPYLCRWNRLETVTPTANDQPGVGSNMFAPIPAGNSAPVERSDFYRFGGTIKALAQHPPEASHHK	Tribe3	0.999	19	4088	NA	No	4.40252	159	No	No hit	---NA---	YES	No hit	No hit	No	Y/F/WxC=26	No NLS	Y/F/WxC=26									0	No	YES	No	No	No	No	No	No
PST21_12999	MLNFSRLIALVLLVTSLEVAGEHYDPKTNKTYFGCNANIDAVCSDPGGGGKTETRKLKQAFFLFVSDRNKLSKVAWAERLNPKKRDYACPGRTRPQCCRKDVYAALSHSRYSNLIVFGNFSRAP	Tribe3	0.999	21	891	810	No	4.03226	124	YES	No hit	---NA---	YES	No hit	No hit	No	Y/F/WxC=32	No NLS	Y/F/WxC=32									0	No	YES	No	No	No	No	No	No
PST21_19195	MLQFLRWIALVVVIASCRAEEPSDDTYFGCFKHVDAICSIPIPEDPHKQRLIWAQRLHPKKRHYRCSGKTVPLCCGHNEFDISGNTDEELKVSKDATSGCVTGGQLKTRR	Tribe3	1	19	2753	NA	No	6.36364	110	YES	No hit	---NA---	No	No hit	No hit	No	Y/F/WxC=27	No NLS	Y/F/WxC=27									0	YES	YES	No	No	No	No	No	No
PST43_12185	MFMLRFLGLIASVLLIAPCKGEDVPYHYFRCGKNIDAICSDRIPNTDQQKLVWAVRLEKGKRRYKCPALLTSFCCWQGKFDINGHHGELTVPRDATFDPCTQV	Tribe3	1	21	1393	842	No	6.79612	103	YES	No hit	---NA---	No	No hit	No hit	No	Y/F/WxC=28	No NLS	Y/F/WxC=28									0	No	YES	No	No	No	No	No	No
PST0821_09227	MLRFFRLAALVLLMTSWEVAGDTYDPKTKTTYFGCHKNVDAVCSEPDRLTQTRECHMGRKIASGEEGLRMPLWYPSTLL	Tribe3	1	21	-236	NA	No	3.79747	79	YES	No hit	---NA---	No	No hit	No hit	No	Y/F/WxC=32	No NLS	Y/F/WxC=32									0	YES	No	No	No	No	No	No	No
PST0821_14924	MLRFFRLAALVLLMTSWEVAGDTYDAKTRTTYFGCHKNVDAVCSELGPAGIMQTLPIPNKSHRFRYLPQGKPVTVVVGAIPYCTGDGQ	Tribe3	1	21	NA	642	No	3.40909	88	YES	No hit	---NA---	No	No hit	No hit	No	Y/F/WxC=32	No NLS	Y/F/WxC=32									0	YES	No	No	No	No	No	No	No
PST21_13027	MLQLFTSIALVSLIAPWRATCDETTYFGCNKNVDAICSGKMPSNIQKQPYKEAQSGVFFFDGYGNEKSGGPKDWVSTRGITNVSTGQNHCVALRVHGIQMSAFGDLSSMVMGLYA	Tribe3	0.998	19	6711	821	No	3.47826	115	YES	No hit	---NA---	No	No hit	No hit	No	Y/F/WxC=26	No NLS	Y/F/WxC=26									0	No	YES	No	No	No	No	No	No
PST877_18411	MLQLFRLIALVLLIAPWGATCQDTKFGCHKRVDAIRSGSMPSKGQRQLHPHTRDYKCGSGAEPLCCKKYSFNINK	Tribe3	1	21	NA	NA	No	6.66667	75	YES	No hit	---NA---	No	No hit	No hit	No	Y/F/WxC=25	No NLS	Y/F/WxC=25									0	No	No	No	No	No	No	No	No
PST21_13373	MLQSFRLIALVALIACREVISAEDKYFGCHRNVDAICATSASRGPKDYIGARGTTYAVQIQTQYAVIRTQRLIPALLAANDNPGVRFLVHPIGTKPCSARQHQLQSVVSIGTGSSTLLQSF	Tribe3	0.997	22	447	NA	No	3.30579	121	YES	No hit	---NA---	No	No hit	No hit	No	Y/F/WxC=26#LIAR=49	No NLS	Y/F/WxC=26		LIAR=49							0	YES	No	No	No	No	No	No	No
PST43_00300	MLQSFRFIALVVLIACREVITDKDSYFGCNRNVDAICATSAAGQTLKHYIGARGTTYAAHIQSQHVVIRTQRLIPALLAANDNPGVQFLVHPIGTKPCSARLHQLQSLVLIGTGSSTLLQLF	Tribe3	0.983	21	NA	NA	No	3.27869	122	YES	No hit	---NA---	No	No hit	No hit	No	Y/F/WxC=26#LIAR=50	No NLS	Y/F/WxC=26		LIAR=50							0	No	No	No	No	No	No	No	No
PST21_05117	MLQSFRFIALVVLIACREVITDKDSYFGCNRNVDAICATSAAGQTLKLTWAERLHRGKRDYTQRLIPALLAANDNPGVQFLIHPIGTKPCSARLHQLQSLVLIGTGSSTLLQLF	Tribe3	0.983	21	NA	NA	No	3.50877	114	YES	No hit	---NA---	YES	No hit	No hit	No	Y/F/WxC=26	No NLS	Y/F/WxC=26									0	YES	No	No	No	No	No	No	No
PST21_13430	MSKFFNWVILVMLIIMSSKEVTSRNEEGDPDDDPYVEFGCHRNIDALCSTPTPDHNHQTPVFLWSKSTCKKVTWAIRYHKHTRDYKCKSGSDPQCCAKGKFKRINDLQIGERLTHVLTAANNKLGVGISHSRSSSKRKFGSRGRIAITNILVFIFMQSVD	Tribe3	0.97	23	NA	470	No	3.75	160	No	No hit	---NA---	No	No hit	No hit	No	Y/F/WxC=37	No NLS	Y/F/WxC=37									0	YES	YES	No	No	No	No	No	No
PST43_04667	MLQLSRLMALVALIAAPWEVTSVQDPDNYFGCHKNVDALCSHGLLSEQIVDHEGSSIVPALLF	Tribe3	0.999	22	NA	NA	No	3.1746	63	YES	No hit	---NA---	No	No hit	No hit	No	Y/F/WxC=29	No NLS	Y/F/WxC=29									0	No	No	No	No	No	No	No	No
PGTG_170180	MLQFLRLIALVSLIAPWGVTCEDSEDDAPQERYFGCRRNVDAICTASTEDAHQQNRA*	Tribe3	0.998	21	517	9600	No	5.17241	58	YES	No hit	---NA---	No	No hit	No hit	No	Y/F/WxC=33	No NLS	Y/F/WxC=33									0	ND	ND	No	No	No	No	No	No
PST21_06861	MLKFLRLIAAVSLIACWGVTSQGGDTYFGCNRNVDAICSSQSGSPPPPPGQQTHTRSGASTLCCPQGLFNIPSGL	Tribe3	0.993	23	NA	NA	No	6.66667	75	YES	No hit	---NA---	No	No hit	No hit	No	Y/F/WxC=27	No NLS	Y/F/WxC=27									0	No	No	No	No	No	No	No	No
PST0821_15538	MGLVSVIGASGSIIAPLTTWISGVCTAAPCSSDTLKQASQSVNNGCSSDIQKGSGIAMALQMIVGNYNGAKDLLCTQYTSNSTFCIPSILGNVESASGQNITISQVTSILSGSITPASQALANVPSGTYCTDCGHALVTQSVAFMASSGASSSNSTSATSSISNTC	Tribe4	0.967	27	NA	NA	No	4.81928	166	No	FG_cryptococcus_57228087|gb|AAW44544.1| hypothetical protein CNG01000 [Cryptococcus neoformans var. neoformans JEC21] --HMM score = 1.000 --Signal peptide length = 19	---NA---	No	No hit	No hit	No		No NLS										0	YES	YES	No	No	No	No	No	YES
PST21_02969	MFSSTLSTLIVLSMSYNQIVLGQSTNTSSTGSSAAGSSSGGTSSALGLAAGLSPGCQAAAGGLLTSEFGTCSNIMGLVSVIGASGSIIAPLTTWISGVCTAAPCSSDTLKQASQSVNNGCSSDIQKGSGIAMALQMIVGNYNGAKDLLCTQYTSNSTFCIPSILGNVESASGQNITISQVTSILSGSMTPASQALANVPSGTYCTDCGHALVTQSAAFMASSGASSSNSTSATSSISNTCGASFNDGKIPSSVRVASKTAATGAQNAAGRQVGSILLVAPIALVTFSLSLLA	Tribe4	0.989	22	NA	NA	No	3.42466	292	No	FG_Ccinereus_ok_116508525|gb|EAU91420.1| predicted protein [Coprinopsis cinerea okayama7#130] --HMM score = 1.000 --Signal peptide length = 18	---NA---	No	No hit	No hit	No		No NLS									ASSG#ASS-#SNS-#TSA-#TSS-#STNTS#STGSS#AAGSS	8	YES	YES	No	No	YES	No	No	YES
PGTG_132360	MFSLSLSTTLLVLSMGGNQLVVNGQAATNASGSTTREGGAGSSSSSPSSAMGLASGLSPGCQAAAGGLLTSDFGACSNIMGLVSVIGASGSVIPPLTNWISGVCSASPCSADTLKQANQTVSSGCSSDIQKGSGITMALQTIVSNYNGAKDLLCTQYTSNSTFCVPSILGNVQTATGQNITISEVTSLLSGSMTPAGQAFANVPSGTYCTDCGHALVTQSAAFLASSNGGGSSGNASSGGAMSSISNTCGASFTDGKLPSTVRVANKNAADNAKNSAAVRLPGSLLIAFSVALSASALALLA*	Tribe4	0.994	16	1020	2550	No	3.30033	303	No	FG_cryptococcus_57228087|gb|AAW44544.1| hypothetical protein CNG01000 [Cryptococcus neoformans var. neoformans JEC21] --HMM score = 1.000 --Signal peptide length = 19	---NA---	No	gi|83026473|gb|ABB96272.1| hesp-379 [Melampsora lini]	No hit	YES		No NLS									SSNGGG#SSGNA-#SSGGAM	3	ND	ND	No	No	No	No	No	No
Mellp1_71105 estExt_fgenesh1_kg.C_70014	MHSVASTFILTAAASVYQVAAQSSTTSSSATPASGSSASTGGVTSLVAGLSSSCQAAAGSLLSSEFGSCANIIGLVSVIGSKGSVVPSLNTWISGICTSSPCSDSTLSTAQSSINTGCSDDVTKGTASAVSLTTIVGNYKPIRNMLCTQYVSNGTYCVPGILTDIQNASGKNISVTEVQGLLTQGSSALQTMLGNIPSGTYCTDCGKAIFIEAAQIKANGTSTNATAASGSLGSQCGASFVDGNLPSTVRIGSAASSAKNSGVAQVAPQFFTLASLLSMAAYVMV*	Tribe4	0.999	21	1923	360	No	3.4965	286	No	FG_Ccinereus_ok_116508525|gb|EAU91420.1| predicted protein [Coprinopsis cinerea okayama7#130] --HMM score = 1.000 --Signal peptide length = 18	---NA---	No	No hit	No hit	No		No NLS										0	ND	ND	No	No	No	No	No	No
PGTG_167140	MAFSTQFISVLMCLMSFQNAINAHPSGTPANRPRSSSGPAPQGLSLARTAAKLSPSCQLAASGLLGDEFESCADILGLVSIFEAKDSLVSPINTWVSGACSAKPCSKQSLDKASQMMKTGCASDLQEGSIAAVAMYSILTHYDVTRDMFCTQYKQNSTYCLPSVLGDVESQSGEKITLGEVVSLITGKLTKADRAFMSVPKETYCTPCGHAIVTKSATMIDAIRKDPVGIEFNYSSSSTVHQISEICGAAFEDHQIPDSVQIAPPPKSGNPIEKKLA*	Tribe4	0.989	23	2266	16275	No	3.95683	278	No	FG_Lbicolor_164644562|gb|EDR08811.1| predicted protein [Laccaria bicolor S238N-H82] --HMM score = 0.999 --Signal peptide length = 18	---NA---	No	No hit	No hit	No		No NLS										0	ND	ND	No	No	No	No	No	No
PGTG_167280	MAFSIQFISMLMCLMSFQNTVNAHPYGNPANRPRSSNMTPAPHGLSLARSAAKLSPSCQLAASGLLDGEFGTCADILGLVSIFQANESLVSPINTWVSGACSSQPCSQQGLAKASQMIKTGCASDLQEGSIAAVTMYSILTHYDVTRDMFCTQYKENSTYCLPSVLGDVESQSGQKITLGEVVSLISGKLTKADLAFMSVPKETYCTPCGHAIVTKSATMIDAIRKDPVGITFNYDSSSTVHQISEICGAAFEDQQIPDSVQIAPPPPKAENPNEKKMA*	Tribe4	0.991	23	2154	12305	No	3.92857	280	No	FG_Lbicolor_164644562|gb|EDR08811.1| predicted protein [Laccaria bicolor S238N-H82] --HMM score = 0.999 --Signal peptide length = 18	---NA---	No	No hit	No hit	No		No NLS										0	ND	ND	No	No	No	No	No	No
PST43_19327	MAFSLNLISILMCLNLGYHVAIAHPSGPQANRAQQSSSPDLQGSAMAESAAKLSPPCQLAASGLLTGEFGTCANVLGLVSIIEAKQSIVAPIDAWISGACTSAPCSKEGLATASQMIKTGCASDLKQGTIAAVALYSVITHYDVTRDMFCTQYKENSTYCLPHVMDTVESQSGEKMTLGEMISLITGKFTKADRSIMAVPKHAYCNPCGQAIVSQSAIMIDAIRKDPVGIPFNYTSSPTVHLVSDICGPSFEPKELPDSVHVAHNKDGKPTDKTTDNKTA	Tribe4	0.988	23	306	1222	No	3.92857	280	No	FG_Ccinereus_ok_116508525|gb|EAU91420.1| predicted protein [Coprinopsis cinerea okayama7#130] --HMM score = 1.000 --Signal peptide length = 18	---NA---	No	No hit	No hit	No		No NLS										0	YES	No	No	No	No	No	No	No
PST21_17293	MAFVRDLVSVLMVCISYQAVVAYPRGAELGLLEQYRTKGGAATAQSFSKLSTSCQLAASSLLSGEFGTCADLMGLVSILETKESIISPINTWVTDACSVTPCDEAGLASARKVIKKGCAVDLEERSVAAVALYSIITHYNATRDMFCTQHKEDGTFCLPSVLGNVEERSGEKITVAEVVSLISGKLSPADRAFIAVSKEAYCTDCAHAIVSQSAAMIDAIKKDSAGIKFEYAHDKHMHQASDVCGPSFEDRKLPHTVQIAEPKSEDSKDD	Tribe4	0.97	22	NA	1556	No	4.07407	270	No	FG_Lbicolor_164644562|gb|EDR08811.1| predicted protein [Laccaria bicolor S238N-H82] --HMM score = 0.999 --Signal peptide length = 18	---NA---	No	No hit	No hit	No		No NLS										0	YES	YES	No	No	No	No	No	No
PST21_11021	MAFVRDLVSVLMVCISYQAVVAYPRGAEPSLLQQYRTNGGAATAQSFSKLSTSCQLAAGSLLSGEFGTCADLMGLVSILETKESIISPINTWVTDACSGSPCDQASLAAASRVIRKGCATDLEEQSIAALALYSIITHYDATRDMFCTQHKKDGSFCLPSVLGNVEERSGEKITIAEVVSLISGKITRADLAFLSVSKEAYCTDCAHAIVSQSAAMIDAIKKDPAGIKFEYAHDKHMHQVSDVCGASFEDRALPPTVQIAEPKSA	Tribe4	0.97	22	2754	1295	No	4.15094	265	No	FG_Lbicolor_164644562|gb|EDR08811.1| predicted protein [Laccaria bicolor S238N-H82] --HMM score = 0.999 --Signal peptide length = 18	---NA---	No	No hit	No hit	No		No NLS										0	YES	No	No	No	No	No	No	No
PST21_03941	MAFVRDLVSVLMVCISYQAVVAYPRGAEHGLLEQYRTKGGAATAQSFSKLSTSCQLAASSLLSGEFGTCADLMGLVSILETKESIISPINRRSSGSVLLINCSISLKNFQTWVTEACSVTPCDEAGLASARKVIRKGCAVDLEEQSVAAVALYSIITHYNATRDMFCTQHKEDGTFCLPSVLGNVEERSGEKITVAEVVSLISGKLSPADRAFIAVSKEAYCTDCAHAIVSQSAAMIDAIRKDSAGIKFEYAHDKHMHQASDVCGPSFEDRKLPHTVRIAEPNYQAVVAYPRGAELGLLEQYRTKGGAATAQSFSKLSTSCQLAASSLLSGEFGTCADLMGLVSILETKESIISPINTWVTEACSVTPCDEAGLASARKVIRKGCAVDLEEQSVAAVAL…	Tribe4	0.97	22	815	855	No	4.09683	537	No	FG_Lbicolor_164644562|gb|EDR08811.1| predicted protein [Laccaria bicolor S238N-H82] --HMM score = 0.999 --Signal peptide length = 18	---NA---	No	No hit	No hit	No		No NLS										0	YES	No	No	No	No	No	No	No
PST0821_03483	MAFVRDLVSVLVVCISYQAVVAYPRGAELGLLEQYRTKGGAATAQSFSKLSTSCQLAASSLLSGEFGTCADLMGLVSILETKESIISPINTWVTEACSVTPCDEAGLASARKVIRKGCAVDLEEQSVAAVALYSIITHYNATRDMFCTQHKEDGTFCLPSVLGNVEERSGEKITVAEVVSLISGKLSPADRAFIAVSKEAYCTDCAHAIVSQSAAMIDAIKKDSAGIKFEYAHDKHMHQASDVCGPSFEDRKLPHTVRIAEPKSEHSRDD	Tribe4	0.972	22	NA	NA	No	4.07407	270	No	FG_Lbicolor_164644562|gb|EDR08811.1| predicted protein [Laccaria bicolor S238N-H82] --HMM score = 0.999 --Signal peptide length = 18	---NA---	No	No hit	No hit	No		No NLS										0	YES	No	No	No	No	No	No	No
PST21_16143	MAFVRDLVSVLMVCISYQAVVAYPRGAEHSLLEQYRTNGGAATAQSFSKLSKSCQFAAGSLLSGEFGTCADLVGLVSILETKESIISPINNWVTDACSSSPCDQADLAAASRVIRKGCATDLEEQSVAAVALYSIITHYNATRDMFCTQHKEDGSFCLPSVLGNIEDRSGEKITIAEVVSLISGKITRADMAIVTVSKEAYCTDCAHAIVSQSAAMIDAIKKDPAGIKFEYAHDKHMHQASDVCGPSFEDRALPTTVQIAEPKSKSD	Tribe4	0.97	22	NA	178	No	4.11985	267	No	FG_Lbicolor_164644562|gb|EDR08811.1| predicted protein [Laccaria bicolor S238N-H82] --HMM score = 0.999 --Signal peptide length = 18	---NA---	No	No hit	No hit	No		No NLS										0	No	YES	No	No	No	No	No	No
PGTG_185910	MAFSHQLISLLVCLAGYQTVIAHPWNVGVGQPQEDQPRVGFRDSLAKKSKLSASCQLAAAGLLASEFGTCANILELVSIFDAKESLISPMNSWITGACSATPCKQEGLAAASHMIRTGCESDLKEGSIAAVAIYSVITHYNATREMFCTQYKENLNYCLPSVLGNVEDQSGENITTDEVMSLIAGKFTVADQSFISVPKETYCNACGQAIVSRSAMMIDAIRQDPVGIEFNYTAGHTVHRISDICGASFENQELPDTVQVALPQPQ*	Tribe4	0.998	22	270	3092	No	4.11985	267	No	FG_Ccinereus_ok_116508525|gb|EAU91420.1| predicted protein [Coprinopsis cinerea okayama7#130] --HMM score = 1.000 --Signal peptide length = 18	---NA---	No	No hit	No hit	No		No NLS										0	ND	ND	No	No	No	No	No	No
PST130_12584	MAFVRGLVSVLMVCISYQAVVAYPRGAELGLLEQYRTKGGAATAQSFSKLSTSCQLAASSLLSGEFGTCADLMGLVSILETKESIISPINTWVTEACSVTPCDEAGLTTARKVIRKGCAVDLEEQSVAAVALYSIITHYNATRDMFCTQHKEDGTFCLPSVLGNVEERSGEKITVAEVVSLISGKLSRADRAFIAVSKETHCTDCAHAIVSQSAAMIDAIRKDSAGIKFEHAHEQHMHQVSDVCGPSFEDRKLPPTVRIAEPKSEDSNDD	Tribe4	0.993	22	1035	NA	No	4.07407	270	No	FG_Lbicolor_164644562|gb|EDR08811.1| predicted protein [Laccaria bicolor S238N-H82] --HMM score = 0.999 --Signal peptide length = 18	---NA---	No	No hit	No hit	No		No NLS										0	YES	YES	No	No	No	No	No	No
PST21_05376	MFSSTLSTLIVLSMSYNQIVLGQSTNTSSTGSSAAGSSSGGTSSALGLAAGLSPGCQAAAGGLLTSEFGTCSNIMGLVSVIGASGSIIAPLTTWISGVCSAAPCSSDTLKQASQSVNTGCSSDIQKGSGIAMALQMIVGNYNGA	Tribe4	0.989	22	NA	NA	No	3.47222	144	YES	FG_cryptococcus_57228087|gb|AAW44544.1| hypothetical protein CNG01000 [Cryptococcus neoformans var. neoformans JEC21] --HMM score = 1.000 --Signal peptide length = 19	---NA---	No	No hit	No hit	No		No NLS									STNTS#STGSS#AAGSS	3	YES	YES	No	No	No	No	No	No
Mellp1_72955 estExt_fgenesh1_kg.C_480016	MSSLRMISVSVVLSALTCVTIAQDLTQLIGSLSGTCQAAAGGLLTSEFGTCANVMGLVPVIGASGSVLAPFGDYVTSTCPTATCSDSVVASANAALQKGCSADIAKGVTTAIALATIVQNFSPIHGLLCSQYASNGTYCVLNLLGNLEKVTGKPVTVALAEGMLVQGFSALLPLLATAPKEIYCDDCGHALYTEISGIKPIAANSTAAPDSSKLVQATCGANFTDGKVPATIKQASSSSNSTSTGGYTASGSAGLAASSSTGSFTKPLSFVLASSTLFVYLLLSA*	Tribe4	0.989	22	3557	4442	No	3.84615	286	No	FG_Lbicolor_164644562|gb|EDR08811.1| predicted protein [Laccaria bicolor S238N-H82] --HMM score = 0.999 --Signal peptide length = 18	---NA---	No	No hit	No hit	No		No NLS										0	ND	ND	No	No	No	No	No	No
PST130_11188	MAFSLKLISLLMCLNFGYHAAVAHPSGPQPIRPPQPNTPDSQGPDVAKSAAKLSPPCQLAASGLVTGEFGTCANIIGLVSILEAKESIVAPIDVSPMPISSPSSQEGSLPLGHFAWVSGACSSAPCSKEGLATASQTIKTGCAADLKEGSVTAVAMYSILTHYDVTRDMFCTQYKSNSTFCLPYVLGNVESQSGEKMTLGEMISLITGKFTKADRSFMAVPTRLTDLLFLVSRFTVHPQSAYCNPCGQAIVGKSAIMIDAIRKDPVGIPFNYTSSEGVHVISDICGPSFEDKQLPNVVQIAQPKAGKPADKTDKPTDKPTDKKKA	Tribe4	0.997	23	NA	NA	No	3.38462	325	No	FG_Ccinereus_ok_116508525|gb|EAU91420.1| predicted protein [Coprinopsis cinerea okayama7#130] --HMM score = 1.000 --Signal peptide length = 18	---NA---	No	No hit	No hit	No		No NLS									DKT-#DKPT#DKPT#DKKK#AIVGKS#AIM-ID#AIR-KD	7	YES	No	No	No	No	No	No	No
PST21_14238	MAFSLNLISILMCLNLGYHVAIAHPSGPQANRAQQSSSPDLQGSAMAESAAKLSPPCQLAASGLLTGEFGTCANVLGLVSIIEAKQSIVAPIDVSHIPVSGSFQEKAWISGACTSAPCSKEGLATASQMIKTGCASDLKQGTIAAVALYSVITHYDVTRDMLCTQYKENSTYCLPHVMDTVESQSGEKMTLGEMISLITGKFTKADRSIMAVPKVRLRNCGSNAVSSIRQLTALPSDSISTCTSLHAYCNPCGQAIVSQSAIMIDAIRKDPVGIPFNYTSSPTVHLVSDICGPSFEQKELPDSVHVAHNKEGKPTDKTTDNKTA	Tribe4	0.988	23	1328	1233	No	4.01235	324	No	FG_Ccinereus_ok_116508525|gb|EAU91420.1| predicted protein [Coprinopsis cinerea okayama7#130] --HMM score = 1.000 --Signal peptide length = 18	---NA---	YES	No hit	No hit	No		No NLS										0	YES	No	No	No	No	No	No	No
PGTG_132340	MRHFILLAWVATVSAQMDMKALIGNLSPQCQASLGGLMTSPFSSCSNLMGLVNILGTTGSLLSPWNTWVESICTSAPCSPSDVSTAATTVRSGCEADAKKGVPAALETTMLVSNYPAVRNALCLQFKSNHTRCASDLLATAEKASGRPLTLMEVSGFLTEGVNSLVPALSKVPKEALCNDCTHALTTALSPSPSMPPMAMNSSMPGMPMNGNPSKSGNGAAGNVTSGASAVCGPSFADGKIPDTITVSNGTSSSNPANPGNGKSPADGAPNSANSLSLPVFTSIAILGTATAFSFLF*	Tribe4	0.998	15	5291	5757	No	3.3557	298	No	FG_Ccinereus_ok_116508525|gb|EAU91420.1| predicted protein [Coprinopsis cinerea okayama7#130] --HMM score = 1.000 --Signal peptide length = 18	---NA---	No	No hit	No hit	No		No NLS									SMPPMAMNS#SMPGMPMNG	2	ND	ND	No	No	No	No	No	No
PST43_03743	MAFSLKLISLLMCLNFGYHAAVAHPSGPQPIRPPQPNTPDSQGPDVAKSAAKLSPPCQLAASGLVTGEFGTCANIIGLVSILEAKESIVAPIDVSPMPISSPSSHEGSLPLGHFAWVSGACSSAPCSKEGLATASQTIKTGCAADLKEGSVTAVAMYSILTHYDVTRDMFCTQYKSNSTFCLPYVLGNVESQSGEKMTLGEMISLITGKFTKADRSFMAVPTICFSLCLVSLCIHSPHIATHVAKRLSAIRLL	Tribe4	0.997	23	NA	1777	No	4.34783	253	No	FG_Ccinereus_ok_116508525|gb|EAU91420.1| predicted protein [Coprinopsis cinerea okayama7#130] --HMM score = 1.000 --Signal peptide length = 18	---NA---	No	No hit	No hit	No		No NLS										0	No	No	No	No	No	No	No	No
PST21_18880	MTFSLPLISILMSWISYQTATAHPFGGMFPGSSLGGIGGGMPGIGGMPGMAGGPGGMGGGLGRTAGGNSIKTDLSDSCKTAVEALSKGELATCANIPALVAISKAEGSIVPAINTYVTGACSAVPCSQQALASAAGKFKNECQKDLDDGSAPAVGIYSHLLHYKEARDTLCTQLKSDSKFCIPTVMEGLEAKAGEKFTNAGIKAVMTGQITNEALAFMRVPKEAYCTPCSHALATQSSIMVEAISQDPRIKFEHNTTLPKQKAAEICGASFDDHELPDSVQIAAPGTASAGATGAKYPADAPRKSKNAEAGPKKKKNVDAPAEKPLDASAGTKNPNDGQATSQTSEGTAGGLEELKDQGSDSREA	Tribe4	0.993	22	2002	3025	No	2.73973	365	No	FG_Ccinereus_ok_116508525|gb|EAU91420.1| predicted protein [Coprinopsis cinerea okayama7#130] --HMM score = 1.000 --Signal peptide length = 18	---NA---	No	No hit	No hit	No		No NLS									--GIGGGMP-#--GIG-GMPG#MAGGPGGM--#--GGGLGRTA	4	No	No	No	No	No	No	No	No
PST130_11973	MAFSLPMVSILMSWISYSAVSAHPFGMFGGGGTPGMSGGMSGLGGGGGMPGFGGGGMPGLGGGGGMSGMADGLGAMSTGIGGAGGASEDKSSSNSIKTELSASCKKAADALSTGELATCANIPALIAISKTEGSIVSAINTWVTGACAAVPCSKDALASAAEKIKKDCQKDLDDGSAPAIGIYSHILHYKEARDTFCTQTKSDSKFCIPSTIEALEAKAGQKFTNAGIKSAMAGKITPEALAFIRVPKYVLFRHQEAYCTPCTHALGTQSEIMVEAISKDPKIKFEHSTTQAKGKASEICGASFDDKKIPDTIQIAAPGDGKGDAPGGKAKADGPAQPKDTEAVPEQKPKDADASAIKPMDAGAGAGTDQPKDGPTTPENSESTKEATEKPKAEESSSE…	Tribe4	0.993	22	NA	NA	No	2.49377	401	No	FG_Ccinereus_ok_116508525|gb|EAU91420.1| predicted protein [Coprinopsis cinerea okayama7#130] --HMM score = 1.000 --Signal peptide length = 18	---NA---	No	No hit	No hit	No		No NLS									APGDGKGD#APG-GKAK#--GGGMPGF#-GGGGMPGL#GGGGGMSG-	5	No	No	No	No	No	No	No	No
PGTG_022120	MSFSLPLVSILMSWISYQSVNAHPFGMFPSPGGGMSGMGGGMPGMGGGMPGMGGGFPGMGGGFPGMGGGFPGMGSASTPGATAEDQSGSSSIKTELSESCKKAAHTLSEGEVATCANIPALIAISKAEGSIVPAINTWITGACSAVPCRQEALNSAAEKFKKECQKDLDDGSAPAIGIYSHLLHYKEARNTVCTQSKSDSKFCIPQLMEGLEEKAGEKFTNAGIKASMAGKFTKAALAFMRVPKETFCTPCSHALATQSAIMVEAISKDPRIKFEHNSTPQMQKASEICGASFDDHKIPDSVQIAAPGTGKAEDGGAKDKADGPPKPEETEAGSETKPEDSGAPAEKPSDASAEAEKPKDGQTTPEASKGSAEGSEKPKDQDSGTQEA*	Tribe4	0.993	22	3197	1068	No	2.57069	389	No	FG_Ccinereus_ok_116508525|gb|EAU91420.1| predicted protein [Coprinopsis cinerea okayama7#130] --HMM score = 1.000 --Signal peptide length = 18	---NA---	YES	No hit	No hit	No		No NLS									GGGMSGM#GGGMPGM#GGGMPGM#GGGFPGM#GGGFPGM#GGGFPGM	6	ND	ND	No	No	No	No	No	No
PGTG_044660	MAFSLPLISILMSWISYQTISAHPFGMFPGPGLGGMSGMGGGMPGMSGGFPKMGGGFPKMGGGFPKMGGGFPGMGSGSSGMGGSDGTAGDTSTGISSTSVKTELSESCKKAATALSEGEIATCANIPALLALPKVEGSIVPAINTWVTGACSAVPCTQEALNTAAEKFKKECQKDMEDGSAPAIGIYSHLLHYKEARNTFCTQSKSDSKFCIPSVMAALEEKAGVKITNAGLKAAMSGKYTKDSIAFIRVPKETYCTPCSHALVTQAAIMVEAISNDPKIKFKHSSAPQMAKVSQICGESFEDRKIPESVQIAAPGTGKAEAGGAKDQADMSSKLQETEAAPEKAPKEAGAKGKADASPKPEAGPEKKPKDSGPPAEKPMDAGADAEKPKDGPTPPTTT*	Tribe4	0.989	22	7953	1190	No	2.5	400	No	FG_ustilago_UM02430.1 hypothetical protein 255280 256107 - --HMM score = 1.000 --Signal peptide length = 21	---NA---	No	No hit	No hit	No		No NLS									GFPKMGG--#GFPKMGG--#GFPKMGG--#GFPGMGSGS#PKDSGPPAEK#PMDAGADAEK	6	ND	ND	No	No	No	No	No	No
PST130_16238	MAFSLPLITILVSWISYQTVAAHPFGMNSYGPGVGAGTRAGTSGYGLNGTAVPIKTDLSESCKAAADALSHGKLATCANIPGFIAISKAEGSVVPAIKAWVTGACAAVPCRREVLATAAQKFKNECQKDLEDGSAPALGIYSHLLHYKEARDTICTQLKSDSQFCIPTTMEALESKANAKFTNDGFKAMMAGKVTNEALAFMTVPKEAHCTPCSHALATQSAIMLEAITKDPKIKFEHSTALPKQKVAEICGASFDDHQLPSSVQIAAPGTGKAYATGSKDGGSSGAGDEESDETAAESEKHKYQHSGSHEI	Tribe4	0.997	22	NA	NA	No	3.20513	312	No	FG_Ccinereus_ok_116508525|gb|EAU91420.1| predicted protein [Coprinopsis cinerea okayama7#130] --HMM score = 1.000 --Signal peptide length = 18	---NA---	No	No hit	No hit	No		No NLS										0	No	No	No	No	No	No	No	No
PST130_16416	MAVLRDLVSFLLVCISFHAVTGACTPGPKTKTKKGDDKPSFSRQCGATIGTVSVKPEIQTCTNFGGLFPIHSAEGNFSTPIKDWITGMCAAKPCTEDALKSAISDLKDGCKAELTNQAPSTGALFSIFSHYKDIRDTSCKNTDKLDFCEPSLLDTVENLKHTKRAFFTVSASAYCSECRKKNVDKPNPPTKRSESDPKEKPDVCSGTAAALEKKSVTIGLPNLKKGTSDKNTPSKSSKGPKESKSEDKPGKGEKSTSQNPPKSEKSDDKLKSAEGPEIKPENGVKIDTSTNQDSSSKPKPGNGENTGAASPTNP	Tribe4	0.999	22	NA	1033	No	3.82166	314	No	FG_Ccinereus_ok_116508525|gb|EAU91420.1| predicted protein [Coprinopsis cinerea okayama7#130] --HMM score = 1.000 --Signal peptide length = 18	---NA---	No	No hit	No hit	No		No NLS										0	No	No	No	No	No	No	No	No
PST43_09270	MAVIRNLVSLLLVSMSYQAVTSASTLIRRGKDHDGGKGHDKSKDFSSSCGSTIASVSMNPDIQTCSNFVDLFPIHGAKKDFSKAIKEWISGVCAVQACTDQALAKAKDELSDGCKDELANDSPDAGALFSIFSFYKKIRTDSCQDTDKLDFCQPELLDSVENLKATNRTFFTISAEAYCEDCKKSVGGKSGGKPSKRSEKKSADVCSGSSLDKVSVTVGLPDLKAKSDAPGPKPKGPKPEAPKPDGPKPEAPGAKPKDPKPKVPESDYQAVTSAYTLSPRAQDHHEGKKHDKSKDFSSSCGSTIASVSMNKDIQTCSNFADLFPIHGAKKDFSKAIKEWISGVCAVEPCTDAALKKAKDEMSHGCKDELKNESPDAGALFSILSYYPDIRTNTCQNTDK…	Tribe4	0.997	22	1483	1979	No	3.74332	561	No	FG_Lbicolor_164644562|gb|EDR08811.1| predicted protein [Laccaria bicolor S238N-H82] --HMM score = 0.999 --Signal peptide length = 18	---NA---	YES	No hit	No hit	No		No NLS									KPDAP--#KLEVPGA#KPKGP--#KPKGN--#KPKVP--#KPKGP--#KPEAP--#KPDGP--#KPEAPGA#KPKDP--#KPKVPE-#KDELSDGC#KDELAND-	13	YES	YES	No	No	No	No	No	No
PST43_06535	MAFLRNFVSVIMVSIWVGMAMAQGGTTNTMDATTPSNIAAKADGLDASLAATPGELSPPCRAAIGVLARMPDLGVCTNIAEMVKIRVAVGNISNPIKNWIKGLCKATPCDPAALASAAKTFKTGCAIEMNRNSMDAGAFYSLLTTYKTIRDDACQNTDQLDFCDPALAGHIKKWTKQERTFFSVPKDAFCLECGPKFANLPPVVNGQGKNSTKHALCRDSDQAPKPANLRFPKPIVIALPAPNGSGKPGGQNTPGGQNAPGGQNAPGGKNTPGGKNTPGGKNTPGGQNTPGSGGQNSPGGQNTSDGQNPSGGSNTPDGSSQTGGSNKPKNPKY	Tribe4	0.987	22	2397	2531	No	3.003	333	No	AV_plasmodiumf_23612637|ref|NP_704198.1| hypothetical protein [Plasmodium falciparum 3D7]	---NA---	No	gi|83026473|gb|ABB96272.1| hesp-379 [Melampsora lini]	No hit	YES		No NLS									P--GGQNT--#P--GGQNA--#P--GGQNA--#P--GGKNT--#P--GGKNT--#P--GGKNT--#P--GGQNT--#PGSGGQNS--#P--GGQNTS-#---DGQNPSG#---GSNTPD-#---GSSQTG-#---GSNKPKN	13	No	YES	No	No	No	No	No	No
PGTG_179390	MAGLRTLLSVLLVWIHNCDCVHDAKDPDPVSTSPNCSPSIRPETNVSTPIKAWISGVCATEACTDESLKEALAELSKGCAAELTNKSPHAGALFSILSHYKDIRSTSCKDTEKLDFCQPDLVGSVEKLEKTGRTFFTVSAQAYCTECDKKSASEKPKSSGKKGGAEKPNPPTKRSPTKKSSLHICSGSNLDDKRVEVGLPGPQKKTDAPASPPATPDESN*	Tribe4	0.998	20	1909	823	No	4.97738	221	No	FG_Ccinereus_ok_116508525|gb|EAU91420.1| predicted protein [Coprinopsis cinerea okayama7#130] --HMM score = 1.000 --Signal peptide length = 18	---NA---	No	No hit	No hit	No		No NLS										0	ND	ND	No	No	No	No	No	No
PST877_14664	MAVIHNLVSLLLVSISYQAVTSAYTLSPRAQDHHEGKKHDKSKDFSSSCGSTIASVSMNKDIQTCSNFADLFPIHGAKKDFSKAIKEWISGVCAVEPCTDAALKKAKDEMSHGCKDELKNESPDAGALFSILSYYPDIRTNTCQNTDKLDFCQPELLDSVENLKATNRTFFTISAEAYCEDCKKSAGGKSNGTPIKRSHKKSADVCSGSSLDKVSVTVGLPDLKAKSDAPGPKPDAPKLEVPGAKPKGPKPKGNKPKVPDSSPQGSEDNPGDSGNQE	Tribe4	0.993	22	NA	NA	No	3.61011	277	No	FG_Lbicolor_164644562|gb|EDR08811.1| predicted protein [Laccaria bicolor S238N-H82] --HMM score = 0.999 --Signal peptide length = 18	---NA---	No	No hit	No hit	No		No NLS									KPDAP--#KLEVPGA#KPKGP--#KPKGN--#KPKVP--	5	YES	YES	No	No	No	No	No	No
PST0821_17761	MAFTRNMISLLMVSIWVGMVMSATTNNLDASKKAPAGGANKLAASLAANPGELSDGCRTTVGSIAGDAPVAACTNIDGMVDIRVAKDSISTPIKAWLTGMCKAPVCDPAALAAAAEKFKTGCAAEMASKSMDAAAFYSLLTTYKTIRDEGCKNTQQLNFCDPTLAGHIQSWTKNERPFFSVPKAAYCMECGKSQPPPPGSKPTTKHPLCGDNPSKATGIASKPVVIALPSPNGSGKPEKGDKPAGP	Tribe4	0.978	22	NA	NA	No	4.06504	246	No	FG_Lbicolor_164644562|gb|EDR08811.1| predicted protein [Laccaria bicolor S238N-H82] --HMM score = 0.999 --Signal peptide length = 18	---NA---	No	No hit	No hit	No		No NLS										0	No	No	No	No	No	No	No	No
PST21_07965	MAFSLPLITILVSWISYQTVAAHPFGMNSYGPGVGAGTRGGTSGYGLNGTAIPIIKTDLSESCKAAADALSHGELATCANIPGFIAISKAEGSIVPAIKAWVAGACAAVPCRREVLASAAQKFKNECEKDLEDGSAPALGIYAHLLHYKEA	Tribe4	0.997	22	NA	NA	No	3.31126	151	No	FG_Ccinereus_ok_116508525|gb|EAU91420.1| predicted protein [Coprinopsis cinerea okayama7#130] --HMM score = 1.000 --Signal peptide length = 18	---NA---	No	No hit	No hit	No		No NLS										0	No	No	No	No	No	No	No	No
PST43_12938	MAFSLPLITILVSWISYQTVAAHPFGMNSYGPGVGAGTRAGTSGYGLNGTAVPIKTDLSESCKAAADALSHGKLATCANIPGFIAISKAEGSVVPAIKAWVTGACAAVPCRREVLATAAQKFKNECQKDLEDGSAPALGIYSHLLHYKEAR	Tribe4	0.997	22	NA	NA	No	3.31126	151	No	FG_cryptococcus_57228087|gb|AAW44544.1| hypothetical protein CNG01000 [Cryptococcus neoformans var. neoformans JEC21] --HMM score = 1.000 --Signal peptide length = 19	---NA---	No	No hit	No hit	No		No NLS										0	No	No	No	No	No	No	No	No
PGTG_099510	MAFLRELMSILMVSIWVGTVMSATTTATNALDVSQKGAAGSPTSSMADAVAQSLAANPGELSGACRQTLAGFAKDEALAVCTNLHKMVQIRTSKDSISVPIKAWMKGMCAAPACVPASLTSAGEQFKTGCAAEMQSGSMDAAAFYSILTTYQTIRTDGCPNLEKLDLCDQTLAGHIKKWTKKERPFFSVQKAAYCMECGPKIANQPSPESKSGKNSTKHPLCRGTASGSNTVDGLLGKPIVIALPAPNGSAKPTKPAKAS*	Tribe4	0.977	22	681	9702	No	3.83142	261	No	FG_Lbicolor_164644562|gb|EDR08811.1| predicted protein [Laccaria bicolor S238N-H82] --HMM score = 0.999 --Signal peptide length = 18	---NA---	YES	No hit	No hit	No		No NLS										0	ND	ND	No	No	No	No	No	No
PGTG_099490	MAFLRELMSILMVSIWVGTVMSATTTATNALDVSQKGAAGLPPSSMADAVAQSLAANPGELSGACRQTLAGFAKDEALAVCTNLHQMVQIRTSKDSISAPIKAWMKGMCAAPACVPASLTSAGEQFKTGCAAEMQSGSMDAAAFYSILTTYQTIRTDGCPNLEKLDLCDQTLAGHIKKWTKKERPFFSVQKAAYCMECGPKIANQPSPETKSGKNSTKHPLCRGTASGSNTVDGLLGKPIVIALPAPNGSAKPTKPAKSS*	Tribe4	0.976	22	9702	5487	No	3.83142	261	No	FG_Lbicolor_164644562|gb|EDR08811.1| predicted protein [Laccaria bicolor S238N-H82] --HMM score = 0.999 --Signal peptide length = 18	---NA---	YES	No hit	No hit	No		No NLS										0	ND	ND	No	No	No	No	No	No
PST0821_05224	MRYFISLALVATVSAQMDMKALIGDMSPQCQAAAGGLMTSEFSTCSNMMGLVSILGASGSLLAPWN	Tribe4	0.996	15	NA	NA	No	3.0303	66	YES	No hit	---NA---	No	No hit	No hit	No		No NLS										0	YES	YES	No	No	No	No	No	No
PST0821_09246	MAVIRNLVSLLLVSMSYQAVTSASTLIRRGKDHDGGKGHDKSKDFSSSCGSTIASVSMNPDIQTCSNFVDLFPIHGAKKDFSKAIKEWISGVCAVQACTDQALAKAKDELSDGCKDELANDSPDAGALFSIFSFYKKIRTDSCQDTDKLDFCQPELLDSVENLKATNRTFFTISAEAYCEDCKKSVGGKSGGKPSKRSEKKSADVCSGSSLDKVSVTVGLPDLKAKSDAPGPKPKGPKPEAPKPDGPKPEAPGAKPKDPKPKVPESESDSQGPESDPGDIGTKE	Tribe4	0.997	22	NA	NA	No	3.52113	284	No	FG_Lbicolor_164644562|gb|EDR08811.1| predicted protein [Laccaria bicolor S238N-H82] --HMM score = 0.999 --Signal peptide length = 18	---NA---	No	No hit	No hit	No		No NLS									KDELSDGC#KDELAND-#APGPKPKGPKPE#--APKPDGPKPE#APGAKPKDPK--	5	No	No	No	No	No	No	No	No
PGTG_179410	MAGLRALVSVLLVCISFHNINAACTLGPRSKKDKSVKFSPECGSAIAIVSVRPEIQKCSNFAKLFPIHASQTGVSAPIQDWITGMCAVEACTDEALKAALDTLSKDCASELKNKSPDAGALFSIFTHYKDIRTTSCKDTKKLDFCQPELVGTVEQLEKTNRTFFTVSAQAYCTECHKKSDTGKPNPPSKRSNEKKNESADVCKGNLEKKRLEVGLPQLNDKSDPKEKPDPKEKPDPKEKTDPKEKTDPKEKTDPKEKTDPKEKTEAKENPEAKDKPATPAQPEKSG*	Tribe4	1	22	1609	1765	No	4.18118	287	No	FG_Ccinereus_ok_116508525|gb|EAU91420.1| predicted protein [Coprinopsis cinerea okayama7#130] --HMM score = 1.000 --Signal peptide length = 18	---NA---	YES	No hit	No hit	No		No NLS									DPKEKP--#DPKEKP--#DPKEKT--#DPKEKT--#DPKEKT--#DPKEKT--#DPKEKTEA	7	ND	ND	No	No	No	No	No	No
PST43_16020	MAVLRDLVSFLLVCISFHAVTGACTPGPKTKTKKGDDKPSFSRQCGATIGTVSVKPEIQTCTNFGGLFPIHSAEGNFSTPIKVCISKLLYLDDCSHDNHTDWITGMCAAKPCTEDALKSAISDLKDGCKAELTNQAPSTGALFSIFSHYKDIRDTSCKNTDKLDFCEPSLLDTVENLKHTKRAFFTVSA	Tribe4	0.999	22	NA	NA	No	5.82011	189	No	FG_Ccinereus_ok_116508525|gb|EAU91420.1| predicted protein [Coprinopsis cinerea okayama7#130] --HMM score = 1.000 --Signal peptide length = 18	---NA---	No	No hit	No hit	No		No NLS										0	No	No	No	No	No	No	No	No
PST877_01444	MAFSLKLISLLMCLNFGYHAAVAHPSGPQPIRPPQPNTPDSQGPDVAKSAAKLSPPCQLAASGLVTGEFGTCANIIGLVSILEAKESIVAPID	Tribe4	0.997	23	NA	NA	No	3.22581	93	YES	No hit	---NA---	YES	No hit	No hit	No		No NLS										0	No	No	No	No	No	No	No	No
PST877_11999	MAFVRDLVSVLMVCISYQAVVAYPRGAEHSLLEQYRTNGGAATAQSFSKLSKSCQFAAGSLLSGEFGTCADLVGLVSILETKESIISPIN	Tribe4	0.97	22	NA	NA	No	3.33333	90	YES	No hit	---NA---	No	No hit	No hit	No		No NLS										0	No	No	No	No	No	No	No	No
PST43_19196	MAFVRDLVSVLVVCISYQAVVAYPRGAELGLLEQYRTKGGAATAQSFSKLSTSCQLAASSLLSGEFGTCADLMGLVSILETKESIISPIN	Tribe4	0.972	22	NA	NA	No	3.33333	90	YES	No hit	---NA---	No	No hit	No hit	No		No NLS										0	No	No	No	No	No	No	No	No
PST877_05626	MAFVRGLVSVLMVCISYQAVVAYPRGAELGLLEQYRTKGGAATAQSFSKLSTSCQLAASSLLSGEFGTCADLMGLVSILETKESIISPIN	Tribe4	0.993	22	NA	NA	No	3.33333	90	YES	No hit	---NA---	No	No hit	No hit	No		No NLS										0	No	No	No	No	No	No	No	No
PGTG_179400	MAGLRTLVSVLLVCISYHAITAAHTLAPRDKEDKSGKFSYQCGNSIATVSQMPNIQTCMDFRQLFPIHAAQKNISIPIQSWLAGMCAAKDCPDEGLKAALAELSNGCAAELKNNSPHAGALFSLFTYYKDIKSDYCKNTKKLDFCQPGLVGTVDKLQETKRPFLTVSAQAYCNECNKKSKAETPNPPTKRSEPKKKGSLKVCRGSDLDEKRIQISMPALKEKSEAPAKPEESD*	Tribe4	0.998	22	1765	1909	No	4.70085	234	No	FG_Lbicolor_164644562|gb|EDR08811.1| predicted protein [Laccaria bicolor S238N-H82] --HMM score = 0.999 --Signal peptide length = 18	---NA---	No	No hit	No hit	No	Y/F/WxC=39	No NLS	Y/F/WxC=39									0	ND	ND	No	No	No	No	No	No
PST877_01741	MAFSLPLITILVSWISYQTVAAHPFGMNSYGPGVGAGTRGGTSGYGLNGTAVPIIKTDLSESCKAAADALSHGELATCANIPGFIAISKAEGSIVPAIK	Tribe4	0.997	22	NA	NA	No	2.0202	99	No	No hit	---NA---	No	No hit	No hit	No		No NLS										0	No	No	No	No	No	No	No	No
PST0821_20243	MAFSLPLITILVSWISYQTVAAHPFGMNSYGPGVGAGTRAGTSGYGLNGTAVPIKTDLSESCKAAADALSHGELATCANIPGFIAISKAEGSIVPAIK	Tribe4	0.997	22	NA	NA	No	2.04082	98	No	No hit	---NA---	No	No hit	No hit	No		No NLS										0	No	No	No	No	No	No	No	No
PST21_01299	MAFSLPLMTILVSWISYQAVAAHPLGMDSYGPGVGAGTRGGTSGYGLNGTAVPIKTDLSESCKAAADALSHGELATCANIPGFIAISKAEGSIVPAIK	Tribe4	0.998	22	NA	NA	No	2.04082	98	No	No hit	---NA---	No	No hit	No hit	No		No NLS										0	No	No	No	No	No	No	No	No
PST43_19293	MAFSLPLITILVSWISYQTVAAHPFGMNSYGPGVGAGTRGGTSGYGLNGTAVPIIKTDLSESCKAAADALSHGELATCANIPGFIAISKAEGSIVCYQGLGRRCLCGCPLSQRGLSFCCTKV	Tribe4	0.997	22	NA	NA	No	6.55738	122	YES	No hit	---NA---	No	No hit	No hit	No		No NLS										0	No	No	No	No	No	No	No	No
PST43_18023	MAFSLPMVSILMSWISYSAVNAHPFGMFGGGGMPGMSGGMSGLGGGGGMPGFGGGGMPGLGGGGGGMSGMAGGLGAMSTGIGGAGGASEDKSSSNSIKTE	Tribe4	0.987	22	NA	NA	No	0	100	No	No hit	---NA---	No	No hit	No hit	No		No NLS									-GGGMPGF-#GGGGMPGL-#-GGGGGGMS	3	No	No	No	No	No	No	No	No
PST130_16788	MAFTRNMISLLMVSIWVGMVMSATTNNLDASKKAPAGGANKLAASLAANPGELSDGCRTTVGTIAGDAPVATCTNIDGMVDIRVAKDSISTPIKAWLNGMCKAP	Tribe4	0.978	22	NA	NA	No	2.88462	104	No	No hit	---NA---	No	No hit	No hit	No		No NLS										0	No	No	No	No	No	No	No	No
PGTG_099610	MTMVMVSIWVGTVVGGTTTGLDVSKKGAAGLSSSKAAGVAQSLAANPGELSGACQQTISAIAADEALSICTNIFDMVQIRMARDSISAPIKVYIRLPSVLFLLQFLLD*	Tribe4	0.938	15	2011	2506	No	1.83486	109	No	No hit	---NA---	No	No hit	No hit	No	RKVYLIR=92	No NLS					RKVYLIR=92				GLDVSKKGAA#GLSSSK--AA#GVAQSL--AA	3	ND	ND	No	No	No	No	No	No
PGTG_023260	MNKLATLVLLALGLAVADATIHTMCFNYFLNKDKCVNGAAGQNIRCNADPKPHEAPVAKFVMQTPPPKQAHNGGKNRLERRYDTYHKVLEMSSGQGICGTYDSDRQDGVCLWSGPEQDNPTVHTAGWLNGIKKSNCGKQVYIQRKDKSKGPFYVPVLDGCSFETKKLEEGCFEIGVTKSLAAKLTIFPNETSGPDSGYLYGGFTWDFNNLDGSNSAAGPV*	Tribe5	1	19	1643	1149	No	3.61991	221	No	No hit	---NA---	YES	No hit	No hit	No		No NLS										0	ND	ND	No	No	No	No	No	No
Mellp1_91075 EuGene.00030344	MIHFLFLLVSIATVCVKADDAQHTGCYGYFLNKDGCVHGSSGAPCSANSAKTSTSCNAFKIDPTCEAAQQQAALQSSQQTHSSRLARRYDTTIPTLAVAGGNGICGFYDSNTTLGVCLWSGEGWVDSRNEPHSGWLNGTRTENCQKQVYIQRQGKPETVQYARVLDGCGFNAVTPDVGCFQVWMTIDLFDKFGPTPEERTSFQIDGTFTWDFVDGSNPV*	Tribe5	0.999	18	1440	2457	No	5	220	No	No hit	---NA---	No	No hit	No hit	No		No NLS										0	ND	ND	No	No	No	No	No	No
Mellp1_86274 EuGene.00170150	MNSVILFPLVCLAMFYAQVSDAQNTGCYNYFLQKDGCVWGSTTNPCPTNSTVEKPCTSLRAFHYSASSTTTTTTSTTTTTVHAEGTIDSDILESEGLQEAPKRLVRRYDTTAPTLAVAGGDGICGFYNSTITSGVCLWTGEGWVDGSNQQQSGWLNGTVTDNCNKQVYIQRQGQPETVQYAPVLDGCQFFTADPDVGCFQIWLTIDLFEKFGPTPEELSSFTMNSTFTWDFNNLNGQNPTAAPV*	Tribe5	0.999	22	1266	10117	YES	4.08163	245	No	No hit	---NA---	No	No hit	No hit	No		No NLS										0	ND	ND	No	No	No	No	No	No
Mellp1_52166 fgenesh1_pm.C_scaffold_11000033	MLATSFPIAIAALVAIVANPTVKATEHTLCFNYFMQKDGCVFSTADPRTRCDIHGHPPKKGVCELKPPAGQTHQRREEHTLDRRYDTPEGAQSFFVAGGNGICGFYDTNNPGACLWTGAEDAAGNPLGGWLNDTKTSNCGKFLYIMREKRPETVIYVPVVDGCDFGVKTPDNGCFHIGVTRATFFALQPTEEEKNQGYLTGLTWDFDNLSGQHTRNGPV*	Tribe5	0.995	24	30722	1371	YES	4.09091	220	No	No hit	---NA---	No	No hit	No hit	No		No NLS										0	ND	ND	No	No	No	No	No	No
Mellp1_85659 EuGene.00150039	MRFVTVLFLTTALVAFPAVKATVHTECFNYFMKKDGCVWSAADDRTRCNATNGKPPFQGVERFQHHNQKTLQRRYTSEDTNTSFAMRDGPGICGNYSTNQPGACLWVGSEQVYGNDTATAGWLNGAKTSNCGKQLYVQRKGRPDKPFYVPVLDGCSFYSKNVTVGCTQIALSNKTFYDLEPTAQELKQGYLGDLIWDFNNEAGTKGQNAPV*	Tribe5	1	21	948	8136	No	3.77358	212	No	No hit	---NA---	No	No hit	No hit	No		No NLS										0	ND	ND	No	No	No	No	No	No
Mellp1_105821 fgenesh2_pg.15_71	MKYLALSSYLFLSLVVVRAHNISSADDATTTLPADAANYTSLSPESIPAQANQTTSVAQSVSTETTTDSVAVDDSANNWSNDDTTAQNTSPADAGNNTSLQGTCVAANMNDTAVNVTSYEITYGNDSVQDVSNNALCSTTVINASFSDWEASNLTTTVEVNQTLTHQVMNHTLCYNYFLEKDGCVQTSTDRPCSSNTTSGNTANYIGTFETRPSRRRLGRRYDSTNGSLSINGGDGICGPYNTDTTSGVCLWSGSNWVDGSDPQTAGWLNGAATGNCGKQVYIQRQNQPETVQYAPVLDGCNFWTRQPEVGCFQIWMTKDLFDKFSPTEEESQNLLISSTFTWDFDNLHGQSPQNAPL*	Tribe5	0.999	19	1474	2630	No	2.78552	359	No	No hit	---NA---	No	No hit	No hit	No		No NLS										0	ND	ND	No	No	No	No	No	No
PGTG_023330	MNGLTCLVLLALSMVTVDATIHTMCFNYFLHKDGCVNGAAGSQYRCGAKAKYQSSPVPAFGLPPKPKKGQHPLPQGPHHKVPGRQGPGYQNVPGRQGNHHNVPGRHGQPGHHPKQGHHPQNQGHHTKPPLERRYDTHIDIPKMNTGHGICGYYDTNKVDGVCLWSGPEQTNPTFESAGWLNSRKDSNCRKQVYIQRRNDPKTVHYVPVLDVTEEQGCFEIGVTRSLAAKLAIFPNETTPHSNFLYGGFTWDFNNPTGSQSSAGPV*	Tribe5	1	19	1299	1730	No	3.00752	266	No	No hit	---NA---	No	No hit	No hit	No	Y/F/WxC=43	No NLS	Y/F/WxC=43								QGP-HHKVPGR---#QGPGYQNVPGR---#QGN-HHNVPG----#----RHGQPGHHPK#QG--HH--PQN---#QG--HHTKPPL---	6	ND	ND	No	No	No	No	No	No
PGTG_069690	MKSNTVAILFALSISAVSATLHTRCYDYFLKKDGCVHSAAAADQRCTAPKKEHPQPVTAFNMNPGVHMAKRSETPDLERRYNTNQPSFYVAGGNGTCRVYDTNTDLGVCIWNGAEQNNPTAETAGWLNGDKKSNCGKQIYIQRKGRPETVQYVKVLDGCYFNAQTPDVGCFEIGVTLALFNKFNPTEKEKQDGKLYEGMTWDFNDLDGDKTANSPV*	Tribe5	0.998	19	928	553	No	3.68664	217	No	FG_sclerotinia_SS1G_08706 hypothetical protein (translation) --HMM score = 1.000 --Signal peptide length = 21	---NA---	No	No hit	No hit	No		No NLS										0	ND	ND	No	No	No	No	No	No
PST21_08261	MKATTTAIFVALSLSAVTATNHTACYNYFLKKDGCVFSAAAADQRCPAPVKEHSAPVKAFHAKHKATTRVKRSENELERRYTTVTPICGHYNSTTTAGVCLWSGSEQENPTLESAGWLNGYIQRKGHPETVKYAPVLDGCCFDTKSLAEGCFDIAVTIKLFNEFNPTQKEIESGMLEGGLIWDFDSLYGKSLQQAPV	Tribe5	0.999	19	1503	NA	No	4.06091	197	No	No hit	---NA---	YES	No hit	No hit	No		No NLS									APVKEHS#APVKAFH	2	YES	YES	No	No	No	No	No	No
PST21_13144	MNTTSIFLICTLFIVSVKATIHTTCYNHFLKKDGCVFASASNNTRCKAPPKHNPTPVKQNTKRSGHHHLERRYNTQEPVFPIGGGTGNCGLYTSTDEIGVCVWSGAEQSNPTAETAGWVNRYVHRTGKPETVQYAKVLDGCSFNTTELDIGCTQIGLSIKLFAKFNPSDKETADQLLYGGLTWDL	Tribe5	0.992	19	3137	NA	No	4.32432	185	No	No hit	---NA---	No	No hit	No hit	No		No NLS										0	No	No	No	No	No	No	No	No
PST130_17751	MNTTSIFLICAFFIVSVKATIHTTCYNHFLKKDGCVFASASNNTRCKAPPKHNPTPVKQNTKRSGHHHLERRYNTQEPVFPIGGGTGNCGLYTSTDEIGVCVWSGAEQSNPTAETAGWVNRYVHRTGKPETVQYAKVLDGCSFNTTELDIGCTQIGLSIKLFAKFNPSDKETADQLLYGGLTWDL	Tribe5	0.993	19	3136	NA	No	4.32432	185	No	No hit	---NA---	No	No hit	No hit	No		No NLS										0	No	No	No	No	No	No	No	No
PGTG_176650	MNRFSVFLCLALSIAAVKATEHSTCFNFFLKKDGCVNSSAANSTRCQAPPKDDPAPVQQFALVSQKAKRSEPHRVDRRYNSQNPVFPIGSGTGNCGLYDSAKELGVCLWSGAEQTNPTVQTAGWVNSLKTSNCGKRIYIHRTGKPDTVQYAKLVDGCSFNTTVLDIGCTQIGLSIQLFKKFNPSEKEQTDQLLYGGLTWDFDNLHGQSTQQAPV*	Tribe5	1	19	1721	2549	No	4.18605	215	No	No hit	---NA---	No	No hit	No hit	No		No NLS										0	ND	ND	No	No	No	No	No	No
PGTG_044810	MKSTTVASLLALSLPAVLATNHTLCYNYFMKKDGCVFSAAAPDQRCPAPPKEHTTPVSAFELQSGPNLVKRSEPRRLERRYDTTRPSFAVAGGEGICGFYNSTSEPGVCLWSGPEQISPTVETAGWLNGAKTSNCGKRVYIQRKGQPNTVQFVKVLDGCSFGTTQPDPGCFDIALTIALFNKFKPTPQEEKDGLLYGGITWDFDNLEGTHTQQAPV*	Tribe5	1	19	1589	773	No	3.68664	217	No	FG_sclerotinia_SS1G_08706 hypothetical protein (translation) --HMM score = 1.000 --Signal peptide length = 21	---NA---	No	No hit	No hit	No		No NLS										0	ND	ND	No	No	No	No	No	No
PST43_02220	MRATTSAIFLAISLSAVKATVHTVCYNYFLQKDGCVFSAAAANQRCPAPPKEHPAEVQAFALNSTAQKVKRSVNKLERRYDTTAPSFAIGGGNGTCGFYDSVNQLGVCLWNGAEQNNPTIETAGWLNGKGQPNTVQFVKVLDGCYFGATSPDPGCFDIGLTIKLFNAFNPTPEEQRDGVIKGGITWDFNNLHGLSPQQAPV	Tribe5	0.998	19	NA	NA	No	3.48259	201	No	No hit	---NA---	No	No hit	No hit	No		No NLS										0	YES	YES	No	No	No	No	No	No
PST21_15572	MRATTSAIFLAISLSAVKATVHTVCYNYFLQKDGCVFSAAAADQRCPAPPKEHPAEVQAFALNTTAQKVKRSVNKLERRYDTTAPSFAIGGGNGTCGFYDSVNQLGVCLWNGAEQNNPTIETAGWLNGKGQPNTVQFVKVLDGCYFGATSPDPGCFDIGLTIKLFNAFNPTPEEQRDGLIKGGITWDFDNLHGLSPQQAPV	Tribe5	0.998	19	2058	NA	No	3.48259	201	No	No hit	---NA---	No	No hit	No hit	No		No NLS										0	YES	YES	No	No	No	No	No	No
PST0821_05369	MRATTSAIFLAISLSAVKATVHTVCYNYFLQKDGCVFSAAAADQRCPAPPKEHPAEVQAFALNSTAQKVKRSVNKLERRYDTTAPSFAIGGGNGTCGFYNSVNQLGVCLWNGAEQNNPTIKTAGWLNGKGQPNTVQFVKVLDGCYFGATSPDPGCFDIGLTIKLFNAFNPTPEEQRDGVIKGGITWDFNNLHGLSPQQAPV	Tribe5	0.998	19	NA	NA	No	3.48259	201	No	No hit	---NA---	No	No hit	No hit	No		No NLS										0	YES	YES	No	No	No	No	No	No
PST43_08676	MKASTTIIFLAPLLSAVHATNHTVCYNYFLQKDGCVFSAAAPDQRCPAPVKGSSSPVNAFVMNPGTANVKRSRVDLERRYDTTRPSFAVAGGTGICGDYNSTAELGVCLWSGAEQKNPTVETAGWLNGAKTSNCGKRIYIQRKGQPDTVKFVKVLDGCSFGATSPDPGCFDIALTLKLFELFNPTEQEQNDGVLYGGITWDFDNLLGKSTQQAPV	Tribe5	0.999	19	859	1625	No	3.72093	215	No	FG_Lbicolor_164636292|gb|EDR00589.1| expansin family protein [Laccaria bicolor S238N-H82] --HMM score = 0.999 --Signal peptide length = 23	---NA---	No	No hit	No hit	No		No NLS										0	YES	No	No	No	No	No	No	No
PST130_11193	MKATTVAILLAISFQAVLATIHTTCYNYFLEKDGCVFSAADARNRCPAPIKDHDDPFNCMNPKVVKRSERHSLGRRYDDNDGSFAVAGGKGICGTYNSTTDLGVCLWSGAEQKSPTVESAGWLNGHPTAANKCKIYGHQGSLCAIRYVQRKGQPKTVKYVKVLDGCSFDTTALSTGCFQIALTSKLFDEFNPTAKEKKDGLILDGISWDFNNLLGQNLQSGPV	Tribe5	0.999	19	1678	NA	No	4.4843	223	No	No hit	---NA---	No	No hit	No hit	No	Y/F/WxC=56	No NLS	Y/F/WxC=56									0	YES	No	No	No	YES	No	No	No
PGTG_046060	MNSAIIAVFLALASQAILATYHTTCYDYFLKKDGCVFSSPATSQRCPAPTKDHTDPVHRFNYGPPKAKPNDGHSLQRRYDDNNPSFSVAGGKGACDNYNSATDLGVCLWSGAEQKAPTAESAGWLNGVAKSNCGKTVYVQRKGDPSTVKYVKVLDGCSFNTTLTNPGCFEIALTTKLFDEFKPTAKEKKDGLLYGGMTWDFLNLDGKNPQNGPN*	Tribe5	0.999	19	71	943	No	3.72093	215	No	No hit	---NA---	No	No hit	No hit	No		No NLS										0	ND	ND	No	No	No	No	No	No
PST43_08765	MRATTTAILLAISLSAVKATIHTTCYNFFMQQDGCVFSAAGANQRCPAPPKEHPGAVSAFTLQTSGRNFKRSDNELERRYDSRNPSFAVAGGTGICGFYDSVNTPGVCLWSGAEQNNPTVSTAGWLNGFKTSNCGKRVYVQRTGQPNTRQYVKVLDGCGLGDTAPIPGCLDLAVTLKLFNLFNPTEAENQAGKIIGGLTWEFDNVYGLSTQQGPV	Tribe5	0.999	19	NA	856	No	3.72093	215	No	No hit	---NA---	No	No hit	No hit	No		No NLS										0	YES	YES	No	YES	YES	No	No	No
PGTG_213050	MKCTTTALFFALSLSAVTATLHTRCYDYFLAKDGCVFSAGEESQRCAAPKKRPSQPVKAFAMNPEVSKAKRSQIPGLERRYDDTQPSFYVSGGNGTCGHYDTNTQLGVCLWNGAEQDNPTAETAGWLNGDQTANCGKQVYIQRKGHPETVQYVNVLDGCYFEAKTPEPGCFEIGITLALFNKLNPTSQEQQDGYIYDGISWDFNKPNNTATDWSPV*	Tribe5	0.998	19	1566	702	No	4.14747	217	No	FG_sclerotinia_SS1G_08706 hypothetical protein (translation) --HMM score = 1.000 --Signal peptide length = 21	---NA---	YES	No hit	No hit	No		No NLS										0	ND	ND	No	No	No	No	No	No
PST130_10538	MKSSTSAAIFLSLWIPAVMPMATNHTMCYNYFMEKDGCVFSATASDQRCLAPLKEQNTPVQTFAYMPVRSPTARRSESSRSERRHDTITPSLAIAGGKGICGHYNSTSEPGVCLWTGVEPVTLESAGWLNRYAHKCSKPWESAKRSNCGKIVRVHRKGKPDTAKSVRVLDGCDFGTKSIDPGCYDIALSVKLFEQFNPTEDEKKDGLIHGGVAWELCVKLFIFRVSDGLPVNTYEILPPSTTKK	Tribe5	0.989	20	NA	785	No	4.09836	244	No	No hit	---NA---	YES	No hit	No hit	No		No NLS									RSPTAR#RS-ESS#RS-ERR	3	YES	YES	No	No	No	No	No	No
PST21_16594	MKSSTSAAIFLSLWIPAVMPMATNHTMCYNYFMEKDGCVFSATASDQRCLAPLKEQNTPVQTFAYMPVRSPTASRSESSRSERRHDTITPSLAIAGGKGICGHYNSTSEPGVCLWTGVEPVTLESAGWLNRYAHKCSKPWESAKRSNCGKIVRVHRKGKPDTAKSVRVLDGCDFGTKSIDPGCYDIALSVKLFEQFNPTEDEKKDGLIHGGVAWELCVKLFMFRVSDGLLVNTYEILPPSTTKK	Tribe5	0.989	20	NA	795	No	4.09836	244	No	No hit	---NA---	YES	No hit	No hit	No		No NLS									RSPTAS#RS-ESS#RS-ERR	3	YES	YES	No	No	No	No	No	No
PST130_03998	MKASTTVIFIAPLLSVVHATTHTVCYNYYMQKDGCVFSAAAQDQRCPAPPKDHPAPCKTFTHPGASKAKRSVADLERRYVTPKPSDIELICNDEKLHQSFAVGGGTGTCGFYNSTTEAGVCLWNGAEQNNPTIDTAGWLNGAKTSNCGKRIYIQRTGKPETRQYVKVLDGCYFGATSPKPGCSEVGLTIQVGCLLLPPPQARWNIRRC	Tribe5	0.999	19	941	NA	No	5.76923	208	No	No hit	---NA---	No	No hit	No hit	No		No NLS										0	No	No	No	No	No	No	No	No
PST43_15101	MKATTTAVFVALSLSAVTATNHTACYNYFLKKDGCVFSAAAADQRCPAPVKEHSAPVKAFHAKHKATTRVKRSENELERRYTTVTPICGHYNSTTTAGVCLWSGSEQENPTLESAGWLNGYIQRKGHPETVKYAPVLDGCCFDTKSLAEGCFDIAVTIKVNIFFFVSLLSFPFGQLAKVN	Tribe5	0.999	19	NA	1490	No	4.44444	180	No	No hit	---NA---	YES	No hit	No hit	No		No NLS									APVKEHS#APVKAFH	2	YES	YES	No	No	No	No	No	No
PST0821_01699	MRATTTAILLAISLSAVKATIHTTCYNFFMQQDGCVFSAAGANQRCPAPPKEHPGAVSAFTLQTSGRNFKRSDNELERRYDSRNPSFAVAGGTGICGFYDSVNTPGVCLWSGAEQNNPTVSTAGWLNGRRTVARECEAKFPTLIWAFSATDANDSAIAEL	Tribe5	0.999	19	NA	NA	No	3.75	160	No	No hit	---NA---	No	No hit	No hit	No		No NLS										0	YES	YES	No	YES	YES	No	No	No
PST21_20214	MRATTTAILLAISLSAVKATIHTTCYNFLMQRDGCVFSAAGTNQRCPAPPKEHPGAVSAFTLQTSGRNFKRSDNELERRYDSRNPSFAVAGGTGICGFYDSVNTPGVCLWSGAEQNNPTVSTAGWLNGRRTVARECEAKFPTLIWAFSATDANDSAIAEL	Tribe5	0.999	19	NA	NA	No	3.75	160	No	No hit	---NA---	No	No hit	No hit	No		No NLS										0	YES	YES	No	YES	YES	No	No	No
PST21_19667	MRATTTAILLAISLSAVKATIHTTCYNFFMQRDGCVFSAAGANQRCPAPPKEHPGAVSAFALQTSGRKFKRSDNELERRYDSRNPSFAVAGGTGICGFYDSVNTPGVCLWSGAEQNNPTVSTAGWLNGRRTVARECEAKFPTLIWAFSATDANDSAIAEL	Tribe5	0.999	19	NA	NA	No	3.75	160	No	No hit	---NA---	No	No hit	No hit	No		No NLS										0	YES	YES	No	No	YES	No	No	No
Mellp1_124586 djo_fgenesh2_pg.21_162	MHLATNLVITALTAFPAVMATVHTECFNYFLKKDGCVWSAADDRNRCNATNGKPPFKGVGQFEYNPKKAKRSSITLDRRYTSENTNTSFQISDGPGICGMYNSTTQPGACLWVGSEQLYGNDSSTAGWLNGAKTSNCGKQLYVQRKGRPDKPFYVPVVDGCRFYTTNVTVGCFQIGLTKKTFHDLEPTAEEIERGYLGDLIWDFNNEHGVKSSNSPV*	Tribe5	0.994	20	7059	266	No	3.66972	218	No	No hit	---NA---	No	No hit	No hit	No		No NLS										0	ND	ND	No	No	No	No	No	No
PST21_17838	MLASLVAVIFALSVYTVGATPHTGCYNHFLKVDGCVHAANDPNVRCGAPNKTTHDRPYKFNGPQAAPKQSPLVKRYDTKLPPYQIGRIGGIGPVCKKYDSNRDLAVCLWNGPDSKKHTPESSGWLNDYVMRKTDVGNTQFAQIVEGCDFPTKNFTIGCAQIGLSNALFRALKATPQEEDQGFLNTPLIWD	Tribe5	0.999	19	NA	4371	No	3.68421	190	No	No hit	---NA---	No	No hit	No hit	No		No NLS										0	YES	YES	No	No	No	No	No	No
Mellp1_91542 EuGene.00430053	MQSLSLLSVILLLPAFLVASSGERHTQCYNYFLNKDQCVYGSQCDPCPAGQPIPKKTCESGGQFQHPTAVSPTDQMSYSIPAKHARVRRYDTTTPSSFVAGGNGNCGFYNTTSDLGEAHAGYVKPNLGVCIWSGSDTTGNSTTDNGWLNQATSDNCNKQIYIQRQGQPDTVKFVPVIDSCNFNTVDPALGCFQVFVTRALYDSFNPTQEELNSGALNNITWDFNIGSAEDRQPGPI*	Tribe5	0.999	21	1652	15469	YES	4.21941	237	No	No hit	---NA---	No	No hit	No hit	No		No NLS										0	ND	ND	No	No	No	No	No	No
Mellp1_72983 estExt_fgenesh1_kg.C_490016	MLLVSSSFSLALVALFSLVANPAVEATSHTICFDYFMMKDGCVFSTNDPKKRCEPDGKPPKQGVGVLKSPGQKKHRRDEVSLERRYDTPKGSKSFFVSDGTGICGTYRGDQPGACLWAGGQDGLGNPTGGWLNGTKTSNCGKQLYLQRQGKPETVQYVPVLDGCDFNIKTEYPGCFQIAVTEHTFYSMNPTAEELRKGYLTGLTWDFNNLNGDKTRNGPI*	Tribe5	0.999	26	1081	2104	No	3.61991	221	No	No hit	---NA---	No	No hit	No hit	No		No NLS									LVSSSFSLA#LVAL-FS--	2	ND	ND	No	No	No	No	No	No
Mellp1_91254 EuGene.00410002	MLFGYTIILAALVAAQTAIATNHTACFNYFLQKDGCVFASADDETRCNATTGKPEIHSPMNPVGRFQQKGCQKHLKIPAPRPASLGRRYTSENTNTSFAIDDGPGACGNYSTNMPGACLWAGTEQDKGDNPLTAGWVNGAKTSNCGKQLYIQRKGRPDKPFFVPVVDACNFYTLNVTIGCFQIAVTNKTFYDLEPTEQELQQGYLGDLVWDFNNLYGNKSTNGPV*	Tribe5	0.997	20	2389	9562	No	3.9823	226	No	No hit	---NA---	No	No hit	No hit	No		No NLS										0	ND	ND	No	No	No	No	No	No
PST130_14934	MKATVAVIFLAVLILPAVMANPEPPSQHSTCYNYFLGKDKCVFAAEVDADRCPAPTNSHQKRSGSTPLFTPKTENMKRSNDHLLERRYDTTTKARKTVTMLYTCPEPQKPNPDGLGVCLWAGAGSKSTGWVNKYIQRKGVPAIYPNIIGGCDFGDKVENDVGCFNIALNEKLFEALKPTEEERKAGSLSQGVTWDFNNLKGDKKENGST	Tribe5	1	20	643	NA	No	3.34928	209	No	No hit	---NA---	No	No hit	No hit	No	Y/F/WxC=101	No NLS	Y/F/WxC=101									0	YES	No	No	No	No	No	No	No
PST877_08565	MKATTTAIFVALSLSAVTATNHTACYNYFLKKDGCVFSAAAADQRCPAPVKEHSAPVKAFHAKHKANRRAKRSENELERRYTTVTPICGHYNSTTTAGVCLWSGSEQENPTLESAGWLNGVKTSNCGKRV	Tribe5	0.999	19	NA	1494	No	4.61538	130	YES	No hit	---NA---	YES	No hit	No hit	No		No NLS									APVKEHS#APVKAFH	2	YES	No	No	No	No	No	No	No
PST21_17786	MKATVAVIFLAVLILPAVMANPEPPSQHSTCYNYFLGKDKCVFAAEVDADRCPAPTNSHQKRSGSTPLFTPKTENMKRSNDHLLERRYDTTTKTCPEPQKPNPDGLGVCLWAGAGSKSTGWVNKYIQRKGVPAIYPNIIGGESIAQGNMFATVIATLIFSSFASIEGCDFGDKVENDVGCFNIALNEKLFEALKPTEEERKAGSLSQGVTWDFNNLKGDKKENGST	Tribe5	1	20	643	NA	No	3.09735	226	No	No hit	---NA---	No	No hit	No hit	No		No NLS										0	YES	No	No	No	No	No	No	No
PGTG_068740	MKATTSLFFLAAVAMSAVMADFDTTPPHTTCYNHFLTTGKKCVYSSPNDMERCPAPPDPPKTSQSVPLFQHQISMNKRSEDHTLGRRYDTTKPVTTAVKMVFTCPEPQNPDPNDDSSGLGVCLWVGANCNSTGWVNKDNFSNCGKQLYIQRKGDIMNPKYPRVIGGCDFGPDLPNEVGCFNLAVNQKLFDAFNPTEEERSTGVLSNIMTWDFNNLKGSKKQNGPN*	Tribe5	1	20	1635	369	No	3.9823	226	No	No hit	---NA---	No	No hit	No hit	No	Y/F/WxC=101	No NLS	Y/F/WxC=101									0	ND	ND	No	No	No	No	No	No
PST43_20538	MKATVTVLLAALSLSEVMTGAAATNSQCYDHFLRTDHCVVAAANEQQRCGANNHHGKLLEGVQLMTMQTTTEKRSLVRRYDTTIPASTDAHVAFRCPIPKNPDSSWDNTACLWSGSGSGKVGWVDQWIQKQGQKGTVQYARISGGCEFRPNNIDESVGCFNLAVNQKVFDGFNPTTEEKNNHRLKGILSWDFNNPNGKTPLDGAA	Tribe5	1	23	2808	NA	No	3.41463	205	No	No hit	---NA---	No	No hit	No hit	No	Y/F/WxC=93	No NLS	Y/F/WxC=93									0	YES	No	No	No	No	No	No	No
PGTG_068540	MKASTTAILLVAFALSGVMGAKAPKSPMTPKSPTTPAVDPHSACYNYFLKKDLCVHASQDPAHRCKGDTASHALEGARLMTVQTGLERRYDNNRPVGVVQKAKLAWSCERPKNPDASWKYGVCVWAGAGSAKTSTGWLDENNKSNCGKQVYIQRRNDINNPKYARIIGGCDFGGVDPSVGCFNVALDQNLFDAFNPTAAEKNSQSIADITWDFNALGGNKPNPDGAN*	Tribe5	1	20	9767	686	No	3.50877	228	No	No hit	---NA---	No	No hit	No hit	No	Y/F/WxC=105	No NLS	Y/F/WxC=105									0	ND	ND	No	No	No	No	No	No
Mellp1_123928 SHA_fgenesh2_pg.9_102	MKGLLYLHFVFLIHFTSAQTQPSGCYNFYLGTPGTPPAKTSQVPKLLAARNLLTSRAGSGGDIVDQTSSTNTEMSQHEDYLESEQRGTLKYVESVSEIQDDLSSRKLRKRFQTQKKINFLASGNGACGAYDTEKQLGICLWSGDAKSKDPAKSGWISLDQRGNCGKTVFVQRANNPDTLIFAKVVDGCSFNIADHHTGCAQIFLTKKAFDAMKPTPEELQQGAITNLVWDFNTKANMVV*	Tribe5	0.999	18	1395	3327	No	2.5	240	No	No hit	---NA---	No	No hit	No hit	No	LIAR=47#RXLR=105	No NLS			LIAR=47			RXLR=105				0	ND	ND	No	No	No	No	No	No
Mellp1_108752 fgenesh2_pg.31_128	MKFLLYLSIFSARVLSKPDKVTSQNTGCHRYMLNEFKCVPSAEKSRCPGHNQTSCRRKRRNYDSKTTLGVCLWSGSDPVDGSKASTSGWLNGYMRIFLFKPLPRVADLIPFNIKSGLKTNCGKFVFIQRKGKPETIRYAKVLDGCAFDTKDPKVGCFQLWMTTALFNEFKPSKEDSAKGSISDSFTWGFRAESKTWRWEVLITSSTSPTVRFSTNAIPSAFSSLMNQTRGKEAVKTSLESTIGSSPPPLAEAKRVRLWNQDVLSKSVNIASQDTGCYRYMLENYQCVPSADKDRCPVAEFETDKVTKFPGLGYNTTIPVKPVAGGNGICGNYDSKTTLGVCLWSGSDAVDGSKASTSGWLNGYMRIFLSKPLSLVANLIQFNIKSGLKTNCGKDRIRRS…	Tribe5	0.978	16	1042	5950	No	3.31754	422	No	No hit	---NA---	No	No hit	No hit	No	Y/F/WxC=35	No NLS	Y/F/WxC=35									0	ND	ND	No	No	No	No	No	No
PST43_14992	MKATTVAILLAISFQAVLATIHTTCYNYFLEKDGCVFSAADARNRCPAPIKDHDDPFNCINPKVVKRSERHSLGRRYDDNDGSFAVAGGKGVRCSSDFKLTLC	Tribe5	0.999	19	3	1486	No	5.82524	103	YES	No hit	---NA---	YES	No hit	No hit	No	Y/F/WxC=56	No NLS	Y/F/WxC=56									0	YES	No	No	No	No	No	No	No
PST130_04203	MNGLTTLVLLALSLAVVDATIHTLCFNYFLGKDKCVNGAAGQKIRCGAKAKYQSKPVPAFGAPGKPGNGAKGGNHPKNQGHHAQNQGHHSKGQGHHATGGHHKGRGGKPALERRYDTHINICDPYDTTKVDGVCLWSGPKDSKATFSNAGWVNRYGVQQLLHPDTLCRKDSNCGKKVPYNFADTSKDVTTPIMFTTSQFWMSGMYLIYPQNSSPGCPFNAVTPEDGCFEIGVTVAASCHRDCLNCEQIHMDANYFSCQEDAKVCQRNRFRRTLWWIHMGFPQWRWFKPPMGTRLNAITMNILLTGKT	Tribe5	1	19	527	NA	No	4.56026	307	No	No hit	---NA---	No	No hit	No hit	No		No NLS									NQGHHAQ#NQGHHSK#GQGHHAT	3	YES	No	No	No	No	No	No	No
PST0821_16945	MKATTVAILLAISFQATLATIHTTCYNYFLEKDGCVFSAADARNRCPAPIKDHDDPSFAVAGGKGICGTYNSTTDLG	Tribe5	0.999	19	NA	NA	No	5.19481	77	YES	No hit	---NA---	No	No hit	No hit	No		No NLS										0	YES	No	No	No	No	No	No	No
PST21_20609	MKATTTAVFVALSLSAVTATNHTACYNYFLKKDGCVFSAAAADQRCPAPVKEHSAPVKAFHAKHKANRRAKRSENELERRYTTVTP	Tribe5	0.999	19	NA	NA	No	3.48837	86	YES	No hit	---NA---	No	No hit	No hit	No		No NLS									APVKEHS#APVKAFH	2	YES	No	No	No	No	No	No	No
PGTG_068330	MQVTTTAVLLVAFALSGLTTAGQPNSQCYSYFFKTSGSKQCVPAAQFEAHRCKDTKGASHELQETRLFTVQNKKKRSEEHTLERRYDNYKEVSIVTRANMAYKCPRPSGKLDPSWNYGVCLWAGSGKGSSGWVDDNNHRNCGKKVYIQRRGQPGTVIFARVVGGCDFGKVTEDAACFNLAVGPNLFRALNPTAEEKNQHKIKEVSWDFDNLKGQSSKDGAA*	Tribe5	0.999	21	3559	2672	No	3.6036	222	No	No hit	---NA---	No	No hit	No hit	No	Y/F/WxC=101	No NLS	Y/F/WxC=101									0	ND	ND	No	No	No	No	No	No
PST21_20513	MNGLTTLVLLALSLAVVDATIHTLCFNYFLGKDKCVNGAAGQKIRCGAKAKYQSKPVPAFGAPGKPGNSAKGGNHPKNQGHHAQNQGHHSKGQGHHATGGHHKGRGGKPALERRYDTHINICDPYDTTKVDGVCLWSGPKDTKATFSNAGWVWSPTTIASGYTMPQGLQLWQESVSHFPTGHIYTISSSRPYNFADTSKDVTTPIMFTTSQFWMSGMYLIYPQNSSPGCPFNAVTPEDGCFEIGVTVAASCHRDCLNCEQIHMDANYFSCQEDAKVCQRNRFRRTLWWIHMGFPQWRWFKPPMGTRLNAITMNILLTGKT	Tribe5	1	19	NA	NA	No	3.75	320	No	No hit	---NA---	No	No hit	No hit	No		No NLS									NQGHHAQ#NQGHHSK#GQGHHAT	3	YES	No	No	No	No	No	No	No
Mellp1_105011 fgenesh2_pg.11_245	MFTSTLVTFIMMLSVIAEKPKPNAQPICVNLFNKSTPPTSKSTVPTGHKLSVNSVDSTAQRRSLDLEEDGTELETSVNPNNVLAVKGGGEQQKGKTPATKLRFKTTAPVDWLKSDNSPCGPYKTEAVMGACLWQGKDPSGADASKAGWLSGAATKMCGQELSVARAGKPNDIITVKVIDACSFNIKMEKAGCNQIYLSKKAFDALKPTAVEAEKGSMSDLIWDIKAPATGKATH*	Tribe5	0.944	17	1626	2386	No	2.55319	235	No	No hit	---NA---	YES	No hit	No hit	No		No NLS									KSTPPTS#KSTVPTG	2	ND	ND	No	No	No	No	No	No
Mellp1_77357 estExt_fgenesh1_pg.C_110204	MLAGQVLILTLWVSFHQLDLISSQQPQTGCSKYYKLKLTTPSSNDPTGLPLNPSKNNTSKDDLRVSFSSSSSSSFSSSSSETFTIDEALSGQKSGSISQPVHSKRHNKRDVVDLNQTEDLVQDHEPELRTINEEDDQYNVLSAKTGFSKFSKHPKSKHTTSKEDSKNETDSIPKSDTKLSDAIATSLIPTGEIPETPISSVSGDTNTTDSYTSPSTSTSKGDGDNEIDQTKKDSSPPKFSPPTSKSQGLHGKGIKKDVQAKPSLEKLEEKESKKPTRTVKNGVGSDQVKSDLTATNSGLQSSLQQPNQTQSIISSDLNLNSKTKIGADPTKIIKSQSGQGSSPSFKTSGNVEMIPSGKGICGPVLTDSVLGVCLWSGSDQTGNDVNQSGWLTTALNSNC…	Tribe5	0.99	23	416	895	No	1.26582	474	No	No hit	---NA---	No	No hit	No hit	No		No NLS									SS#SS#SS#SF#SS#SS#SE#SK-HPK#SK-HTT#SKEDSK	10	ND	ND	No	No	No	No	No	No
Mellp1_70896 estExt_fgenesh1_kg.C_40051	MAVAGSVVRMIPVTASGVCLWSGTSWVNGADPQTAGWLNWAGNGNCGKQIYIQRQNQPETMQIAPVLDGCNFGPSGRMLPDMDDKG*	Tribe5	0.961	29	1957	540	No	3.44828	87	YES	No hit	---NA---	No	No hit	No hit	No		No NLS										0	ND	ND	No	No	No	No	No	No
PST21_11390	MKLSSLSVAIGLVVGIFASQTSPNSVSKLVRRGKSEDHAPFTNTYIMNDKLDYSQGALRINYPNGALAFLFDKSFKDVRRGISTTVVKDSSFQPVLYLNSQDDTCFSKSHYVEPPVSGSHNRVFSIDPRGLRRDSWVFRFIAVWGKIYESRKGADEVYVGLLENQTLWEYWLNPGKKGAAAFTLSCTANAAQVEMVTLMAMVLARADTCGL	Tribe6	0.985	18	NA	NA	No	1.4218	211	No	No hit	---NA---	No	No hit	No hit	No		No NLS										0	YES	YES	No	No	YES	YES	YES	YES
PGTG_063280	MRISSMYVAICLLLGMTLANQTSPNSASRLVRRGKSKSKSHPPFTNTYIMNDKLDYSQGALTIHYPNGALAFLFDKSFRDVRRGISSTVVKDSSFQPLLFLNSQDDTCFSKSHYVEPTVPGSRNRTFQIDPRGMRSDEWTFSFIAPWGEEISYRYKRNFFDKGGKLYEARKGGEEVQMCMLENQTRWESWLKPGPNGAHAFTLSCAASAAQVESVTLMAMVLARADVCGI*	Tribe6	0.994	19	3458	6179	No	2.1645	231	No	No hit	---NA---	YES	No hit	No hit	No		No NLS										0	ND	ND	No	No	No	No	No	No
PGTG_064910	MHISSLTVVTTLFVGIVFASHTSQSSVSRLTRRDRDNNHNPFANMYIMKDKLEYSQDGLLVYYPNGSIAYIFDKSVRDIRQGMSSVVLRNQYHQPLLTLNSQDDICFSKTHYVETNGSESHHMFEIDPRGPKADVYNFRYITPEGEEIIYRYERNYLDRGGKIYESRKGKEDAYVGLLERQYRWEAWLKPGAQGARTFTLSCTATSPQVEMVTLMGLVLTRTDACKL*	Tribe6	0.977	19	688	1302	No	1.31579	228	No	No hit	---NA---	YES	No hit	No hit	No		No NLS										0	ND	ND	No	No	No	No	No	No
PST0821_05825	MNISSLAAVINLLVGITFASQTSPRYSVSRLIRRDNSQAEFTNMYFMKDTPKFSQGGLKIYHPDGSTAFVFEKTYQDVRRGKSSVVLKNQDFQPLMALNSENDLCYGKSDYVEPDSPSSRHHVFAINPRGPLVDRWTLRFIGPSGKEVSFRYERNVTNKGGKIYYEAKEDKDEVYVGVLDIQTRFESWMKPGANGARAFTLSCTAAAPQAELATLMALVLTRVDLCGL	Tribe6	0.987	19	NA	421	No	1.31579	228	No	No hit	---NA---	YES	No hit	No hit	No		No NLS										0	YES	YES	No	No	No	No	YES	YES
PGTG_149140	MQLSGVAGIASLLVVSAIATQNSTSSLSNLVRRHHDHASFTNVYIMRDKVDYSQGSLQVHNPDGSVAFLFDKVMRDFQNGISTTVVMDRHSKPLLRLDSQGDICKHKSWYIEPDAAGSNHTRIEINPRFWKADRWYVQCRPVLHFASIVAKPLTEYYAAQPPGKIYRMRNGEKNELLAELAVELDQVRWEPWLTPRSTGTDTFTLSCTADAPVVCARD*	Tribe6	0.991	19	1757	9935	No	1.82648	219	No	No hit	---NA---	No	No hit	No hit	No		No NLS										0	ND	ND	No	No	No	No	No	No
PST877_03650	MQFLSVSAIVSLLVVSVFAEQVVTQSKLERRYRKDPPLPITYIMQDGLNYSTGPLKIWNPDGSIAYLFDKGMRDYAEGISWTFLMNPLYQTVLRLDSVDDICGTTSHYSEPDVPGGHLSSFEIRPRGALKDHWKGSFRNQSGEIFHVVFERNYSNKSGIVYTQGKGKTRILVAELREEVRHELWLSTKSKGVKAYILSCTADAPQAELLALMGLVNTRVHDCGL	Tribe6	0.999	19	NA	NA	No	1.33929	224	No	No hit	---NA---	YES	No hit	No hit	No		No NLS										0	YES	YES	No	No	YES	YES	YES	YES
PST43_00052	MLFSSVPTLVSLLSVATLATSSSVSKLERRSTKVHAPYTNVYIMRQHIDYTNGSLPIYTPDGNIAFQFVKNVHDKRQGVSSTMLMTNSLQPILKFRSTNDVCGINSDYLEPNFPGSAQHKVELYTNGALQDHWRFSFLAPPGELLEQRGYVNTHPTSGQNRMTNGFASTGKVYAEVKGHDDVLLAKFKNEERKDSWLLQGHKKVKTYTLYSTAGAPQVELVSLLALVLTRVYDCIPSLFSLLVALTSITQTASSSVPKLARRHDSHAPFTDVYIMRQKMDYSHGPLKIYRPDGDVIFQFSKSMQDPIQGVSKTTIMDHFSQAILLLESKQDICALQTNYNQADPGWKQREFTIYPRGILPDVWVFNYVDSSGQRRYFKLERDALDKEGKIYEQIKGKNG…	Tribe6	0.997	21	1529	2854	No	1.03397	677	No	No hit	---NA---	No	No hit	No hit	No		No NLS										0	YES	YES	No	No	YES	YES	YES	YES
PST0821_12531	MLFSSVPTLVSLLSVATLATSSSVSKLERRSTKVHAPYTNVYIMRQHIDYTNGSLPIYTPDGNIAFQFVKNVHDKRQGVSSTMLMTNSLQPILKFRSTNDVCGINSDYLEPNFPGSAQHKVELYTNGALQDHWRFSFLAPPGVRLNFRFDRNYWNKEGKVYAEVKGHDDVLLAKFKNEERKDSWLLQGHKKVKTYTLYSTAGAPQVELVSLLALVLTRVYDCGL	Tribe6	0.997	21	NA	1529	No	0.892857	224	No	No hit	---NA---	YES	No hit	No hit	No		No NLS										0	No	YES	No	No	No	No	No	No
PGTG_149120	MHLLSISTFVSLLVAFPFATQASSSVPKLERRHHKNHAPYTNVYMMRQDLDYSQGPLPIYTSEGTVAFLFVKSVHNPRRGESTAKLMSNTSVPIFELFSTNDACYLDSVYKEAPPATADFAIELYTHGLLKDDWRFNFHNTTGVTENYKFVRNYANKAGKIYNEVEGHNGDLIAKLSNQKRKDSWLLTKGHKEVETYTLSCTANSPQIELVTLMAMVLHRVDACGL*	Tribe6	0.999	22	3229	1757	No	1.32159	227	No	No hit	---NA---	No	No hit	No hit	No		No NLS										0	ND	ND	No	No	No	No	No	No
PST130_01575	MLFSSVPTLVSLLSVATLATSSSVSKLERRSTKVHAPYTNVYIMRQHIDYTNGSLPIYTPDGNIAFQFVKNVHDKRQGVSSTMLMTNSLQPILKFRSTNDVCGINSDYLEPNFPGSAQHKVELYTNGALQDHWRFSFLAPPGELLEQRGYVNTHPTSGQNRMTNGFASTGKVYAEVKGHDDVLLAKFKNEERKDSWLLQGHKKVKTYTLYSTAGAPQVELVSLLALVLTRVYDCIPSLFSLLVALTSITQTASSSVPKLARRHDSHAPFTDVYIMRQKMDYSHGPLKIYRPDGDVIFQFSKSMQDPIQGVSKTTIMDHFSQAILLLESKQDICALQTNYNQADPGWKQREFTIYPRGILPDVWVFNYVDSSGQRRYFKLERDALDKEGKIYEQIKGKNG…	Tribe6	0.997	21	1543	NA	No	0.877193	456	No	No hit	---NA---	YES	No hit	No hit	No		No NLS										0	No	YES	No	No	No	No	No	No
PST0821_01375	MQVIGIPSLFSLLVALTSITQTASSSVPKLARRHDSHAPFTDVYIMRQKMDYSHGPLKIYRPDGDVIFQFSKSMQDPIQGVSKTTIMDHFSQAILLLESKQDICALQTNYNQADPGWKQREFTIYPRGILPDVWVFNYVDSSGQRRYFKLERDALDKEGKIYEQIKGKNGDLVARLKDEVRTDPWLTAGTGSDEVATYTLLRTDDSPQVELVTLMGLVFSRVHDCGL	Tribe6	0.997	25	NA	NA	No	0.881057	227	No	No hit	---NA---	YES	No hit	No hit	No		No NLS										0	No	YES	No	No	No	No	No	No
PST21_05103	MLFSSVPTLVSLLSVATLATSSSVSKLERRSTKVHAPYTNVYIMRQHIDYTNGSLPIYTPDGNIAFQFVKNVHDKRQGVSSTMLMTNSLQPILKFRSTNDVCGINSDYLEPNFPGSAQHKVELYTNGALQDHWRFSFLAPPGELLEQRGYVNTHPTSGQNRMTNGFASTGKVYAEVKGHDDVLLAKFKITYCASNLVMFLPDEERKDSWLLQGHKKVKTYTLYSTAGAPQVELVSLLALVLTRVYDCGL	Tribe6	0.997	21	1290	1544	No	1.20482	249	No	No hit	---NA---	YES	No hit	No hit	No		No NLS										0	No	YES	No	No	No	No	No	No
PGTG_084320	MHFLATFVNALSCLSFATQTVASPHQADPAALSNIFIMRQAMDYSQGALPIYASNGTIAFRFIRSIHDPLTGSTTILLKDLASGTLNVVESSNSLCAHKTTYSDMEVPVSQGRQFTIDPNGLLKDQWSFSYLDVTGTQQNFKFDRNYASKEGEIYHQFKGKNGALVAELRNQKRTDAWITTPSVHEVDTYTLSCADNSPQVDLVFLMGLVMTRVHDCGL*	Tribe6	0.997	22	643	753	No	1.81818	220	No	No hit	---NA---	YES	No hit	No hit	No		No NLS										0	ND	ND	No	No	No	No	No	No
PGTG_084360	MQFLSTFVSLSACLLLSTQIGASPHKADPNPLNQVYIMKQQIDYSRGFLDVFGQDGTVVYRFAKNVQDPLQGDSKTVLMTPSLELLSALGSTNDICGHKTTYTEYDLPLSSKKHFTIDPNGLLKDEWTFNFVDRSGKRQNFKFNRNFSSKEGKIYPQIKGEDGELIAELRDQERTDAFLTTPSVHEVATYTLFCTADSPQFELVFLMGLVLSRVHECGI*	Tribe6	0.999	22	751	2059	No	1.81818	220	No	No hit	---NA---	No	No hit	No hit	No		No NLS										0	ND	ND	No	No	No	No	No	No
PST130_10240	MQFLSISGFVSLLVTLPLNIVPTAASSLPKLTRRNHGHAPFTSVYIMRQEFNDAHAPLKIYAENGKVEYQFSKTTDEFRGVTTSTLLDCSSKPVLALQSEHDVCKQRTTYHQADLPGCPASQRRQIEVYPNGPLTDVWRVNYVDADDHRHNFKFDREFASKDGNIYTQVRGKDGEMVAMLKSERRSDLWLTAGTNADDAATYTLFCTDAAPKLDLIALMGSVFTRVHDCGL	Tribe6	0.991	27	NA	NA	No	2.1645	231	No	No hit	---NA---	No	No hit	No hit	No		No NLS										0	YES	No	No	No	No	No	No	No
PGTG_084330	MQFLPALISLLACLSFATRIAASSHGADPSPLSKVFIMKKEMDYSQGSLHVYAADGTIVYRFLRTIQDPITGFTTVFLESSPSKAFFVYLQSPNSLCGHKTNYTQLDAPGARKMQFTIEPNNFRKDKWSFSYVDGTGTQQNFKFDRNYASQEGEIRHQINGQDGNLVAELRNQKRTDSWLTSSSVGEVDTYTLSCTADSPQVELILLMGLVISRVHDCGS*	Tribe6	1	22	753	734	No	1.80995	221	No	No hit	---NA---	YES	No hit	No hit	No	RXLR=61	No NLS						RXLR=61				0	ND	ND	No	No	No	No	No	No
PST21_05100	MQVIGIPSLFSLLVALTSITQTASSSVPKLARRHDSHAPFTDVYIMRQKMDYSHGPLKIYRPDGDVIFQFSKSMQDPIQGVSKTTIMDHFSQAILLLESKQDICALQTNYNQADPGWKQREFTIYPRGILPDVWVFNYVDSSGQRRYFKLERDALDKEGKIYEQIKGKNGDLVARLKGRIGYFDGLGFQPSPRLWAMIAPSPPPSSPSSIFSPAYSTNWIENLSHFASQSLKYRLKSFIDCCHTSDFSAQFDSSRFLTGPEVKLYIFLERPRQAKAESLLEILAPNHTMG	Tribe6	0.997	25	897	1290	No	1.03448	290	No	No hit	---NA---	No	No hit	No hit	No		No NLS										0	No	YES	No	No	No	No	No	No
PGTG_084310	MHFLPAFVSALSCLSFATQVFSSPHKANPASLSKTLIMKQTMDYTKGALPIYGPDGTIVYSFMRNIHDPVTGYTTVVLMNPTSNPLFVLRSSNNLCAHKTTYTGSDVSGSRKQQFNIDPNGLLKDQWSFNYVDSTGTQQNYKFDRNYASKEGEIYHENGDLVAELRNQKRTDSWITTPSVHEVDTYTLSYAQDSPAVELALLMGLVMSRVHDCGI*	Tribe6	0.998	22	443	643	No	1.38889	216	No	No hit	---NA---	YES	No hit	No hit	No		No NLS										0	ND	ND	No	No	No	No	No	No
PGTG_084340	MQFLSTFISLMAYISFATHIVASPHKVDPAPLSKVFIMKQTMDYSQGSLPIYAPDGTVVYRFVRNILDPITGFTTILLDHPATHVSIVLQGVNNLCAHKTTYTQLDSGPQKMQFEIDPNGLLKDQWSFSYLDTTGTQQNFKFDRNYASKEGEIHHLVKNQDGDLVAELRNQKRTDSWLTTPSVHEVDTYTLSCTEDSPQVELVMLMGLVMSRVHDCGL*	Tribe6	0.946	22	734	730	No	1.36986	219	No	No hit	---NA---	YES	No hit	No hit	No		No NLS										0	ND	ND	No	No	No	No	No	No
PST21_13747	MRFSSIASIVRLLAALSVTSLTVASPGSILERRHKHKHPPFTNVYIMRQAMTADVPSKIYAGDGTVAFQFIKNLSHPDNGHSTITLMTPSSVPILKLESTNDICGSVSTFKEPSSPGSQSTAFEIYPHGVANDVWRLNYIDSAGKRQNFKFDRDFWDAEGKLYTQTDGHNGAVIAQLKNGKRDDPWLTKHGKVRAYAISFADGAPKNMLVTFMGALLIRAHYCGL	Tribe6	0.995	24	776	2251	No	0.888889	225	No	No hit	---NA---	No	No hit	No hit	No		No NLS										0	YES	No	No	No	No	No	No	No
PGTG_194970	MQFRSALAFIALLVSLPLTLDAQNLPNDYIVIENVNLAKGGLMRIMSANGMTAFRLIKDLNTPSNGKTTTTLTDGFQKKLFALVSSNDDCKSKTTFTQLEGPVSKDGLPKRAYSYDPRGFRSNVWRFNVYNDAAGARQYYKFIKNRTNKGGIIYRVARGQGDVMVGRLRGQSRQDSWLNVPGGISTFTLSCTEGAPLPELVTMLAYAHIRHDQC*	Tribe6	0.999	22	5374	324	No	1.39535	215	No	No hit	---NA---	No	No hit	No hit	No		No NLS										0	ND	ND	No	No	No	No	No	No
PST43_12029	MYFPTITLTISLSAALIPLATLITGTPSPSHLERRKHHDEGPPLNFVYIMRQDIDYSDPEAHLDVYAEDGTVAYQFVKKTLDPQKGVSTAELTTGDSDLVFNLDSTDDACGHDSVYEEREGTGSQTRRVEIYPRGPLKDVWRLNYFDSDGVRRNFKFNRGFSDKGGSIYTQVDGHDGDLIAELKNEKRKDSWLTDDDDSKGVSTLTLFCAEDSPRELLIAFMGIGLSRVNECGL	Tribe6	0.977	22	1318	NA	No	1.28205	234	No	No hit	---NA---	No	No hit	No hit	No		No NLS										0	YES	No	No	No	No	No	No	No
PST21_16035	MLFSSATTFITLLVSSPLIVHARHHHHNGALTDNFIMRQTADYTNGSLPIYSADGKVAYRFMKNMHDRSNRQSTAILMTESFDTLFVLNSGNDACAFKTTYTEIPAQESRDIFDRQFEIYPHGAFKDDWRFNYRNATGHTLNYMFVRNYWNKEGKIYKEVNGGHALRVAEIRNTPKGSDCWLIALDQRRHDPWLQTHHGVDTYTVSCRPDAPKAELVTLLALVLGRSITFFHLLSFQSGSLHSLLQHTS	Tribe6	0.996	22	NA	873	No	1.20482	249	No	No hit	---NA---	No	No hit	No hit	No		No NLS										0	YES	YES	No	No	No	No	No	No
PST43_15279	MLFSSATTFITLLVSSPFIVHARHNHHNGALTDDFIMRQTADYTNGSLPIYSADGKVAYRFMKNMHDRSNRQSTAILMTESFDTLFVLNSGNDACAFKTTYTEIPAQESRDIFDRQFEIYPHGAFKDDWRFNYRNATGHTLNYMFVRNYWNKEGKIYKEVNGGHALRVAEIRNTPKGSDCWLIALDQRRHDPWLQTHHGVDTYTVSCRPDAPKAELVTLLALVLGRSITFFHLLSFQSGSLHSLLQHTS	Tribe6	0.994	22	NA	873	No	1.20482	249	No	No hit	---NA---	No	No hit	No hit	No		No NLS										0	YES	YES	No	No	No	No	No	No
PST130_12979	MLFSSATTFITLLVSSPLIVHARHHHHNGALTDDFIMRQTADYTNGSLPIYSADGKVAYRFMKNMHDRSNRQSTAILMTESFDTLFVLNSGNDACAFKTTYTEIPAQVARDIFDRQFEIYPHGAFKDDWRFNYRNATGHTLNYMFVRNYWNKEGKIYKEVNGGHALRVAEIRNTPKGSDCWLIALDQRRHDPWLQTHHGVDTYTVSCRPDAPKAELVTLLALVLGRSITFFHLLSFQSGSLHSLLQHTS	Tribe6	0.996	22	NA	873	No	1.20482	249	No	No hit	---NA---	No	No hit	No hit	No		No NLS										0	YES	YES	No	No	No	No	No	No
Mellp1_85525 EuGene.00140155	MSPASIFITIGVAFCHLLVATASPEQQSSQLARRSSSDPDPALRASFITPKNIIFEDGGIRVFNLNSQEAYKVTHHIDNARQGYSEYVTTDVAGNVLLRMNAYDDFCFGKTHYVDQHDLLRVKIDPRGMYPDEWTFTSRFLPGFKYEFDRNAMSADGKIFEADNKKLVATLHTEKRHEPWLLSRFHADDAYVLRSDGTVPDYYLVTLMALVQMRVNTCGI*	Tribe6	0.989	22	8698	1324	No	1.35747	221	No	No hit	---NA---	YES	No hit	No hit	No		No NLS										0	ND	ND	No	No	No	No	No	No
PST21_18195	MQFLSISGFVSLLVTLPLNIVPTAASSLPKLTRRNHGHAPFTSVYIMRQEFNDAHAPLKIYAENGKVEYQFSKTTDEFRGVTTSTLLDCSSKPVLALQSEHDVCKQRTTYHQADLPGCPASQRRQIEVYPNGPLTDVWRVNYVDADDHRHNFKFDREFASKDGMLPPPLQSHVDQMAETTLPGNIYTQVRGKDGEMVAMLKSERRSDLWLTAGTNADDAATYTLFCTDAAPK	Tribe6	0.991	27	NA	NA	No	1.72414	232	No	No hit	---NA---	No	No hit	No hit	No		No NLS										0	YES	No	No	No	No	No	No	No
PST21_06735	MHLPSALTLTTLFVSFAMNARAVWPPPNDYIMSDHIDWTNHYLSVYFANGKDAFRWAQQVDFPRPGMTTSTLKDDTSKVLFDVVSSSDFCHTNSLYSDFADPNDPLPRREFSLQLRTHRADVWRFNFIDGSGNRQYYKFNKNSSNKGGRIYKVASGQRDRLDALLRSQTRNDPWWNNPKGVKTFTLSVIDDAPVREMVMLMGLILIKSNNCRGHQKRDSIVPLT	Tribe6	0.997	22	NA	1325	No	0.892857	224	No	No hit	---NA---	No	No hit	No hit	No		No NLS										0	No	YES	No	No	No	No	No	No
PGTG_059570	MQLPSALILTTLFASFAMSARAVYPPPNDYIMSMGLDWANNYLSVYNSKGEDAFRWYKDYRRIRGSSTTTLADGSSRPLFKLESTNDYCRHNKRFLQYNGQAWAERDYRLQIRDHRADMWHFNYPDKSGVRRYYRFNKNSSNMGGRIYRVARGQKDVLEGLLRTNVRYDKWWNDPKGRNTFTLSIVDEAPVPEMVMLMALVLEHSILCRGT*	Tribe6	0.999	22	828	8228	No	0.943396	212	No	No hit	---NA---	YES	No hit	No hit	No		No NLS										0	ND	ND	No	No	No	No	No	No
PGTG_059590	MQLPSALTLTTLLSSFAMSARAVYPPPNDYIMSMGQDWANGYLSVYNSKGEDAFRWFKDYHKIRGSTQTTLADGSSRPLFSLDSSTDSCHYNKRFLQYKGQAWAERDYRLQLRDSKADMWHFNYPDKSGIRRYYRFNKNSSNMGGRIYRVARGQKDVLEGLLRTNVRYDKWWNDPKGRNTFTLSIVDEAPVPEMVMLMALVLEHSISCRGMQN*	Tribe6	0.999	22	1232	871	No	0.934579	214	No	No hit	---NA---	YES	No hit	No hit	No		No NLS										0	ND	ND	No	No	No	No	No	No
PGTG_059430	MQLPGALSLTSLLVSFAMSAYAIYPPPNDYIMSMGLDWANGYQSVYNAKGEDAFRWYKNYDTPRPGISTSRLADGSSKTVFSLESSNDWCDAPKRFLQYRYPNQPWAERDYRLQLRRHRADMWHFNYPDKSGTRRYYRFNKNSSNMGGRIYRVARGQKDVLEGLLRSNVRYDKWWNDPKGRNTFTLSIVDEAPVPEMVMLMALVLEHSLICDRK*	Tribe6	0.998	22	117	3934	No	0.930233	215	No	No hit	---NA---	YES	No hit	No hit	No		No NLS										0	ND	ND	No	No	No	No	No	No
PST0821_17487	MQLPSVPSFITLLLPFVIQAHSHSSPPNDYIMREEINLSKGYLSIYSANGKEAYRYNKKLNFPSPGTTTIQVMDASSKILYELVPSNDECRQNSVYVQYENPNRKDQLPKREFKFESHDFIHDKWRFNFRDSSGTQQYYKFEQNLTNRGGRLYKVARGKPSQFVAIYRDQLRGDKWWNTPGGVRTFTLSSMDGGPLVEMVTLLALILNKSDDCIKERHHSTAPS	Tribe6	0.993	22	722	NA	No	0.892857	224	No	No hit	---NA---	No	No hit	No hit	No		No NLS										0	No	No	No	No	No	No	No	No
PST0821_02903	MQFLSISGLVSLLVTLPLNIVPTAASSLPKLTRRNHGHAPFTSVYIMRQEFNDAHAPLKIYAENGKVEYQFSKTTDEFRGVTTSTLLDCSSKPVLALQSEHDVCKQRTTYHQADLPGCPASQRRQIEVYPNGPLTDVWRVNYVDADDHRHNFKFDREFASKDGMLPPPLQSHVDQMAENSLP	Tribe6	0.995	25	NA	NA	No	1.64835	182	No	No hit	---NA---	No	No hit	No hit	No		No NLS										0	YES	No	No	No	No	No	No	No
PGTG_182520	MQFLSALASITLLVSFPLTLHAQNVPNDYIIKEYTDPSKPYLQVLDAKGKVAYTFEKAYNFPSQFKNTVTIADPSLKPIFSMVSSDDQCRLKTHYAQLGGPAAKDNLPKREYKYDNSRAIGKILWRFSFYSDGAGAREYYKFERNRTNKGGRIYKVAAGQPSQLVGLLRFQVRRDNWVGPDTVNGIKTFTLSCIDGAPLPELVTLLGMVFYRC*	Tribe6	1	22	2253	16147	No	1.40187	214	No	No hit	---NA---	No	No hit	No hit	No		No NLS										0	ND	ND	No	No	No	No	No	No
PGTG_226000	MQFLSALASITLLVSFPLTLHAQNVPNDYIIKEYTDPSKPYLQVLDAKGKVAYTFEKAYDFPSQYKNTVTIADPSLKPIFSMVSSDDQCRLKTHYAQLRGPAAKDNLPKREYKYDNSRTFGKILWRFNFYSDGAGAREYYKFERNRTNKGGRIYKVAAGQPSQLVGLLRFQVRRDNWVGPDTVNGIKTFTLSCIDGAPLPELVTLLGMVFYRC*	Tribe6	1	22	558	22027	No	1.40187	214	No	No hit	---NA---	No	No hit	No hit	No		No NLS										0	ND	ND	No	No	No	No	No	No
PST130_09605	MHLPSALTLTTLFVSFAMNARAVWPPPNDYIMSDHIDWTNHYLSVYFANGKDAFRWAQQVDFPRPGMTTSTLKDDTSKVLFDVVSSNDFCHTNSIYSDFADPKDPLPRREFSLQLRTHRADVWRFNFIDGSGNRQYYKFNKNSSNKGGRIYKVASGQRDRLDALLRSQTRNDPWWNNPKGVKTFTLSVIDDAPVHRMASTGYTLAHPADLDGETSYTFTCGKIDAGIAVLIGSHAHLIEFPSLLLPPGCEPGSIVSITCTRDNAAEKAQADSFWDLQTKIADQFGVQSPQAPKLRLRSITQTSVTLEWDKLELAQCKLLSLSIWKNGQRLGTLPNPLTNTSTKLSGLDLDSEYTFNLVMKTTGGSFNSQHIKVKTHSLNDTSGINVCFGVILPEEIKEQ…	Tribe6	0.997	22	NA	1540	No	0.854701	1170	No	FG_Ccinereus_ok_116499768|gb|EAU82663.1| hypothetical protein CC1G_12431 [Coprinopsis cinerea okayama7#130]	chs5_canal ame: full=chitin biosynthesis protein chs5	YES	No hit	No hit	No		No NLS										0	YES	YES	No	No	No	No	No	No
PGTG_157610	MQFPSALAFITLLVAFPLAMHAQNLPNDYILKDKTGNTGYLDIFSANGKLAFRYTKTRIGVSSVKSATLLQDGDLKKLFSLYSNNDECQVNTVFIQNEIPYSRDNLPKRSFSFDARGFGDDVWRFNLYDNASSSRRYFKFKKNRSNKGGEVFRVARGQPDVLVARLRNQKRRDNWLDPNRDTGTFTLSTVDGAPLPELAIILASVFIRDWRC*	Tribe6	1	22	1843	857	No	0.938967	213	No	No hit	---NA---	No	No hit	No hit	No		No NLS										0	ND	ND	No	No	No	No	No	No
PGTG_086280	MQILSGFPFITLLVFFPFIIHARPKIALPNDYIIKSKGDHCQIFSADGKVAYQYAPELNTPSSGETSMTIKDGSTKKLFTLVSNHDICAYRKETFTQREGPPQKDNLPQREFQFDPEFFSADVWRFNFIDNSGLRQHFRLKLGITDEGGKIHRVVSGKHDELVGKIKNQKRNDSWLNDPKGVDTVTLSCVDGAPVDELVTLLSLVFYKSHHCPI*	Tribe6	0.959	22	4240	2804	No	1.86047	215	No	No hit	---NA---	No	No hit	No hit	No	LIAR=20	No NLS			LIAR=20							0	ND	ND	No	No	No	No	No	No
PST130_17768	MQLPSVLSFITLLVTFAIQAHSHSSPPNDYIMREEINLSKGYLSIYSANGKEAYRYNKKLNFPSPGITTIQVMDASSKILYELVPLTMLHRSKSIVPFACETPLQSNDECRQNSVYVQYENPNRKDQLPIREFKFESHDFIHNKWRFNFRDSSGTQQYYKFEQNLTNRGGRLYKVARGKPSQFVAIYRDQLRGDKWWNTPAGVRTFTLSSMDGGPLVEMVTLLALILNKSDDCIKERHHSTAPS	Tribe6	0.998	22	NA	722	No	1.22951	244	No	No hit	---NA---	No	No hit	No hit	No	Y/F/WxC=97	No NLS	Y/F/WxC=97									0	No	No	No	No	No	No	No	No
PST43_08696	MHLPSALTLTTLFVSFAMNARAVWPPPNDYIMSDHIDWTNHYLSVYFANGKDAFRWAQQVDFPRPGMTTSTLKDDTSKVLFDVVSSNDFCHTNSIYSDFADPKDPLPRREFSLQLRTHRADVWRFNFIDGSGNRQYYKFNKNSSNKGGRIYKVASVSPIFLCLSLPPSSSHNFNQDEKGHLTLGQTRNDPWWNNPKGVKTFTLSVIDDAPVREMVMLMGLILIKSNDCRGHQKRDSIVPLT	Tribe6	0.997	22	NA	NA	No	1.24481	241	No	No hit	---NA---	No	No hit	No hit	No		No NLS										0	No	No	No	No	No	No	No	No
PST43_16998	MQLPSVPSFITLLLPFVIQAHSHSSPPNDYIMREEIHLSKGYQSIYSANGKEAYRYNKKLNFPSPGTTTIQVMDASSKILYELVPSNDECRQNSVYVQYENPSRKDQLPIREFTFESHEFIHNKWRFNFRDSSGTQQYYKFEQNLTNRGGRLYKVARGKPSQFVAIY	Tribe6	0.993	22	NA	NA	No	0.598802	167	No	No hit	---NA---	No	No hit	No hit	No		No NLS										0	No	No	No	No	No	No	No	No
PGTG_057930	MQFPSALAFITLLVSFPLAMHAQNLPNDYFIKKAKDPSKTYLQVFSADGKVAFTFDKTINSPAPFENTVTITDPSLLKFFSLVSIDDQCGYKTQYTQIDGPNAKDGLRRRDYKFDNSPVFGKKLWRFNFYSNAAGSRMYYKFIKNKTNAGGKIYKVAADQLRKDKWMNSANGEGTYTLSCIDGAPLPELVAMLGLAFLQC*	Tribe6	1	22	3345	3960	No	1.49254	201	No	No hit	---NA---	No	No hit	No hit	No		No NLS										0	ND	ND	No	No	No	No	No	No
PST43_10932	MQLPSTLARTALVLVSFALNARAVWPPPNDYIMDDNVDRAKGYQSVYSANGQEAFRFAKRDEFPRPGMTVSTLQDGSSKELFRVVSRNDYCHTNSFFNDFPVIENSPSKREYELRLRHARAAVWHFNFLDSSGNRQYYKFNKNSSNKGGRVYKVASGQADRLDGLLRSESHLSLSLFIPKLQTQPKKGKMIEKTTSNFWLIGSAQTRQDPWLNNGQGLRTLTLSIIDGAPLVSHPLQRTEVKLKRQIPDSTHLEQPEIVMLFALVLEKSSHCH	Tribe6	0.996	23	NA	1540	No	0.732601	273	No	No hit	---NA---	No	No hit	No hit	No	LIAR=19	No NLS			LIAR=19							0	No	No	No	No	No	No	No	No
PGTG_157770	MQFPTSALALITLLVSFPLAMHAQNVPNDYMIKQNSDPKRLLEVYSANGKVAYRFTKTAHVPSQGQSMITVADGSLQKVFSMVTGLDDCSYKTNLAQVEGPTPKDQLPKRQYKFDERKLWQNSVWRFNVYSDSAGARVYYKFKKNRTNKGGQIFKVAANQPSQLVSLLRSQTRKDNWLDPVKGTDTFTLSSVDGAPVTELATLLYLVFTQC*	Tribe6	1	23	2321	1043	No	0.943396	212	No	No hit	---NA---	No	No hit	No hit	No		No NLS										0	ND	ND	No	No	No	No	No	No
PST877_15771	MHLPSALTLTTLFVSFAMNARAVWPPPNDYIMSDHIDWTNHYLSVYFANGKDAFRWAQQVDFPRPGMTTSTLKDDTSKVLFDVVSSNDFCHTNSIYSDFADPKDPLPRREFSLQLRTHRADVWRFNFIDGSGNRQYYKFNKNSSNKGGRIYKVASGQRERLDALLR	Tribe6	0.997	22	NA	NA	No	0.60241	166	No	No hit	---NA---	No	No hit	No hit	No		No NLS										0	No	No	No	No	No	No	No	No
PST21_19256	MQLPSVLSFIPLLLSFVIQAHSHSSPPNDYIMREEINLSRRYLSIYSANGKEAYRYNKKVNFPSPGTTTIQVMDASSKILYELVPSNDECRQNSVYVQYENPSRKDQLPIREFTFESHEFIHNKWRFNFRDS	Tribe6	0.999	22	NA	1416	No	0.757576	132	No	No hit	---NA---	No	No hit	No hit	No		No NLS										0	No	No	No	No	No	No	No	No
PST21_16313	MQFPGALSLMTLLVSFAIHTRAVYPPPNDYLMSDHVDWTNGYLSVYSANGKDAFRYGRDKNQPNSGTNRHRLMDGSGNQLFEVYSVSHIAQFPGRMNDREPLSETRSTRCLSSDHPLQANEGCLYDWEYNSMFRASEDQLARRRYKRQSRGFSASIWYFNFLDSSGNRQYYKFNKNQTNKGGRIYKTVRGKDDQLEGLLRGQHRRAWEGNPRNVDVFTLSINDGAPLVCHTLQIIQYTLNRYSTDYNFSEQPEMVMLMALVLIKSNDCWNDN	Tribe6	0.997	22	NA	NA	No	1.47059	272	No	No hit	---NA---	No	No hit	No hit	No		No NLS										0	YES	YES	No	No	No	No	No	No
PGTG_042490	MQLPSAITLTALLASFAMSTRAVYPPRNDYIMSMGLNWSNGYQSAYNSKGEDAFRWFKDYDKPRKGISTSRLADGSSTTLFALTSYKNLNDAWAERDYRLQLRQFRSDLWHFNYPDKSGTRRYYRFNKNSSNMGGRIYRVSLDQPEVPEGLLRTQMRYDTWWKDPKGREAFTLSIVDQASVVGHPLENIQSFRKTAES*	Tribe6	0.999	22	985	3037	No	0	199	No	No hit	---NA---	YES	No hit	No hit	No		No NLS										0	ND	ND	No	No	No	No	No	No
PGTG_057910	MLFLSAVAFITLLMSFSPAMHAQNIPNHYIIKERGDLSKPYLEVFGANGKLAYTFSKSKRVPPRGKTTVIITDSSLKQLFSMFSGPRWSNGGRPLLPGSPAG*	Tribe6	1	22	1209	3649	No	0	103	No	No hit	---NA---	No	No hit	No hit	No		No NLS										0	ND	ND	No	No	No	No	No	No
PST0821_00143	MLVPCTRVFLSLIWLEIGASISSGLDTEAHAAQDSMRTLPGADLAEFNDATQIVTTPAASTQEHQPGPKQYGIIPDALAERNGEFSYD	Tribe7	0.976	24	NA	NA	No	1.13636	88	No	No hit	---NA---	No	No hit	No hit	No		No NLS										0	No	No	No	No	No	No	No	No
PST43_02410	MLVPCTRVFLSLIWLEIGASISSGLDTEAHAAQDSMSEYAKNLLMLSSSDKADQFSFVPGTLPGADLAEFNDATQIVTTPAASTQEHQPGPKQYGIIPDGLSERNDERERMRIGRIETKALIDSLQPGSDKELSEIKSELEDLYQAFKIPIIERLYPLTGLDPPITLLLPKSNPTSLLTKGRRLSAKIFQIPNNLRPAVRLNRLRPFLRFAEAEARKPSNKLVPSILAGKSLKPATKQITTDEHMISSPTVANTLTTGKGTKPNEPQSPHVSDSLHQNQLASHSASSLSSATAEISQRDKLPITVPSAPSKDSSPIGKTAVLQLLLEAKGVQLGNPPIQIPRSGVLEGDELERVKDIIVDDRIKIWNSLQDKLIELKSIQDEQPEKPKKPIFQQTFLRS…	Tribe7	0.976	24	1690	1329	No	0.422535	710	No	No hit	---NA---	No	No hit	No hit	No		No NLS										0	YES	No	No	No	No	No	No	No
PST21_18544	MLVPSSCVFLSLILLEIGASVWPGLDGEAHAARDSVRTLPGADQAESSNAAQIVGQPAASTQEHQPGPKQYGIIPDALAERNGEFSYD	Tribe7	0.998	27	83	NA	No	1.13636	88	No	No hit	---NA---	No	No hit	No hit	No		No NLS										0	No	No	No	No	No	No	No	No
PST877_15674	MLVPSSCVFLSLILLEIGASVLSGLDGEAHAARDPPSKFNLLFVVPGTFPGVDQAESSNVAQIVSTPAASTQEHQPRPKQYGIIPDGLSERNDERERMRIGRLETKVLIASLHAGSDDELSSIKKGLDDLYNAFKIPIIERLYPLSGLGPPITLLLPKSKPARPSRVSSLVRFLTPGTKARWLSTATSQLPNQLKQAARLRRFVRLSEARKQSRKLVPSIWTGKSPKPATKHINTNEHLISSPTVTSTLSLTPGKSTKFDEPQSPHDPESLHQNQLVTSNRLSSATAEISQQTQLPITKPSAPSKDSSPTERPRLLELVLEAKGVQLGKPPSSSPRSGVLEGNELESVNDVFVDDRTKIWNSLQDKLIKLKSFQNEEPETPKDPTFQLIFLKSLYLMGD…	Tribe7	0.998	31	NA	NA	No	0.321027	623	No	No hit	---NA---	No	No hit	No hit	No		No NLS										0	YES	No	No	No	No	No	No	No
PST43_18472	MLVPSSCVFLSLILLEIGASVLSGLDGEAHAARDPPSKFNLLFVVPGTFPGVDQAESSNVAQIVSTPAASTQEHQPRPKQYGIIPDGLSERNDERERMRIGRLETKVLIASLHAGSDDELSSIKKGLDDLYNAFKIPIIERLYPLSGLGPPITLLLPKSKPARPSRVSSLVRFLTPGTKARWLSTATSQLPNHLKQAARLRRFVRLSEARKQSRKLVPSIWTGKSPKPATKHINTNEHLISSPTVTSTLSLTPGKSTKFDEPQSPHDPESLHQNQLVTSNRLSSATAEISQQTQLPITKPSAPSKDSSPTERPRLLELVLEAKGVQLGKPPSSSPRSGVLEGNELESVNDVFVDDRTKIWNSLQDKLIKLKSFQNEEPETPKDPTFQLIFLKSLYLMGD…	Tribe7	0.998	31	NA	NA	No	0.458015	655	No	No hit	---NA---	No	No hit	No hit	No		No NLS										0	YES	No	No	No	No	No	No	No
PST21_12806	MVNPSRKWIYCLALYALSVGRFALSSLDPEGPAIKNSVKMLQSGVQPESSESSQALINTPIRYYTIDDQLLRLPPEARRDKINLLAKEIERLKVRIKSLDTQSKPEFLIIQSQLEELYQALKPSILERVRRLSGLGPSMSSLEFIVNPGSTEEEIAAQVLNGDHLPTLTTGIQNEGNREPALQVNLTPNQGSESVSSSPQPATTEILPTKNLLAARVQGGRSKSRFIIPKRPRKIQIRRLSPYIQLRNSKARGRQAKTVETLSDEGDGQIYTEFELCGDVLHVVKEHLYAKEMKTWRDLEEVLIGFQTSNHLIESDTKFLLGFLKTFYTFGNLIHDYQLMPSSFIKNIEIFQPNNIFRMLEYYINLLFSKWNGKFFDIPGSLTPQLEFLTNGVAVKHFH…	Tribe7	0.963	23	NA	NA	No	0.49505	404	No	No hit	---NA---	No	No hit	No hit	No		No NLS										0	No	No	No	No	No	No	No	No
PST21_06570	MVNLSKKWLHCLCLHGLTIGKFAFASPYVEGPAQDSVRMVQSVEHPTSNDAVVINTPTRPQIQHEQVLRCGPEANKGEALTVSYRIAKIASLKEESEKIRLWIQMLDTRSKKEFLEIQYQLEQLLHGLKPSILERVRRLSGLGPSLATVQFKLDTESKEGDVISSLKPAAARITNDKHRPNAGIDSGSGLSRSMAALHLDADTGREGLTSTGNSAKKQKDNRRYEFYDDILGVLKERMLHKEMAIWNSLQTSLIGFQARNHLVKTDAKFLLGFLKILYRLGDLIHEYRLMPTNFINNLEISKPKTLFNMVEYYIELSFSKWQGKFFEIPGSLIPQLEFLTTRLSAKHFSRSINGKTPMCDILRYPS	Tribe7	0.939	25	NA	NA	No	1.0929	366	No	No hit	---NA---	No	No hit	No hit	No		No NLS										0	YES	YES	No	No	No	No	No	No
PST130_00556	MVNLSKKWLHCLCLHGLTIGKFAFASPYVEGPAQDSVRMVQSVEHPTSNDAVVINTPTRPQIQHEQVLRCGPEANKGEALTVSYRIAKIASLKEESEKIRLWIQMLDTRSKKEFLEIQYQLEQLLHGLKPSILERVRRLSGLGPSLATVQFKLDIEGKEGDVISSLKPAAARITNDKHRPNAGIDSRSGLSRSMAALHLDSDTGGKALNPDMIKTSTGNSVKEQKDNRRYEFYDDILGVLKERMLHKEMTIWNSLQTSLIGFQARNHLVKTDAKFLLGFLKILYRLRDLIHEYRLMPTNFINNLEISKPQTLFNMVEYYIELSFSKWQGKFFEIPGSLIPQLEFLTTRLSAKHFSRSINDLGAKHQRDIVYLVLTSILRHEPCDSPDSSQSFTRIREEI…	Tribe7	0.939	25	1395	NA	No	0.896861	446	No	No hit	---NA---	No	No hit	No hit	No		No NLS										0	YES	YES	No	No	No	No	No	No
PST21_19620	MVILSTKLFCCFALHAFGTARLAKASFCADGNTAKESADLQSLELTSQTIHIAANARLEELTSEERLQQLELTASKEKIATINKKRKQIKRRIELLDTKSNPEYIRLQSQLQQLHHALNPVILERVRRLSGLGPSISAIQFIVTPPQSPELVEASSGESPQARIPNDEHIYLPTIQAGRRSTRRRNISKRFRKIFKFTKFLSCVTASKSNTHDGTLASVDEPLTLADKSTTPGVAHRMSNGGNYPPAIESVGPTNGVSFTGSPTPAFENIPDEPVRKESESGGGYELPEDLVKLVKEHMLTDEMKIWNILQGALMRFQAESHLIEEDATFLLGFLKTLYLLGDFIHDYHLMPASFIDDIEIFKRNTLLKMIEYHIDLLFNKWKEKFFDIPDSIIPQFDF…	Tribe7	0.981	25	NA	NA	No	1.37405	655	No	No hit	---NA---	YES	No hit	No hit	No		No NLS										0	YES	YES	No	No	No	No	No	No
PST21_00335	MVISTKNALCCTVLFALGFGQISLSSLDAEGHAVTDSLRSLQGVGNPASTNAIAMSDPKEIAEEERLFQLSPAAREAEIKLLENTSIQIDERIQLVLPNRGYSNSDFRKVQSQLQELRLTLKRPILDRVFQLSGLGPSMTDLYMKPTIRPGNQAESSTHRIVLGKDLVQSESKLKKSSSWKKKLWSHLKRPSTSNTVRKDTNTVQEDDQLGYEIPDDILGVIKHFMINGRMEAWKVLENRLIGFEAEDKCLRVNAPNFKLRFLVVFYTLGDLICRHQLLPSYFIKEIEIFNTPTLLKMIQYHVDLLFAQGKKRFFDRSDSVIPQLDFLSNSPNFKHFHRSIKALPVEDHRSVVYLVLTTIMKQAPWFESAGDGGRHIGSTAFHQICETLTESSFLEEAD…	Tribe7	0.978	25	970	NA	No	1.85185	594	No	No hit	---NA---	YES	No hit	No hit	No		No NLS										0	YES	YES	No	No	No	No	No	No
PST130_01724	MVISTKNALCCTVLFALGFGQISLSSLDAEGHAVTDSLRSLQGVGNPASTNAIAMSDPKEIAEEERLFQLSPAAREAEIKLLENTSIQIDERIQLVLPNRGYSNSDFRKVQSQLQELRLTLKRPILDRVFQLSGLGPSMTDLYMKPTIRPGNQAESSTHRIVLGKDLVQSESKLKKSSSWKKKLWSHLKRPSTSNTVRKDTNTVQEDDQLGYEIPDDILGVIKYFMINGRTEAWKVLEKRLIGFEAEDNRLRANAPNFKLRFLVVFYTLGDLICRHQLLPSYFIKEIEIFNTPTLLKMIQYHVDLLFAQGKKRFFDRSDSVIPQLDFLSNSPNFKHFHRSIKAYVEN	Tribe7	0.978	25	NA	NA	No	0.864553	347	No	No hit	---NA---	YES	No hit	No hit	No		No NLS										0	No	YES	No	No	No	No	No	No
PST130_11138	MVNLSKRLFCCLALHALGGGQLAGSLPNADGPLAKGFYGMLQGAHRPETNAVIGMDASVESTEHGKINPGMPLEELNANKATIESIKTDRQEIRRLLTSLYAGNTPKFLELKSQLERLHKDLGAPIMERVLGLNGIGSWMDPLQAAFKNEPDQRSLEVQNKSGRLYHFLLGLVPKRERRPNTRGSAEPTASGHSLIKSNVASDSSSESLPQPLSTQPTRPGTVTSTSETLTGAKQVPIRNHADGSSTRANVVLHGDALDVVRGHVFREEIENWHALKKALVELPTQPNFGYSDFIEGTFRLEFLKCLYLIEQLIHKYDLLPKHLIGDVDLFEPTTLLKMIEYHTELLFKRNYNGFFGVPDSIIPQLEFLKTARAVQHFHSPLTALSAANQRYAVYLVLR…	Tribe7	0.994	20	653	NA	No	1.30293	614	No	No hit	---NA---	No	No hit	No hit	No		No NLS										0	YES	YES	No	No	No	No	No	No
PST21_10651	MLVLLKGVFVCAFLHIVDASIVTALSEEAHATQDSVITLRGNAQAKSSDTIINSTPVESSGTPVESSVTPVESSGTPVESSGTPVESSGNDQLEQKEYGIIPETKSERDAERERMSKDRLGTKDQIALLDPKSHQEFIDIKSQLQELHHALKIPTIIRVYRLSGLNWSLDLLLPRSIHKSPKDVPGVGAESLAMVRSQENLPARILQSPKTRKNMLWSTGLRILMNSRRKPRTEPRKPSSIVALPGNPLGKAVPRMITDLDPASSPVVTTLAVRKGAKSGTAESSMSSSARVEHGEVQRGRVDTTGMIDFANSLRKNRLASQALESSPKGPTELTRGGHPSNTAALVPSQDGSSTDRQTLHQALSGGKGIPIGNLPISSTRRGLLDGEELEIVHGKVVK…	Tribe7	0.994	19	NA	NA	No	0.315457	634	No	FG_Batrachochytriumd_02168 | BDET_02173 | Batrachochytrium dendrobatidis predicted protein (translation) (597 aa)	---NA---	No	No hit	No hit	No		No NLS									TPVESSG#TPVESSV#TPVESSG#TPVESSG#TPVESSG	5	YES	No	No	No	No	No	No	No
PST0821_06989	MLVTLRKSTFFCFVCFVLGPCQFTLSSLDGEAHAAQEALSRFPGLTRLDSSNSITVNVPGSHMKDRLDPKHYGAIPQKLAQRKAELKSMEIEDRAIKDSIIYMSGLQFDDMKMRLVELHNALKVYVEARVFRLSGKGSAFTGLLPKTNLEGPKYAPTLVPLHSSASSHGSRTTQFPKEEPSPETSSQRGQSARKLKILELIGNTLPFDKFSSRIIAHQENHGGVSTTGQTGVQDSLGGSGTQLGKMVMHSGRVRGELAGDELSIVRRHMDDESIRIWNSVEERLAEFGSGSTRIATPSEGEFIADFLRTYYLLGDYVYTHGLLPANVIEKMKLFKFPTLADRINLYIRALCRAHDYYFDEASSVIPQMEFLTTGRSVAHFHRSLKALHPKYHSAIVYLA…	Tribe7	0.973	26	NA	NA	No	0.968523	413	No	No hit	---NA---	No	No hit	No hit	No	Y/F/WxC=9	No NLS	Y/F/WxC=9									0	YES	No	No	No	No	No	No	No
PST43_11245	MAPPIRFKVSLCLVLHALGGSQLASSSPLNSEVHPVENFNPFLHYDQGKSSDKIVFETPIKPAKQVKSPQNEGYEYRNIPQGLAERKDEMEFIFKDRNAIESGIQGLKTKSEGQSSRMISQLERLYRAFNLPTVNRLRRMGGLDRSQHSFAPEPIKLGTTNNPLKPAGTQVTNGGPLAEHGSGSKKMSKGSNFFGYDIDWRSLYPYSAASDSGTGNTLASLSEPLLKNSNSLELTPRISTEETPLKYEPLRLAQVQKPRQTTLTVLDAHLAERRIPRGDLKIQDIVHSLLGRQPDGDEYVIGDGLTIPQKIASWNSLQEQVFKFSLQSQETVSDAKEVEFQLEFLKSFCLLGDHIVRYGLLPSTEGIESLKPKSTIQMVELQTELLFRKLGANFYEDQA…	Tribe7	0.998	26	NA	504	No	0.5997	667	No	No hit	---NA---	No	No hit	No hit	No		No NLS										0	YES	YES	No	No	No	No	No	No
PST21_13617	MAPPIRFKVSLCLVLHALGGSQLASSSPLNSEVHPVENFNPFLHYDQGKSSDKIVFETPIKPAKQVKSPQNEGYEYRNIPQGLAERKDEMEFIFKDRNAIESGIQGLKTKSEGQSSRMISQLERLYRAFNLPTVNRLRRMGGLDRSQHSFAPEPIKLGTTNNPLKPAGTQVTNGGPLAEHGSGSKKMSKGSNFFGYDIDWRSLYPYSAASDSGTGNTLASLSEPLLKNSNSLELTPRISTEETPLKYEPLRLAQVQKPRQTTLTVLDAHLAERRIPRGDLKIQDIVHSLLGRQPDGDEYVIGDGLTIPQKIASWNSLQEQVFKFSLQSQETIPDAKEVEFRLEFLKSFCLLGDHIVRYGLLPSTEGIESLKPKSTIQMVELQTELLFRKLGANFYEDQA…	Tribe7	0.998	26	504	NA	No	0.5997	667	No	No hit	---NA---	No	No hit	No hit	No		No NLS										0	YES	YES	No	No	No	No	No	No
PST130_01271	MMLSSKSLYVCIFWHLLGADRLNGDAHAAEESVKALPAILHTDPRNGRVYAAVAEPSNKQQPGSSDDIPLGLAERKAQLVSLENDTSEIKNRIALLPANPLDCTLRWKAQLEEMFDALKKPVQDRVFNLNGYGVFTSIISNPDVKSGILKRPSPASLRPPAAQILSDKPQPATEGQDGTSRRGPWSSKSIGLSTSPPLIPGGKLRGPTITRSSTGERLLTAIPFQPSHAGSSPSSPSLDASRDISSDGTMEKLSSWEKDSTGMTSEDDDDSLFELDIARIFPEEHSPSTGPLVSNRHDKASPSSPTELQTNLGGRATRIGEIEVPSGVPRSELRGDPLVIIKEMIQDHLEGDRVWIWNALQTKLLEFEVWCSLWITTLSEDEAVFKLGFLQSVFLLGDY…	Tribe7	0.914	19	1219	NA	No	0.729927	685	No	No hit	---NA---	No	No hit	No hit	No		No NLS										0	YES	No	No	No	No	No	No	No
PST130_16478	MLALLKCLIFFVVFHHIGCAVLSSLDDEAHVLQDSPSGFSTIELVILWTLPDLDHQVEASNAVGPNEYGIALDGSHGNKAEGERELGNGSMARNRRIDLKTNEEITFQLESFREVLKNNRPLSDENLAIWESLQNKLTEFKVSQKEKPDRTKAEFQLDFLKSLFSLGNDFYRYRPMPSKLIKSSKIFQLKYLMEMVEFHIDLLFLKNGQKFFDSPDSVIPQLEFMTTGLAFKHFHGFIEGKFLSPKKTALSVKDKKQVVYVALKTTLSHVTECFPQKGQLSRTFLMYREMFLRTGFPREADLLATDLKKTGALNMNHLPNRGNDLETVNLINHLINYLRLPSLKGAQSRIELQLVFYMLEFFEEYYQPIMQGIFSIRGDRSPFEIQLEFMSSYLNFFRN…	Tribe7	0.961	20	1588	1510	No	0.631579	475	No	No hit	---NA---	YES	No hit	No hit	No		No NLS										0	YES	No	No	No	No	No	No	No
PST130_10138	MLVSFERTFFCVALCAMGLDPANAVSIFKNVDALAAQNSVDPFTAGNRAGSRSVIKAGSPKERAGKQDPKLDKGGEGKNDYEQGGNIPEGLAERKGGFNPPESFPIEPHRLTNTNFLQITATLTYAAEIQSMEDGWTEIESRIDHDLETFIDSQIWKIKIPLEDLYHAIRAAAVDRVMRLNGLDLPKNFLRQLDSDRPKSSVTFAIPRAGSLELTGTSSQGGRVTGGDPQIRHDLGKTNRWTILRSAFTLRKLRSESSEPSSIGPPQISDGKSLTPDDVEISSSGPKTLEALLVRNGVRFEGLDFQGSKILDWFNFGQEKKLTNDQKTDIWESLQNKLIKFRSRHQENKPDPKEADFQLQFLEALYSLGDYILRYRLLPYKFVRHVEIFKPDNLLKMVE…	Tribe7	0.993	24	2600	986	No	0.455927	658	No	No hit	---NA---	No	No hit	No hit	No		No NLS										0	No	No	No	No	No	No	No	No
PST21_15875	MVLSNRIILCIVLHAIGTARLSLSSIDEKLPEVLVQKSYRNPFSDVNAAKPRDEMDMRSHLQEPLKFGKLDHNLQAGGHGNDELHGEIPQGLEGKKLEMEQIVTGRNDIVERIDKLDPDSNQELVTLKSTLLQLCRSFRTPAEERVRQLGGMDPAVNPEPSATGYAAGGRDNLALSRPFLEDSDSTESEPLISSDQRHHTLTFEPLPADETKKPKTVLEAHLAEKKIPIHNLERPTSYLFGLSHGDEYELGKGLTDPDKIKTWNFIQEKLNEFKSSDKVPSNPKEVRFRIDFIKAFNRLGDHVLRNRLLTSTESIDSFKSETVMKMVEMYSELEFKRLDRKFFVSRMSFVPDLDFLTSGWDMRHFHRSIKSLSAQDQEKVVHAIMGKVLSHTREFFSSR…	Tribe7	0.951	19	NA	659	No	0.330579	605	No	No hit	---NA---	No	No hit	No hit	No		No NLS										0	YES	YES	No	No	No	No	No	No
PGTG_040960	MVVLSKGLLLCLVWHVTGPNLFALSTLVHEAEESIVFVLCDPLYLLKVTLMSISVSGRPPVVLNDQNAYRLTLLDENELDQHYPSEYGSIPQEQAERKAEIESMKNEHEKIEKRIKQLKALPGQTSKAKALLKELHKNLDIPMKERFLQLKLTPTQSPGTSFNLEADTNQLENTWNVLQTQLIRTVYSKKHVNPAEADFVLEFTKSFFLLGDYIYKYGLLPAPFIKQIEIFHGPTIFDIISRHINYMFRGNQGNFFDHAESVIPQLEFLKTAPSVKHFHRTIKALPDLYDMYVVHWALVSIMLNAKSHFATQSASGRFEAIRSGFVEVTFLNRAQHLLSELKQNPNLNYRLESESISAVNLIGDMANYFQKPPANTLSNQRRLEFQIVFYALDFLDQHC…	Tribe7	0.986	18	2885	546	No	0.610998	491	No	No hit	---NA---	YES	No hit	No hit	No		No NLS										0	ND	ND	No	No	No	No	No	No
PGTG_101570	MVVLTDRVFFCVVLHAIGVAQLAFASLTSQAKDARKYLASDRLWDAKSAESSIGSRAHGPSSKLGKLDQREELGHDFWDEYTQTYEERASEMRSMVNERNNIWYQIDRLKPESYEELTRMKLQVELLHRGLRWPTIDKVRELGGLELSVDYLIPRDNLQQAAAKTQSSGDSKSSSTRYKTYSRWTDYLPFFKSDPRRTADSKRLLQKSDSFDSSSPKSPDTHRPSAEVAEPKRILTVLEHVLGEQSIPIGDLSMRTAAFRDLSAREQALWRQRLTDSQVVEILESMKTKTMGFKFRDGVSDRTEMIFQLEFLKSFVLLRDYIIRYELLPAKIIGGAEIFNKKTVIEMIELNVQLLFRRWGKQFFDTPDSVVPELDFFTYALATKHFHKSIKAHPVEDHK…	Tribe7	0.94	25	1302	1936	No	0.160772	622	No	No hit	---NA---	No	No hit	No hit	No		No NLS									DLAIV-#DL-MQ-#DL-IKF	3	ND	ND	No	No	No	No	No	No
PGTG_103370	MVVLLKRMLFCAVLLGIGLARFALSAFNAEAHAAWDYATSSSEMLAGASKNQHMNTPGEASQAQAQLRRLEGKQKHLKHLINSLNTESPWWELSEIKYELEELFNALRPPYLQTISSEFFADEDLPRFEAESQSRGTERRTVTGSFMKALRLDKMSLSARRPTHKSKAGKKEPSSSGGHNQYGELRTDPSIYTDLVDSKPISSSNLLSKTGNIYHTRDRTIKEQMELWNSLEKKLVQLKLSKNDGVAARRAVLYLKFLESLYVMGDYILKYGMGLPPAFIENIRIFEPNTLVNMVEMHVDLLFLTHGKNFFKHHDSVVPQLGFLEIGPAVYHFHRPIGALSEKHQKLVVFSVLKKIMFHAPGNLPHDGGLLSEHFASIRQRFLDVNFLEEAEVLCSLLN…	Tribe7	0.997	25	3253	11129	No	0.363636	550	No	No hit	---NA---	No	No hit	No hit	No		No NLS										0	ND	ND	No	No	No	No	No	No
PST130_16480	MLTFFKSAILCMALHQVGAAILSSLDSEAHGGQSAKLGGWFHTPERERNIGYESKSIKHHINLLDPKGDKEFSLIKSQLGSLHDALKEPLGWYDNNINIWYSLLKQLDDFKTAQRINPDATKAKFQLDFLKCLFTVGDHIVRYKLIHPELIESSQFLEPKTLLAMVEFHIDLLFLKNGERFFDAPDSVIPQLEFMKTSLTFKHFRQSILASLSQTMELFTPHTLPCNHYHGPMSLPAVASTFPFSKIYTEFCFLILLNSSITALSDEDQTQVVYVSLRTILSHIPGILSQRQLSPIFTEISQLFRRPESLQEMDGLSSSLRKESEIFHVLDRKENLPTVSLIIELISYFRFPRAAYAHRKIEFQMVYYILEFLEDHYQPVMDAMLQQRPNDLDLRKQLE…	Tribe7	0.988	19	NA	872	No	0.842105	475	No	No hit	---NA---	No	No hit	No hit	No		No NLS										0	No	No	No	No	No	No	No	No
PST43_01955	MLTFFKSAILCMALHQVGAAILSSLDSEAHGGQSAKLGGWFHTPERERNIGYESKSIKHHINLLDPKGDKEFSLIKSQLGSLHDALKEPLGWYDNNINIWYSLLKQLDDFKTAQRINPDATKAKFQLDFLKCLFTVGDHIVRYKLIHPELIESSQFLEPKTLLAMVEFHIDLLFLKNGERFFDAPDSVIPQLEFMKTSLTFKHFRQSILALSDEDQTQVVYVSLRTILSHIPGILSQRQLSPIFTEISQLFRRPESLQEIDGLSSSLRKESEIFHVLDRKENLPTVSLIIELISYFRFPRAAYAHRKIEFQMVYYILEFLEDHYQPVMDAMLQQRPNDLDLRKQLEFINGLLKFFRNRDQYPISTYENPDISFWTMTKGGSALSTWIDSYILGESHHVT…	Tribe7	0.988	19	631	NA	No	0.473934	422	No	No hit	---NA---	No	No hit	No hit	No		No NLS										0	No	No	No	No	No	No	No	No
PST43_06046	MVLSNRIILCIVLHAIGTARLSLSSIDEKLPEVLVQNSYRSTYTMILLVAEVLAIQDIRLVKTVNFVLVVFNLSVTDPFSDVNAAKPRDEMDMRSHLQEPLKFGKLDHNLQAGGHGNDELHGEIPQGLEGKKLEMEQIVTGRNDIVERIDKLDPDSNQELVTLKSTLLQLCRSFRTPAEERVRQLGGMDPAVNPEPSATGYAAGGRDNLALSRPFLEDSDSTESEPLISSDQRHHTLTFEPLPADETKKPKTVLEAHLAEKKIPIHNLERPTSYLFGLSHGDEYELGKGLTDPDKIKTWNFIQEKLNEFKSSDKVPSNPKEVRFRIDFIKAFNRLGDHVLRNRLLTSTESIDSFKSETVMKMVEMYSELEFKRLDRKFFVSRMSFVPDLDFLTSGWDMR…	Tribe7	0.951	19	NA	659	No	0.312012	641	No	No hit	---NA---	No	No hit	No hit	No		No NLS										0	YES	YES	No	No	No	No	No	No
PST130_01253	MKVLFKKVFLCVLLHQIGLARLALSTLSADAHAAQSSLESSSAVVLGGPEEPIKGEQVARTVKEIPVGRAESLERMRIDREELQSRLELFKPRPETDLYVGKIELEQLHRSFRIPTLHRVFRLYGRNPAIRSLLAKPGPPHSTIKALQKALRLERLSLLWGHKAPEPIEEQAQVKERVFTTLPLVPRPVKTATVTKTDIHTTTTGEGQDPERTSKTDQSSEGESDVVKDSAILEKSPVEYPKSSRVGSFVNDIVPKLTAARNSVGEYLSKASPFKPGQGGEIESKSNSGIINSLTGGKEFSNIKVPIQSGILEGDPLRLVLDVVARDDRNAQIALWNSLEEKLLSLQPPRFTKHFVDKGPISLSFLQSMYLTGDYIIKYGMMSPEFIKGIQIFKRDTLA…	Tribe7	0.996	20	NA	NA	No	0.567376	705	No	No hit	---NA---	No	No hit	No hit	No		No NLS										0	No	YES	No	No	No	No	No	No
PST43_17822	MLVSFERTFFCVALCAMGLDPANAVSIFKNVDALAAQNSVDPFTAGNRAGSRSVIKAGSPKERAGKQDPKLDKGGEGKNDYEQGGNIPEGLAERKGGFNPPESFPIEPHRLTNTNFLQITATLTYAAEIQSMEDGWTEIESRIDHDLETFIDSQIWKIKIPLEDLYHAIRAAAVDRVMRLNGLDLPKNFLRQLDSDRPKSSVTFAIPRAGSLELTGTSSQGGRVTGGDPQIRHDLGKTNRWTILRSAFTLRKLRSESSEPSSIGPPQISDGKSLTPDDVEISSSGPKTLEALLVRNGVRFEGLDFQGSKILDWFNFGQEKKLTNDQKTDIWESLQNKLIKFRSRHQENKPDPKEADFQLQFLEALYSLGDYILRYRLLPYKFVRHVEIFKPDNLLKMVE…	Tribe7	0.993	24	986	2600	No	0.468019	641	No	No hit	---NA---	No	No hit	No hit	No		No NLS										0	No	No	No	No	No	No	No	No
PGTG_132060	MRLKISFVFIALCTLKASQLALSMEEVVGLGKDVVPQMIRHDSPLGAKMNAPMSGCSGLDQSSQTALTSSHPELASANQGKSPCSQIKELRNSIEIHGHRHLEDVTQNLEQLHNYLTPVGETKPPPAFQEPQNLVEPLFEYKYKTLGWNQNFLKVLPGSRGTRQLASTTTPLEGITQVVLIWKYLQETFINLKCQDLVDPEIKLKFLKSLFLLGDYIHENSLLPQAEIKQIKIFQPETVVNLFNFHFNLLIRSKGNEFFGSPEWVNPELELLLSNPYLKHFHRSILDESQYFLKKAEEIKYPEWFDGVQIRDLLFHDPIVNHEHPKLKLDSYQFLTLYTISKFVDSHLPHLVPELDKSQEAVLLDKQGQYISSLLKLLPSRFKDPRLQAVLKQKEDLIK…	Tribe7	0.995	23	669	1253	No	0.934579	428	No	No hit	---NA---	YES	No hit	No hit	No		No NLS										0	ND	ND	No	No	No	No	No	No
PST877_06608	MVILSTKLFCCFALHAFGTARLAKASFCADGNTAKESADLQSLELTSQTIHIAANARLEELTSEERLQQLELTASKEKIATINKKRKQIKRRIELLDTKSNPEYIRLQSQLQQLHHALNPVILER	Tribe7	0.981	25	NA	NA	No	2.4	125	No	No hit	---NA---	YES	No hit	No hit	No		No NLS										0	YES	YES	No	No	No	No	No	No
PST43_02617	MVRTNSAIVVVAFYIFKASQYAHAVTECIHAQHVEDDVAPLINRGSIDCALSDTPVPKSVRRGGRDEAERQISGCPGSVTLPVNQGQFLKPKDSKGCCSLLLELTLPHMYADAIDWSKNIDPRITRLKELGREELNGVTTHLKLLDQYVQAQAEATTGAVTREPQTLVEPVFQVTPAQASPQRSSSLVGLFTKKSSKNPELDEELREIIITAVIPVWKDLQEKFIKLACHSPEKEPDIKLNFLKSLFVLGDYFYSNNLVRSKIMDEVEIFKPNIVVNLIDFHVKLSIQSKGNKLFESSEWVTPQIDLLIDNPSLRHFRRSIQALSGDNRVYLVYCTLRSVLGVIFQIQNAWEDLFKDFCA	Tribe7	0.936	24	NA	NA	No	2.22222	360	No	No hit	---NA---	No	No hit	No hit	No		No NLS										0	YES	YES	No	No	No	No	No	No
PST21_19167	MVRTNSAIVVVAFYIFKASQYAHAVTECIHAQHVEDDVAPLINRGSIDCALSDTPVPKSVRRGGRDEAERQISGCPGSVTLPVNQGQFLKPKDSKGCCSLLLELTLPHMYADAIDWSKNIDPRITRLKELGREELNGVTTHLKLLDQYVQAQAEATTGAVTREPQTLVEPVFQVTPAQASPQRSSSLVGLFTKKSSKNPELDEELREIIITAVIPVWKDLQEKFIKLACHSPEKEPDIKLNFLKSLFVLGDYFYSNNLVRSKIMDEVEIFKPNIVVNLIDFHVKLSIQSKGNKLFESSEWVTPQIDLLIDNPSLRHFRRSIQALSGDNRVYLVYCTLRSVLGKYDSLLPRGDFPNPERMGGFIQRFLRINFIEPGKDRLINPYNAGINSDYSTAFYAIM…	Tribe7	0.936	24	NA	NA	No	2.21811	541	No	No hit	---NA---	No	No hit	No hit	No		No NLS										0	YES	YES	No	No	No	No	No	No
PST130_07896	MAPPIRFKVSLCLVLHALGGSQLASSSPLNSEVHPVENFNPFLHYDQGKSSDKIVFETPIKPAKQVKSPQNEGYEYRNIPQGLAERKDEMEFIFKDRNAIESGIQGLKTKSEGQSSRMISQLERLYRAFNLPTVNRLRRMGGLDRSQHSFAPEPIKLGTTNNPLKPAGTQVTNGGPLAEHGSGSKKMSKGSNFFGYDIDWRSLYPYSAASDSGTGNTLASLSEPLLKNSNSLELTPRISTEETPLKYEPLRLAQVQKPRQTTLTVLDAHLAERRIPRGDLKIQDIVHSLLGRQPDGDEYVIGDGLTIPQKIASWNSLQEQ	Tribe7	0.998	26	504	NA	No	0.3125	320	No	No hit	---NA---	No	No hit	No hit	No		No NLS										0	YES	YES	No	No	No	No	No	No
PST877_02919	MVLSNRIILCIVLHAIGTARLSLSSIDEKLPEVLVQNSYRSTYTMILLVAEVLAIQDIRLVKTVNFVLVVFNLSVTDPFSDVNAAKPRDEMDLRSHLQEPLKFGKLDHNLQAGGHGNDELHGEIPQGLEGKKLEMEQIVTGRNDIVERIDKLDPDSNQELVTL	Tribe7	0.951	19	NA	NA	No	0.613497	163	No	No hit	---NA---	YES	No hit	No hit	No		No NLS										0	No	No	No	No	No	No	No	No
PST0821_11654	MVLSNRIILCIVLHAIGTARLSLSSIDEKLPEVLVQNSYRSTYTMILLVAEVLAIQDIRLVKTVNFVLVVFNLSVTDPFSD	Tribe7	0.951	19	NA	NA	No	1.23457	81	No	No hit	---NA---	YES	No hit	No hit	No		No NLS										0	No	No	No	No	No	No	No	No
PST21_18231	MKVLFKKVFLCVLLHQIGLARLALSTLSADAHAAQSSLESSSAVVLGGPEEPIKGEQVARTVKEIPVGRAESLGGFYDVRVCLSGVACKPCCIDEHC	Tribe7	0.996	20	34	NA	No	6.18557	97	YES	No hit	---NA---	No	No hit	No hit	No		No NLS										0	No	No	No	No	No	No	No	No
PST130_17466	MVRTNSAIVVVAFYIFKASQYAHAVTECIHAQHVEDDVAPLINRGSIDCALSDTPVPKSVRRGGRDEAERQISGCPGSVTLPVNQGQFLKPKDSKGCCSLLLELTLPHMYADAIDWSKNIDPRITRLKELGREELNGVTTHLKLLDQYVQAQAEATTGAVTREPQTLVEPVFQVTPAQASPQRSSSLVGLFTKKSSKNPELDEELREIIITAVIPVWKDLQEKFIKLACHSPEKEPDIKLNFLKSLFVLGDYFYSNNLVRSKIMDEVEIFKPNIVVNLIDFHVKLSIQSKGNKLFESSEWITLLCGTSEDLFKPLAVTTGYTLSIVR	Tribe7	0.936	24	NA	NA	No	2.14067	327	No	No hit	---NA---	No	No hit	No hit	No		No NLS										0	YES	YES	No	No	No	No	No	No
PST0821_20538	MVRTNSAIVVVAFYIFKASQYAHAVTECIHAQHVEDGVAPLINRGSIDCALSDTPVSKSVRRGRLDEAERQISGCPESVPLPADQDAIDSFRRIDPRITWLKQLDREELRSVTNHLEQLDQYIQALSEGTTGTATGEL	Tribe7	0.936	24	NA	NA	No	2.17391	138	No	No hit	---NA---	YES	No hit	No hit	No		No NLS										0	YES	YES	No	No	No	No	No	No
PGTG_047050	MPSLKIPVLLFALGPLGGNMINQSNYQKIQQQIKQLKQHNMEELNDVVNHLEQLHNYLNSPIEQSGSLNIMGTMPQSLVQPIFQNPSQSLKSKIFGKLEIKSLKSTARNQNLKEIIKSEVVPIWEHLQAEFIHHKCKTEDDAEIKLNYLESLFLLADYIYTNQFLTEEMMGNIDIFKQETIIKMVKFHVDLLITSKGENLFGSLE*	Tribe7	0.929	18	2373	2669	No	0.485437	206	No	No hit	---NA---	YES	No hit	No hit	No		No NLS										0	ND	ND	No	No	No	No	No	No
PST43_00839	MVSTLNRVLICIGVWHALGAAQVALSNVDRGAYTAEEALSTSPVIIRLDSFDGRVTSAADRSENQQTDQYDDFLREMAERKGAFSGMQRLRLGPAS	Tribe7	0.965	20	1219	56	No	1.04167	96	No	No hit	---NA---	No	No hit	No hit	No		No NLS										0	No	No	No	No	No	No	No	No
PST43_07090	MVPTSKRLRVCILWCVLGAGRFALANRSGDVHAAEESVKTSPVILDIDPRSDRVIAAAVPEPSKRQRSDLSDDSALELAERK	Tribe7	0.998	25	NA	NA	No	2.43902	82	No	No hit	---NA---	No	No hit	No hit	No		No NLS										0	No	No	No	No	No	No	No	No
PST43_00840	MMLSSKSLYVCIFWHLLGADRLNGDAHAAEESVKALPAILHTDPRNGRVYAAVAEPSNKQQPGSSDDIPLGLAERKGALWKYKI	Tribe7	0.914	19	NA	170	No	1.19048	84	No	No hit	---NA---	No	No hit	No hit	No		No NLS										0	No	No	No	No	No	No	No	No
PST877_10040	MLTFFKSAILCMALHQVGAAILSSLDSEAHGGQSAKLGGWFHTPERERNIGYESKSIKHHINLLDPKGDKEFSLIKSQLGSLHDALKEPLGWYDNNINIWYSLLKQLDDFKTAQRINPDATKAKFQLDFLK	Tribe7	0.988	19	NA	634	No	0.763359	131	No	No hit	---NA---	No	No hit	No hit	No		No NLS										0	No	No	No	No	No	No	No	No
PST43_02234	MVLSNRVFFCIVLHAIGAARLSLSTEDIELPGLIQKSLGKYSLLLHKYDLRLRSLRSRALIMIFLPTLWSEDPFSKTNGAEPRDATATSSPLRERLKLEGLDQNAQAGGRNDHEHVNIPQGLEESKRMFNLVTSACFYLAGGRPLNLNTEAPQLCSSMSID	Tribe7	0.971	18	NA	NA	No	1.86335	161	No	No hit	---NA---	No	No hit	No hit	No	RXLR=53	No NLS						RXLR=53				0	No	No	No	No	No	No	No	No
PST43_02412	MLGFLKTLIFFAVCHRIGGAMLPRLDSEPHLVQDSSRTLSDLDHQVVPSNAVDKYEYGIALDGSFEKKGQYSSEGFSCGELRLPTPT	Tribe7	0.948	19	1782	65	No	2.29885	87	No	No hit	---NA---	No	No hit	No hit	No	Y/F/WxC=75	No NLS	Y/F/WxC=75									0	No	No	No	No	No	No	No	No
PST877_10858	MLVSFERTFFCVALCAMGLDPANAVSIFKNVDALAAQNSVDPFTAGNRAGSRSVIKAGSPKERAGKQDPKLDKGGEGKNDYEQGGNIPEGLAERK	Tribe7	0.993	24	NA	NA	No	2.10526	95	No	No hit	---NA---	No	No hit	No hit	No		No NLS										0	No	No	No	No	No	No	No	No
PST21_04520	MVILSRSTLSSIALIYALGFGRLSLSSLDAGEHAVTQSWGGLQGVGDLSSSSTIVIDDPKEITQEERLLELDSAARKGEFQSCSGWVAPQSHQDY	Tribe7	0.901	30	NA	NA	No	1.05263	95	No	No hit	---NA---	No	No hit	No hit	No		No NLS										0	No	YES	No	No	No	No	No	No
PGTG_175390	MFIPSKLSRFWMIALCTSTASQMTIASLTVTQDTRIRPLEEMYSHIDNHVHDVASSDAVILKSPIGHSGQEQMLTLKSKEDLESMEADSRRISDSVEDIETLFGERYRPLVNTLKGLCCDVLVQEKPQKFKLHAAGSLGPKYKFPKPIGADWVETWKGLETNLIRFQKSWFDLQRHMEFLETVFCLGDYIIKYKLLPPNAIQEIDNSRQEMFSKWLQLYIHHEYKWSGRKHFFGRADSLIPTVKYLTSINSFEDFPRFLNG*	Tribe7	0.964	26	1883	3105	No	1.52672	262	No	No hit	---NA---	No	No hit	No hit	No		No NLS										0	ND	ND	No	No	No	No	No	No
PST21_05808	MFSTQFTTLITVAALSISSIANAAPTPQIGISNYNNGNQFGNSQRGANGYGVNGYNGEYNGGQAANGGQSSSTSFQQSSGTSTNSAGAASNAYGSGGAAGYGANGYGSNGASNYGSGYGSGSSALGGGLGYGGGYGGGLGGGYGGGYGGGLGGGYGGGYGGGIGGGIGLGISGGIGGGYGGGYGGGGGGGYGGGYGGGYGGGGGGSYGGGYGGGYGGGYGGGYGGGYGGGGGGGYGGY	Tribe8	0.998	23	NA	NA	No	0	238	No	No hit	---NA---	No	No hit	No hit	No		No NLS									NG-YGV#NG-Y--#NGEY--#NGGQ--#GYGG#GYGG#GLGG#GYGG#GYGG#GLGG#GYGG#GYGG#GIGG#GIGL#GISG#GIGG#GYGG#YGGG#GGGG#YGGG#YGGG#YGGG#GGGS#YGGG#YGGG#YGGG#YGGG#YGGG#YGGG#GGGG#QSSSTSFQ#QSSGTSTN	32	No	No	No	No	No	No	No	No
PST130_04598	MFSTQFTTLITVAALSISSITNAAPTPQIGISNYNNGNQFGNSQRGANGYGVNGYNGEYNGGQAANGGQSSSTSFQQSSGTSTNSAGAASNAYGSGGASGYGANGYGSNGASNYGSGYGSGSSALGGGLGYGGGYGGGLGGGYGGGYGGGLGGGYGGGYGGGIGGGIGLGISGGIGGGYGGGYGGGGGGGYGGGYGGGGGGSYGGGYGGGYGGGYGGGYGGGYGGGGGGGYGGY	Tribe8	0.997	23	NA	NA	No	0	234	No	No hit	---NA---	No	No hit	No hit	No		No NLS									NG-YGV#NG-Y--#NGEY--#NGGQ--#GYGG#GYGG#GLGG#GYGG#GYGG#GLGG#GYGG#GYGG#GIGG#GIGL#GISG#GIGG#GYGG#YGGG#GGGG#YGGG#YGGG#GGGS#YGGG#YGGG#YGGG#YGGG#YGGG#YGGG#GGGG#QSSSTSFQ#QSSGTSTN	31	YES	No	No	No	No	No	No	No
PGTG_114570	MFTTRFSTVVSITMMSLMSLSNGSPTPQVGVTSNVAAGGQYGNGQYGASGYGSNGFNGGYNGGQAESGGQSSSNSFEQSSGTSSQASGGSSEASGAGGAAGYGANGFDSNAATNFGAGYGAGSSAVGGGLGYAGGLGAGYGAGYGGGLGGGYGGGIEIGGGLGGGLGGGYGGGYGGGGGGGGGYGGGYGGGYGGGGGGGYGGY*	Tribe8	0.958	23	10145	57	No	0	204	No	No hit	---NA---	No	No hit	No hit	No		No NLS									GYGG#GYGG#GGGG#GYG-#GY--#YG-NGQ#YGASG-#YGSNG-#-G-AGY--#-G-AGSS-#AV-GGG--#LGYAGG--#LG-AGY--#-G-AGY--#-G-GGL--#-G-GGY--#-G-GGIEI#-G-GGL--#-G-GGL--#-G-GGY--#-G-GGYG-#GG-GGG--#SGTSSQA-#SGGSSEA-#SGAGGAAG	25	ND	ND	No	No	No	No	No	No
PGTG_061260	MFSTQLSTMIAVVALGFTSLTNAAPTPQIGGLSNYSNGGQFGNSQRGANGFGANGYNSGYNGGQAANEGQSSSNSFQQSSGTSTQSSGGASNAFGSGGASGYGANGFGSNGASNFGSGYGSGSSAIGGGLGYGGGLGYGGGLGYGGGLGYGGGGGYGGGLGYGGGLGGGYGGGYGGGYGGGYGGGLGGGYGGGYGGGGGGGFGGGYGGY*	Tribe8	0.998	23	4942	948	No	0	210	No	No hit	---NA---	No	gi|83026473|gb|ABB96272.1| hesp-379 [Melampsora lini]	No hit	YES		No NLS									-GG-GY#GGGLGY#-GG-GL#-GG-GY#-GG-GY#-GG-GY#-GG-GY#-GG-GL#-GG-GY#-GG-GY#GGG-GG#-GGFGG#-GANGF-#-GANGYN#SGYNG--#GANGFGSN#GASNFGS-	17	ND	ND	No	No	No	No	No	No
PST43_12008	MLFNSVVLSVTGTILSASSTLAAPTLGGYTYDDRSYAGGSGGLGGSGGVGGGIGGGLTGGIGGGLDGGLGGFGGAGGGLGGGLGGGLGGGLGGGLAGDGHLGGGLSGGGQGGGFLGGGLGGGLHGGLGGSGGLFGHGAGGIGGGLSGHGDGEFGLGGGGGLFGNGGGGIFGHGAGGIGGGGGLGGAGGIGGGLAGHGDFGLGGGDHGFGGLGGGGIGGGLAGHGDFGLGGGASGFGGLGGAG	Tribe8	0.997	22	NA	NA	No	0	242	No	No hit	---NA---	No	No hit	No hit	No		No NLS									GGGLD-#-GGLGG#FGGA--#GGGL--#GGGL--#GGGL--#GGGL--#GGGLA-#GDGHL-#GGGLS-#GGGQ--#GGGFL-#GGGL--#GGGLH-#-GGLGG#FGNGGGGI--#FGHGAGGI--#-G-GGGGLGG#AGGIGGGL--#AGHGDFGL--	20	YES	No	No	No	No	No	No	No
PST130_04822	MLFNSVVLSVTGTILSASSTLAAPTLGGYTYDDRSYAGGSGGLGGSGGVGGGIGGGLSGGLGGGLDGGLGGFGGLGGGLGGGLGGGLGGGLAGDGHLGGGLSGGGQGGGFLGGGLGGGLHGGLGGSGGLFGHGAGGIGGGLSGHGDGQFGLGGGGGLLGNGGGGIFGHGAGGIGGAGGLGGAGGIGGGLAGHGDFGLGGGANGFGGLGGAGGIGGGLAGHGDFGLGGGASGFGGLGGAGGLHQGGQGFIARPIGPPALIAAPRGPIPGAYVPGPIVPAPIIPAPIVPAPIVPVPVIPRPAVVPVAPIVVPHGPAPGAYVAGPIVVPHGPAPGGYVAGPLAVPRGPAGVLAHGGGYGRF	Tribe8	0.997	22	NA	NA	No	0	358	No	No hit	---NA---	No	No hit	No hit	No		No NLS									-GGS-#-GGL-#-GGS-#-GGV-#GGGI-#GGGLS#-GGL-#GGGLD#-GGL-#-GGF-#-GGL-#GGGL-#GGGL-#GGGL-#GGGL-#--PAVVPVAPIVVPHG#PAPGAYVAGPIVVPHG#PAPGGYVAGPLAVPRG#----FGHGAGGIGGAGGLGGAGGIGGGLAGHGD#----FGLG-GGANGFGGLGGAGGIGGGLA----#GHGDFGLG-GGASGFGGLGGAGGLH--------	21	No	YES	No	No	No	No	No	No
PGTG_110790	MIPGQTFIILSVLLALGVLTGESIGARPTADAHPETHFLSRRNAGIGASRTKLALTRRDRSVLHSLESRHHHKEMMEERTGASLDLGAGLGLGSGLGLGAGVGLGAGLGLGAGVGVSAGLGLGGSGGAGAAYGSGGSAGSAGAYGSGGTLGSAGAYTSGGASGSAGGYSSGGMSGSAGGYSSGGASGSAGGYSSGGASGSAGGYSSGGTGGYNSAGTSGSTVGLNSGGTAGSSGGYNSGGTSGSSGGYNSAGTSGSAGGYNSAGTSGSTGGYSGGGLNRGGGLSSGGGGLTSGGGGLSPGGGGMSSGGFNTGTFSSGSSSSSKESQSSNYSYASSSSMNYQTMMGSCTGLVKKISDCQSSFVGAGGNGGSVQVNYDTSIQAVQALATEIQTVLANFHTC…	Tribe8	0.988	21	1070	684	No	1.6129	496	No	DS_trypanosoma_71749524|ref|XP_823669.1| hypothetical protein Tb927.7.6590 [Trypanosoma brucei TREU927] --HMM score = 0.995 --Signal peptide length = 24	---NA---	YES	gi|83026473|gb|ABB96272.1| hesp-379 [Melampsora lini]	No hit	YES	LIAR=24	No NLS			LIAR=24						GLGS#GLGL#GAGV#GLGA#GLGL#GAGV#GYSSGGASGSAG--#GYSSGGASGSAG--#GYSSGGTGGYN---#---SAGTSGSTVGL#--NSGGTAGSSGGY#--NSGGTSGSSGGY#--NSAGTSGSAGGY#--NSAGTSGSTGG-	14	ND	ND	No	No	No	No	No	No
PST130_04014	MRSFVAIAITLALLQNTSALPTFDKRAEAEGTGKGESSTRSLGGCSNQVGLLNLALSTSTNCGQNSPANGALGNGQGTPQPVGQVGIGGILPGGGAGGLLPDGGVGGLLPGGGFGGLLPGGGSGGILPGGGVGGLLPGGGVGGLFPDIGTGGLLPGGGVGDLLPGGGVGDLLPGGGIDGLLPGGGSDGLLPGGGIDGLLPGGGSDGLLPGGGIDGLLPGAGINGLLPGGGVDGLLPGGGIDGLLPGGGVDGLLPGGGIDGLIPGGGAGGCSNQSGVLNLNLLSSTNCGHNSPGSGPPPPGFGPPPPGPISPGFGPGFGPGGADGFGPAGGIGGFGTGGGISSFGSGGVANMGGFNGGVGMGGFGGGLNGNVGGFGAVNGFGAGGINNFAAAGVNNFGAA…	Tribe8	1	19	692	950	No	0.8	500	No	xenopus_377303|e_gw1.459.53.1	---NA---	No	No hit	No hit	No		No NLS									S#S#S#S#S#S#S#S#S#S#GGFN-#GGVGM#GGF--#GG-GL#----GFGPPPPG-#PISPGFGP-----#----GFGPGGAD-#----GFGPAGGIG#----GFGTGGGI-#NFAAAGVN-----#NFGAAGVS-----#NFGAAGVN-----#NFGAAGVN-----#NFGAGGINS----#-FNDAGLNGV---#--GAGDINNFG--#--GAGSISGFNAM	27	No	YES	No	No	No	No	No	No
PGTG_096440	MFSLQFSSLITITMSMMALSNAAPMPQIGLSNFNGGNQYGSSQYGTNGFGNNGFNSGYNGGQAESVGQSSSNSFQQSSGTSTQSSGASNEVFGSGGASGYGANGFGSNGASNYGSGYNRGSSALGGGLGGGLGGGLGGGLGGGLPGGVGIPGGIGGIGGGYGGPRGIGGF*	Tribe8	0.989	22	1139	495	No	0	171	No	No hit	---NA---	No	gi|83026473|gb|ABB96272.1| hesp-379 [Melampsora lini]	No hit	YES		No NLS									LGGG-#LGGG-#LGGG-#LGGG-#LGGG-#LPGGV#GIPG-#GIG--#GIGG-#GYGG-#SG-GA#SGYGA#NGFGS#NGF--GN--#NGFNSGY--#NG---GQAE#QSSSNSFQ#QSSGTST-#QSSGASN-	19	ND	ND	No	No	No	No	No	No
PST43_02241	MRSFVAVAITLALLQSASALPTFDKRAETEGTGKGESSSRSLGGCSNQHGLLNLALLTSTHCGQISPANGAFGNGPSTSGASGLLPDGGVGGLLPGGGFGGLLPGGRSDGLLPGGGVGGLLPGVGADGLLPGGMGGVFPDGGVGDLVPAGGAGGLLPGGGIDGLLPGGGIDGLLPGGGIDGLVPGGAAGGCSNQSGVLNLNLLSSTNCGHNSPGFGPGFGPGGADGFGPAGGISGFGAGGVANMGGFGGVNNFGGVGMGGFGGGLNGNVGGFGAVNGLGAGGINNFGAAGLGVNNFGAGGVNNFGAAGVNNFGAGGIGNFGGAGLNGFGAGGINNFGGAGSMSGINNFGAGGFNGIGQGVGLGPMMAGSSSSSSSSSSNQQSSTQFSSLGAGGINTFGG…	Tribe8	1	19	1010	NA	No	1.06545	657	No	xenopus_377303|e_gw1.459.53.1	---NA---	No	No hit	No hit	No		No NLS									S#S#S#S#S#S#S#S#S#S#PGFGPPPP#PGFSPPPP#PGFGPIS-#PGFGPGFG#GLLPDGGVG#GLLPGGGFG#GLLPGGRSD#GLLPGGGVG#GLLPGVGAD#GLLPGGMGG#GLLPGGGID#GLLPGGGID#GLLPGGGID#GLVPGGAAG#GFGG---GLNGNVG-#GF-G---AVNG-LG-#--AG---GINN-FGA#--AG--LGVNN-FG-#--AG---GVNN-FGA#--AG----VNN-FG-#--AG---GIGN-FGG#--AG----LNG-FG-#--AG---GINN-FGG#--AGSMSGINN-FG-#--AG---GFNG-IGQ#GAGGINTFG#GAGG-NGF-#GAGGINSF-#GASGVNGF-#GAGGINNFG	40	No	No	No	No	No	No	No	No
PST130_15087	MALLGFKNFFLLVITLQASVEGASVHHPTLHKRQFDLGSLSSSVPGLGGASAGSGSGASGLGSLPSMGSGAGGLGGLGSMAGGLGKGGGTGGLGALSGMTSGGGMGGLGGLSGMSSGGGMGGLSGLSGMSSGGGMGGLGGLTGMGSGSSGTDSSSNSAGGGYGSGGTSSSGKSKLGGSSGGCPAYHMI	Tribe8	0.997	22	NA	NA	No	0.531915	188	No	No hit	---NA---	No	No hit	No hit	No		No NLS									GASGLGSLPSMGS#GAGGLGGLGSMAG#MGGLGGLSGMSSGGG#MGGLSGLSGMSSGGG#MGGLGGLTGMGSG--	5	No	No	No	No	No	No	No	No
PST130_00418	MFSTQFTTLITVAALSISSMTIAAPAPQIGISNYNNGNQYGNSQRGANGYGANGYNGAYNGGQAANGGQSSSTSFQQSSGTSTNSAGAASNAYGSGGAAGYGANGYGSNGASNYGSGYGSGSSALGGGLGYGGGYGGGLGGGYGGGYGGGLGGGYGGGYGGGIGGGLGLGISGGIG	Tribe8	0.991	23	1451	NA	No	0	176	No	No hit	---NA---	No	No hit	No hit	No		No NLS									NG-YGA#NG-Y--#NGAY--#NGGQ--#YGSG-#YGSG-#--SSA#LGGG-#LGYG-#--GGY#-GGGL#-GGGY#-GGGY#-GGGL#-GGGY#-GGGY#-GGGI#-GGGL#QSSSTSFQ#QSSGTSTN	20	YES	No	No	No	No	No	No	No
PST0821_11253	MFSTQFTTLITVAALSITSMTNAAPAPQIGISNYNNGNQFGNSQRGSNGYGANGYNGAYNGGQAANGGQSSSTSFQQSSGTSTNSAGAASNAYGSGGASGYGANGYGSNGASNYGSGYGSGSSALGGGLGYGGGYGGGLGGGYGGGYGGGLGGGYGGGYGGGIGGGIGLGISGGIG	Tribe8	0.995	23	NA	NA	No	0	176	No	No hit	---NA---	No	gi|83026473|gb|ABB96272.1| hesp-379 [Melampsora lini]	No hit	YES		No NLS									NG-YGA#NG-Y--#NGAY--#NGGQ--#GYGG#GYGG#GLGG#GYGG#GYGG#GLGG#GYGG#GYGG#GIGG#GIGL#GISG#GIG-#QSSSTSFQ#QSSGTSTN	18	YES	No	No	No	No	No	No	No
PST43_15203	MRSFVAIAITLALLQNTSALPTFDKRAEAEGTGKGESSTRSLGGCSNQVGLLNLALSTSTNCGQNSPANGALGNGQGTPQPVGQVGIGGILPGGGAGGLLPDGGVGGLLPGGGFGGLLPGGGSGGILPGGGVGGLLPGGGVGGLFPDIGTGGLLPGGGVGDLLPGGG	Tribe8	1	19	950	NA	No	1.1976	167	No	xenopus_377303|e_gw1.459.53.1	---NA---	No	No hit	No hit	No		No NLS									LPGGGAGGL#LPDGGVGGL#LPGGGFGGL#LPGGGSGGI#LPGGGVGGL#LPGGGVGGL#FPDIGTGGL#LPGGGVGDL#LPGGG----	9	No	No	No	No	No	No	No	No
PST43_17913	MRSFVAVAITLALLQSASALPTFDKRAEAEGTGKGESSSRSVGGCSNQNGLLNLALATSTHCGQNNPANGAGQVGIDGILPGGGSGGLLPSGGVGGLLPGGGPGGLSTDGGLGGLLPGGGTDGLLPGGGPGRLLPGGSAGGCSNQSGVLNLNLLSSTHCGQNSPGFGPPPPSGFAPPPPPGSGPGGLPSFGPGGFGNGPNGFMPGGIGGLGPVGGMDGFGSGGIANMGVVESTTSVV	Tribe8	1	19	NA	NA	No	1.68776	237	No	No hit	---NA---	No	No hit	No hit	No		No NLS									LPGGGSGGL#LPSGGVGGL#LPGGGPGGL#STDGGLGGL#LPGGGTDGL#LPGGGPGRL#LPGGSAGGC	7	No	No	No	No	No	No	No	No
PST877_15547	MRSFVAVAITLALLQSASALPTFDKRAETEGTGKGESSSRSLGGCSNQHGLLNLALLTSTHCGQISPANGAFGNGPSTSGASGLLPDGGVGGLLPGGGFGGLLPGGRSDGLLPGGGVGGLLPGVGADGLLPGGMGGVFPDGGVGDLVPAGGAGGLLPGG	Tribe8	1	19	NA	1010	No	1.25786	159	No	No hit	---NA---	No	No hit	No hit	No		No NLS									GLLPDGGVG#GLLPGGGFG#GLLPGGRSD#GLLPGGGVG#GLLPGVGAD#GLLPGGMGG	6	No	No	No	No	No	No	No	No
PST130_12491	MRSFVAVAVTLALLQSTSALPIFEKRAETEGTGKGESSSRSLGGCSNQVGLLNIALSTNTHCGQNGPASGSGGAGGLLPGGGGLLPGGGIDGLLPAGGLLPDGGIDGLLPAGGLLPGGGVDGLLPGGGIDGLLPGGGAGGLLPAGGTGGFLPGGGGLLPGGGIDGLLPGGGIDGLLPAGGID	Tribe8	1	19	NA	NA	No	1.0989	182	No	FG_ylipolytica_50547915|ref|XP_501427.1| hypothetical protein [Yarrowia lipolytica]	---NA---	No	No hit	No hit	No		No NLS									----GLLPGGG#----GLLPGGG#--IDGLLPA--#---GGLLPD--#GGIDGLL----#LLPGGGVDG--#LLPGGGIDG--#LLPGGGAGG--#LLPAGGTGG--#FLPGGG--GLL#--PGGGIDGLL#--PGGGIDGLL#--PAGGID---	13	No	No	No	No	No	No	No	No
PST130_04719	MRSFVAVAITLALLQSASALPTFDKRAEAEGTGKGESSSRSVGGCSNQNGLLNLALATSTHCGQNNPANGAGQVGIDGILPGGGSGGLLPSGGVGGLLPGGGPGGLSTDGGLGGLLPGGGTDGLLPGGGPGRLLPGGGAGGCSNQSGVLNLNLLSSTHCGHNSPGFGPPPPSGFAPPPPP	Tribe8	1	19	NA	NA	No	2.22222	180	No	Naegr1_78006|estExt_fgeneshNG_pg.C_30049	---NA---	No	No hit	No hit	No		No NLS									LPGGGSGGL#LPSGGVGGL#LPGGGPGGL#STDGGLGGL#LPGGGTDGL#LPGGGPGRL#LPGGGAGGC	7	No	No	No	No	No	No	No	No
PST130_01869	MRSFVAVAITLALLQSASALPTFDKRAEAEGTGKGESSSRSVGGCSNQHGLLNLALATSTQCGQNNPANGAGQVGIGGILPGGGSGGLLPSGGVGGLLPGGGPGGLLTDGGLGGLLPGGGTDGLLPGGGP	Tribe8	1	19	NA	898	No	1.53846	130	No	No hit	---NA---	No	No hit	No hit	No		No NLS									LPGGGSGGL#LPSGGVGGL#LPGGGPGGL#LTDGGLGGL#LPGGGTDGL#LPGGGP---	6	No	No	No	No	No	No	No	No
PST130_02664	MRSFVAVAITLALLQSSSALPTLDKRAEAEGTGKGESSSRSLGGCGNQVGLLNLAILTNTHCGQNGPASGSGGAGGLLPGGGGLLPGGGIDGLLPAGGLLPGGGVDGLLPGG	Tribe8	1	19	1094	NA	No	1.78571	112	No	No hit	---NA---	No	No hit	No hit	No		No NLS									GLLPGGG-----#GLLPGGG---ID#GLLPAGG---LL#---PGGGVDGLL	4	No	No	No	No	No	No	No	No
PST21_08407	MRSCVAVAVSLALLQSTSALPIFEKRAEIEGTGKGESSSRSLGGCSNQVGLLNLALSTNTHCGQNGPAKGALGNGQGSSQPVGPLAIGGILPGPGGLLPGDGVGGLLPGGGVGGLLPGGGA	Tribe8	1	19	NA	NA	No	2.47934	121	No	No hit	---NA---	No	No hit	No hit	No		No NLS									---VGPLAIGGI#LPGPGGLLPGDG#---VGGLLPGGG#---VGGLLPGGG	4	No	No	No	No	No	No	No	No
PST130_06544	MRSFVAVAITLALLQSASALPIFDKRAQIEGTGKGESSSRSLGGCSNQVGLLNLAISTNTHCGQNGLASGSGGAGGLVPGGG	Tribe8	1	19	NA	NA	No	2.43902	82	No	No hit	---NA---	No	No hit	No hit	No		No NLS										0	No	No	No	No	No	No	No	No
Mellp1_61634 fgenesh1_pg.C_scaffold_10000169	MHHSGLFVAVLIAIVLQTQALPTSVRPLTDSNDGADVAAYGQKQTATNGNINPTATHNAVHEMHDPAHIQTIDVMPTSQLQQASSIPQAITLSTRQLASTQSQSQRPISLGGQAGYAGFVAGQAPITQAGSSYTHTSSSSRGDSNSSEDSYDDSSEDSSGDSSEESSGDSSEDSDSSDSSDSSDSTSFYTSSGPIPQIPVVLPPRVSSGYSAGGVGSFGEGVYAGGREGGREGGREGGSIGGSAFSGGQIGGGGAFGAGASLGGEFSQSAGLNAGAFGAEGATAGGFGSGGARLGSFGAGSASTGGFETGGASAGGFGAGGARAGGFGVGGASASSGSVGGGAAFGSGRAGAGGYGAGGVGAGVGSVGSFGAGLSASAAAGAGFQASKGGYVR*	Tribe8	1	20	1588	1406	No	0	394	No	AN_zebrafish_114326248|ref|NP_001041529.1| elastin b [Danio rerio] --HMM score = 0.999 --Signal peptide length = 25	---NA---	YES	No hit	No hit	No		No NLS									FGEGVYA#GGRE---#GGRE---#GGRE---#GGSI---#GGSAFS-#GGQI---#GAG-GY#GAG-GV#GAGVGS#GATAGGFGSG#GARLGSF---#SEDS-SGDS#SEES-SGDS#SEDSDSSDS#--GAGSASTGG#-FETGGASAG-#GFGAGGARAG-#GFGVGGASA--	19	ND	ND	No	No	No	No	No	No
PGTG_080590	MRSFILIAISLALLQSSSALPLDKRADTQGTGKGDADTRSYMSCADQTGALNLNLLGTTHCSNGHNIPRPHPDPRPYPDPHPHPQPWPLPDPRPHPQPWPLPDPRPHPQPWPLPDPRPHPQPWPLPDPRPHPQPWPLPRPHPIVPNDWPHRHFPYPRPFPGPTPDIIIPDRPDRRIPYNPYGPVIPYPHPQPHPGPGPLPRPHPIVPDDLPHRHFPYPRPFPGPTPDIIIPDRPDRRIPYSPHGPVIPYPDVTPIPIPDNISPDFPGHRYPNIPDWNVPGHHAPYGPYPQVDDDGIPGQGVIGQQSSSTGYDRADSASSLNTGGSFNNGNLISGAGAAGFNGINTFGANGFSSGGSVYGANGIAGIRGGGLSASQSSSSHESNARTSSTTAASGYGPAG…	Tribe8	1	19	541	635	No	0.458716	436	No	FG_neurospora_NCU02795.1 hypothetical protein (6720 - 1210)	---NA---	No	gi|83026473|gb|ABB96272.1| hesp-379 [Melampsora lini]	No hit	YES		No NLS									AS-NE#ASSNQ#ASSST#PHPGPGPLPR#PHP-IVPDDL#PDPHPHPQPWPL#PDPRPHPQPWPL#PDPRPHPQPWPL#PDPRPHPQPWPL#PDPRPHPQPWPL	10	ND	ND	No	No	No	No	No	No
PGTG_102860	MLSSATLSLALLFASATNALPNGYSSSSVSRSYTGTYPIIAQPVQPVQPVQRSFYGGQQPYFGQQQFYYGQQPSYYGYGSYLPNQAFYGYQPYPAWGQAYGAGPVPFAGQSYGYRSRTIYGGGPITGYPDQAFGNFEESQFGPATLARAGLQNSVQGGGEIGAGAQAISRAHVGAGGQVAGGGQFSGAGQIGGAALLNGNGQVVGGANAIGGGQLGGQAGGAGQFDAIARAGGNGQFGLGGQATGRGQVSGAGQFDAGARAIGNGQVGLDGQAIGRAQVGGAGHFDAGAHAIGNGQAVGQGQVGGAGQFNAGAHAVGNGQLGLGGQAVGRGQVGGSGQFDASARVNGNAQAVANGQLVGGGQVAGGSKIGAGLQ*	Tribe8	1	19	8491	1030	No	0	375	No	No hit	---NA---	No	No hit	No hit	No		No NLS									GG-GQL#-G-GQA#GGAGQ-#GQLGLG-#GQAV-GR#GQVG-GS#AGG-QV#AGGGQF#SGAGQI	9	ND	ND	No	No	No	No	No	No
PST21_14794	MLSTQFSTLILVASLSITSLTNAAPAPQLGVSNYNNGGQYGSSQNGANGYGANGYNSGYNGGQAENVGQSTSDSFQQSSGTSTQSSGAASDSFGSGGASGYGANGYGSNGASNYGSGYGGGSSSLGGGLGYGGGLGYGGGGGGYGG	Tribe8	0.999	23	NA	NA	No	0	146	No	No hit	---NA---	No	gi|83026473|gb|ABB96272.1| hesp-379 [Melampsora lini]	No hit	YES		No NLS									--GANGY-#--GANGY-#NSGYNG--#--GQAENV#SG-GA#SGYGA#NGYGS#QSSGTST#QSSGAAS#-GGGLGY#-GGGLGY#GGGGGGY	12	No	No	No	No	No	No	No	No
PST43_08982	MLSTQFSTLILVASLSITSLTNAAPAPQLGVSNYNNGGQYGSSQNGANGYGANGYNSSYNGGQAENVGQSKSDSFQQSSGTSTQSSGAASDSFGSGGASGYGANGYGSNGASNYGSGYGGGSSSLGGGLGYGGGLGYGGGGGGYGG	Tribe8	0.999	23	NA	NA	No	0	146	No	No hit	---NA---	No	No hit	No hit	No		No NLS									SG-GA#SGYGA#NGYGS#GA-NGY-#GA-NGYN#SSYNG--#QSSGTST#QSSGAAS#-GGGLGY#-GGGLGY#GGGGGGY	11	No	No	No	No	No	No	No	No
PST0821_16977	MLSTQFSTLILVASLSITSLTNAAPAPQLGVLNYNNGGQYGSSQNGANGYGANGYNSGYNGGQAENVGQSKSDSFQQSLGTSTQSLGAASDSFGSGGASGYGANGYGSNGASNYGSGYGGGSSSLGGGLGYGGGLGYGGGGGGYGGG	Tribe8	0.999	23	NA	NA	No	0	147	No	No hit	---NA---	No	No hit	No hit	No		No NLS									--GANGY-#--GANGY-#NSGYNG--#--GQAENV#--GASGY--#--GANGYG-#SNGASNY--#---GSGYGG#--GSSSLG-#QSLGTST#QSLGAAS	11	No	No	No	No	No	No	No	No
PST21_19193	MICAQLSTLVALVLMSSASVIGAPAPQFGSSATQNGGRFGNNQFGANGFGQNGYNSGYNGGREENEGQSSSTSYQQSSGTSTQASGGSSREYGSGGASGFGANGFADNGSNNFGSNFGAGSSVVGAPGGAIGGIGGGLAPGYGAGIGHGGGGRGCDVPS	Tribe8	0.999	22	1436	2753	No	1.25786	159	No	No hit	---NA---	No	No hit	No hit	No		No NLS									FGNNQ#FGANG#FGQN-#SG-GA#SGFGA#NGFAD#GSNNF--#GS-NFGA#GSSVVG-#QSSSTSYQ#QSSGTSTQ	11	No	No	No	No	No	No	No	No
PGTG_100950	MKLFVTLTFAVGLFLAQAPALTSATCFGTRDVGSNIEALKSGSIDRRSCFSKKKKHEEKKHYYYDDDYNYKLAKRDAVHAEHHDQGKVKVESAKKLHARSENDLYYNGKYHYDGEGEYYGESHSGNGYGGGYGGGYGGGYGGGYGGGYGRGGYGGGYGRGGYGRGGYGGGGYGRGGYGRGGYNGGGYGGRGGYGGGGYGGKGGYGGDNDYKKS*	Tribe8	1	24	4476	1123	No	0.934579	214	No	PL_arabidopsis_15222927|ref|NP_177727.1| unknown protein [Arabidopsis thaliana]	---NA---	No	No hit	No hit	No	LIAR=96	GGRGGYGGG (187),			LIAR=96					187	GY--GG#GY--GG#GY--GG#GY--GG#GY--GG#GY-GRG#GY--GG#GY-GRG#GY-GRG#GY-GGG#GY-GRG#GY-GRG#GY-NGG#GYGGRG#GY-GGG#GYGGKG#GY-GGD	17	ND	ND	No	No	No	No	No	No
PGTG_033330	MQFITLAVAFAFFAGASSSPASMDPRAEKSDPLGVGGAPLATGSPQAQSSAQGSVPISTCVGGLQSPGFGQAGGMPWGNGQAAYGGGLPYGSFPSGQSQSTASAQAQSSSFPSNGYPTQSSASAQSQSSGPGQVQATPSAQVPGGFYGQGANGFGAAGQFGQDGRNGFYGQDGNGFSGQDGNAFYGQAGNGFGAPGQFGQFGQFGPYGNQYGNQFGNQDGTQDGNQYGNHYGNQYGNQYGNQYGNQYGGSSQYFGNSNDFYGQGANGIGQTSQSPYSHGYVYNSPGAGAGLGVGLGVGVGGSQK*	Tribe8	1	18	1958	1710	No	0.327869	305	No	FG_candidal_CLUG_03176 hypothetical protein (translation)	---NA---	No	No hit	No hit	No		No NLS									GNQY#GNQF#GNQD#GTQD#GNQY#GNHY#GNQY#GNQY#GNQY#GNQY#GQDGRNGFY--#GQDG-NGFS--#GQDG-NAFY--#GQAG-NGFGAP#GQFG--QFGQ-	15	ND	ND	No	No	No	No	No	No
Mellp1_107943 fgenesh2_pg.26_47	MSSFKNLTFLLIVLLSTCYGSPVNNLNDLKTRNIPSITPRSTLFQEPAPNHIHAIVKRTFGGMAGGGKGGSMPGMGGGSGLGGGSGLGGGSGLGGGSGLGGGSGLGGGSGLGLGGGSGLGLGGGSGLGGGSGLGSGAKPPGAAGGLGGGLPALGGGLGGGAKAGADAKTGADPKAGADTKTDSKPKTGADAKPSADPKAGADAKTDSKPKAGADPKAGADAKTDSKPKAGADPKAGADAKLDSKPKTDGDSKTGLDSKAGADAKAGADPTKSGADAKLDKPAGLGGLM*	Tribe8	0.999	20	1569	429	No	0.346021	289	No	PA_trichomonads_123453214|ref|XP_001314630.1| Accumulation-associated protein precursor-related protein [Trichomonas vaginalis G3]	---NA---	No	No hit	No hit	No		No NLS									GGGSGL#GGGSGL#GGGSGL#GGGSGL#GGGSGL#GGGSGL#GLGGGS#KP--SADPKAGADAKTDS#KPKAGADPKAGADAKTDS#KPKAGADPKAGADAKLDS#KPKTDGDSKTGLDSKAGA	11	ND	ND	No	No	No	No	No	No
Mellp1_107944 fgenesh2_pg.26_48	MSNFKSLTILLTLLLTICNGSPIASFNELEKTHESTIVARSNLLQGPVPDHNQAFEKRTFGGMGGSMPGFGMPAFGGGHGTGGMPGFGGAGASGGFPGLGGLAGLGGGAAKTGGDSKTGGDSKTGGDSKTGASGVIPGAGGSFPALGGGMPALGSAAGKTDGAAKTNAAAKPNGEDKPAGEDKPAGEDKPAGDAGAGAESS*	Tribe8	0.998	20	3504	1569	No	0.49505	202	No	AV_plasmodiumf_23612637|ref|NP_704198.1| hypothetical protein [Plasmodium falciparum 3D7]	---NA---	No	No hit	No hit	No	LIAR=37	No NLS			LIAR=37						KPNGED#KPAGED#KPAGED#KPAGDA	4	ND	ND	No	No	No	No	No	No
PGTG_202240	MFSTQLLTLITLAALSMTPLTHGAPTPQFGGLLNYSNGGAYGNTQQGANGFGANGYNSGYNGGQASNGGQSSSNSFQQSSGTSTQSSGGASNGFGSSPGRESAQAEEGFVWDKASKPVLVETFQDPLTRLGI*	Tribe8	1	23	5800	622	No	0	133	No	No hit	---NA---	No	gi|83026473|gb|ABB96272.1| hesp-379 [Melampsora lini]	No hit	YES		No NLS									NGGQAS-#NGGQSSS#NSFQQSS	3	ND	ND	No	No	No	No	No	No
PST877_06883	MLSTQFSTLILVASLSITSLTNAAPAPQLGVSNYNNGGQYGSSQNGANGYGANGYNSCYNGGQAEN	Tribe8	0.999	23	NA	NA	No	1.51515	66	No	No hit	---NA---	No	No hit	No hit	No		No NLS									NGA--#NGYGA#NGYN-#SCYN-	4	No	No	No	No	No	No	No	No
PST43_11960	MFSTQFTTLITVAALSITSMTNAAPAPQIGISNYNNGNQFGNSQRGSNGYGANGYNGAYNG	Tribe8	0.995	23	NA	NA	No	0	61	No	No hit	---NA---	No	No hit	No hit	No		No NLS									NG-YGA#NG-Y--#NGAY--#NG----	4	YES	No	No	No	No	No	No	No
PST21_20567	MQTSHIICFLAIFALTQQGVLSLFSCCKGEKAVKAARPRKVPKPPSSGRAARAGTGSSAGHKGSGESSGLFWWSASGGGGGDGGYSGGGHAASHGGGGCGGGGGGGGGGGGGGCGGGGGGCGGGGGS	Tribe8	0.995	22	NA	NA	No	4.72441	127	YES	No hit	---NA---	No	No hit	No hit	No	Y/F/WxC=23	No NLS	Y/F/WxC=23								G#G#G#G#G#G#G#G#G#G#G#G#G#G	14	YES	YES	No	No	No	No	YES	YES
PST43_16443	MQTSHIICFLAIFALTQQGVLSLFSCCKGEKAVKAARPRKVPKPPSSGSAARVRTSSSGGHKGSGESSGLFWWSASGGGGGDGGYSGGGHAASHGGGGCGGGGGGGGGGGGGGGGGGGCGGGGGS	Tribe8	0.995	22	NA	NA	No	4	125	YES	No hit	---NA---	No	No hit	No hit	No	Y/F/WxC=23	No NLS	Y/F/WxC=23								G#G#G#G#G#G#G#G#G#G#G#G#G#G#G#G#G#G#G	19	YES	YES	No	No	No	No	YES	YES
PST43_15973	MLFNSVVLSVTGTILSASSTLAAPTLGGYTYDDRSYAGGSGGLGGSGGVGGGIGGGLSGGLGGGLDGGLGGFGGL	Tribe8	0.997	22	NA	NA	No	0	75	No	No hit	---NA---	No	No hit	No hit	No		No NLS									-GGS#-GGL#-GGS#-GGV#GGGI#-GGG#-LSG#GLGG#GLDG#GLG-#GFG-	11	No	No	No	No	No	No	No	No
PST877_17707	MQFSMLRLSLFTTLFSATSMLSAPTPDLGGGIGGGIGIGIGIGGGLGGGLGGGYGGGLGGYGSGYGSGYGRGYGGGYGGGYGSGYGGGYG	Tribe8	0.99	20	NA	NA	No	0	90	No	No hit	---NA---	No	No hit	No hit	No		No NLS									YGGG#LGG-#YGSG#YGSG#YGRG#YGGG#YGGG#YGSG#YGGG#YG--	10	No	YES	No	No	No	No	No	No
PGTG_171300	MQFTVLAAALAVFTGVLASPAVEKAEAPATDKAAKTTDAPENWPMHRGSGSFNSNTGFNSGNNWYSGQYGNGQFGNGQYGNGQYGNGQFGNGQFGNGQFGNSQYGNGQFGNGQFGNGQFGNGQFGSGQYGSGQYGNGQYGNGQFGNGQYGYGQFSNGQPGYGQYGYGQSGNGQSGNSGWGGYGGFSSYQQPQGSNNYYGSYQFGSS*	Tribe8	1	18	1376	2982	No	0	207	No	xenopus_378806|e_gw1.477.17.1	---NA---	No	No hit	No hit	No		No NLS									FNSNTG#FNSGN-#NWYS--#GQYGN-#GQFGN-#GQYGN-#GQYGN-#GQFGN-#GQFGN-#GQFGN-#SQYGN-#GQFGN-#GQFGN-#GQFGN-#GQFGS-#GQYGS-#GQYGN-#GQYGN-#GQFGN-#GQYGY-#GQFSN-#GQPGY-#GQYGY-#GQSGN-#GQSGN-	25	ND	ND	No	No	No	No	No	No
PGTG_171310	MQFTVLAAALAVFTGVLASPVVETAEAPAAPKAAETAEAAQTWPLYRGYGGYGGINANVGFNANAGFNNGYNGYNGQHGNGQFSNRQFGNGQFGNGQFGNSQFGNGQFGNSQFGNSQFGNGQFGNGQFGNGQFSNGQFGNSQFGNGQLGNGQFSNGQFGNGQFGNGQFGSNGWGRYGGNSGYSDYNSQQRQGYSNYYNNY*	Tribe8	1	18	761	1510	No	0	201	No	AN_homosapien_37549573|ref|XP_352502.1| similar to Involucrin [Homo sapiens]	---NA---	YES	No hit	No hit	No		No NLS									QFSNR#QFGNG#QFGNG#QFGNS#QFGNG#QFGNS#QFGNS#QFGNG#QFGNG#QFGNG#QFSNG#QFGNS#QFGNG#QLGNG#QFSNG#QFGNG#QFGNG#QFGSN	18	ND	ND	No	No	No	No	No	No
PST130_14637	MDFSTLVFLSITIAMSGMQSTDVSATPVPQVAYYPVNARPVYPPGAYPVNNVGYPVGYNNGFPRQGLQPAYGRPGFYRRQVTTTPSVATMNHTSTHPMSPPAQLAMPQGASPASTTMGMGQPPAKNMMAEGSDNTPRIARRQVHDTPSGVPNHTPAHPMMPHFGFPAANMLGHNTPGHPKPAHPTTSEGTEDPAPIGRRQVSPTPPSTMQMVHNPTSGGAMNHTIQGASGASASHMMSTTSSGTPPTEASAKQNARRQISSPPMSNAMASPSSSMTQTPYPNNSAHSMPMGMGTQPMGQTQAGPSSQGQMMMGGMMPPSTSSNGQGQMSGPPYNSANGQSQMSGMMPSSTPPNAQNQMSGMMPPPSSSNGQSPMPGMMPPSQTQMPPMMPSVGKPTVRR…	Tribe9	0.985	25	NA	NA	No	0	609	No	PL_moss_162664514|gb|EDQ51231.1| predicted protein [Physcomitrella patens subsp. patens]	---NA---	No	No hit	No hit	No		No NLS									PV-YPPGAY#PV--NNVGY#PVGYNNG--#MMPPSQTQMPP#MMP-SVGK-PT#QMSGMMPSSTPPNAQN#QMSGMMPPPSSSNGQS#MMSGQSPSMPSTMSPP--#MMAGQSPSMPSTSSPT--#MMPGQS--YPPSGSPTAA	10	No	No	No	No	No	No	No	No
PGTG_144430	MDFSTLVLLSITIAMSGMQSTLVSATPVPQLYYPNRVGYPGPYGPGVGPGIYGNGVGPYGNGIYGRPGIYRRQVAPLPSTPGSMTMTTPMISVHPMMPQTGSAASTPGGQPIAGPGQPSAGPPSSKPMNTMIHTTNEPTDPTTKGPAGAQASPSTINQGVIGQSNSPTPVSPAEAAGKQITRREAPASPSPNPMPQSTPSTSSGPSGSPMMMGMGPQLTGQTLTPQTGQSQMMTPGMMPPSQMAAHGPMNGMMPPPAPSSAPGSMIGMMPTPPPPNGPSQIPPMAPGAGKPANVRREVSSASTPANATAPLELSANVAPVPHAAGAQGFPANTSSTSAPGSTLPLPKGPPSLASAPTSLSGPNGPARAVARRELSAAAAGTASPGNANPSALTATPPAG…	Tribe9	0.998	25	3654	1397	No	0	539	No	AV_Tparva_68351516|gb|EAN32279.1| hypothetical telomeric SfiI fragment 20 protein 3 [Theileria parva]	---NA---	No	No hit	No hit	No		No NLS									-PQGS-#-PQGAS#APSGQ-#PGGQPIAG#P-GQPSAG#VGYPGPYGPG--#VG-PGIYGNG--#VG---PYGNGIY#PQLTGQT-LT#PQ-TGQSQMM	10	ND	ND	No	No	No	No	No	No
PST877_18061	MDFSTLVFLSITIAMSGMQSTDVSATPVPQVAYYPVNARPVYPPGAYPVNNVGYPVGYNNGFPRQGLQPAYGRPG	Tribe9	0.985	25	NA	NA	No	0	75	No	No hit	---NA---	No	No hit	No hit	No		No NLS										0	No	No	No	No	No	No	No	No
PST21_10828	MQRTSLICLVTLAARQVNFSNAAAIVAASASSSSSASASAGSTYMVNGQIVKSSSSSAQAGAGAYAYSDSDGHHVEKHWSTAATTGSKNKCDCEDRHKKCDCEDKSKNCDCGTKHCDCEAKSKDCDCKEKSKTCHCGDGNKDQNSAPCEEEHKDSGNSPVPQVSSGGDISTAGSSGGVPISPPGPDGSDSSSSSPAPSGSSSGISPGGSGYPSDGQVVAQRDSNCTDNAANTSDSPSNSTPVVSHSGDSPAPQQDANCTENATNTSGSSSNSNTGSNSSGISPAPQSSDYSDYPSSNNQTTSSGPAPAGNESPIPSSETPSTSGGNTPLVSGGAISRGGNTVPSSGQDGSPSKGNGDCSSGSPQGADYPPVSSGENTPPCSGSSDHSSSSNGSSSSSSQ…	Tribe9	0.998	22	238	NA	No	3.98352	728	No	No hit	---NA---	No	gi|83026473|gb|ABB96272.1| hesp-379 [Melampsora lini]	No hit	YES	LIAR=12	No NLS			LIAR=12						SPDGS#SPGGQ#SPSPS#SSGGA-#SSGGS-#--GPSS#TPSTSGGN#TPLVSGGA#KCDCEDRHK#KCDCEDKSK#NCDCGTKHC#--DCEAKSK#DCDCKEKSK#SNGSSSSSSQG#SNFPPVSS--G	15	YES	YES	No	No	YES	No	YES	YES
PST43_12895	MQRTSLICLVTLAARQVNFSNAAAIVAASASSSSSASASAGSTYMVNGQIVKSSSSSAQAGAGAYAYSDSDGHHVEKHWSTAATTGSKNKCDCEDRHKKCDCEDKSKNCDCGTKHCDCEAKSKDCDCKEKSKTCHCGDGNKDQNSAPCEEEHKDSGNSPVPQVSSGGDISTAGSSGGVPISPPGPDGSDSSSSSPAPSGSSSGISPGGSGYPSDGQVVAQRDSNCTDNAANTSDSPSNSTPVVSHSGDSPAPQQDANCTENATNTSGSSSNSNTGSNSSGISPAPQSSDYSDYPSSNNQTTSSGPAPAGNESPIPSSETPSTSGGNTPLVSGGAISRGGNTVPSSGQDGSPSKGNGDCSSGSPQGADYPPVSSGENTPPCSGSSDHSSSSNGSSSSSSQ…	Tribe9	0.998	22	234	962	No	3.51515	825	No	No hit	---NA---	No	gi|83026473|gb|ABB96272.1| hesp-379 [Melampsora lini]	No hit	YES	LIAR=12	No NLS			LIAR=12						SSG-GA#SSG-G-#-SGPSS#SPDGS#SPGGQ#SPSPS#TPSTSGGN#TPLVSGG-#KCDCEDRHK#KCDCEDKSK#NCDCGTKHC#--DCEAKSK#DCDCKEKSK#PVSSGGSGSS#PVTNGGSPM-#-SSGGQGSNPSPDA#SSPGGQSPSPSPDA	17	YES	YES	No	YES	YES	YES	YES	YES
PST43_04004	MQRTSLICFVALAAHQVTFSNGAAISASASSSSTAAASAGSTYMVNGQVVKSSSSSAKAGAGAYAYGDSDGHQVEKHWSSSTTNGSKKKCDCEDKSKPCEKDQNNAGTSPVPEVSSGGGDAYPSGSNSPPGVNYPANSPSGSGSSGYPSTPTDSSSVTSPTGSGYPSGGQDVAHQGSNCADSSANSSNCTPTSSYPDSSTPPSPNDPSVAPPQGSNYPSTSSGHPENSTSSSSGYPSVTSPQGSNYPSVSSGSDTPPVTSGGDGYPSSPSGGSGYPSGSPSVSSGGSAPPPVSSGSNDYPSGSNVPSSNYPSSSGQTGSTDCGCEKGPGNSYVAAPPVSSGDSSPTGSSSTPYPDTPSVSSGGSTPGGSPYPNTPAVSSGGSTPGGSPYPNTPTTTGDS…	Tribe9	0.999	22	2940	2052	No	1.81488	551	No	No hit	---NA---	No	No hit	No hit	No		No NLS									SPDGS#SPK-P#SPQGP#--STSSGHPEN#STSSSSGYP--#SGGDGYPS-SP#SGGSGYPSGSP#PYPDTPSVSSGGSTPGGS#PYPNTPAVSSGGSTPGGS#PYPNTPTTTGDSSHPSTP	10	YES	YES	No	No	No	No	YES	YES
PGTG_078090	MPRTSLICLVALAARQGYFANAAAIAATASSSSSASASAGSTYMVNGQVVKSSSSSAQAGAGAYAYADSDGHQLEKHWSNSSTNGSKKKCDCEDKGSKPCDQQKQDNGNSPVPGVSSGDTSPSGSNQPGSNYPTDASSGSGNSYPSTPSGSAYPSQQGSNCTGGGAGSSSGCTSASSYPDSSPSPNSSGYPSVSSGGSDYPSGPSGGNNYPSVSSGGSDYPTGSSGDNNYPSVSSGGSNYPSSPSVDNNYPSVSSGGSNYPSGPSGGNNNYPSITSGGSGYPSSNTTSGPSPSGNGYPLPSNDYPSTSGNNTPPISSGGGSYPSGSSGTSPQGNSYPSAPSGGSDYPSVTSGGNGYPTNSTGSNSYPSGSPSVTSGGGDVPPPVSSGTNDYPSGPAGND…	Tribe9	1	22	3207	2004	No	1.68634	593	No	AN_cionain_0100150614	---NA---	YES	No hit	No hit	No	LIAR=12	No NLS			LIAR=12						SS-YPD#SSPSPN#SSGYP-#YPSAPSGGSD#YPSVTSGGNG#--SVSSGGSDYPSGPSGGNNYP#--SVSSGGSDYPTGSSGDNNYP#--SVSSGGSNYPSSPSVDNN--#YPSVSSGGSNYPSGPSGG----#PSVTSGGSTPG-GIPYPGT#PSVTSGGSSPG-GNNYPDT#PSVTSGDSYPG-GQPQNTP#P-VSSGGSYPSIQSPSGSP	13	ND	ND	No	No	No	No	No	No
PST43_02877	MLSYVYLAIVLCPLLLVDNVAAGSHNRRQLTTSMGGGQNSTDNSASAYGAGGGAGYGTGGAGYGSGGSKFASSGGGSGMSTGGSDMSTNGSGMSTGSSGSDISGSMGQSNWNTLIENILNTPLNTLPGLQPYASQLQTIIQSSSTSSTRTSSSSVTTTNTTSTADQGAGNCDSKGYVTLSATSLSTLSTYYTRLDKLQTLCQQNGMQNTFSLVQETQSSVSKMMYSVVQLTATKEVTTCQIAPAQCPPAQEIHTYLQTFSEKMTTIEQSFTSETSSSQTTNCDPSSSRGPKVYSDASGATGSPGSAANLTTGYDDGSNGPTSSGTSRDATSSSGTPVYRDASGATGPGSAANSTSTGYDSSSNGPGSSGTPSSFQKRGYQTSTSHSSTSDVSLRKSTNA…	Tribe9	0.998	22	1115	NA	No	1.37328	801	No	xenopus_427244|e_gw1.1472.6.1	---NA---	YES	gi|83026473|gb|ABB96272.1| hesp-379 [Melampsora lini]	No hit	YES		No NLS									-SSST#SSTRT#SSSSV#YGAGGGAG#YGT-GGAG#YGS-GGSK#-SSGTS--RDAT#SSSGTPVYRDA-#YPSGSSNSSSNSD#YPSGS--GGSG--#YPSSTSSSGSG--#YPSSTTPSGSG--#YPSSTSPSGSG--#YPSSTTPSGSD--#YPSSTSPSGSG--#YPSSTPSSGSD--#YPSSTSPSGSG--#YPSSTPSSGSD--#YPSSTSPSGSG--#YPASTTPQGSG--#YPSSDT-SGSG--#YPSSNS-TGSG--#YPDSSSGSTSP--	23	YES	YES	No	No	No	No	No	No
PGTG_078220	MAKNVIPLAVFLFSCVPDSHQTFGFFTAAYPGGPPGPPGPPGAPGQLMPYPGGGIGGKVHQVLATLQGGGPDPTKAANGNTPGAGVTVTAVKCPCENGGPPGPGGTSDKGAAPPPISSGAPPVSSGGPPPISSGGPPPVSSGAPPPVSSGGSPPGSGGGPPPVSSGGTPPSSPGGPPPVSSGGTPPVSSGGTPPVSSGGTPAVSSGAPPSASPGGKPGDKAKPQDTPSKGDAPPSVSSGGPAPAPPADGSGGGKSKPKDVATPSKGDEKPKDAPASPKAGDSEDKPTTPSVSSGGSPPPVSSGEGDKSKPKDAPSKSDKDLPPPVSSGGGTPGGKPKPKDASTPPKGDSEDKPSTPSVSSGGAPPPGDDKENKPKDAPSKAADKPAAPAAGDKKEGSPT…	Tribe9	0.966	21	1396	1247	No	0.628931	477	No	xenopus_9865|gw1.19513.1.1	---NA---	No	No hit	No hit	No	Y/F/WxC=12	No NLS	Y/F/WxC=12								-PGGP-#-PG-P-#-PG-P-#-PG-A-#-PG-QL#MPY-P-#-GG-GI#-GG-KV#-SGGPPPIS#-SGGPPPVS#-SGAPPPVS#-SGGSPPG-#SGGGPPPVS#-SGGTPPSS#-PGGPPPVS#-SGGTPPVS#-SGGTPPVS#-SGGTPAVS#-SGAPPSAS	19	ND	ND	No	No	No	No	No	No
PGTG_132650	MMHYVYLSIILCPLLLIDTATAGAKDRRQLGSGLGSNSGSGYGSGGTGSGSAGASGYGSGSGGSGSGSAGASGYGSGSGGSGSGSAGASGYGSGSGGSGSGSAGASGYGTGSSGYGSGSANASGYGSSGMSGSSGSVGQSDWHSLLENILATPLNTLPGLQPYSDQLQSIVQSSSTSSSSQNTTSVTTTQTTTDQGLSQGSSGNCDTKTYVTLSATSLSTLSAYYTRLSKFQTLCQQNGYQNTFNLVNETQSSVSKMMYSVVQLTATKQVTSCQIAPSECTPGKEIQTSLTTFSEKMTTIEQTYTSESSSSQGTNCDSSSSSGGNGGYQDGSSSGSSSGLGGSTGSSTGYGNSGSSNGLGSSQGSSGGSSSGYGSGASNGPSSSGSSGSSTGLQKRDSQ…	Tribe9	0.996	22	6125	507	No	1.3269	829	No	xenopus_427244|e_gw1.1472.6.1	---NA---	YES	gi|83026473|gb|ABB96272.1| hesp-379 [Melampsora lini]	No hit	YES		No NLS									GSSQ#GSSG#GSSS#GYGS#SSTSP#SSGYP#SSGA-#GSDSP#NGGSAFNS#NGGTS-NS#GSGSGSGSGYP-#-SSNTPGSDYP-#SSTSPSGSGYP-#-SSNPSGSGYPG#-SNSTSGSGYPA#-PDSTSGSGYPA#-PDSSSSSGSPT#PDSSSSGSNYP-#GYGSGGTGS--GSAGAS#GYGSGSGGSGSGSAGAS#GYGSGSGGSGSGSAGAS#GYGSGSGGSGSGSAGAS#GYGTGSSGYGSGSANAS#GYGSSGMSGSSGSVGQS	24	ND	ND	No	No	No	No	No	No
PGTG_046070	MFKPAFIVLVLALANNGLTAPFPHGGEDSYSTPSSVPSTPAVTTPTPLGSAVSPTNQTAPVSPPLSGANNSTSQAIVPPPSPDASVVSPSGKPKPSKSEYSTPSASVPKMPPSSDASVVSPSGKPKPTKSEYSTPSDSVPSMPPAEGTAVSATDKPPKSSYSDASAPPSSVAPSPDASVVSATGKPPKSDYSKSSGPARETPSSPAASVVSPTSKPAEKYSQASAPVASSPTSKAPGAVTNTPTNGTIASPTSHVGGAPDTHALGGPNGSPVTASAATPVTGPCVNGAVRPGNACPGTTGTALPGSAYPGARAGGPIIGADPSGVVVGPGNGGVAIGGVSGPMTGGIGGAYFPGSYGFNAANAGGYIYGGNAFGGIGASGVSIQESSTHHESSEYSSSS…	Tribe9	0.999	19	345	1384	No	0.455581	439	No	FG_Fusariumg_FG09406.1 hypothetical protein 59242 63810 +	---NA---	No	No hit	No hit	No		No NLS									--STSQAIVP--PPSPDASVVSPSGKPKPSKSEY-#--STPSASVPKMPPSSDASVVSPSGKPKPTKSEY-#--STPSDSVPSMPPA-EGTAVSATD--KPPKSSYS#DASAPPSSV---APSPDASVVSATG--KPPKSDYS	4	ND	ND	No	No	No	No	No	No
PGTG_044760	MQRTSLICLVTLAARHVSFSNAAAVSASASSVSNASASGGSTEMQNGQVVKSSSSSAHAGAGAYAYSDSDGHRVEKHWSTSATTGSKKKCECKDESKKCDCEEKKKCECADKDKKCVCDGKNKDQSAEPCEEGKKDDGKPPVPEVFSDGAGDTSTSGSDSKPSGMSCPGAETNVSPSGPAGSECSDSGSPSPSPSSDSSSGTASGGKGPSPLDGQAGAQQDSNCTENATNNSDSSSNSASGANDSSSSPTPKQDSSCTDSATHNSDLSSNSTSGAGDSGSSPTPKEDSSCTDGATKNSDSSSNSTDASSSPTPKQDSTCTENASNNSDSSSSSAAGSSNPGNSPAPQGSDFSGSGGDYPSSSNNQTASTGSNHTAASGVCNGTNSSGPSGSSCEDVVPY…	Tribe9	0.999	22	1182	861	No	3.79404	738	No	No hit	---NA---	No	gi|83026473|gb|ABB96272.1| hesp-379 [Melampsora lini]	No hit	YES	LIAR=12	No NLS			LIAR=12						SS-#SS-#SS-#SSH#SS-#SS-#ST-#VSASASS#VSNASAS#-KKCDCEE--#KKKCECADKD#-KKCVCDGK-#-SSSPGHA#--SSPGDT#SSSSNCDT#SPSGPAGSECSDSG-#SPS-P--SPSSDSSS	17	ND	ND	No	No	No	No	No	No
Mellp1_85992 EuGene.00160105	MLNSPIVPLAVVALLSSAICKAPDSGYSAANSSDSSHSNTTKTANSTRPAPDMIGDSATYAANDRRRFGANAFIGSAVRSDQQAVFKSLIDDVSVIGSPVQTKVLDSHNFGFPIEGPNYVQIKSGDSRTKTFFDSPSSGFVTSNDGISKETYDSKPGTMLFDRGGFSISFNLDSKKLNGTPVILAWTDQIIGLDHSPYADSFLVYIGTPGNMTQAQLMINETINSDHTIGNSTQGNSTQTLKSSGLNQRAIDMSSFMDKKIVMEFLVADEGDQVVDVACALDDFHWQSMAGMGYHQMNARSGIPGLDSIPGLSGGIPGLSGGIPGLSGGIPSLLGGLPGLSGGSHSGAGSSPFGRRSDDQQYNNQNNYQQSDNNYRSNYGSNSNHQTGQYQGGQQQQQN…	Tribe9	0.993	22	2706	2007	No	0.158604	1261	No	AV_plasmodiumy_82538870|ref|XP_723867.1| hypothetical protein PY03677 [Plasmodium yoelii yoelii str. 17XNL]	---NA---	No	gi|83026473|gb|ABB96272.1| hesp-379 [Melampsora lini]	No hit	YES		No NLS									NSDHTIG#NSTQG--#NSTQTL-#IPGLDS-#IPGLSGG#IPGLSGG#IPGLSGG#IPSLLGG#LPGLSG-#-GSHSGA#QFIPGFAE#QFIPDGV-#DSYNSQQQGGAGFIPPFAEQFIPEGVKHIIRRD--QYNQYQDQSQYNNPNSQS----#DSYNSQQQGGAGFIPPFAAQFIPEGVKHIIRRD--QYNQYQDQSQYNNPNSQS----#DSYNSQQQGGAGFIPPFAAQFIPEGVKHIIRRD--QYNQYQDQSQYNNPNSQS----#DSYNSQQQGGAGFIPPFAEQFIPEGVKHIIRRD--QYNQYQDQSQYNNPNSQS----#DSYSSQQQGGAGFIPPFAAQFIPEGVKHIIRRD--QYNQYQDQSQYNNPNSQS----#DSYSSQQQGGA…	19	ND	ND	No	No	No	No	No	No
PST130_06558	MTKNAISLSVFLLSCVPKSQQTFGFFSTVLSSNGGDPNASYYAGGKVRQVLAASQPGAKGGGQADAGAVVPPVKCACENGGPPGPSGSSDKGTAPPNSAGGTTPPSISSGGPTPPVTSGGPPPNGPPPITSGAPPPGSTPSGGPPSTPLGGTPPSGPSGDSSAKPSDSPTKGDGSGDKNSPPPVTSGGPPPVTSGGAATPSSPGNGSSGGKQKPKDTPSKTTDKDLPPPVTSGGTSSPGSPGDGSSQGKPKPKSGDSGDTPSVSSGGGTSDKPKDTPSKPGGSADTPSVSSGGSTSDKPKDTPSKPGGSEDTPSVSSGGSTADGKPKPKDTTSKPGGSEDT	Tribe9	0.959	21	NA	1686	No	0.879765	341	No	DS_trypanosoma_71752749|ref|XP_825789.1| hypothetical protein Tb927.6.1730 [Trypanosoma brucei TREU927]	---NA---	No	No hit	No hit	No		No NLS									PPPVTSGG#PPPVTSG-#PPPGSTPSGG--#PP--STPLGGT-#PP--SGPSGDSS#DTPSKPGGSA------#DTPSVSSGGSTSDKPK#DTPSKPGGSE------#DTPSVSSGGSTAD---	9	No	No	No	No	No	No	No	No
Mellp1_89857 EuGene.00330062	MLSVSTVLVIIGLLACHPPPPAQGRQIWANDPAFGDSQYHTLARRRFSQESLSAIGELANLPTCPGNICGTLSGGGITPLLAKADECAQQKHAEKVIEAALDMTNGITSQETRTKMIDIAKRYRAAERNTPPRYDCNPVEERNSVYCQEAPKYPQLAGIVQAQNPKNNPMVFFDPKVTTNSSSVIKGTQPNTFPFGKSGGASGGSSGSSSGSDSDAGVSLGATNTSGPSEYPTGNSNGTSGTGSQDTGLNNTTTEGSDYPTSGSSGSSGSTTSSTTQDSGSTNNTAGDNNTNTNTNSTGSEYLTTGVTSPTDATPANSTGGDTGGGDLSNNNSSITNSSSEGSNYPTTGSDGGSNATTVSTTTNSSSEDTNYPTTGGSGGGSNDTSPSTTTNSSSEDTN…	Tribe9	0.999	24	2176	164	No	1.08527	645	No	FG_Ccinereus_ok_116502551|gb|EAU85446.1| predicted protein [Coprinopsis cinerea okayama7#130] --HMM score = 0.996 --Signal peptide length = 24	---NA---	No	gi|83026473|gb|ABB96272.1| hesp-379 [Melampsora lini]	No hit	YES		No NLS									SGS-#SGS-#SGST#TSST#SGGA-#SGGS-#SGSS-#SGSDS#GGGA-#GGGV-#GGDS-#GGSA-#GGGS-#GGDS-#GGGA-#GGGA-#GGGS-#GGGA-#GGVP-#GGDS-#GGGA-#GGGA-#GGGA-#GGGA-#GGVP-#GGDS-#GGGA-#GGGA-#GGGA-#GGGA-#GGGA-#GGGS-#GGGA-#GGGSG#----TNSSSEGSNYPTTGSDGGSNATTVSTT#----TNSSSEDTNYPTTGGSGGGSNDTS---#PSTTTNSSSEDTNYPTNSS------------	37	ND	ND	No	No	No	No	No	No
PGTG_046110	MFKPAFILLVLALAHSGLAVPLPHSSDGAYSTPGVPTATTPSASAVSPDSKPAPTTPPPSTPPSGSAVSPSSQTAPATPPPTKDNYSNPSSGVSPSPGGTAVSPSDKPAPQTTPGQGAGALPSKDNYSNASTGVSAPPSGTAVSPTDKPAPQTTSSGNPTTAGAVGTTPTTNGPTGGGPAVTGGAPGGIAGGGPSAVTAGAPGGFSGGPRGSGGIGGPRGPVGTGFGAGVPGNGFAAGVPGNGFVGGAPGTGFVGGAPGGGVFAARPGGGFASGFPATGTMGAAPFVGGGGLPFSGSSVGPIGGGAMITGGAPFGGSVGGFGGCGGGCGGGSFNRLGGGMGFGVNSRFGGGMATSMGVAGGMGGGMIGGGGSVVSSHQESDQKSSSSSGGMSVGPMGSS…	Tribe9	1	19	774	398	No	0.470588	425	No	No hit	---NA---	No	No hit	No hit	No		No NLS									PTGG---#--GPAVT#--GGAP-#--GGIA-#--GGGP-#-GG-APF#-GG-SV-#-GGFGG-#CGG-GC-#MGVAGG-#MG--GGM#IG--GGG#GFSGGPRGS---#GGIGGPRGPVGT#GFGAGVPGN---#GFAAGVPGN---#GFVGGAPGT---#GFVGGAPGG---	18	ND	ND	No	No	No	No	No	No
PGTG_077580	MFKLKLSKLLIVVIAACQLFRSASCNQFHQNFKSQNLRRREVPFGNPNSNYANRNANDGYGPSTGRGNKVNNVPGQAGGAKYPGSSGPVPSGGNAVNAPNLGGILPGSAPGVANGGIGGSLPGVTNSGGISTGLPSSGLPTGGNGVNAPSVGGNPRYLSISERLVGNVKAHLLYPLSATSAPGKLPVGVNGGGLGNNAPGGIPGAPLGSPVVNSPGGTKGTSLGGVLGTTPGGSLGVPGSSPGGAKVTIPGGVSGTTTGTTTPGTTISAPGVGGNPSAAGAPGNLPVGLNGGGLGNNAPGIIPGAPLGSSVLNSPGGVQGTIPGGVPGTTPDGSVGVPGSSPGGTKVPIPGDVSGITTGTATPGITLGGLSGSPSNTGNNPSIPLGSTPGGSLGKNPGS…	Tribe9	0.993	25	173	414	No	0.362976	551	No	No hit	---NA---	No	No hit	No hit	No		No NLS									GTTT-#GTTTP#GTTIS#LGSTPGGS#LGKNPGS-#PGGVQGTI#PGGVPGTT	7	ND	ND	No	No	No	No	No	No
PGTG_036740	MKLCFALYVIAIILPSFSTAVPHHDSRHTYLEKRQGSTSQDTTSKPKPSSPGMLAKPLGSPEEKDPKGGKDSLLGTEEPDERKGIKDTASFGPGLPRKPKEPNTPPINLPNPGGLGPAGFPPANTGGDIPWDGSGGGGSTKPGGPTNDAINKTSNASLQMLEKILNHTLSTLPGLEKLSDQVEKMMAGQLEDAMEKAQDTPDSPGSRTDVQEGIQGSANATANKTVSITAPVEMNGTDSQGKACETYGYITLSATTLTTLSTLFQSLVKLEKTVSKDGSKKSLTILQQARAQVSFTMFSVIKLTATPAVTSCHVPPSQTTFSTQIQANVSMCAEMLTKVEHDLKAGKTTVSKSADLGIDASLGANSTMNSTVGPGSTPGELGGGGSGGADKGTGDSGSI…	Tribe9	0.999	20	1222	929	No	0.691244	868	No	AN_homosapien_37539171|ref|XP_353654.1| similar to mucin 11 [Homo sapiens] --HMM score = 0.998 --Signal peptide length = 16	---NA---	YES	gi|83026473|gb|ABB96272.1| hesp-379 [Melampsora lini]	No hit	YES		No NLS									GS-#GSG#GS-#GM-#GG-#GG-#AGL#GGS#GG-#TLSAT#TLT--#TLS--#TLFQ-#GGAS-#GGL--#GGSST#GGGD-#-NSTM-#-NSTVG#PGSTP-#PDSTGGSSAS#PDSTGSSA--#STGGSGASPD#STGSSAYP--	24	ND	ND	No	No	No	No	No	No
PST130_06798	MKYGNVLFLFAIILPSFSTAVPSHDSHTTYLQKRQGPSTTDPTSTPPPSSKPADLSGMPSRPPGSQKEKESSGGKESLLGTEHADSREGKNSTGSLGPGIPKSKMANKAPDISGLGPISIAPPAGSVGDATLTRPSGDNTTKPEGSKDLGNEEDEDEGAPGGTNIGDALNKTIGGAMNKSSSASLQVLQKILNHTLSTLPGLENLSDQVEKMMAGQLEDAIEKAQNTSDSPGSRTDVQEGFEGSANATTNKTVSIQAPVEMNGTDSQGKACETYGYITLSATTLTTLSGLFQSLVKLEKTVSQDGSKKALTILQKARAQVSFTMFSVIKLTATPAVTNCHVPPSETTFSTQIQANVSMCAEMITKVERDLKAGKTTASKSTELGIDASLGVNSTLNSTV…	Tribe9	0.998	20	931	1447	No	0.595238	840	No	No hit	---NA---	No	gi|83026473|gb|ABB96272.1| hesp-379 [Melampsora lini]	No hit	YES		No NLS									--SSMGND#AGSGSGPG#--SSGGSG#---SSGPG#--SSGGSG#---SSGPG#--SSGGSG#---SSGPG#--SSGGSG#--FGSSGG#--SGLGS-#--SGGMSG#ATSPDSTG-PS#ATNPGSTG-SS#ATSPSSSSYPG	15	YES	YES	No	No	No	No	No	No
PST43_12488	MKYGNVLFLFAIILPSFSTAVPSHDSHTTYLQKRQGPSTTDPTSTPPPSSKPADLSGMPSRPPGSQKEKESSGGKESLLGTEHADSREGKNSTGSLGPGIPKSKMANKAPDISGLGPISIAPPAGSVGDATLTRPSGDNTTKPEGSKDLGNEEDEDEGAPGGTNIDDALNKTIGGAMNKSSSASLQVLQKILNHTLSTLPGLENLSDQVEKMMAGQLEDAIEKAQNTSDSPGSRTDVQEGFEGSANATTNKTVSIQAPVEMNGTDSQGKACETYGYITLSATTLTTLSGLFQSLVKLEKTVSQDGSKKALTILQKARAQVSFTMFSVIKLTATPAVTNCHVPPSETTFSTQIQANVSMCAEMITKVERDLKAGKTTASKSTELGIDASLGVNSTLNSTV…	Tribe9	0.998	20	1447	931	No	0.615764	812	No	No hit	---NA---	No	gi|83026473|gb|ABB96272.1| hesp-379 [Melampsora lini]	No hit	YES		No NLS									SGPGS#SGG--#SGS--#SGPGS#SGG--#SGFGS#SGG--#SGLGS#SGGM-#SGGG-	10	YES	YES	No	No	No	No	No	No
Mellp1_108857 fgenesh2_pg.32_79	MQFDLIRAGLILVGVQLLSNVSGVPVDGPSQDGNLQKFKGQIGAPAPAVTIGGRGFLVALPKGPPAEYTDVAGALSRSCDVQKNLCANFVNGGKGGKGDKKLSVSDCEAQYSDCMKSPTNPSKSNTDQAAQVPVTSNKLIANETKLVEAVNTEPPSTASTNTTSTTSDTTAVSTNTTSAVTAGTSVAATDTTTSPANITTSPADTATPPTNITTTPTDTTTPPADTATPPADTATPPAEITAQPTNTTTLPKDTNTPSADTNTPLKDTTTPPKETTDPPANATTPSTDKSTPPANATTPPTETNNPPANATIPSTEKSTPPVNATTPPADTSTPPKDTVTPSKDNTPPANTTNTTPGSQTSEGNFQTFTGALGNIPAPKVVKNGNKFDVLKAKGGKATL…	Tribe9	0.968	23	1294	254	No	2.12202	754	No	FG_Ccinereus_ok_116503337|gb|EAU86232.1| hypothetical protein CC1G_03443 [Coprinopsis cinerea okayama7#130] --HMM score = 1.000 --Signal peptide length = 18	---NA---	YES	No hit	No hit	No		No NLS									TPPADTS#TPPKDTV#TPSKDN-#TPPANT-#PPSNATT#TPINASN#PPTNTAT#PPTNTAT#PPTNTTS#TTTSPANI--#-TTSPADTA-#--TPPTNITT#---TPTDTT-#--TPPADTA-#--TPPADTA-#--TPPAEITA#STPDTTPPTT#STPPTN--TT#TPPKETTDPPANAT#TPSTDKSTPPANAT#TPPTETNNPPANAT	21	ND	ND	No	No	No	No	No	No
PGTG_199850	MKNLFFLLSCLATFDARIIIDETVYAPGRLARRRLNMEHQSAVNKLSGLKDCPGSVCGTFAGQAIAPLLAASDQCAQQDMADKIIDAAKDPSSGVTSKETREEMIKIAIEYRQAEKNTHPIYPQLIPRNSVYCQKAPKNSELKGLVQKQDPANGPLLFFDHLVTTNGSTVLLDSQPNTRPFGEKPGTKPGLGASGSGASPTDPKTTSSTEADPSGNAKQSDTGSGGSTNTTPSLKTTSGDASPQKSETDTGSSTNPKSTAGDANSQKSETDTGSSTNPKSTAGDVSPQKSETDTGSSTNPKSTAGDANPQKSETDTGSSTNPKSTAGDADPQKSETDTGSSTNPKSTSGDADPKKSTTANGSSSEENEEDDSCGGSGDDQSDNKQEDKSSSNNLKDTTS…	Tribe9	0.972	16	969	441	No	1.20968	1240	No	FG_Lbicolor_164644306|gb|EDR08556.1| predicted protein [Laccaria bicolor S238N-H82]	---NA---	No	gi|83026473|gb|ABB96272.1| hesp-379 [Melampsora lini]	No hit	YES		No NLS									GGED#GG--#GG--#GGN-#TGN-#--QNMN#--QNMN#-QQGM-#-NQDM-#NQQGM-#-NQNM-#-NQNP-#TGTKT#TGTKT#TGNVN#QQNMNQNQPQSTDPNMS#QQNMNQNQPQSTDPN--#GSTNTTPSLKTTSGDASPQKSETDT#GSS-TNP--KSTAGDANSQKSETDT#GSS-TNP--KSTAGDVSPQKSETDT#GSS-TNP--KSTAGDANPQKSETDT#GSS-TNP--KSTAGDADPQKSETDT#GSS-TNP--KSTSGDADPKKSTTAN#GSSSEENEEDDSCGGSGDDQSD---	24	ND	ND	No	No	No	No	No	No
PGTG_000140	MKNLFFLLSCLATFDARIIIDETVYAPGRLARRRLNMEHQSAVNKLSGLKDCPGNVCGTFAGQAIAPLLAASDQCAQQDMADKIIDAAKDPSSGVTSKETREEMIKIAIEYRQAEKNTHPIYPQLIPRNSVYCQKAPKNSERKGLVQKQDPANGPLLFFDHLVTTNGSTVLLDSQPNTRPFGEKAGTKPGLGASPTDPKTTSSTDADPSGNVKQSDTGSGGSTNTAPSLKTTSGDASPKNSETGTGSSTNPKSTAGDADPQKSETDTGSSTNPKSTTGDADPQKSETDTGSSTNPKSTSTSGDADPKKSTTSNGLSSEENEDDDSCGGSGDDQSDNKQEDNSSSNNLKDTTSGADGSNGGNGGDTGNTQDSASPSLKDATTTAGGNNGDTGTQNTEKTD…	Tribe9	0.972	16	3546	1283	No	1.41777	1058	No	FG_Lbicolor_164644306|gb|EDR08556.1| predicted protein [Laccaria bicolor S238N-H82]	---NA---	No	gi|83026473|gb|ABB96272.1| hesp-379 [Melampsora lini]	No hit	YES		No NLS									NMSQQ#NMNQ-#NMNQN#NMNQQGMNQ#NMNQQGMDQ#NMNQN-MNP#--------DPSGNVKQSDTGSGGSTN------TAPS#LKTTSGDASP----KNSETGTGSSTNPK--STAGDA#--------DP----QKSETDTGSSTNPK--STTGDA#--------DP----QKSETDTGSSTNPKSTSTSGDA#--------DP----KKSTTSNGLSSEEN--EDDDSC	11	ND	ND	No	No	No	No	No	No
PST21_18427	MKLTLKTCLLGTVYLMASVKATDSAGTDHKVNVGKGGSAFDPPHVSAKKGDTITFVFFQDGHTLTQTHFNNPCAGLNPPSDSFCTVTSASSKNDSSSYPTGSSDYPTGGAQPPPPGDSPPAQSPPAQSPPPTSQEPPTAAEQPPATTDAPPASGADYPAFGDPSKNPNPPTPPTQPTAPTPSPPSVKDPSSTPGPSPTPPPPKPTSPKEKTCDAKCIEVSGQCQTSSDCDAQSKSPSDTKCKIEDGKCKKCGQSSLLKRKRSLENYSFASLGRRLLRRDTPPPIGEGVQQVDVSASAASAPGQGVDTSSPDPKSSSSPGADKTDGGSPTSSGLDSGFVKVTEEQKSTGKSWKIKITDDSKPLWFMCATPHHCTSGMVFAVNPSDSGEKTFEKFVQAAKG…	Tribe9	0.95	21	847	1910	No	2.83019	530	No	FG_Lbicolor_164646537|gb|EDR10782.1| predicted protein [Laccaria bicolor S238N-H82] --HMM score = 0.999 --Signal peptide length = 18	---NA---	YES	No hit	No hit	No		No NLS									NP-P#--TP#-PTQ#-PTA#-PTP#PSVKD-#PSSTPG#PSPTP-#PPPKP-#GGAQPP-----#----PPGDS--#----PPAQS--#----PPAQS--#----PPPTSQE#----PPTAAEQ#----PPATTDA#----PPASGA-#PPTDSGT#PPVTSGG	19	YES	YES	No	No	No	No	No	No
Mellp1_87968 EuGene.00240025	MYLTKSITFSVALGLSHAMSSLQAQNSSSETPSNSTGNNHIVNVAKDGLTFEPPNVKAQKGDTITFVFFQGGHSVTQTHFDNPCSGTKSASTPLCQLPPPLLSTSVPTETSAQSSYPTIATPTDVSATNVTGGTQPALPSVDTPPPVSSVSDYPTSSSNTSAPPSIDIPSSPDVPTETSPTSFPSEGLGTPPIIPANATPAVNCTSGGTPNITSSEQPPPTDPVVAPPAANEGIVSSVSSGMGTGMDTQPPQVCDAKCIEVTGACQMSADCTLQQQSPVTTKCKIEDGVCKICGQNTNANSSQNPDSNANADTTSSDETALTPPAEVNSGNAPPQDGSVNHWRQKRSSELHPISRRQAQIDGASMFPQETPNDPNNNAIAAPVNPTLSDQTAANPTDPS…	Tribe9	0.971	18	4382	1227	No	2.22222	630	No	FG_stagonospora_SNU02439 hypothetical protein (translation) --HMM score = 1.000 --Signal peptide length = 18	---NA---	No	No hit	No hit	No		No NLS									-----PSSNDTAP#-----PSSNDTAP#-----PSSNDTAP#-----PSNNDTA-#-----PPTVVS--#ATGTNPPP-----	6	ND	ND	No	No	No	No	No	No
PST21_18944	MMLHYSYLISSACLLFFVKSIRTRVPGSSGFTNDLKIRNRLLLLPRKISDSNSHPKVLQDIHSLAGCPGEVCGTLAGDAVQPLLAGAGECAQQDMADKIIDAAKTQVQDKAVQQKLIELAKIYRQTERNTFPDFSSPSTPDRNSLFCQKSPKNPELAGLFQKQSSAADPNLFFDPKANGKSLQKGSDPRTQPLGGAKAQPAQADGTTTNKEEGDDVKEDDVDEPAGTAETTSDDSDDTGNATSLVSNPRSAAQLPNIRTPAQLPNIRTAAQLQRDRQLGKIQNAKNLGQLPKPPTGLKAASDASNQNIPASEGSASLAEIQHDKDLGIFQTAPPKKLANNIKKSQSAPILRPARI	Tribe9	0.932	23	1081	NA	No	1.40845	355	No	FG_Lbicolor_164644306|gb|EDR08556.1| predicted protein [Laccaria bicolor S238N-H82]	---NA---	No	No hit	No hit	No		No NLS									AQLPNIRTP#AQLPNIRTA#AQLQRDRQL	3	YES	No	No	No	YES	No	No	No
PST0821_20235	MMLINVFGLLYLSSNWHAIQASHIPFQVTRLIPRRFGKEQLNIQTIDGCPGEICGNFIGSIPSSLLAGADPCAAQDLADKIIDAAKTNPKITEGARKKMIEAAKTLAGAEHNVPPDSANGGKARKALHCLKAPKNSEIDGIVIKQDPAATGDEFFDPKTKKTVKAGEDPRTSPRGGQGSEGDGQEKKEDGKGEDSNKKDDNNKNDNNNDGKKKNGNDNDGGNGDNGGNGGNGGNDGNGGNGG	Tribe9	0.961	18	NA	NA	No	1.65289	242	No	FG_Lbicolor_164644306|gb|EDR08556.1| predicted protein [Laccaria bicolor S238N-H82]	---NA---	YES	No hit	No hit	No		No NLS									NDNDGGNG--#--DNGGNGGN#----GGNDGN#----GGNGG-	4	YES	YES	No	No	No	No	No	No
PST0821_08753	MNIFLALLLCVGALIARIIVDEACLRLISNLVPSLLRTPHPPGRLVRRRMSLEHACAAQSKLTTLTDCPGEICQTFGTQGVENVSTPPGVINANRPFIALLRPPIAGQAIAPLLAASDECAQQLMADKIIDAAKDLTNSIKSPDTRKQMIALAIEYRQCEKNTHPIYAHNNLGRNSVYCQKPAKNPELKGLVQKQDPANDPNLFFDHLVTTNASTVVLDSQPNTRPFGGKQQLTRCTKFCDCPTEKSGTSKTTPTVPKSTSSDANPSGDPKTTTDATPTVPKSTSGDADPKTTTDTTPTVPKSTSGDVDPKTTTDTTPT	Tribe9	0.999	16	NA	NA	No	3.44828	319	No	FG_Lbicolor_164644306|gb|EDR08556.1| predicted protein [Laccaria bicolor S238N-H82]	---NA---	No	No hit	No hit	No	LIAR=14	No NLS			LIAR=14						SG------TSKTTPTVPKSTSSDANP#SG--DPKTTTDATPTVPKST------#SGDADPKTTTDTTPTVPKST------#SGDVDPKTTTDTTPT-----------	4	YES	YES	No	No	No	No	No	No
PGTG_079110	MISIQLFGLLYLLGDWHSADASHIPFKVTRLVPRRFGQEGKVPGNGKQIQDCPPQICGTLFGQIPGSLLAAAEPCAAQKVADDIINAVKKDSKIDNKVREQIIDVAKAVAGAEKNVPPDFTKQPPLLRQALYCQEEPKNKELEGIVMKQDPAAQGGKEFFDPKTKTTVFLGEDPRTLPRGNKKADTTKENNLQVDSLQEKENNGGGGKGGGGGGNGGGGGGNGGGGNNGGGGNGGGGNNGGGGGGADAKSEEERKVPKKSEAGDEKLGISTKKQFEAVTGDTGGNEKEKEKQNQGGGGGNGGGNGGGNGGGNGGGKWLWKWWWK*	Tribe9	0.993	21	3321	6851	No	1.23077	325	No	FG_Lbicolor_164644306|gb|EDR08556.1| predicted protein [Laccaria bicolor S238N-H82]	---NA---	No	No hit	No hit	No		GGKGGGGGG (205),								205	GG-#GGK#GG-#GG-#GGN#GG-#GG-#GGN#GG-#GG-#NN-#GG-#GGN#GG-#GG-#NN-#GG-#GG-#GG-#GGGN#GGGN#GGGN#GGGN#GGGK	24	ND	ND	No	No	No	No	No	No
Mellp1_113163 fgenesh2_pg.78_35	MFLSTITASIFCALFLGPNVAGAITLKTLGHGSTLVRRRMGVQHNFINVEGCPQEICGTLLYSVGQTLFVMAPPCKALHHAEKLIDAANDPRLTNPKTKEQLITLAKAMCQAEKNTPDDWQKNPPTKLNSLYCHDKPKYKELEGLFFKQAPNNDPNFFFDPASHKTVKLDELPTTRPLNSKESKSLNATSTTSLNSTSTTTTNATSATTPVNSTENSTPVKAAEPTTSNATDSKPK*	Tribe9	0.998	23	1054	1152	No	2.53165	237	No	FG_Ccinereus_ok_116502552|gb|EAU85447.1| predicted protein [Coprinopsis cinerea okayama7#130] --HMM score = 0.999 --Signal peptide length = 21	---NA---	No	No hit	No hit	No		No NLS									SLNATSTT#SLNSTSTT#TTNATSAT	3	ND	ND	No	No	No	No	No	No
Mellp1_113164 fgenesh2_pg.78_36	MLLSAITANLLGVLSLGVNLAEAINLKNLEPSSTLARRRIGVINNFPTVDGCGEPCGQLLYNISKAFFVMAPTCAALHQADLLLDVSTDPRIKDEKTKEQLVTLAKALVSGEKNTADDWTKSPSLKLNSLYCREVPRHPILNGLHFKQAPGNDPNLFFNPDGKKTIKLDDIPETRPLEFKDGKPVGPVSGTSSDKTVKGTKS*	Tribe9	0.992	23	1152	540	No	1.97044	203	No	FG_Ccinereus_ok_116502551|gb|EAU85446.1| predicted protein [Coprinopsis cinerea okayama7#130] --HMM score = 0.996 --Signal peptide length = 24	---NA---	No	No hit	No hit	No		No NLS										0	ND	ND	No	No	No	No	No	No
Mellp1_108707 fgenesh2_pg.31_83	MHTSFLFNTLWPILVIQAGFHPTRAHQQLKRGMNPASGSSGQTTSVSHSSFSSNWRALIKEYIAVDLTSLPGLETYAEELKSNWASTSSFTGQTSMETTIKSTKLSGSCDSHGYMVVTATSLVTLSTLYTHLQILQTKCQEKGYTKTVSTIQSTKTQISKVMYTVVKLTSTSDINTCAVAPSKSPYCAPVQSNMDGLRSKFASIELSITQERVDISSKIEINSGTLYQDRPRTIGDVIELCREGHQVAQLGCQGVTTSIPAQGPSGIHFPFNSSSMKTSLKKFIPKGCQAIKSWVSNTTLSYQNGTIPSAQGSTANSTNATIPMPLPNIDAMSNGSPLPPKDQTSSACSQRYAYTDLMVPQQIDFVDVLLPMAIKNLLR*	Tribe9	0.928	25	2015	824	No	2.10526	380	No	No hit	---NA---	No	No hit	No hit	No		No NLS										0	ND	ND	No	No	No	No	No	No
PGTG_065040	MFFTTRVSCACLVSVLIALIHRPGIQLSEARPTSVVRRQAIQPPNPAAPPPEHSNLLGADPTGGGNLTPPPGKTTTSAQSGPKPPNPVSPPPLDTSTTTKLLNINATSFANQTPPPGKTTTTSTLPGTSNPTSSGAGGGAGTGVPTTYGIPPGGSGTSLSQSLSNSTDVNPTPSGSGGGGSGSVYSSSTDSGSGYGSPSKSGIRASTSPTDTGTNTDSTTALDQTPTTSEDHEDSEESSGVPRTSQSGNGNPSLTDTSGGYGYPLRAGNHTGLPNYSLSISLTFPSTSSGTSNAPNWNPMTSNSNQEESGDTPSPSPFGTGASRGTSLSDNGNGLNGNPSPSGNGGGYATTSTSGTNTPGSVDYSSSTSGGPQKSTSSYGSTYAADGGKSLNGTPNTSE…	Tribe9	0.969	30	3283	2050	No	0.339559	589	No	AV_plasmodiumb_68071481|ref|XP_677654.1| hypothetical protein [Plasmodium berghei strain ANKA]	---NA---	No	gi|83026473|gb|ABB96272.1| hesp-379 [Melampsora lini]	No hit	YES		No NLS										0	ND	ND	No	No	No	No	No	No
Mellp1_88537 EuGene.00270088	MLNSPIVPLAVVALLSSAICKAPDSGYSASNSSDSGHSNTTKTTNSTRPAPDMIGDSATYGANDRRRFGANAFIGSAVRSDQQAVFKSLIDDVSVIGSPVQTKVLDSHNFGFPIEGPNYVQIKSGDSRTKTFFDSPSSGFVTSNDGISKETYDSKPGTMLFDRGGFSISFNLDSKKLNGTHVILAWTDQIIGMDHSPYADSFLVYIGTPGNMTQAQLMINETINSDHTIGNLTQGNSTQMFKSSGLNQRAIDMSSFMDKKIVMEFLVADEGDQVVDVACALDDFHWQSMAGMGYHQMNARSGIPGLDSIPGLSGGIPGLSGGIPGLSGGIPGLSGGIPGLSGGIPGLSGGIPGLSGGSRSGAGGSPFGRRSDDQQYNNQNNYQQSDNNYRSDYGSNSNN…	Tribe9	0.993	22	2974	1398	No	0.172563	1159	No	AV_plasmodiumy_82538870|ref|XP_723867.1| hypothetical protein PY03677 [Plasmodium yoelii yoelii str. 17XNL]	---NA---	No	gi|83026473|gb|ABB96272.1| hesp-379 [Melampsora lini]	No hit	YES		No NLS									GQGSQN#GQGSQN#GQGSQN#GQGSQN#GQGSQN#GQGSQN#GQNVQN#GQSAQN#GQNIQN#GQGNQ-#-NSQGN#QFIPGFAE#QFIPDGV-#NSKAAP-#NSTAAS-#NSTAAS-#NSTAVS-#NSTMAS-#NSTMAS-#NSTMAS-#NSTKGNL#QQQGGAGFIPPFAEQFIPEGVKHIIRR--DQYDQYQGQSQYNNPNSQYGSHSS#QQQGGAGFIPPFAEQFIPEGVKHIIRR--DQYNQYQGQSQYNSPNSQSDSYNS#QQQNGAGFIPPFAEQFIPEGVKHIIRRSYDEGSQYEGQSGYNSPNPQSDSYNS#QQQNGAGFIPPFAQQFIPDGVKHILRRSDGEYVE--GHGMDGHQYGGDFLMVV	25	ND	ND	No	No	No	No	No	No
Mellp1_88525 EuGene.00270076	MLNSPIVPLAVVALLSSAICKAPDSGYSASNSSDSGHSNTTKTTNSTRPAPDMIGDSATYGANDRRRFGANAFIGSAVRSDQQAVFKSLIDDVSVIGSPVQTKVLDSHNFGFPIEGPNYVQIKSGDSRTKTFFDSPSSGFVTSNDGISKETYDSKPGTMLFDRGGFSISFNLDSKKLNGTHVILAWTDQIIGMDHSPYADSFLVYIGTPGNMTQAQLMINETINSDHTMGNLTQGNSTQMFKSSGLNQRAIDMSSFMDKKIVMEFLVADEGDQVVDVACALDDFHWQSMAGMGYHQMNARSGIPGLDSIPGLSGGIPGLSGGIPGLSGGIPGLSGGIPGLSGGSRSGAGGSPFGRRSDDQQYNNQNNYQQSDNNYRSNYGSNSNNQNGQYQGGRQQQQN…	Tribe9	0.993	22	2884	1915	No	0.197109	1522	No	AV_plasmodiumy_82538870|ref|XP_723867.1| hypothetical protein PY03677 [Plasmodium yoelii yoelii str. 17XNL]	---NA---	No	No hit	No hit	No		No NLS									STSATD#STTA--#STSTP-#IPGLDS-#IPGLSGG#IPGLSGG#IPGLSGG#IPGLSGG#IPGLSGG#NGQNVQ-#NGQGAQ-#NGQNIQN#NQNGQG-#NQSGQG-#NQNAQGA#QSDNNYRSNYGSNSNNQNGQYQGGRQQQQNGAGFIPPFAEQFIPEGVKHIIRRDQYDQYQG#------QSPY----NNPNSQYDSYPSQQQGGAGFIPPFAEQFIPEGVKHIIRRDQYNQYQG#------QSQY----NNPNSQSDSYNSQQQNGAGFIPPFAEQFIPEGVKHIIRRSYDEGSQY#----EGQSGY----NSPNPQSDSYNSQQQNGAGFIPPFAQQFIPDGVKHILRRS--NGVSV#NTQRQSQDQSQDGNGASLGWQQS-PSFNGN--RG…	22	ND	ND	No	No	No	No	No	No
PGTG_065030	MFLAKATWKICLASVLITLFYRPAIFLSEARPNMLTRRQVTQPPNPGSSLAPGSNLPTASGTPAPGILGSANPLNLTGAGGGNRASTLGTTNINTPDTPSPFPPAPGTTGGYGITTYSGTATTGSGTSLGGTGTGTETSSIPATVGNGNTNIPTTDDSGGYGIPTTSGGTTVGTGTSYGIGTSPTPSTVGGGNGNLATTNPTYGVPTTFGSSNSETETLPSYGGTNYNTSPTTYNPPITYNSPTPYNPPTTDNPLTTYNPPTTYNPPTPYNPPATPYNPPTTDNPPTYNPLTTAYIPPTPYTPLTTYTPPIPSTVGGGTGMQTSPQPGTGGSGTTPFQTGLNNNSPAPGTVGGENPSTSGTVPTTSGTVPTTSGTVPTTYGTVPTTSSTPATNSSTPAP…	Tribe9	0.984	30	2050	1364	No	0.992063	504	No	AV_plasmodiumy_83273392|ref|XP_729378.1| hypothetical protein PY00159 [Plasmodium yoelii yoelii str. 17XNL]	---NA---	No	No hit	No hit	No		No NLS									YNTSPTT#YN-PPIT#YN-SPTP#YN-PPTT#DN-PLTT#YN-PPTT#YN-PPTP#YNPPATP#YN-PPTT#DN-PPTY#TTYSGTA#TTGSGTS#KPKDKGGTET#KPKDKGKT--#KPKAAPPK--#IPTTDDSGGYG#IPTT--SGGTT#GTVGGENPSTS-----#GTV----PTTS-----#GTV----PTTS-----#GTV----PTTY-----#GTV----PTTSST---#-------PATNSSTPA#-------PPTKSGS--#-------PPTKSASPE	25	ND	ND	No	No	No	No	No	No
PST0821_16446	MQRTSLICLVTLAARQVNFSNAAAIVAASASSSSSASASAGSTYMVNGQIVKSSSSSAQAGAGAYAYSDSDGHHVEKHWSTAATTGSKNKCDCEDRHKKCDCEDKSKNCDCGTKHCDCEAKSKDCDCKEKSKTCHCGDGNKDQNSAPCEEEHKDSGNSPVPQVSSGGDISTAGSSGGVPISPPGPDGSDSSSSSPAPSGSSSGISPGGSGYPSDGQVVAQRDSNCTDNAANTSDSPSNSTPVVSHSGDSPAPQQDAN	Tribe9	0.998	22	234	NA	No	5.83658	257	No	AV_plasmodiumf_23496733|gb|AAN36288.1|AE014847_15 hypothetical protein PFL1010c [Plasmodium falciparum 3D7]	---NA---	No	No hit	No hit	No	LIAR=12	No NLS			LIAR=12						KCDCEDRHK#KCDCEDKSK#NCDCGTKHC#--DCEAKSK#DCDCKEKSK	5	YES	YES	No	No	No	No	No	YES
PST0821_01106	MQRTSLICFVALAAHQVTFSNGAAISASASSSSTAAASAGSTYMVNGQVVKSSSSSAKAGAGAYAYGDSDGHQVEKHWSSSTTNGSKKVGLYPFQRR	Tribe9	0.999	22	NA	NA	No	1.03093	97	No	No hit	---NA---	YES	No hit	No hit	No		No NLS										0	YES	YES	No	No	No	No	No	No
Mellp1_52459 fgenesh1_pm.C_scaffold_16000014	MQLTVAIVLALAAVAGAFPNGYASSDYTPSSYIATSDYTPASQSGSHAQPEHKGSKPHEDSSKPESSPGSLLGLDLDVGNLGLGSKPVSDSHPESTLRTPGQLKGGSQPTIAVGEPNGSKGGIPHAGSSGGSKFNNPTVELEDEGDIPDDVPATKSTDGATKPTGSIVDSTSKENPGAQLGNGGSKLGDEVPKPVAVGGNHPVDVSVPKYTNGAAQTTNRIVDSTSKEDIGSQPVNGGSHPGSEATKPVVSGNVPIDVTGSKPTSGGIQPANPVPDNASKQHIESQPVDGGLKSTNEATKPASGSNVPVNANGPNSYGVAQPTNSIVDSTSKSQPISQAGSGATDASKSGDEAIKPAAGQTIQTNVNGPKSTNQGAQSTNSIVDSTSKGQPVYQVGSGA…	Tribe9	1	17	800	1620	No	0	676	No	AN_fly_24653489|gnl|REF_FlyBase|CG18076-PB short stop CG18076-PB [Drosophila melanogaster]	---NA---	No	No hit	No hit	No		No NLS									TNVNGPKS#TN-QGAQS#SDYTPSSYIAT#SDYTPASQS--#TPLLG--LDLNVGPKAGSEHHGDKS#TPVSGSRPDSHVGPKAGSEHHGDKS#TPVSGSRPDSHVGSKPQSNHEDDQF	7	ND	ND	No	No	No	No	No	No
PGTG_059500	MRGTIILSLALSLLAIHAPNLTTGSCLKVRDNKPSVQQEGQPIPHMRRNLCKWLHKGDKKEHSKKEKDPKDSYYKKSDPKDDSSYGKDDEGGDAGKDGDDEGPGKGEDPGKGEDDDPWGKEGNGGADGEAGKGSGGASNSGSGSSSGSGGASDPSSGSYSGSGGASDPGSGSSSGSGGYGGDGYGK*	Tribe9	1	24	9291	628	No	1.06952	187	No	AV_plasmodiumy_82539404|ref|XP_724092.1| hypothetical protein PY03876 [Plasmodium yoelii yoelii str. 17XNL]	---NA---	YES	No hit	No hit	No		No NLS									KKEKDPKDSYY#KKSDPKDDSSY#---SSSGSGGASDP---#SSGSYSGSGGASDPGSG#---SSSGSGGYGGDGYG	5	ND	ND	No	No	No	No	No	No
PST21_12274	MVSVAYLVALLSVLVALSRAEEASSAKPEEIEDKFFFVNRFSNFNNFNYFNNFNTGNYLYYNNFNFYRT	Tribe10	1	20	NA	NA	No	0	69	No	No hit	---NA---	No	No hit	No hit	No		No NLS									SVAYLVALL-#SV--LVALSR	2	No	No	No	No	No	No	No	No
PST21_07685	MVSFAYLVTLLSVLVALSRAEEASSAKPEEVEDKFFFGNRFSNFNNFNYFNSFNTGNYLYSNYFNFYRT	Tribe10	1	20	NA	NA	No	0	69	No	No hit	---NA---	No	No hit	No hit	No		No NLS										0	YES	YES	No	No	No	No	No	No
PST130_17818	MVSFAYLVTLLSVLVALSRAEEASSAKPEEVEDKFFFGNRFSNFNNFNYFNSFNTGNYLYSNYFNFYRTWSNTYNNIYGFGCFPQNSLSLRYFVKANEGAQSVSRRAISLDADQLVRRADTESVTCIAAKGVAQEFSVKDCVAASRQLAEKKTSSATVGQCTLSLVNDKEKISAASVSAHTLEKTTRQVLKSCTNSVSETNMRLIPSHLLAIIHLLGKGSELKRQADPQDRQQTSGLLISSKCSCNYSIWQLLNDMYVARLIASVSDYA	Tribe10	1	20	NA	NA	No	2.60223	269	No	No hit	---NA---	YES	No hit	No hit	No	Y/F/WxC=79	No NLS	Y/F/WxC=79									0	YES	YES	No	No	No	No	No	No
PST21_17076	MVSFAYLFTLLSVLVALSRAEEASSAKPQEVEDKFFFGNGFNNYLNFGSGYNLFNYNYNFYSTWSNSYAYNNIFAYGCFPYNSVGRYFIKASEGAQSVSRRAISLDADQLVRRADTESVTCTAAKGVSQDFSVKDCV	Tribe10	1	20	2075	NA	No	2.18978	137	No	No hit	---NA---	No	No hit	No hit	No	Y/F/WxC=75	No NLS	Y/F/WxC=75									0	YES	YES	No	No	No	No	No	No
PST21_08937	MVSFAYLFTLLSVLVALSRAEEASSAKPQEVEDKFFFGNGFNNYLNFGSGYNLFNSNSYFYNTWSTSYAYNNIFAYG	Tribe10	1	20	NA	NA	No	0	77	No	No hit	---NA---	No	No hit	No hit	No		No NLS										0	No	No	No	No	No	No	No	No
PST130_06291	MVSFAYLFTLLSVLVALSRAEEASSAKPQDVEDKFFFGNGFNNYLNFGSGYNLFNYNYNFYSTWSNSYSYNNIFAYGCFPYNSVGRYFIKANEGAQSVSRRAISLDADQLVRRADTESVTCTAAKGVSQDFSVKDCVAASHQLAEKKTSSATVGQCTLSLVNSKEKIAPGSISGHTLEKTTRQILKSCVKSVSEKEASTNDKNSLKIDQQQVVMLISQAA	Tribe10	1	20	NA	437	No	2.27273	220	No	No hit	---NA---	No	No hit	No hit	No	Y/F/WxC=75	No NLS	Y/F/WxC=75									0	YES	YES	No	No	No	No	No	No
PST130_06305	MVSFAYLFTLLSVLVALSRAEEASSAKPQEVEDKFFFGNGFNNYLNVGTGYNLFYSNSYFYNTWSTYSYNNIFAYGCFPYNSFGRYFIKASEGAQSVSRRAITLDADQLVRRADTESVTCTAAKGVSQDFSVKDCVAASHQLAEKKTSSATVGGCTLSLVNSKEKIAPGSISGHTLEKTTRQILKSCVKSVSEKEASTNDKDSLKIDQQQVVMLISHAA	Tribe10	1	20	124	2916	No	2.28311	219	No	No hit	---NA---	No	No hit	No hit	No	Y/F/WxC=74	No NLS	Y/F/WxC=74									0	YES	YES	No	No	YES	No	No	No
PST0821_02468	MVSFAYLFTLLSVLVALSRAEEASSAKPQEVEDKFFFGNGFNNYLNVGTGYNLFYSNSYFYNTWSTYSYNNIFAYGCFPYNSFGRYFIKASEGAQS	Tribe10	1	20	NA	NA	No	1.04167	96	No	No hit	---NA---	No	No hit	No hit	No	Y/F/WxC=74	No NLS	Y/F/WxC=74									0	YES	YES	No	No	YES	No	No	No
PST43_15456	MVSLTYLVTLLSVLVVLCRAEEASSGKPQEVEDKFFFGNGFRNNLFFSSGYDLYTYNYSFYSTWSNYINGDIYGYACFPYYSFYRRYFVKASEGAQSVSRRAISLDADQLVRRADTEFATCTAAKGVSHEFSVKDCVAASHQLAEQKTSSATVGQCTLSLVNAKEKIAAASVSAHTLEKNARQILTSCTNSVTEKEATPDDQKSLKLDNQQVVMILSKAS	Tribe10	0.999	20	NA	NA	No	2.72727	220	No	No hit	---NA---	YES	No hit	No hit	No	Y/F/WxC=74	No NLS	Y/F/WxC=74									0	YES	YES	No	No	No	No	No	No
PST21_13401	MVSLTYLVTLLSVLVVLCRAEEASSGKPQEVEDKFFFGNGFRNNLFFSSGYDLYTYNYSFYSTWSNYINGDIYGYACFPYYSFYRRYFVKASEGAQSVSRRAISLDADQLVRRADTEFATCTAAKGVSHEFSVKDCVAASHQLAEQKTSSATVGQCTLSLVNAKEKMAPASVSAHTLEKHARQILKSCVNSVTEKEATPDDQKSLKLDDQQVVMLLSKGT	Tribe10	0.999	20	NA	NA	No	2.72727	220	No	No hit	---NA---	YES	No hit	No hit	No	Y/F/WxC=74	No NLS	Y/F/WxC=74									0	YES	YES	No	No	No	No	No	No
PST21_19448	MVSFTYLVTLSSVLVALSRAEEASSGKPQTVEDKFFFGNGFRNNLFFSSGYDLYNYNYSFYSTWSNYINGGIYGYACFPYYSFYRRYFVKANEGAQSVSRRAISLDADQLVRRADTEFVTCTAAKGVSHEFSVKDCVAASHQLAEQKTSSATVGQCTLSLVNAKEKIAAASVSAHTLEKNARQILTSCTNSVTEKEATPDDQKSLKLDNQQVVMILSKAS	Tribe10	0.998	20	NA	NA	No	2.27273	220	No	No hit	---NA---	YES	No hit	No hit	No	Y/F/WxC=74	No NLS	Y/F/WxC=74									0	YES	YES	No	No	No	No	No	No
PGTG_135370	MVAFAHLITLLSVLVAMSRADEVAQAKPEQVDDKWYYGRFRSAGYWGLSGMSLYSTYPSLYTSYYSLLNSYCYGLGTFPNTYNFINGYFAKATDAEKSVSRRAISLDAEQLVRRDTADSFTCTAHGAAPQAFSVKECVAAAQQLSEKKVSTASHGGCKVALANAKEKFAPGHISSKDLETAVRSILSGCSNAENKEVSNNKPEKNIDEKQVVMLITKA*	Tribe10	1	20	288	1035	No	2.28311	219	No	No hit	---NA---	No	No hit	No hit	No		No NLS									SLYSTYP#SLYTSYY#SLLNSYC	3	ND	ND	No	No	No	No	No	No
PGTG_189590	MVAFAHLITLLSVLVAMSRADEVAQAKPEQVDDKWYYGRFRSAGYWGLSGMSLYSTYPSLYSNYYSLLNSYCYGLGTFPYNYNLINGYFAKATDAEKSVSRRAISLDAEQLVRRDAADSFTCTTHGAAPQTFSVKECVAAAQQLSEKKVSTASHGGCKVALANAKEKVAPGHISLKDLETAVHSILSGCSNAQNKEVASNKPEKNIDEKQVVMLITKA*	Tribe10	1	20	495	4397	No	2.28311	219	No	No hit	---NA---	No	No hit	No hit	No		No NLS									SLYSTY-P#SLYSNY-Y#SLLNSYCY	3	ND	ND	No	No	No	No	No	No
PGTG_189610	MVAFAHLITLLSVLVAMSRADEVAQAKPEQVDDKWYYGRFRSAGYWGLSGMSLYSTYPSLYSNYYSLLNSYCYGLGTFPYNYNLINGYFAKATDAEKSVSRRAISLDAEQLVRRDAADSFTCTTHGAAPQTFSVKECVAAAQQLSEKKVSTASHGGCKVALANAKEKVAPGHISLKDLETAVHSILSGCSNAQNKEVANNKPEKNIDEKQVVMLITKA*	Tribe10	1	20	326	610	No	2.28311	219	No	No hit	---NA---	YES	No hit	No hit	No		No NLS									SLYSTY-P#SLYSNY-Y#SLLNSYCY	3	ND	ND	No	No	No	No	No	No
PGTG_201070	MVAFAHLITLLSVLVAMSRADEVAQAKPEQVNDKWYYGRFRSAGYWGLSGMSLYSTYPSLYTNYYSLLNSYCYGLGTFPYSYNLINGYFAKATDAEKSVSRRAISLDAEQLVRRDTADSFTCTTHGAAPQTFSAKECVAAAQQLSEKKVSTASHGGCKVALANAKEKFAPGHISSKDLETAVRSILSGCSNAENKEVANNKPEKNIDEKQVVMLITKA*	Tribe10	1	20	359	657	No	2.28311	219	No	No hit	---NA---	YES	No hit	No hit	No		No NLS									SLYSTYP#SLYTNYY	2	ND	ND	No	No	No	No	No	No
PGTG_121240	MVSLAYLITLVAVLVAVSRADEVASAKTEQVDEKWIYPGYYRRGWWGGNGLSLYAWNPYLYSRYSTVLGQSCFGATFYPVNWGLGTRYFVKANDGEGAHSVTRRAIDLDDAEQLVRRDAGETVTCSAHGAAPQTFSLKECVEAVNQMSEKKLSTASHGGCKVALVSGNEKVAPGLISAKDLQAGVHNILNACANPDTKEAGTSKSGTKIDEKQVAMILTKN*	Tribe10	1	20	11735	638	No	2.25225	222	No	No hit	---NA---	No	No hit	No hit	No		No NLS										0	ND	ND	No	No	No	No	No	No
PGTG_069100	MVSLAYLITLLSLLVAVSRAEEVAAGKTEDVDPKYWGYGRRYGSFYNSFGNCYSWGCGFTSGLMLNSWGVPWINNVFNTYNCYGGGWLLRGPGMYFVKATEEAHSVARRALPVSAEQLVRREAGVTCISNKGVSSTFSPSECIKAAHELAEKKTSSATHGSCTLTLVTKNDKVAPSQSSSQILEKAVNSILGACGKTSETQSQNKNARRAAAAGQEDDTRVALLLSKPN*	Tribe10	1	20	358	1134	No	3.04348	230	No	No hit	---NA---	No	No hit	No hit	No	Y/F/WxC=54	No NLS	Y/F/WxC=54									0	ND	ND	No	No	No	No	No	No
PGTG_167930	MVSLAYLITLLSLLVAVSHAEEVAAGKTEDVDPKYFRYGSRYGGFGGGFYNNFGSLNSWGCGWGSGLMLNTWSIPWINSVFNYFPNGNCFGGGWLLRGPGMYFVKATEEGHSVARRALPVGAEQLVRREAGVTCISNKGVSSTFSPDECIKAAHQLAEKKTSSATHGGCTLTLVTKNDKVAPSQSSSQILEKAVNSILGACGKSPDTQGQNKNARRAAAAGQEDDTRVALLLSKPN*	Tribe10	1	20	457	1253	No	2.53165	237	No	No hit	---NA---	No	No hit	No hit	No	Y/F/WxC=58	No NLS	Y/F/WxC=58									0	ND	ND	No	No	No	No	No	No
PGTG_004750	MVSLAYLITLLSLLVAVSRAEEVAAGKTEDVDPKYWGYGARYGSFYNRFGNCYSWGCGWTSGLMLNSWGVPWINSLFNNYNCYGGGWLLRGPGMYFVKATEEAHSVARRALPVSAEQLVRREAGVTCISNKGVSSTFSPNECIKAAHELAEKKTSSATHGSCTLTLVTKNDKVAPSQSSSQILEKAVNSILGACGKTSDTQSQNKNARRAAAAGQEDDTRVALLLSKPN*	Tribe10	1	20	17417	710	No	3.04348	230	No	No hit	---NA---	No	No hit	No hit	No	Y/F/WxC=54	No NLS	Y/F/WxC=54									0	ND	ND	No	No	No	No	No	No
PGTG_167980	MVSLAYLITLLSLLVAVSHAEEVAAGKTEDVDPKYFRYGSRYGGFGGGFYNNFGSLNSWGCGWGSGLMLNSWNTPWINSAFNYFPNGNCFGGGWLLRGPGMYFVKATEEGHSVARRALPVGAEQLVRREAGVTCISNKGVSSTFSPDECIKAAHQLAEKKTSSTTHGGCTLTLVTKNDKVAPSQSSSQILEKAVNSILGACGKSPNTQGQNKNARRAAAAGQEDDTRVALLLSKPN*	Tribe10	1	20	3807	706	No	2.53165	237	No	No hit	---NA---	No	No hit	No hit	No	Y/F/WxC=58	No NLS	Y/F/WxC=58									0	ND	ND	No	No	No	No	No	No
PST43_16380	MLALAHLVTLLSMLVAVSRATDVAAGKPEDVDPKFYRYGYGGFSGAWAASRFNSVYNPWGFGWGSGLASVSLGLPWLNTYIYNNGCYGVGFLRRYGSLYFVKATEEEHNVARRAIPVGAEQLVRRETGGVTCISDKGVSDVFSPKECIKAAHQLAAKKTNTATEGTCTLHIVTANEKVAPSQASGEVLEKAVESILAACGKAADTQSKNARRAAVAAGQEDDNRVALLISKAK	Tribe10	1	20	NA	1546	No	2.14592	233	No	No hit	---NA---	No	No hit	No hit	No	gifyalstr=90	No NLS		gifyalstr=90								0	No	No	No	No	No	No	No	No
PGTG_149920	MVLLAYLITLLSLLVAVSHAEEIAAGKTEDVDPKYFQYGSRYGGFGGGFYTNFGSLNSWGCGWGSGLMLNTWSIPWINSVFNYFPNGNCFGGGWLLRGPGMYFVKATEEGHSVARRALPVGAEQLVRREAGVTCISNKGVSSTFSPDECIKAAHQLAEKKTSSATHGGCTLTLVTKNDKVAPSQSSSQILEKAVNSILGACGKSPDTQSQNKNARRAAAAGQEDNTRVALLLSKPN*	Tribe10	1	20	6260	2517	No	2.53165	237	No	No hit	---NA---	No	No hit	No hit	No	Y/F/WxC=58	No NLS	Y/F/WxC=58									0	ND	ND	No	No	No	No	No	No
PGTG_006410	MVSLAYLITLLSVLVAVSRADEVTSTKGAEVDAKWYGNYYGSYSYSNMISWSGSYFNTFNLNPWITTWGNMYGPCFGGAAFPFGYSRFFAKATEAEAHSVSRRATRLDAEHLFRRESNEPDSVSCLSDKGASELFSKSECAKAAETLHREKAHSATSGNCRLSLFTEKDKVFAKDLPEKTLQDAVQSILKTCGQKSQSPGQKSHIDDKQAIMILSKA*	Tribe10	1	20	712	467	No	2.29358	218	No	No hit	---NA---	No	No hit	No hit	No	gifyalstr=84	No NLS		gifyalstr=84								0	ND	ND	No	No	No	No	No	No
PST130_01593	MLALAHLVTLLSMLVAVSRATDVAAGKPEDVDPKFYRYGYGGFSGAWAASRFNSVYNPWGFGWGSGLASVSLGLPWLNTYIYNNGCYGVGFLRRYGSLYFVKATEEEHNVARRAIPVGAEQLVRRETGGVTCISDKGVSDVFSPKECIKAAHQLAAKKTNTATEGTCTLHIVTANEKVAPSQALTLPSGIALHSSGEVLEKAVKSILAACGKAADTQNKNARRASVAAGQEDDNRVALLISKA	Tribe10	1	20	1547	709	No	2.05761	243	No	No hit	---NA---	No	No hit	No hit	No	gifyalstr=90	No NLS		gifyalstr=90								0	No	No	No	No	No	No	No	No
PST21_02198	MVSLAYLITLLSVMVAVSRAEDVAATKSEDVDSKWLGGFGGYRNYGIMNSFGGLNLTREHAAYRRAIFQPSFGLNSMYFAKATDEAQSVSRRAIHLNAEQLFRRADDSVTCLSEKGIPEVFSAADCAKAAKTLHEKNVSTAQSGTCKLSLVSSKEKVVAKQVSGQTLQKAASSILSTCGTKASQSQSNKPAQVNGKQVAMLLSKA	Tribe10	0.999	20	1259	-3980	No	1.95122	205	No	No hit	---NA---	No	No hit	No hit	No		No NLS										0	No	No	No	No	No	No	No	No
PGTG_006390	MVSLAYLITLLSVLVAVSRADEVTGAKGAEVEAKWYGNYYGSYSYSNMISWSGSYFNTFNLNPWINTWGNMYGPCFGGAAFPFGYSRFFAKATEAEAHSVSRRATRLDAEHLFRRESNEPDSVSCLSDKGDSQLFSKSECAKAAETLHREKAHSATSGNCRLSLFTEKDKVFAKDLPEKTLQDAVQSILKTCGQKSQSPGQKSHIDDKQAIMILSKA*	Tribe10	1	20	723	346	No	2.29358	218	No	No hit	---NA---	No	No hit	No hit	No	gifyalstr=84	No NLS		gifyalstr=84								0	ND	ND	No	No	No	No	No	No
PST21_04576	MLALAHLVTLLSMLVAVSRATDVAAGKPEDVDPKFYRYGYGGFSGAWAASRFNSVYNPWGFGWGSGLASVSLGLPWLNTYIYNNGCYGVGFLRRYGSLYFVKATEEEHNVARRAIPVGAEQLVRRETGGVTCISDKGVSDVFSPKECIKAAHQLAAKKTNTATEGTCTLHIVTANEKVAPSQALTLPSGIALHSSGEVLEKAVESILAACGKAADTQSKNARRAAVAAGQEDDNRVALLISKAK	Tribe10	1	20	1412	697	No	2.04918	244	No	No hit	---NA---	No	No hit	No hit	No	gifyalstr=90	No NLS		gifyalstr=90								0	No	No	No	No	No	No	No	No
PGTG_089110	MVSLAYLITLLSVLVAVSRAEEVTGTKGAKVDAKWYGNYYSSYSYSNMISWGGSYFNTFNLNPWISTWGNMYGPCFGGAAFPFGYSRFFAKATEAEAHSVSRRATRLDAEHLFRRESNEPDSVSCLSDKGASELFSKSECAKAAETLHREKAHSATSGNCKLSLFTEKDKVFAKDLPEKTLQDAVQSILKSCGQKNQSPGQKSHIDDKQAIMLLSKA*	Tribe10	1	20	1206	1514	No	2.29358	218	No	No hit	---NA---	No	No hit	No hit	No	gifyalstr=84	No NLS		gifyalstr=84								0	ND	ND	No	No	No	No	No	No
PGTG_006370	MVSLAYLITLLSVLVAVSRADEVTSTKGAEVDAKWYGNYYGSYSYSNMISWSGSYFNSFNLNPWINTWGNMYGPCFGGAAFPFGYSRFFAKATEAEAHSVSRRATRLDAEHLFRRESNEPDSVSCLSDKGDSQLFSKSECAKAAETLHREKAHSATSGNCKLSLFTEKDKVFAKDLPEKTLQDAVQSILKTCGQKSQSPGQKSHIDDKQAIMILSKA*	Tribe10	1	20	5597	828	No	2.29358	218	No	No hit	---NA---	No	No hit	No hit	No	gifyalstr=84	No NLS		gifyalstr=84								0	ND	ND	No	No	No	No	No	No
PGTG_171730	MTSLTYLITLLSVLVAVSRAEDVTTVKNENVDAKWRGGYFGFNSMYNMNSWYAYSGLSMQLVGGSWLNNWAGMLTGCSGGLFFPSAWGMNGFFAKAAEEAHSVSRRAITLDAEQFFRRDQVADSATCLNNKGVHEVYSKTDCKNAAKILHEKNVHTASSGNCQLSLYTAKEKVFAKQLPDQMLMKAADRILSTCGEKATHPKDSNQLHIKDDQVAMLLSRPSHQ*	Tribe10	1	20	2685	1010	No	2.22222	225	No	No hit	---NA---	YES	No hit	No hit	No		No NLS										0	ND	ND	No	No	No	No	No	No
PGTG_171660	MVSLTYLITLLSVLVAVSRAEEVTTVKNENVDAKWRGGYFGFNSMYNMNSWSAYSGLSMQLMGGSWLNNWAGMLPGCSGGLLFPSSWVMNGFFAKAAEEAHSVSRRAITLDAEQLFRRDQVADSATCLNNKGVHEVYSKTDCKNAAKILHEKNVHTASSGNCQLSLYTAKEKVYAKQLPDQMLMKAADRLLSTCGEKASQASSKQSHPEDNQVAMLLSRPSHK*	Tribe10	1	20	780	839	No	2.23214	224	No	No hit	---NA---	No	No hit	No hit	No		No NLS										0	ND	ND	No	No	No	No	No	No
PGTG_171740	MVSLPNLIALLSVFVAVSRAADITAAKNQDVNAKWFGFDGMLGWNTWSGFDLDFMGTPWLNSWAGLLPSCAGGLVFPSTWGMNGFFAKASEEARSVSRRAINLDAEQLFRRDQLQSDTASCLNDKGVYELYSKSDCKKAAKMLHEKDVHTASSGNCQLSLYNANEKVFAKQLPDQMLVKAADRILSTCGQKASQPKGSQQPRVEDNQVAMLLSRPSK*	Tribe10	1	20	1010	595	No	2.29358	218	No	No hit	---NA---	No	No hit	No hit	No		No NLS										0	ND	ND	No	No	No	No	No	No
PST130_10742	MVSFAHLLTLLSVLVSVALAEEAAAPKAEGVDEKFFCGGGYNRFLYGNSRITCGVGYTIPVAYPWINTYGPCSAYALFPGTTRLWFKEAGETASTARRSLAMKADQVFRRDTSTVSCKANNGQTDTFVVSDCLKAVDALVSKKVSSFSCNSCSAKLVSPQGAVVPAAGVPADALQKAAKSMLKACGGQASTPTRRSPDETAHASDDHQAALIFQKGTGQSC	Tribe10	1	20	1385	NA	No	4.0724	221	No	No hit	---NA---	No	No hit	No hit	No	Y/F/WxC=34	No NLS	Y/F/WxC=34									0	YES	YES	No	No	No	No	No	No
PST43_04812	MVSFAHLFTLLSVLVSVALAEDAAAPKAEGVDEKFFYGGGYNRFLYGNNRITCGVGYTIPVAYPWINTYGPCSAYALFPGTTRLWFKEAGETASTARRSLAMKADQVFRRDTSTVSCKANNGQTDTFVVSDCLKAVDALVSKKVSSFSCNSCSAKLVSPQGAVVPAAGVPADALQTAAKSMLKACGGQASTPTRRSPAETAHASDDHQAALIFQKGTGQSC	Tribe10	0.999	20	NA	NA	No	3.61991	221	No	No hit	---NA---	No	No hit	No hit	No		No NLS										0	YES	YES	No	No	No	No	No	No
PGTG_165970	MVSVVALITLLSVVFAVSHGKEVANNNEKALDAKFYIGLDAGFCGGGWLSSRCSWVNSYVNSFSTGCFGVNFMGNWNYNGGIFIKAVDSPTQHSRRAISLDADQLFRRADDTQVKCINEKGESQMFLKEDCAKAAHQLAENKESTATVGGESKIS*	Tribe10	1	20	8449	6572	No	3.20513	156	No	No hit	---NA---	YES	No hit	No hit	No		No NLS										0	ND	ND	No	No	No	No	No	No
PST877_19271	MVSLAYLITLLSVMVAVSRAEDVAATKSEDVDSKWLGGFGGYRNYGIMNSFGGLNLINNMG	Tribe10	0.999	20	1045	NA	No	0	61	No	No hit	---NA---	No	No hit	No hit	No		No NLS										0	No	No	No	No	No	No	No	No
PST0821_18327	MVSLAYLITLLSVMVAVSRAEDVAATKSEDVDSKWLGGFGGYRNYGIMNSFGGLNLTREHAAYRRGDSGK	Tribe10	0.999	20	NA	NA	No	0	70	No	No hit	---NA---	No	No hit	No hit	No		No NLS										0	No	No	No	No	No	No	No	No
PGTG_100260	MVSLAYLITLVAVLVAVSRADEVANAKTEQVDEKWIYPSYYRRGAAGPPETGNLGDFVAEVSPMRTQKLLYDSDPEYLPVRNQTIPAPEMMRL*	Tribe10	1	20	898	1104	No	0	94	No	No hit	---NA---	No	No hit	No hit	No		No NLS										0	ND	ND	No	No	No	No	No	No
PST21_15706	MNTALYALFSLAAATSSVGAVAETSQCQFYASVGVKGYTCNESPDYICSAGCSSFVTATNCVLTQYPKKPPTTEVCTLGFGRDTAAFKACLTGQGSFRCNGTSVGRATCHGCVPNGGVTWAN	Tribe11	0.999	22	4451	571	No	8.19672	122	YES	No hit	---NA---	No	No hit	No hit	No	Y/F/WxC=37	No NLS	Y/F/WxC=37									0	YES	No	No	No	No	No	No	No
PST43_10751	MNTTLYALLSLAVATLSVGAVGQTNQCQFYASVGVKGYTCNERPDIICSEGCKSFVTMTGCVLTQYPKKPATTELCTVGYGRDTAAFKACLTSQGAFRCNGTSTGQATCSGCVPRGDVTWAN	Tribe11	0.998	22	NA	NA	No	8.19672	122	YES	No hit	---NA---	No	No hit	No hit	No	Y/F/WxC=37	No NLS	Y/F/WxC=37									0	YES	YES	No	YES	YES	No	YES	YES
PGTG_036940	MNAALYALLCLAAATANVAAVGETLQCSTYAAVGPKGYTCNDRSDIICTEGCKKFITITNCSLQDHPQKPITTELCTNGYGRDTAAAKACITGQGTFRCTGTTTGSGTCSGCVPFNKLVQCPMTKDYLVDWKDTLPVDEVLVPRRLEGFPSSRSVANPLEGGYPLGYPDTRQRFAEKGPSAPESAPAGGYPLALAGIRQRIAGIRDGYPSTISNYAP*	Tribe11	1	20	2954	5091	No	5.50459	218	No	No hit	---NA---	No	No hit	No hit	No	Y/F/WxC=37	No NLS	Y/F/WxC=37									0	ND	ND	No	No	No	No	No	No
PGTG_204950	MNATIYALLCLAAAAANVATVGEKMKSCNDWSDIICTKGCKTFVTITNCTLPSYPKKPVTTELCTIGYGRDTAAAKACITGQGSFCCTGTTTGHATCSGCVPYNKVSWAN*	Tribe11	0.998	16	3976	1789	No	9.90991	111	YES	No hit	---NA---	No	No hit	No hit	No	Y/F/WxC=84	No NLS	Y/F/WxC=84									0	ND	ND	No	No	No	No	No	No
PST0821_09831	MPSASFLAIFIVALIGQVASDGTASTDGPRKCTFYTGANTNSATCNEIPDLVCNQGCQDSFVTAEGCLPNDGSGSDTKPTTQLCNVGFGRDTARAKACLTLTGGYSCTGKTSGYTNCYGCVNTRITFKVPLPSENVPDSWVNASHVKPVPSPPPVQLQ	Tribe11	0.999	20	NA	NA	No	6.32911	158	No	No hit	---NA---	YES	No hit	No hit	No	Y/F/WxC=104	No NLS	Y/F/WxC=104									0	YES	YES	No	No	YES	No	No	YES
PGTG_124610	MFFRPIAITSLFTAVLWFGFGSRVVLGDIENDDEDCQIYTDARSPTATCNGIYKCAGGCTGYVTATNCTRSQQPNDMKPPLTTEKCKLGYGKSSATMAICINEDASFTCYGPATGKAECKGCVDLNHQGPSGPDPHSVSVSGDNSKGGSNTTPIVDTNGPNVLKHSSGATIRINMFIFSLGTLLSVIFF*	Tribe11	0.984	27	1867	5275	No	5.26316	190	No	No hit	---NA---	YES	No hit	No hit	No	Y/F/WxC=52	No NLS	Y/F/WxC=52									0	ND	ND	No	No	No	No	No	No
PGTG_124660	MSFQSMTIASLLVAVLFSSGVFAKDEVHDQECEMYTNANSTSATCNEVSGMVCTGGCTGYVTATKCTTSQEMNDPKPPLTTEKCTVSYGKSSATMAICITEKQVFTCYGPVTGKANCKSCKRQITSPDSPPAKGTTPGSGNGNNGNGSSGNGSGKGGSSASGTKSTPEGSPKPADDNSAPATNAPTGSGSGSTTGTTTQGTSSAGNTTTTSSSGTPPATGDAPAAGSPDSSKTDGHSTSSGSLLALNGVSLALATLLSSALM*	Tribe11	0.999	23	841	930	No	3.80228	263	No	FG_sclerotinia_SS1G_07166 hypothetical protein (translation)	---NA---	No	gi|83026473|gb|ABB96272.1| hesp-379 [Melampsora lini]	No hit	YES	Y/F/WxC=104	No NLS	Y/F/WxC=104								GNN--#GNGSS#GNGS-#GKGG-#SLLALNGV#S-LALATL	6	ND	ND	No	No	No	No	No	No
PST43_02903	MFFRPTTITSLSTAVLLLGLSSRVVFGHDDDKDYDDHGHDHDHDGKDHDEDCQTYTDARSLKATCNGIYTCNAGCTGFVTATNCTRSQMPNDLQPPLTTEMCSIGYGRSSATMAICINESASFTCYGPASGKVECKGCFNPNQQSPNNAVNPNNPGSPNNGGNPNNAPPNSGSNSKGGSNSAPVDNKN	Tribe11	0.993	27	NA	NA	No	5.31915	188	No	No hit	---NA---	No	No hit	No hit	No	Y/F/WxC=68	No NLS	Y/F/WxC=68								PNNAVN#PNNPGS#PNNGGN#PNNAP-#PNSGSN	5	YES	YES	No	No	YES	No	No	No
Mellp1_77195 estExt_fgenesh1_pg.C_90122	MRSSFVAFCVFAIYVSSSSCASSFARRDGGISYPNAALENVDHSSENYPTESSSDQAPPKPMDKTDPKPMDKTDPKPMDKTDPKPMDKPDTKPTWTPPPADVKNQGTENPDYPTWGGAMNNDGKKDQPAVSSPLAKGPKDDSKDQAPPAEGVSYPTGGSTGETKQDAPPAAKPDAQEQSDYPTNATGAGSSNPWTAPMDKNLTSTPGSGNASTGTDVSPTMKCQEYAEANTTHASCDKNPAIVCTGGCTGPKIAHNCQLNATSPNTTQTCTIAYGRSSASSYVCTNDDGAYSCTGLSTGEATCTGCVDASSVNSTTSPDGTPSGSGSSSNETSPDGSSESGASTGFISPLNAIFTVAFTVAGSAVLL*	Tribe11	0.998	20	879	1000	No	3.26087	368	No	AV_Paramecium_145482197|ref|XP_001427121.1| hypothetical protein GSPATT00030359001 [Paramecium tetraurelia strain d4-2]	---NA---	No	No hit	No hit	No		No NLS									PKPMDKTD#PKPMDKTD#PKPMDKTD#PKPMDKPD#TSPDGTPSGSGSSSNE#TSPDGS-SESGAST--	6	ND	ND	No	No	No	No	No	No
PST43_00148	MALQFKPIASVLVAVLLTSGVFATEDVKECERYERANSTTASCNDVPGSVCTGGCTGYVTATKCTTSTKINDQRAPLTTEKCTVTYGKLSATMTMCVTDSQTFTCYGPESGKAKCKGCNDPDVGGNPPAQGNSPGASNGGSGSGNGNGNAGNGSGATGGKPGPDGPAKSENNSKPDNTPKVESSPKPENSPKVDNQPKTDTPSKPDANQTPASSPATVNTPSSADSPATANAAPASNDTPSAATGGNSDSSKKELLTKSYSHWGTNNLSGESHNSSTGTVLGSNDCVICESIGTYMAKRPGTLSVDYDYFLCYPFSSLNAKITFPRDNTLTGVILTHTA	Tribe11	0.997	23	507	990	No	3.83481	339	No	No hit	---NA---	No	No hit	No hit	No	Y/F/WxC=102	No NLS	Y/F/WxC=102								GS-#GS-#GN-#GN-#GNA#GN-#GS-#PKVESS#PKPENS#PKVDNQ#TPAS--SPATVN#TPSSADSPAT--	12	YES	No	No	No	No	No	No	No
PST21_16393	MALQFKPIASVLVAVLLTSGVFATEDVKECERYERANSTTASCNDVPGSVCTGGCTGYVTATKCTTSTKINDQRAPLTTEKCTVTYGKLSATMTMCVTDSQTFTCYGPESGKAKCKGCNDPDVGGNPPAQGNSPGASNGGSGSGNGNGNAGNGSGATGGKPGPDGPAKSENNSKPDNTPKVESSPKPENSPKVDNQPKTDTPSKPDANQTPASSPATVNTPSSADSPPPPTLHRRQMTRRPPPPVVTPTPPRRSC	Tribe11	0.997	23	NA	1323	No	4.31373	255	No	AV_Tparva_68353098|gb|EAN33858.1| TashAT2 protein, putative [Theileria parva] --HMM score = 0.976 --Signal peptide length = 23	---NA---	No	No hit	No hit	No	Y/F/WxC=102	No NLS	Y/F/WxC=102								GS-#GS-#GN-#GN-#GNA#GN-#GS-#PKVESS#PKPENS#PKVDNQ	10	YES	No	No	No	No	No	No	No
PGTG_142450	MYSVSLITISILALLGQLVSAEPADSTPRETKKCFYYTGANTNTATCNDIPGVSCTGGCGGTFNFAEECRPSDGSDPQHIAPPTNQTCDLGFGRDTAAAKACVTTTGMYSCRGKITPGETYCYGCNIPKNM*	Tribe11	1	21	1067	1182	No	7.57576	132	YES	No hit	---NA---	No	No hit	No hit	No	Y/F/WxC=108	No NLS	Y/F/WxC=108									0	ND	ND	No	No	No	No	No	No
PST21_16944	MPSASFLAIFIVALIGQVASDGTASTDGPRKCTFYTGANTNSATCNEIPDLVCNQGCQDSFVTAEGCLPNDGSGSDTKPTTQLCNVGFGRDTARAKGEDWQLKQSEVNRANKRTASSKKKYYSIEACLTLTGGYSCTGKTSGYTNCYGCVNTRITFKVPLPSENVPDSWVNASHVKPVPSPPPVQLQCRPNL	Tribe11	0.999	20	NA	1531	No	5.72917	192	No	No hit	---NA---	YES	No hit	No hit	No		No NLS										0	YES	YES	No	No	YES	No	No	No
PGTG_124680	MVPQAMSTFSLCVSFFFLSGVLAKEETGPVRDQDCSTYVNANSTSASCDDVWGMVCTGGCTGYVTATQCTTSHEMNDQRPPLTSEKCTVSYGKSSATMALCITPHQTFTCYGPTTGKARCKACNEPPRLIDNPPDKGSPGGSGNRNGGGSDNKPPAGDSPQADNKSNSPPSGNTSTPQGNSTTGNPNTPPATSGGGGLSPPTSGNNGSPNKGDSPKDSAATIPECNRFFWAFTLLLSSAFL*	Tribe11	0.999	23	1137	535	No	4.95868	242	No	PA_trichomonads_123411671|ref|XP_001303925.1| hypothetical protein TVAG_345550 [Trichomonas vaginalis G3]	---NA---	No	No hit	No hit	No	Y/F/WxC=107	No NLS	Y/F/WxC=107								GNTSTPQ#GNSTT--#GNPNTP-	3	ND	ND	No	No	No	No	No	No
PGTG_202470	MKTNISLILTFALLSLFSSSTHAKHNNIKSRGTPANNNTNNQQKNGISKPCQTYYSANTPHAVCNGDRSVMCLAGCTGGVVVQNCQSNSSSPLTTETCTVAFSQTSEAAYLCNTPQGAYTCQGPQSGGVVCHNCVSTANGVLPSNNSSSTSNTPGHSSSNSTNEHDQQGSSDSSAIILTSAGALSGLFSLLITTSLATLL*	Tribe11	1	23	2461	10886	No	4.97512	201	No	No hit	---NA---	No	No hit	No hit	No	Y/F/WxC=109	No NLS	Y/F/WxC=109									0	ND	ND	No	No	No	No	No	No
PST130_17605	MAFKSMTVASLLVAFSFPSGLLAKDDDVKTCFTYTGANTTTASCNDIPNMVCSGGCTGGLTATKCTTSHEMNDQRGPLTDEKCTIAYGKSSATMAVCIAEHQTYTCYGPVSGTAQCKGCKNTYIPPPNDQQNGGGGSGNGNGGKGSGGNGSGESGNKPPGGSSSPTPGNSPAPGQSPTPLISPAPGSNGNSSTPPQTPSGGSEAPPSSSGATTDNSKKLNSSDSKPSAYDIFLMSCSRS	Tribe11	0.999	23	730	NA	No	4.60251	239	No	FG_Fusariumg_FG10524.1 hypothetical protein 77655 81917 -	---NA---	No	gi|83026473|gb|ABB96272.1| hesp-379 [Melampsora lini]	No hit	YES	Y/F/WxC=103	No NLS	Y/F/WxC=103								SPTPGN#SPAPGQ#SPTPLI#SPAPGS#--NGGGGSG-#NGNGGKGSG-#-GNGSGESGN	7	YES	YES	No	No	No	No	No	No
PST43_00147	MAFKSMTVASLLVAFSFPSGLLAKDDDVKTCFTYTGANTTTASCNDIPNMVCSGGCTGGLTATKCTTSHEMNDQRGPLTDEKCTIAYGKSSATMAVCIAEHQTYTCYGPVSGTAQCKGCKNTYIPPPNDQQNGGGGSGNGNGGKGSGGNGSGESGNKPPGGSSSPTPGNSPAPGQSPTPLISPAPGSNGNSSTPPQTPSGGSEAPPSSSGATTDNSKNGDTHSTSAGTTSGSNGFFLVLAAFLSSAFV	Tribe11	0.999	23	990	NA	No	4.03226	248	No	PL_Chlamy_16085|fgenesh1_pg.C_scaffold_25000129 {SFI1} spindle pole body protein	---NA---	No	gi|83026473|gb|ABB96272.1| hesp-379 [Melampsora lini]	No hit	YES	Y/F/WxC=103	No NLS	Y/F/WxC=103								SPTPGN#SPAPGQ#SPTPLI#SPAPGS#--NGGGGSG-#NGNGGKGSG-#-GNGSGESGN	7	YES	YES	No	No	No	No	No	No
PST21_18313	MQCVLFWVSICLLGLVTISTSSPYPPPVSGPKTMKCTRYSNLQGPNTTCNDDPNEVCTGGCTGAVVASECKKEGDSSVQSAQVMCTISYSQPSLDHGVCVNDQGTFTCQGIPQGEATCTGCSSVASEPVVSGPQITNTSHPDSHLPGETTNLSLSTAAPATRNLRQTIASLFVFSGIGIIKLIL	Tribe11	0.998	21	NA	1838	No	6.52174	184	No	No hit	---NA---	No	No hit	No hit	No	Y/F/WxC=105	No NLS	Y/F/WxC=105									0	YES	YES	No	No	No	No	No	No
Mellp1_104816 fgenesh2_pg.11_50	MQQSFAVLTAFLIVSASASSLIRRDEGTDNQCFEFDSMIPEKSTCNSRPDLVCTKGCTGGIAASGCVWGPSGNATKEETEKGRAAHPKPENVTCTKAMGKSSASSYTCRTDTDVYTCSSRSAGSATCSGCVSNGVQIGNVPATTPGANGTAMNNTMPNDKDMSNNMTSGDATACNNTAMPATNASGSGNGNATSPSSTTSSAFVVSGNMVSAVSASLFAGVASLVL*	Tribe11	0.998	18	2342	1802	No	4.84581	227	No	No hit	---NA---	No	gi|83026473|gb|ABB96272.1| hesp-379 [Melampsora lini]	No hit	YES	Y/F/WxC=105	No NLS	Y/F/WxC=105									0	ND	ND	No	No	No	No	No	No
PST877_17743	MNNRFNIIILLFITSLDSLFASQHPHSTINHLKARDQPNGISKPCQTYYSANTPHAVCDGDRNIMCLAGCTGGVVAHNCQLDSSSQNTTQTCSVAFSQTSESAYLCNTPEGAYTCTGPQSGGVVCHNCVSTPNGVLPSNTTSNAKNQAHSGSNSTNEHQEHPWFKDPITEGCFWHFIRVIENKLP	Tribe11	0.963	21	NA	NA	No	5.94595	185	No	No hit	---NA---	YES	No hit	No hit	No	Y/F/WxC=103#LIAR=32	No NLS	Y/F/WxC=103		LIAR=32							0	YES	YES	No	No	No	No	No	No
Mellp1_112579 fgenesh2_pg.68_9	MSAWWFAIFLTTFSAVTLASAQDTKTPESMKCTMYAKANTNNAQCNERYTCTGGCEGPFVVGPSCLLITNATDFMGKPNSASDPPNNPVSNVKCTVGFGRNSAAARLCITETATYSCTGTTAPDSHAMCQGCTVGTAGSSGGGAQTTTPTSTTASQGNTGTGNTNNLTSTSNTTSGTPSTASYTTSNTNITPTTPPRTLAGKARQVNVHQSLALVAMGFLVVLV*	Tribe11	1	21	5863	759	No	4.44444	225	No	FG_candidatr_CTRG_04058.3 | Candida tropicalis hypothetical protein similar to nucleoporin (translation) (1355 aa)	---NA---	No	No hit	No hit	No	Y/F/WxC=48	No NLS	Y/F/WxC=48								GTGNTNNLTSTSNTTS#GTPSTASYT-TSNT--	2	ND	ND	No	No	No	No	No	No
Mellp1_124111 DJO_EuGene.00190104	MLALLSPLVVFALSVFSSTWAQTPTGGEVFKCTRYALANTTRPSCNERYTCAGQCTGPFIAAQNCFLLSNNTDFLGNPKPNTPANPAVPKVICDVGYGRNTAAASACLTKTGTYSCNGGPVAETYATCYKCVVP*	Tribe11	1	21	2194	545	No	7.40741	135	YES	No hit	---NA---	No	No hit	No hit	No	Y/F/WxC=29	No NLS	Y/F/WxC=29									0	ND	ND	No	No	No	No	No	No
PST43_18787	MYTLCLTVFALLSSLTLSAYARSIDTPTVEHCYFYTGANTTSATCSGKSEFKCSGGCHAGFVQAEGCQPNVSNGPDSPQPTTQICDVEFSLVTPSVTSCVTSDGGRFSCGGATSGFTTCYDCLKPLNAYRPGARLSMKAMRPHSW	Tribe11	1	21	NA	930	No	7.58621	145	YES	No hit	---NA---	No	No hit	No hit	No	Y/F/WxC=50	No NLS	Y/F/WxC=50									0	No	No	No	No	No	No	No	No
PST43_01160	MVSLAILTTTWISCLALTVGSLKPIPQAQLCMTYANANTNYATCGKLVCPYGCSWPFVSVENCIPAAGGPRFNGNSTTQICHLGFWKESKTISACYTKTGAYKCTGEITGFAACTGCRAK	Tribe11	0.991	21	732	1347	No	9.16667	120	YES	No hit	---NA---	YES	No hit	No hit	No	Y/F/WxC=50	No NLS	Y/F/WxC=50									0	YES	No	No	No	No	No	No	No
PST877_00573	MAFKSMTVASLLVAFSFPSGLLAKDDDVKTCFTYTGANTTTASCNDIPNMVCSGGCTGGL	Tribe11	0.999	23	NA	NA	No	6.66667	60	YES	No hit	---NA---	No	No hit	No hit	No		No NLS										0	YES	No	No	No	No	No	No	No
PST21_16943	MPSASFLAVFIVVLIGQVASDGTASTDGARKCTFYTGANTNSASCNEIPNLICTEGCRDSFRLKDVCQTMGQEATLSQPSKFATVALVGTRRGLKITVLTIGLPL	Tribe11	0.999	20	1531	3443	No	4.7619	105	YES	No hit	---NA---	No	No hit	No hit	No		No NLS										0	YES	No	No	No	No	No	No	No
PST43_00875	MPSASFLAIFIVALIGQVASDGTASTDGPRKCTFYTGANTNSATCNEIPDLVCNQGCQDSFRLKDVCQTMGQEATLNRPPNFATLALVETPRGLKRA	Tribe11	0.999	20	NA	NA	No	5.15464	97	YES	No hit	---NA---	No	No hit	No hit	No		No NLS										0	YES	YES	No	No	YES	No	No	No
PST43_03566	MPSASFLAVFIVVLIGQVASDGTASTDGARKCTFYTGANTNSASCNEIPNLICTEGCRDSFVTAEGCLPNDGSGSDAQPTIQVCNGSFGRDTARAKDCYGCVNTRVTYKVPSPSESVPDSWLNASHIKPVPSPPPVQLQCSI	Tribe11	0.999	20	NA	NA	No	6.33803	142	YES	No hit	---NA---	YES	No hit	No hit	No	Y/F/WxC=98	No NLS	Y/F/WxC=98									0	YES	YES	No	No	YES	No	No	No
PST21_19014	MNNRFNIIILLFITSLDSLFASQHPHSTINHLKARDQPNGISKPCQTYYSANTPHAVAHNCQLDSSSQNTTQTCSVAFSQTSESAYLCNTPEGAYTCTGPQSGGVVCHNCVSTPNGVLPSNTTSNAKNQAHSGSNSTNEHQEHPWFKDPITEGCFWHFIRVIENKLP	Tribe11	0.963	21	NA	862	No	4.79042	167	No	No hit	---NA---	YES	No hit	No hit	No	Y/F/WxC=85#LIAR=32	No NLS	Y/F/WxC=85		LIAR=32							0	YES	YES	No	No	No	No	No	No
PST0821_13536	MLFRPTTITSLSTAVLLLGLSSRVVFGHDDDKDHDDRGHDHDHDGKDHDEDCQTYTDARSLKA	Tribe11	0.993	27	NA	NA	No	1.5873	63	No	No hit	---NA---	YES	No hit	No hit	No		No NLS									HDDDKD#HD-DRG#HDHDHD	3	YES	YES	No	No	No	No	No	No
Mellp1_106758 fgenesh2_pg.19_134	MSSRFCVALLAILSVVSLARTQVDQPTSPTKCTEYNQVNTTKAQCNEIFTCPGKCTGSVVAKSCRMIRPDTDFLGNPNATAPPNEVIPQVNCTITFGRNTAQAKSCDTETASYSCTGGIVPDTYALCYQCGTLQGDAGTPGGSPNKTTTPPSTAQNGSMTPDTTSTPPTTSNTTSAGNTQRIDMQQGLVLASLSLFMLSV*	Tribe11	1	21	2120	1699	No	5.47264	201	No	No hit	---NA---	YES	No hit	No hit	No	Y/F/WxC=48	No NLS	Y/F/WxC=48								TTSTPP#TTSN--#TTSAG-	3	ND	ND	No	No	No	No	No	No
Mellp1_124110 DJO_EuGene.00060163	MLFFVISVIFLASINVVEMAVTKLPIHKHRASKREEGQTMTCSLYDDAHTAGAWCNRSHMCVGGCQGPYITAQNCREITENTDALGTPVVAGVEIIHVQSVVCTTAYDNYAQGTKACNTDTKTYSCRGEPLGGTHATCHGCVGTSHLLWQSDH*	Tribe11	0.972	19	4415	847	No	6.49351	154	No	No hit	---NA---	No	No hit	No hit	No		No NLS										0	ND	ND	No	No	No	No	No	No
Mellp1_124109 DJO_fgenesh2_pg.32_14	MLFFILSVFFLVSMNLVEMTLTKSPTYKHRNIKRQGGQTMSCSLYDDAHTEGAWCNRSHMCVGGCEGPYITAKDCLEINENTDALGTPVVSGVEIIHVESVVCTVAYDHYARGTKACNTDTKTYSCKGEPMGGSHAICHNCLDTSRLLDQMMMEHE*	Tribe11	0.99	22	2811	929	No	6.36943	157	No	No hit	---NA---	No	No hit	No hit	No		No NLS										0	ND	ND	No	No	No	No	No	No
PGTG_159260	MSSFLIKSTMLILLTTLVGPIQVSAQCNQQYPQAWWFCSESAAFENGLPTAITDCSKLEDAAPNSRMWDHIRRVAKKVFSQMLKPLKESCKIAKFLGKAIGSNAQAGSLGTPWGLSQDIPSPKVLIVDPTKHTELIVQKQPWFWELALKFYPERKQNTQVQDCELSDIKRNPSQWLRAQCKPLVEMGAPHPDIRSDADIRSHFQRNCASASASASAGGYPLALAGIRADIRPLLRLVGRNPSRQAGLCTLSSGGIPPGGMASLGTGYPLGYPDIRQVWAEKRPSAAESAPAGGHPLALAGIRQGIADIRSGLSPPISNLWC*	Tribe11	0.998	25	204	14956	No	2.79503	322	No	No hit	---NA---	YES	No hit	No hit	No	Y/F/WxC=35	No NLS	Y/F/WxC=35									0	ND	ND	No	No	No	No	No	No
Mellp1_71127 estExt_fgenesh1_kg.C_70043	MKYFIISALFFTLLSVLQFSTANQAERRTPAPVNHAVKSILKVLPKRDPHSHSKPLHKHVVKHLPKKHTVKRAKPSKPSSKHVAKLPGKPLVKSITPRLVTGKGGTMQCTKYSDADTQGAWCNYAYMCTGGCAGPFTIGQECYRLGDKTDFVGRPLIRGSSNPAVASVVCTVDYYDYAQNFIACNTKTESYACKSRAKSGTFATCHNCAPTHGIAMV*	Tribe11	0.998	22	1123	504	No	4.58716	218	No	No hit	---NA---	No	No hit	No hit	No		No NLS										0	ND	ND	No	No	No	No	No	No
PST21_13008	MIKASVVALCMFLLGSSVSATRDPATGHSLGVKPTDAWIKTVSPTSSDDIQAAECSHNTRLSDQKFAWFKIDPSKVNQNKSTYGTCFATDTAPSGSQLESDSGYDVFFWQNSGGSSGTGTGPIRDPNTGEPGYEDNSGKFHLGSAPGGGGSSPSSNVHAKTHSTGARPGGRTTGRGRGTAGRGRGKGPAGRGRGTGTGRRGSGKPNRSGSNPGAGKKHRGTGPNKTRTGSNGVIAFGESDK	Tribe12	1	20	NA	NA	No	1.24481	241	No	FG_aspergillusn_AN6672.2 predicted protein 2504 3008 - --HMM score = 1.000 --Signal peptide length = 20	---NA---	No	No hit	No hit	No		No NLS									-GRGTA-#-GRGRG-#KGP-AGR#-GRGTGT	4	YES	No	No	No	YES	No	No	No
PST0821_01464	MIKASVVALCMFLLGSSVSATRDPATGHSLGVKPTDAWIKTVSPTSSDEIQAAECSHNTRMSDQKFAWFKIDPSKVNQNKSTYGTCFATDTAPSGSQLESDSGYDVFFWQNSGGSSGTGTGPIRDPNTGEPGYEDNSGKFHLGSAPGGGGSSPSSNVHAKTHSTGARPGGRTTGRGRGTAGRGRGKGPAGRGRGTGTGRRGSGKPHRSGSNPGAGKKHRGTGPNKTRTGSNGVIAFDESDK	Tribe12	1	20	NA	NA	No	1.24481	241	No	FG_aspergillusn_AN6672.2 predicted protein 2504 3008 - --HMM score = 1.000 --Signal peptide length = 20	---NA---	No	No hit	No hit	No		No NLS									-GRGTA-#-GRGRG-#KGP-AGR#-GRGTGT	4	YES	No	No	YES	YES	No	No	No
PST130_05409	MIKASVVALCMFLLGSSVSATRDPATGHSLGVKPTDAWIKTVSPTSSDDIQAAECSHNTRLSDQKFAWFKIDPSKVNQNKSTYGTCFATDTAPSGSQLESDSGYDVFFWQNSGGSSGTGTGPIRDPNTGEPGYEDNSGKFHLGSAPGGGGSSPSSNVHAKTPSTGARPGGRTTGRGRGTAGRGRGKGPAGRGRGTGTGRRGSGKPHRSGSNPGAGKKHRGTGPNKTRTGSNGVIAFDESDK	Tribe12	1	20	NA	NA	No	1.24481	241	No	FG_aspergillusn_AN6672.2 predicted protein 2504 3008 - --HMM score = 1.000 --Signal peptide length = 20	---NA---	No	No hit	No hit	No		No NLS									-GRGTA-#-GRGRG-#KGP-AGR#-GRGTGT	4	YES	No	No	YES	YES	No	No	No
PGTG_004950	MIHSSVVALCVFLLGAGVSATLDPATGYASGKKPTDSWIATASATSSSEIQASECSHNTRMSNQKFAWFKIDPSKVNQNGSTYGTCYASNTAPDESQLESNSGYDVFFWQNSGGQSGTGTGPIKDPNTGKAGYEDNSGKFHLGNAPGDGNTQQESTETATSAKPDTQSGNPNPSADRSSGTGRKAAEKNRLNGTGLAKISTGTGGADSNSAGSGLAGMGSFQQ*	Tribe12	0.999	20	1877	264	No	1.33929	224	No	FG_aspergillusn_AN6672.2 predicted protein 2504 3008 - --HMM score = 1.000 --Signal peptide length = 20	---NA---	No	No hit	No hit	No		No NLS										0	ND	ND	No	No	No	No	No	No
PGTG_008450	MLKDSIVVLCLFLLSAGVSATRDPATGHSLGKKPSEKFIATASPTVASGIQASECSHNTRMSNQKFAWFKIDPSKVNQNGSTYGTCYATTKVPASNQLETNSGFNSFFWQNSGGQSGPGTGPIRDPNNGKAGYEDNTGKFHLGKPTSNGGGSKANNENATINRTGSGGNPASNGRSRTGTSANEKPGSRGSTTSNTDTSTNTGAKQNQKPTGGNKS*	Tribe12	1	20	801	803	No	1.38249	217	No	FG_aspergillusn_AN6672.2 predicted protein 2504 3008 - --HMM score = 1.000 --Signal peptide length = 20	---NA---	No	No hit	No hit	No		No NLS									NSGF--#NSFFWQ#NSGG-Q	3	ND	ND	No	No	No	No	No	No
PST43_00568	MIKASVVALCMFLLGSSVSATRDPATGHSLGVKPTDAWIKTVSPTSSDDIQAAECSHNTRLSDQKFAWFKIDPSKVNQNKSTYGTCFATDTAPSGSQLESDSGYDVFFW	Tribe12	1	20	NA	NA	No	2.75229	109	No	FG_aspergillusn_AN6672.2 predicted protein 2504 3008 - --HMM score = 1.000 --Signal peptide length = 20	---NA---	No	No hit	No hit	No		No NLS										0	YES	No	No	No	No	No	No	No
PST130_14847	MIKASVVALCMFLLGSSVSATRDPATGHSLGVKPTDAWIKTVSPTSSDEIQAAECSHNTRMSDQKFAWFKIDPSKVNQNKSTYGTCFATDTAPSGSQLESDSGYDVFFW	Tribe12	1	20	1626	NA	No	2.75229	109	No	FG_aspergillusn_AN6672.2 predicted protein 2504 3008 - --HMM score = 1.000 --Signal peptide length = 20	---NA---	No	No hit	No hit	No		No NLS										0	YES	No	No	No	No	No	No	No
Mellp1_124547 djo_EuGene.00390052	MPAFFNRHFLLFAFITLILSMGSLDGKPKRFHEEHGPKPVPVGNGAKTLHATGHYLGKKPNANWISKNGVAKQSNGIQA*ECAFNLRVTGQVFAYFKIDPSKATYHGAPYGTCYATRSAPDVSDLEVDKDYDVFYWNYLGGEPGVGTGPIRNPQTGRAGYEDRHGVYSDGTNPDTNQNL*	Tribe12	0.97	26	4539	677	No	1.11111	180	No	FG_Fusariumg_FG02685.1 hypothetical protein 13183 13735 - --HMM score = 0.995 --Signal peptide length = 19	---NA---	No	No hit	No hit	No		No NLS										0	ND	ND	No	No	No	No	No	No
PGTG_156230	MSLFQHVITSSLMLVLFGQLVSANWDPATGHLYNYRPSKSWISQHQSGARCFNDVQVAECAQNTRLSYPHVQLFATFEVEHSKDKNHGCPYGTCCGFSDLPSPSDMEADLDNYHSFFWHDLAGISGPGTNPIANPQTGTFGYESSDGKFHEGKADVSAEQKGHDSHYPGFKLPPAWSNFNYPSDASQSGQPKCGTADGENSDPGQTSGSYGSRSPQRSGRYSGHKPVRPISPTTPSDNNS*	Tribe12	0.993	23	2724	493	No	2.48963	241	No	FG_Fusariumg_FG02685.1 hypothetical protein 13183 13735 - --HMM score = 0.995 --Signal peptide length = 19	---NA---	No	No hit	No hit	No		No NLS										0	ND	ND	No	No	No	No	No	No
PST130_13123	MGLFKNVSTLSLMVWLFGGLVSANWDPATGHLYNYRPSKSWLSQHQGNARCSNDVQVAECAQNTRLSYPHVQVFATFQVEHSKDKNHGCPYGTCCGYADLPAPSDMEIDSMNYHSFFWHDLAGVPGPGTNPIADPETGAFGYESSDGKFHEGKADESQMQRYHDSHYSGFKLPPRLVQLRISDRAFAIGLNVEQPTGPIWTPANVREPTAAIPQRRVVLTLLLLDTLLRYTYLSTTIPFYLPPHSIAD	Tribe12	0.993	23	NA	NA	No	2.01613	248	No	FG_Fusariumg_FG02685.1 hypothetical protein 13183 13735 - --HMM score = 0.995 --Signal peptide length = 19	---NA---	No	No hit	No hit	No		No NLS										0	YES	YES	No	No	YES	No	No	No
Mellp1_60112 fgenesh1_pg.C_scaffold_5000015	MFTSELFSTIVLVASFVTHQVAANWDPATGHLRDFKPTAEWIAAHQPKRTTKAIQVAECAANTRLSFPDVQLFTWFSVDHNCDAYHGCPYGTCFAYTVFPQPDEFEVDFTNSHSFFWHNTGGVPGTGTNPIANPQTGGFGYESSLDGVYHDGKADVSTEQVGHDNNYPSFHPESLPKWPQEARDKYASLAVSTVPTQPKCGKPNEPNKDPGSVPGAFGNYKPRPASDYQAPIGYVPGPNDKTPPANNTTKPAPGGNNTQPYVPIRNSTHHGSSPKPKHHGHQGKGHDTTTPAPHGRCEAFCECTGGCNSADEACHSTCQAKHPSCSPPVCQKPITSPVSMTKRHARRSSQH*	Tribe12	0.988	23	1984	1666	No	3.69318	352	No	FG_Botrytisc_05134 | BC1G_05134 | Botrytis cinerea hypothetical protein (148 nt) --HMM score = 0.991 --Signal peptide length = 19	---NA---	No	No hit	No hit	No		No NLS										0	ND	ND	No	No	No	No	No	No
PGTG_215780	MLSLTGLVAAIAMAGLMQLPYIAGNADPATGHIRNTKPTQAWLDKNQPTRMTREIQASECAMNTRLSYPHVQLFAWFKVNHGEDNYHGCPYGDCWAYATHPGPDEVELDFLDSYTFFWHGLAGVDGTGVKEISDPQSGALGYEQSLSGKFLVGPTPMGTLQVDHDEHYPGFDPSKLVPWPKGAVNRFLWGPSEPKHPKCGLPCEENRDPGIAPGAYGSKMYTPAPASAYPPPPNWVPGPHDKCGKNGTVIPDKCASFCSCASHCKDDNCISQCGSKGNKCDKSKCPALPPPPANPPQPGHDSDKCLNYCSCMEHCGTNKVCIKSNCKKIKHGCENDQCNANSNPPPSVNPAPPTTDPTPPPSNSGGSKNPGQAPKKEKKKPKKKKQDKSGNGSDGTGSD…	Tribe12	0.974	26	362	254	No	4.68432	491	No	FG_Fusariumo_10384 | FOXG_10384 | Fusarium oxysporum f. sp. lycopersici conserved hypothetical protein (translation) (148 aa) --HMM score = 0.997 --Signal peptide length = 19	---NA---	No	gi|83026473|gb|ABB96272.1| hesp-379 [Melampsora lini]	No hit	YES		PKKEKKKP (373), KKEKKKPKK (374),								373#374	SGNDS--#SGNDSNG#SG-DSGG	3	ND	ND	No	No	No	No	No	No
PST43_17014	MSFISSVIISSSLLVLLSVKLVLANWDPATGHLHNYGPSQHWISQHKKGQSCYNAIQVSECAQNTRLAYPNVQLFATFQVDHSDDNYHGCPYGTCCAYTQLPSPSDMEADFTNHHSFFWHGLGGQPGPGTNPIANPQTGGFGYESSDGKFHEGKPDVSVQQKGHDSNYPGFKLPHAWPRVNYPGSQPTQPKCGTASGKNLDPGQVRGSYGNYKPAPASSYKAPPARLV	Tribe12	0.998	24	923	1165	No	2.63158	228	No	Ps_133629 0 439 --HMM score = 1.000 --Signal peptide length = 18	---NA---	No	No hit	No hit	No		No NLS										0	YES	YES	No	No	YES	No	No	No
PGTG_029400	MGFTITTPMFLFILSLLAALVSANWDPSTGYLHNHRPSPAWLKKFKPSVSTTGIQVSECSINTRLHYPNVQLFAWFEVNHVWDGNHGCPYGTCHAYVVNPTSAEMVPSFTDGHSFFWHNIGGLRGNGVKPISNPKNGGYGYEDSLSGKFVDGPANPRSKQIGHDSNYPGFNKNKLHVWTPAQVDSFKGTDQSQKHPKCGRPCENNKDPGSSSGAYGGYKPASGSAYKPPKGWQPGKGDACFKNGNQSTPKSEESNQRQSSPTTNANKPKGNNSKSSSAPKHRKRALRNIGI*	Tribe12	0.998	23	1866	578	No	2.05479	292	No	Ps_133629 0 439 --HMM score = 1.000 --Signal peptide length = 18	---NA---	No	No hit	No hit	No		No NLS										0	ND	ND	No	No	No	No	No	No
Mellp1_124546 djo_EuGene.00600073	MSMKSSTSTPSIILAIWCLFLTLVQANWDEATGFVHDYNVSPGWLSTNPPKSCSKDIQVAECAHNTRNVFPDIQFMAIFTVDHSKDTYHGCSYGTCCYFSAFPPIGELVSDPTNSHIFVWHNLGGFKGLGTNPIANPQTGVFGWEDGNTGEYYDGTPNRASYTPAHDKDYPGFKLPPAWPDIMPMPAQQNAQPSCGKPGEPNKDPNPTGKPGVGAANSNGAELKSKIVSSNLGQAKNVNQRRSRKMSR*	Tribe12	0.989	26	3209	840	No	2.81124	249	No	FG_Botrytisc_05134 | BC1G_05134 | Botrytis cinerea hypothetical protein (148 nt) --HMM score = 0.991 --Signal peptide length = 19	---NA---	No	No hit	No hit	No		No NLS										0	ND	ND	No	No	No	No	No	No
PGTG_029390	MGFSCLTAFFISFFLAGLVSANWDPSTGYLHNYRPSPAWLNKFKPSESSPHVQVSECSINTRLHYPKVQVFAWFEVNHVWDGNHGCPYGTCHAYVVHPAAADMVPSFTEGHSFFWHKTGGLPGNGVKPISNPRHGGFGYEVSLTGKFIDGPANTQSQQLDHDGKYPGFNKKKLQLWSQAEMNAFKGTDQSQKHPKCGTPCGPNKDPGSAPGAYGGYKPASASTYKPPKGWKPNKGDTCFKNGPDLLPKPDPSKPGKGSGNLNKPKDEDSTTDPKHKNADNSTTKPKNQQQDSSTTDPSNKKDGSSTKTTKSSSNPTHRKKSLRKKCT*	Tribe12	0.998	21	1467	1866	No	2.43902	328	No	FG_Fusariumo_10384 | FOXG_10384 | Fusarium oxysporum f. sp. lycopersici conserved hypothetical protein (translation) (148 aa) --HMM score = 0.997 --Signal peptide length = 19	---NA---	No	No hit	No hit	No		No NLS									STTDPKHKNADN#STTKPKNQQQDS#STTDPSNKKDGS	3	ND	ND	No	No	No	No	No	No
PST877_13500	MLSLTALLAAVAIIGFAQLPYTFANSDPATGHLRNVRPTAAWLAKNKPGKVTADIQASECAMNTRLSFPKVQLFAWFKQNHAQDHYHGCPYGECSAYTVFPGPGDVEIDFTDAMSFFWHYTAGLKGTGVKVICKSFSLAIQSDNSNNPTPLQPSANPRTGALGYEQSLSGNFYDGAAPANSVQTLHDLNYPNFDPKAIIPWPKGAMDPF	Tribe12	0.998	24	NA	NA	No	1.91388	209	No	FG_stagonospora_SNU09733 hypothetical protein (translation)	---NA---	No	No hit	No hit	No		No NLS										0	YES	No	No	No	No	No	No	No
PST43_17103	MLSLTALLAAVAIIGFAQLPYTFANSDPATGHLRNVRPTAAWLAKNKPGKVTADIQASECAMNTRLSFPKVQLFAWFKQNHAQDHYHGCPYGECSAYTVFPGPGDVEIDFTDAMSFFWHYTAGLKGTGVKVICKSFSLAIQSDNSNNPTPLQPSANPRTGALGYEQSLSGNFYDGAAPANSVQTLHDLNYPNFDPKAIIPWPKGAMDPFVWGQPEPMQPKCGRPCEQNKDPGLNPGVYGWGIYSPAPASKYPPPPNWKPDNEDQCPNGSTTPVPDQCSTFCSCASQCKDAKCASKCNPPKDCTKSKCPAAPAPAPGPAPQPGNDPDKCHNYCTCVDQCKHDKKCIKSSCHKIKHGCKTAKCSVNPPSTSDPNTPPSTPNPTQPDNPGQSSSSDPKKKKK…	Tribe12	0.998	24	3404	2733	No	6.45833	480	No	FG_stagonospora_SNU09733 hypothetical protein (translation)	---NA---	YES	No hit	No hit	No		No NLS									GSGNQ-#GSGNQ-#GSGEQ-#GSGGK-#GTGEK-#SSGKGG#PPSTSDPNT#PPSTPNPTQ#SSMEGCQSYC#SCLDGCQDG-	10	YES	YES	No	No	No	No	No	No
Mellp1_123445 SHA_fgenesh2_pg.22_157	MSIKSYASTPCITLAIWCLFFTVVRANWDEATGFVHDHKVSPGWMARNPPKSCSRNIQLAECSHNTRNAFPNVQFMAVFTVDHSKDTYHGCSYGSCCYFSEFPPVTELVSDPTNSHIFVWHNLGGFKGLGTNPIANPQTGTFGWEEGKTGKYIDGTPNRDTYQPAHDKNYPGFKLPTPWPANMPMPPQRNAQPSCGRPGEPNKDPNPTGAPGGGHAVKFNQAESKNSKSESHASTPTRNQNQKRPTFSFDSFFHPNFGF*	Tribe12	0.975	26	2660	2372	No	3.07692	260	No	FG_Botrytisc_05134 | BC1G_05134 | Botrytis cinerea hypothetical protein (148 nt) --HMM score = 0.991 --Signal peptide length = 19	---NA---	No	No hit	No hit	No		No NLS										0	ND	ND	No	No	No	No	No	No
PST0821_18191	MLSLTALMAAVAITGFAQLPYTFANSDPATGHLRNVRPTAAWLAKNQPGKVTNDIQASECAMNTRLSYPKVQLFAYFKQNHAQDHYHGCPYGECSAYTAFPGPGDVEIDFGDAISFFWHYTAGLKGSQCPSLNQLLASQITAPYLQLDCLHTWGKITRLQRALKLSVSPSFPLVPQSNQSNNSDDLTPLQLPANPRTGALGYEQSLSGNYYDGLAPANS	Tribe12	0.994	24	NA	NA	No	2.28311	219	No	FG_stagonospora_SNU09733 hypothetical protein (translation)	---NA---	No	No hit	No hit	No		No NLS										0	YES	No	No	No	No	No	No	No
PST43_14326	MLSLTALMAAVAITGFAQLPYTLANSDPATGHLRNVRPTAAWLAKNQPGKVTNDIQASECAMNTRLSYPKVQLFAYFKQNHAQDHYHGCPYGECSAYTAFPGPGDVEIDFGDAISFFWHYTAGLKGSQCPSLNQLLASQITAPYLQLDCLHTWGKITRLQRALKLSVSPSFPLVPQSNQSNNSDDLTPLQLPANPRTGALGYEQSLSGNYYDGLAPANSVQTLHDINYPNFDPKAIIPWPKGAMDPFVWGQPEPMQPKCGRPCEQNKDPGLNPGVYGWGLYTPAPASKYPPPPNWKPDNEDQCPNGSTTPVADPCATFCSCANQCTDAKCSSKCNPPKECSKSKCPAAPAPAPGPAPQPGQDPDKCHNFCTCVDQCNGDKKCLKETCGPFKGGCKKAKC…	Tribe12	0.996	24	NA	602	No	5.74713	522	No	FG_stagonospora_SNU09733 hypothetical protein (translation)	---NA---	No	No hit	No hit	No		No NLS									-SGNQGSREQGG#-SGNQGSGEQ--#GSGGKGTGE---#KSGGKGTGE---#KSGDKGTGE---	5	YES	YES	No	No	YES	No	No	No
PST130_04058	MLSLTALMAAVAITGFAQLPYTLANSDPATGHLRNVRPTAAWLAKNQPGKVTNDIQASECAMNTRLSYPKVQLFAYFKQNHAQDHYHGCPYGECSAYTAFPGPGDVEIDFGDAISFFWHYTAGLKGNHSTLLTT	Tribe12	0.996	24	NA	NA	No	2.23881	134	No	FG_stagonospora_SNU09733 hypothetical protein (translation)	---NA---	No	No hit	No hit	No		No NLS										0	YES	No	No	No	No	No	No	No
PST0821_01398	MAIYSKMVSSFWVMWCLMLPFSWANWDKATGHLRDYKPSNVWLSRNHQYGTLQGLTLMWWDFKSEIKTFKCQSVQEIQGFTFPMVCSDAGCLLEMADVIVINSVQFKSNYLLPSQSNMLMIDTMDPYGICCAYTVVPSPRDFIADFTNANSFFWHNIGGMPGLGTNPIRDPQTGQPGYEGSDGVFHVGPPNYKLRQNGHDSHYPGFRLPPAWPPIKYPAWMSNQPAHPKCGVPNGPNLDPGQQKGGIYQPAPAAAYSPPRSPTLPF	Tribe12	0.991	24	NA	NA	No	2.63158	266	No	FG_aspergillusn_AN6672.2 predicted protein 2504 3008 - --HMM score = 1.000 --Signal peptide length = 20	---NA---	No	No hit	No hit	No	Y/F/WxC=68	No NLS	Y/F/WxC=68									0	No	No	No	No	No	No	No	No
PST21_13269	MAGMGFSGRATFAILFFLAGLVSGNWDPSTGHLNNHRPTAAWLARHKGRWISCLVFIISDCKINGSSVSSNGIQVSECSINTRLHFPNVQLFAWFEVNHVWDGNHGCVSETARIRRLGPPTVLATPMSHTLHLVRWSLALRMAIRSSGTNPTNGGYGYESSISGKFIDGAPDTTSRQLSHDSNYPGFDPKKLQVWSPAAINAFKGSEQTIQHPKCGRPCEHNKDPGSAPGAYGGYKPSPGIAYKPPRGWKPSQADACFHAHGNHTPPQPHHPQSSTQNPNSKNKSPSTIRPENEKAESSKSAHPSSNKGKKSSNKVRRLRLRMS	Tribe12	0.993	24	NA	1992	No	2.16049	324	No	Pi_PITG_20522 | PITT_20522 | Phytophthora infestans conserved hypothetical protein (translation) (147 aa) --HMM score = 1.000 --Signal peptide length = 18	---NA---	No	No hit	No hit	No		No NLS										0	No	YES	No	No	No	No	No	No
PST43_05792	MAGMGFSGRATFAILFFLAGLVSGNWDPSTGHLNNHRPTAAWLARHKGRWISCLVFIISDCKINGSSVSSNGIQVSECSINTRLHFPNVQLFAWFEVNHVWDGNHGCHSPTVLATPMSHTLHLVRWSLALRMAIRSSGTNPTNGGYGYESSISGKFIDGAPDTTSRQLSHDSNYPGFDPKKLQVWSPAAINAFKGSEQTIQHPKCGRPCEHNKDPGSAPGAYGGYKPSPGIAYKPPRGWKPSQADACFHAHGNHTPPQPHHPQSSTQNPNSKNKSPSTIRPENEKAESSKSAHPSSNKGKKSSNKVRRLRLRMS	Tribe12	0.993	24	NA	NA	No	2.2293	314	No	Pi_PITG_20522 | PITT_20522 | Phytophthora infestans conserved hypothetical protein (translation) (147 aa) --HMM score = 1.000 --Signal peptide length = 18	---NA---	No	No hit	No hit	No		No NLS										0	No	YES	No	No	No	No	No	No
PST0821_15639	INKKVVSVVVTPLVQLIVQVFAYFKVSHAQECNHGCRQSLLSNMDTLTSAFTIHHTETVTLSPHSPNLKTSRLPIGLAIASFGTNPSNGADGWEDSGKGRYKDGKPDYSRMPRDHNEHYPLWAPRNSTLKRGPAGPAQRFENSRPEPCQPKCGCPCKPNRDPGCAPGAYGSYHPAPALEYFAPKDWEGDCNDNDLK	Tribe12	0.931	29	NA	NA	No	4.08163	196	No	No hit	---NA---	No	No hit	No hit	No		No NLS										0	No	No	No	No	No	No	No	No
PST43_01199	MCQASLIRILSILSLLVGLCFETVNANWDEATGYLHDYKPSDGWLSKNKPKRCSKDIQIAECAHNTRLSYPDGEFKKNRRVGTRPSGCLPSVNILHCVVQLMALFTVNHADDRYHGCFSASTVITRRIIFPLGQPYGTCCAFTQLPLVNDMEPNPGNMGTNPIADPQTGTYGYETSIDGTFHRGPVDKRTRQPNHDRNYPGFHLPKAWPKRLPFPKQPNVQPTCAAKGQANMDPGQEGERREGGRYGGRHKGHKNRGGSSGGYAPS	Tribe12	0.981	26	1661	NA	No	3.7594	266	No	No hit	---NA---	No	No hit	No hit	No		No NLS										0	YES	No	No	No	No	No	No	No
PST43_06930	MGLFKNIFTSSLMVWLFGGLVSANWDPATGHLYNYRPSKSWLSQYQDNARCSNDVQVAECAQNTRLSYPHVQVFATFQVEHSKDKNHGCVSFEVPSSRTLSTILLKEYWMLPVALRYLLRLCRFAGALRHGDRLHELSFVLLAVLLDLTGFQWRVIVELMFSLHFNSSDLAGVPGPGTNPIADPETGGFGYESSDGKFHEGKAD	Tribe12	0.984	23	NA	-329	No	1.96078	204	No	FG_Fusariumg_FG02685.1 hypothetical protein 13183 13735 - --HMM score = 0.995 --Signal peptide length = 19	---NA---	No	No hit	No hit	No		No NLS										0	YES	YES	No	No	YES	No	No	No
PST877_14644	MGLFKNIFTSSLMVWLFGGLVSANWDPATGHLYNYRPSKSWLSQYQGNARCSNDVQVAECAQNTRLSYPHVQVFATFQVEHSKDKNHGCYWMLPVALRYLLRLCRFAGALRHGDRLHELSFVLLAVLLDLTGFQWRVIVELMFSLHFNSSDLAGVPGPGTNPIADLETGAFGYESSDGKFHEGKAD	Tribe12	0.984	23	NA	NA	No	2.15054	186	No	FG_Botrytisc_05134 | BC1G_05134 | Botrytis cinerea hypothetical protein (148 nt) --HMM score = 0.991 --Signal peptide length = 19	---NA---	No	No hit	No hit	No		No NLS										0	YES	YES	No	No	YES	No	No	No
PST0821_09119	MSFISSVIISSSLLVLLSVKLVLANWDPATGHLHNYGPSQHWISQHKSMHTKFTSCSNFLSRIELKLIVYDYDLTNSFFSEGQSCYNAIQVSECAQNTRLAYPNVQLFATFQVDHSDDNYHGCPYGTCCAYTQLPSPSDMEADFTNHHSFFWQYVLL	Tribe12	0.998	24	NA	NA	No	3.82166	157	No	FG_Fusariumg_FG02685.1 hypothetical protein 13183 13735 - --HMM score = 0.995 --Signal peptide length = 19	---NA---	No	No hit	No hit	No		No NLS										0	YES	YES	No	No	No	No	No	No
PST0821_10486	MGLFKNIFTSSLMVWLFGGLVSANWDPATGHLYNYRPSKSWLSQYQDNARCFNDVQVAECAQNTRLSYPHVQVFATFQVEHSKDKNHGCYWMLPVALRDLLRLCRFAGALRHGDRLHELSFVLLAVRLA	Tribe12	0.984	23	NA	NA	No	3.10078	129	YES	FG_Botrytisc_05134 | BC1G_05134 | Botrytis cinerea hypothetical protein (148 nt) --HMM score = 0.991 --Signal peptide length = 19	---NA---	No	No hit	No hit	No		No NLS										0	YES	YES	No	No	YES	No	No	No
PST130_07310	MCQASLIRILSILSLLVGLCFETVNANWDEATGYLHDYKPSDGWLSKNKLQLMALFTVNHADDRYHGCPYGTCCAFTQLPLVNDMEPNPGNMGTNPIADPQTGTYGYETSIDGTFHRGPVDKRTRQPNHDRNYPGFHLPKAWPKRLPFPKQPNIQPACAAKSQANMDPGQEGERREGGRYGGRHKGHKNRGGSSGGYAPS	Tribe12	0.981	26	NA	NA	No	3	200	No	Pi_PITG_20522 | PITT_20522 | Phytophthora infestans conserved hypothetical protein (translation) (147 aa) --HMM score = 1.000 --Signal peptide length = 18	---NA---	No	No hit	No hit	No		No NLS										0	YES	No	No	No	No	No	No	No
PST21_08030	MCQASLIRILSILSLLVGLCFETVNANWDEATGYLHDYKPSDGWLSKNKPKRCSKDIQIAECAHNTRLSYPDGEFKKNRRVGTRPSGCLPSVNILHCVVQLMALFTVNHADDRYHGCFNASTVITRRMIFPLGQPYGTCCAFTQLPLVNDMEPNPGNSHCFFR	Tribe12	0.981	26	1749	NA	No	6.13497	163	No	No hit	---NA---	No	No hit	No hit	No		No NLS										0	No	No	No	No	No	No	No	No
PST21_11752	MLSPLLISLALFINVHMFGLTGATSEPSTSPAGGPQSMSSSPLIATANLTGHFNVSGLFRFALQPDSNAVAVSISINGLNALNSTAAYAYHIHTNPISSDGNCASALGHLDPLAVTDGFVCNPQVSQYCQEGDLASRHGKLNGSEATLNVSYIDDYLRFWPQPFSILGRSVVVHLPNSTRIACGNITSVVDGTATAAGVPTFMSSNFTTQYPSQAPPAPPAKFEPFNGSTPNPEVLSQITLPSTLPTVQTSPNIMLGTNATTHMVDGKAEPVTLPAAVNATAPFTYTPGAALPSQNDTSINSTAGAKNSTDGAKKGASSGVERLVPAFTFSLVVILCSLISL	Tribe13	0.998	25	1112	2695	No	1.46199	342	No	FG_sclerotinia_SS1G_02845 hypothetical protein (translation) --HMM score = 0.996 --Signal peptide length = 20	sode_dirim ame: full=extracellular superoxide dismutase short=ec-sod flags: precursor	YES	No hit	No hit	No		No NLS									NSTAGAK#NSTDGAK	2	YES	YES	No	No	YES	No	No	YES
PGTG_056751	MLSPFLITLALFINVNLFGLTSASTPGTNGPAPSAGAPQGLSTSALSASANLTGHFNVSGQIHFALQPESNAVAVSISINGLNALNSTAAYAYHIHTNPISSDGNCASALGHLDPLNVTDGLVCNPQISQYCQEGDLSSRHGKFNGSESTLNLAYIDDYLRFWPQPFSILGRSVVVHLPNSTRIACGNITSTVDGTANPDGAPTFNKSNYTTQYPSQAPPAPPAKFEPFNGTTPNPAITLPSALPTVQMLPNVMLGTNATTQTVNGKTEQVILPAAVNATTPFTYTPGAVLPSQNDTSISNSTAGGNNGATDPKKGASSGVQRLAPPLVFTFFSGLCLLIYL*	Tribe13	0.997	23	4077	6414	No	1.45773	343	No	FG_sclerotinia_SS1G_02845 hypothetical protein (translation) --HMM score = 0.996 --Signal peptide length = 20	sodc_canfa ame: full=superoxide dismutase	YES	No hit	No hit	No		No NLS									LPSA--#LPTVQM#LPNV-M	3	ND	ND	No	No	No	No	No	No
PGTG_056750	MLSPFLITLALFINVNLFGLTSASTPGTNGPAPSAGAPQGLSTSALSASANLTGHFNVSGQIHFALQPESNAVAVSISINGLNALNSTAAYAYHIHTNPISSDGNCASALGHLDPLNVTDGLVCNPQISQYCQEGDLSSRHGKFNGSESTLNLAYIDDYLRFWPQPFSILGRSVVVHLPNSTRIACGNITSTVDGTANPDGAPTFNKSNYTTQYPSQAPPAPPAKFEPFNGTTPNPAITLPSALPTVQMLPNVMLGTNATTQTVNGKTEQVILPAAVNATTPFTYTPGAVLPSQNDTSISNSTAGGNNGATDPKKGASSGVQRLAPPLVFTFFSGLCLLIYL*	Tribe13	0.997	23	4077	6414	No	1.45773	343	No	FG_sclerotinia_SS1G_02845 hypothetical protein (translation) --HMM score = 0.996 --Signal peptide length = 20	sodc_canfa ame: full=superoxide dismutase	YES	No hit	No hit	No		No NLS									LPSA--#LPTVQM#LPNV-M	3	ND	ND	No	No	No	No	No	No
Mellp1_73483 estExt_fgenesh1_kg.C_770011	MISEIFVALIAASSSHLAVADGVKTATTATLTASTAASTPAPGLAVAVNNTNSLTASCLLAGSFGVSGNIRFTLGNSSEEVDVKVSVNGLMAINSTAQFAYHIHTNPISADGNCSSALGHLDPLQVTDGLTCDPLMPQYCQEGDLAGRHGKLPGNVSTADVDYSDNFIRFWPQPFSILGRSIVIHAPNSTRLACGNITSFVDGTADENGNPTGKPSNYTTDYPTKASPPGAKVSPFIGTMTDTAALATITLPVALPDVGSEPNIVFTSSVVTRTINATVTTLTLPAAAPAATPFNYTAGATLPSQSVLLTINGTTNSSTTPGKGAASSASQFILNPISLLIPLFIVLIV*	Tribe13	0.984	20	2043	1168	No	1.42857	350	No	FG_ylipolytica_50551955|ref|XP_503452.1| hypothetical protein [Yarrowia lipolytica] --HMM score = 0.994 --Signal peptide length = 17	sodc_yeast ame: full=superoxide dismutase	YES	No hit	No hit	No		No NLS									TAT-#TATL#TAS-#TAAS	4	ND	ND	No	No	No	No	No	No
PST21_13184	MFQKYLYLWVATGLLECANGQVGPATGAGKCTVPLTANAVLNGIFGVTGQVTFQLVPEAQLVVVDLKLSGLKKPAGFGDYSYHVHTHPVGADGNCAATREHLDPFNVGTKPPCDSNQPQLCQTGDLSGKFGKIPSSEDSVSVHYIDPFLKFSPQEQSILGRSIVVHGPDSTRLACVSPLLCCLTEGHIAALGNITSWIDYTADLSNRPTLQASRFTTQY	Tribe13	0.979	20	NA	1581	No	3.65297	219	No	FG_ylipolytica_50551955|ref|XP_503452.1| hypothetical protein [Yarrowia lipolytica] --HMM score = 0.994 --Signal peptide length = 17	sodc_ashgo ame: full=superoxide dismutase	YES	No hit	No hit	No		No NLS										0	No	No	No	No	No	No	No	No
PST877_03198	MFQKYLYLWVATGLLECANGQVGPATGAGKCTVPLTANAVLNGIFGVTGQVTFQLVPGAQLVVVDLKLSGLKKPAGFGDYSYHVHTHPVGADGNCAATREHLDPFNVGTKPPCDSNQPQLCQTGDLSGKFGKIPSSEDSVSVHYIDPFLKFSPQEQSILGRSIVVHGPDSTRLACGHIAALGNITSWIDYTADLSNRPTLQASRFTT	Tribe13	0.979	20	NA	NA	No	2.89855	207	No	FG_uncinocarpusre_UREG_05866.1 | Uncinocarpus reesii conserved hypothetical protein (translation) (246 aa) --HMM score = 1.000 --Signal peptide length = 19	sodc5_dicdi ame: full=superoxide dismutase 5	YES	No hit	No hit	No		No NLS										0	No	No	No	No	No	No	No	No
PGTG_079040	MRSSFISGLVCLSLAKYSVGLPQLPLLQSTRPFQPIQARAILLSPTGAPIFGVIDFRATTLTEVQVDVVVNGLEAFVPQANHAYHIHASPVGPDGDCAAAGAHLSAAGIPDSVPCNPMMPRLCQEGDLSGKHGVLPGNQRVVQSSYTDSTLQFLSPESGIIGRGLVVHDAKGARIACGNITRVN*	Tribe13	0.977	20	936	8624	No	2.7027	185	No	FG_neurospora_NCU00704.1 hypothetical protein (19295 - 18506) --HMM score = 0.966 --Signal peptide length = 18	---NA---	YES	No hit	No hit	No	LIAR=36	No NLS			LIAR=36							0	ND	ND	No	No	No	No	No	No
PGTG_090190	MQLSFISGIVCLSLLKSSEAAPQLSLAQAASHLARPTNARATLMSPTGAPIYGLVEFRATATMDVQVQVTVFGLDHSLPHGEHAYHIHANPVGADGNCEATGGHLNPTGIADSVTCNPMVPKTCKEGDLSGKHGVLAGAQRSIQLSYTDPNLQFSSPDSGIIGRGLVIHDSKGARIACGNIIRGN*	Tribe13	0.996	20	1436	15371	No	2.68817	186	No	FG_neurospora_NCU00704.1 hypothetical protein (19295 - 18506) --HMM score = 0.966 --Signal peptide length = 18	sodc_pinsy ame: full=superoxide dismutase	YES	No hit	No hit	No		No NLS										0	ND	ND	No	No	No	No	No	No
PGTG_090130	MQLSFISGIVCLSLLKSSEAAPQLSLAQAASHLARPTNARATLMSPTGAPIYGLVEFRATATMDVQVQVTVFGLDHSLPHGEHAYHIHANPVGADGNCEATGGHLNPTGIADSVTCNPMVPKTCKEGDLSGKHGVLAGAQRSIQLSYTDPNLQFSSPESGIIGRGLVIHDSKGARIACGNIIRGN*	Tribe13	0.996	20	1432	1345	No	2.68817	186	No	FG_neurospora_NCU00704.1 hypothetical protein (19295 - 18506) --HMM score = 0.966 --Signal peptide length = 18	sodc_pinsy ame: full=superoxide dismutase	YES	No hit	No hit	No		No NLS										0	ND	ND	No	No	No	No	No	No
Mellp1_107668 fgenesh2_pg.24_161	MICYSFVSFLFILASFDLTQADMRLSRRSGVQQGSADACTPRNMYCQREAIAYVDGEFGVKGYVKFIAPYKSDEVKVILSITGLDKYSGTTGPFPYHVHVNPIQGKNCETALGHLNPYKLPEIVACDPVDVNTCEVGDLSGKHGKLTAARPYRSYIDSQLKFTPEEISFVGRSVVIHDANKKRIACGTIVFHSTN*	Tribe13	0.994	21	861	1604	No	3.57143	196	No	FG_uncinocarpusre_UREG_05866.1 | Uncinocarpus reesii conserved hypothetical protein (translation) (246 aa) --HMM score = 1.000 --Signal peptide length = 19	sodc_macmu ame: full=superoxide dismutase	YES	No hit	No hit	No		No NLS										0	ND	ND	No	No	No	No	No	No
PGTG_090120	MQLSFICGLVCLSLMKYSEAAPQLTLAQAASHLARPTNTRATLMSPTGAPIYGLVEFRATATMDVQVQVTVFGLDHSLPHGEHAYHIHANPVDADGNCEATGGHLNPTGIADSVTCNPMVPKTCKEGDLSGKHGVLAGAQRSIQLSYTDPNLQFSSPESGIIGRGLVIHDLKGAWIACGNIIRGN*	Tribe13	0.997	20	1345	7954	No	3.22581	186	No	FG_stagonospora_SNU10292 hypothetical protein (translation) --HMM score = 0.999 --Signal peptide length = 15	sodc_pinsy ame: full=superoxide dismutase	YES	No hit	No hit	No		No NLS										0	ND	ND	No	No	No	No	No	No
PGTG_056670	MAHTIATYIFWSLLIVGQAFSLSVTSPNLNLKATKATQGGIAHLSGKKNVSGLFQFSSPEDSEWVNIVISMRGLLQFNLTEGFAYHVHEHPVVDGNCSSALLHYKVPTPKPSCTSEIKNYCQPAEFPTRHGNLPGLVDVFTLRINDNLIDLTGPNSIIGKSIVVHGANLTRLACGNIEPWTPGAKA*	Tribe13	0.99	21	102	952	No	2.13904	187	No	FG_candidatr_CTRG_01087.3 | Candida tropicalis hypothetical protein similar to potential secreted Cu/Zn superoxide dismutase (translation) (303 aa) --HMM score = 0.967 --Signal peptide length = 19	sod1b_xenla ame: full=superoxide dismutase b short=xsodb	YES	No hit	No hit	No		No NLS										0	ND	ND	No	No	No	No	No	No
PGTG_040330	MIKNSLYWMMLAVSHLSSIAAAGLPIIDPQDCIVRSATASVVGLGVQGTFHFSRKETQKGITTLVNFKVSGLKDGEEFDYSIYNDPINESGNCDSANGHFNPTNSALLGKCLTSHREQCQAGDLSGKYGKLVGSNTGSVTQRYSDSTLKISPSERGIVNKSIVIVNSDMQRIACGTHAINILSRDFQGPPIA*	Tribe13	0.971	21	1469	685	No	2.59067	193	No	FG_neurospora_NCU03013.1 hypothetical protein ( related to cytosolic Cu/Zn superoxide dismutase [imported] - Neurospora crassa ) (161682 - 160794) --HMM score = 1.000 --Signal peptide length = 19	---NA---	YES	No hit	No hit	No		No NLS										0	ND	ND	No	No	No	No	No	No
PST877_16381	MQFSTVTVLACLSILKRTEASPVFGDLTPTRPFQPMHARAILMSPSGAPIFGVIDFRATGLTEVSVDVVVNGLDSSLPHASHSYHIHANPIGADGNCEAAGGHLTPNGIPDTPACNPLTPRQCQEGVSTFDALRLTPRQSLD	Tribe13	0.997	20	NA	NA	No	2.8169	142	No	FG_neurospora_NCU03013.1 hypothetical protein ( related to cytosolic Cu/Zn superoxide dismutase [imported] - Neurospora crassa ) (161682 - 160794) --HMM score = 1.000 --Signal peptide length = 19	---NA---	YES	No hit	No hit	No		No NLS										0	No	No	No	No	No	No	No	No
PST43_07342	MSTKMWLLVVIASALTLTPTHAQNPAPQTNKNPYPHTAVAKIDNGASVKGTIEFVKVPKEQRPAEASHFAPNRPLTSVTVKLTGLESGKDFSYFIYEKPITGTDCTQAGGQWNPKKWDTKDPNYRCDPKRPSRCVAGDLSAKHGMLKGNGPTVTAPPLYYDPSLRLTYSEKGILGKSVVIHDPTGNPVACANIIDPTAPAS	Tribe13	1	22	NA	839	No	1.99005	201	No	FG_candidaa_CA2737|IPF15423 putative superoxide dismutase (by homology) --HMM score = 0.970 --Signal peptide length = 18	sode_caeel ame: full=extracellular superoxide dismutase short=ec-sod flags: precursor	YES	No hit	No hit	No		No NLS										0	No	No	No	No	No	No	No	No
PST130_15159	MLGYKNGLSLALHFGHLLVLVSQLGLIAGSPNQLSPRGPPGASAYMKSKDGLKAIFLFAPEGDTIKVAIEYSGIPVGQQFALHIHEKPFTNGDCSTAGGFWNPTQSTLKAPGSCPRQAPGHCSSGDLSGKHGKLPGHGAKTMPFTFSDPSLKILATAHGIIGKTVMIHDSTGAPIACDIIKPHKY	Tribe13	0.932	29	1123	NA	No	2.16216	185	No	FG_candidal_CLUG_00792 hypothetical protein (translation)	sodc_schma ame: full=superoxide dismutase	YES	No hit	No hit	No		No NLS										0	No	No	No	No	No	No	No	No
PST877_18828	MSTKLCLLMIVAFALSLSPTLAQNPPPKKTQHVYPHAVVAKIDNGQGVLISVEFTKVLQDQRPPEASHFNPNRPLTSVTVKSTGLEAGKEFNYFIHEKAITGTDCSTAGGHWNPKKWDTTSANYRCNPRKPSRCEAGDLSGKHGMLKGNGPAEASPVIYYDTSLRLAYSGTGILGKSVVVSDPTDHKPVACGNIIDPTTQATS	Tribe13	1	22	NA	NA	No	2.46305	203	No	xenopus_184338|fgenesh1_pg.C_scaffold_672000007 --HMM score = 1.000 --Signal peptide length = 18	sode_caeel ame: full=extracellular superoxide dismutase short=ec-sod flags: precursor	YES	No hit	No hit	No		No NLS										0	YES	No	No	No	No	No	No	No
PST43_03471	MSIKLCFFLVVAFALSLSPTLAQNPPPKKTKHVYPHAVVAKIDNGQGVLISVEFTKVLQDQRPPEASHFNPNRPLTSVTVKSTGLEAGKQFNYFIHEKAITGTDCSTAGGHWNPKKWDTTSANYRCNPRKPSRCEAGDLSGKHGMLKGNGPAEASPVIYYDTSLRLAYSGTGILGKSVVVSDPTDHKPVACGNIIDPTTQATS	Tribe13	1	22	NA	579	No	2.46305	203	No	xenopus_184338|fgenesh1_pg.C_scaffold_672000007 --HMM score = 1.000 --Signal peptide length = 18	sode_caeel ame: full=extracellular superoxide dismutase short=ec-sod flags: precursor	YES	No hit	No hit	No		No NLS										0	YES	No	No	No	No	No	No	No
PGTG_204140	MSTKMYLFMLIVSTITLTSILAADNPPPQNNPYPHTASAKINNGAGVQVTIDFAKVPKENRPPETSHFKADRPLTSVTVKYAGLEAGKDYTYFIHEKPVTGTDCSTAGDRLDPRKVNSAKDPNFHCDRHRPSRCEVGDLSGKHGVLKGNGQAETPLPVYYDGNLALTYSRRGILGKSIVIVDPTGTAVACGNVVDPNAPATA*	Tribe13	0.992	22	147	5027	No	1.97044	203	No	FG_neurospora_NCU03013.1 hypothetical protein ( related to cytosolic Cu/Zn superoxide dismutase [imported] - Neurospora crassa ) (161682 - 160794) --HMM score = 1.000 --Signal peptide length = 19	---NA---	YES	No hit	No hit	No		No NLS										0	ND	ND	No	No	No	No	No	No
PGTG_078450	MFRQISILLTLLLALVAMVKSADPHIRSSKRSSKYPQLAKAVISTPGIQATFWFQLRVDIPKPKPGNARPIPGLENHPTMSTRVWIQYSGVPAGQEFAYHIHNKAVTNNDCKSAGDHWNPTQSSMNNPKSPCDRNKLGQCESGDLSGKHGKLKKIPDGQLVTYYDSSLRLSYSSRGILGKSVVIHNPAGVRIGCG*	Tribe13	0.999	21	7773	1086	No	2.04082	196	No	FG_neurospora_NCU03013.1 hypothetical protein ( related to cytosolic Cu/Zn superoxide dismutase [imported] - Neurospora crassa ) (161682 - 160794) --HMM score = 1.000 --Signal peptide length = 19	sode_caeel ame: full=extracellular superoxide dismutase short=ec-sod flags: precursor	YES	No hit	No hit	No		No NLS										0	ND	ND	No	No	No	No	No	No
PGTG_078350	MQFWQLLVLVSQLGMIAAVPNQHAVRNSNTAVAFMKGAGGLKGVFVFVPEGNTIKMSIEYSGVPEGQSFAYHIHEKAYTNGNCGSGGGFWNPTRSTMKAPGSCVAHAPGHCASGDLSGKHGKLVGHGAKSTSLRIFDPSLKITGSSQGIIGKTLMIHNAEGTPVACDIIAHKA*	Tribe13	0.994	18	623	1197	No	2.29885	174	No	FG_candidal_CLUG_00792 hypothetical protein (translation)	sodc_schma ame: full=superoxide dismutase	YES	No hit	No hit	No		No NLS										0	ND	ND	No	No	No	No	No	No
PGTG_078430	MSTKMYLFMLVVSTITLTSILAADNPPPQKNPYPHTASAKINNGAGIQVTIDFAKVPKENRPPETSHFKADRPLTSVTVKYAGLEAGKDYTYFIHEKPVTGTDCSTAGDRLDPRKVNSAKDPNFHCDRHRPSRCEVGDLSGKHGVLKGNGQTETPLPVYYDANLALTYSRRGILGKSIVIVDPTNKAVACGNVVDPTAPGTA*	Tribe13	0.993	22	1519	7773	No	1.97044	203	No	FG_neurospora_NCU03013.1 hypothetical protein ( related to cytosolic Cu/Zn superoxide dismutase [imported] - Neurospora crassa ) (161682 - 160794) --HMM score = 1.000 --Signal peptide length = 19	---NA---	YES	No hit	No hit	No		No NLS										0	ND	ND	No	No	No	No	No	No
PST0821_05161	MSIRFWITLVLLSVIVLTSAHPQKSPKPTPRRPPYPKIAKATISTPGFHAALTFQLRINPKASDDIAPIPGLENHPKRSTRVFVQYTGVPDGQNFTYHIHNKAIKGKDCKSAGQHWNPTHSSMDDPKRPCDHKNPGKCESGVNEQNLTTFELSMLKACLDDPDLSGKHGKLRNLPVGHLVAYYDSSLNLSYSRRGILGKSVVIHNEKGERIACGRLP	Tribe13	0.998	20	NA	NA	No	2.30415	217	No	FG_neurospora_NCU03013.1 hypothetical protein ( related to cytosolic Cu/Zn superoxide dismutase [imported] - Neurospora crassa ) (161682 - 160794) --HMM score = 1.000 --Signal peptide length = 19	---NA---	YES	No hit	No hit	No		No NLS										0	No	No	No	No	No	No	No	No
PST21_12174	MSKRELLLTVLVFAISLATRTLAAPPNEPYPESAQVKMEKGSLKASLEFYNVPKEDRKGELAQFTRQLTEVLVHYTAFLSGKEYTYSIHEKSVTNNDCSTVGEIWNPKNWNVKDPSYKCNPQLPSRCAAGDLSGQHGTLRGNGVGETSLPKYYDTSLPLTYSPQGILGKSVVVRDSSNQVVLCGNIVAGVK	Tribe13	1	23	974	1191	No	2.09424	191	No	FG_candidal_CLUG_00792 hypothetical protein (translation)	---NA---	YES	No hit	No hit	No		No NLS										0	No	YES	No	No	No	No	No	No
PGTG_177180	MSTKMYLFMIVVCTITLTSILAADNPPPQKNRYPHTASAKINNGAVQVTIDFAKVPKENRPPETSHFKADRPLTSVTVKYSGLEAGKDFTYFTDPECDHLVQFTRNRLQDLSGKHGVLKGNGPAETPLAVYYDAHLPLTYSQRGIVGKSVVIHDPTGAAVACGNVVDPTAPAVA*	Tribe13	0.983	22	2972	1234	No	1.71429	175	No	AN_zebrafish_125850850|ref|XP_001343650.1| PREDICTED: hypothetical protein [Danio rerio] --HMM score = 0.998 --Signal peptide length = 18	---NA---	YES	No hit	No hit	No		No NLS										0	ND	ND	No	No	No	No	No	No
PST21_12171	MNPQNFKLIKGSVLLLCILACVPAIVRAGPRPAPVPQGGSRCLEATAKIVGVSGITGTASFRQAAAGVVVKVTVDGLQTRENDFFHRQTSGNGDCSQTGDHFNPSIGAIFPCPNNGADQSKCQVGDLSGKGGLLKAPGGGKRTSVTYTDKVIRLPTISGRSVVVHDAAFFRIACGNIVCTQN	Tribe13	0.998	28	921	NA	No	4.3956	182	No	FG_Picst3_41302|e_gwh1.2.1.1098.1 --HMM score = 0.977 --Signal peptide length = 21	---NA---	YES	No hit	No hit	No	Y/F/WxC=109	No NLS	Y/F/WxC=109									0	No	No	No	No	No	No	No	No
PST43_14445	MYHQVSKTTNGLALAFLVFVLACGTMSPRAEAQQVGGCQSAAARLVGMYGITGTAYFRNTPGGVAVNLVVDGFARQENHPFHIHASAAINNNCASTGGHFNPNRAPFPCPGNGNNQAACEVGDLSGKGGPLRARGDRSTTTVQYVDRVINIPEILNRGVVVHDSQGQRIACAISMMFLSASRISTSYLRHQTTAEPLTIANRTPTQLSF	Tribe13	0.998	32	NA	530	No	2.87081	209	No	FG_neurospora_NCU03013.1 hypothetical protein ( related to cytosolic Cu/Zn superoxide dismutase [imported] - Neurospora crassa ) (161682 - 160794) --HMM score = 1.000 --Signal peptide length = 19	sodc_arath ame: full=superoxide dismutase ame: full=copper zinc superoxide dismutase 1	YES	No hit	No hit	No	Y/F/WxC=106#gifyalstr=72	No NLS	Y/F/WxC=106	gifyalstr=72								0	YES	No	No	No	No	No	No	No
PST21_12175	MYPQISRSIDGLSLSLLLLACVPTIVRAQGNTCREATASIRGSFGITGTANFKQITGGVQVNIQVNGLKRREDDQFHIHAKAVTNNDCATTGGHYNPNGARFPCPRNGLNQAACEKGVKEAS	Tribe13	0.998	28	NA	1328	No	4.09836	122	YES	PL_grape_157346674|emb|CAO16743.1| unnamed protein product [Vitis vinifera]	sodc_spiol ame: full=superoxide dismutase	YES	No hit	No hit	No	Y/F/WxC=101	No NLS	Y/F/WxC=101									0	No	No	No	No	No	No	No	No
PST877_07561	MYPQVSKPANGLAVALFVFLLACVTMSPGAEAQQAGGCQSASARLVGMYGITGTAYFRNTPGGVGVNVVVNGLARQENHPFH	Tribe13	0.999	32	NA	NA	No	2.43902	82	No	No hit	---NA---	YES	No hit	No hit	No		No NLS										0	No	No	No	No	No	No	No	No
PST21_12318	MYHQVTKPANGLALALFVFLPACVPMLPGAEAQQAGGCQSASARLVGMYGITGTAYFRNTPGGAAVNVVVNGLARQENHPFHSEQLVNSDFNFPEHLPSVLSLLTKFTPVPPSTTIVPQQGGTSTQLELLSPALEVEAIKPHVKP	Tribe13	0.999	32	NA	1755	No	1.37931	145	No	No hit	---NA---	YES	No hit	No hit	No		No NLS										0	No	No	No	No	No	No	No	No
PST0821_05841	MYHQVSKTTNGLALAFLVFVLACGTMSPRAEAQQVGGCQSAAARLVGMYGITGTAYFRNTPGGVAVNLVVDGFARQENHPFH	Tribe13	0.998	32	NA	NA	No	2.43902	82	No	No hit	---NA---	YES	No hit	No hit	No	gifyalstr=72	No NLS		gifyalstr=72								0	No	No	No	No	No	No	No	No
PST21_11986	MLSASRVLAPLIGAAILLRPVLGHCKIVNVASTLSAAGPRSHGFGVDFTGKYPWHINEPGDAGADAVFFSPRVEYVANPQYPCGQLVTMPKGLDIKSHLAQAEAKGVATTAADGSFEALIFQVNRDGGGSCTCEFDPVSYGPGFINWDRYVMEPLQNVGQSPRNPRDVAKRPHESYGEISTAQ	Tribe14	0.998	23	NA	NA	No	2.18579	183	No	No hit	---NA---	YES	No hit	No hit	No	Y/F/WxC=80	No NLS	Y/F/WxC=80									0	YES	No	No	No	YES	No	No	No
PST43_01610	MLSASRVLAPLIGAAILLRPVLGHCKIVNVASTLSAAGPRSHGFGVDFTGKYPWHINEPGDAGADAVFFSPRVEYVANPQYPCGQLVTMPKGLDIKSHLAQAEAKGVATTAADGSFEALIFQVNRDGGGSCTCEFDPTGTATSWNRCKTLVNPPGIQGMWQSDRTNHTAKFQLPSSTVCRGGVFQDKCLMRIRCGWMLRFGGCFALKTPSSPRPLQLKVSNGGSSSVSNGIDSAAAKVFEAMKSKGALTPLSNAKRSTKQHRSSNIEERADQKSTQVDAVALKVISMMKEKKMGLVQQKATLVAKSFKNNSIA	Tribe14	0.998	23	NA	NA	No	2.8754	313	No	FG_Botrytisc_06114 | BC1G_06114 | Botrytis cinerea hypothetical protein (352 nt) --HMM score = 0.997 --Signal peptide length = 17	---NA---	YES	No hit	No hit	No	Y/F/WxC=80	No NLS	Y/F/WxC=80								VSNGGSSS#VSNGIDS-	2	YES	YES	No	YES	YES	No	No	No
PGTG_123300	MLSAPRVLASLSVVATLLRPVLGHCKIVTVASTLSAPGPRSHGFGIDLHNKYPWKVGQPGDAGADAPFFSPHVEYVPNPQHPCGELVTLPKGLDVQSHMSQAEASGVATTASDGSFEALIFQVNRDGGGACTCEFDTTGTAKSWNRCKTLVNPPGIQGMWQSDRTNHTAKFQMPSSTVCRGGVYKDKCLMRIRCGWKLRFGGCFALKTPSSPQPLKLKVTGGGSSASSSNVDSMAAKIFQNMQAKGALKPTGGAKASPKQHRSADAASRADQNNSQVDAVASKVMQLIKQHNMKVVQPKAVMLAKSYA*	Tribe14	0.999	23	1484	1196	No	2.91262	309	No	FG_Botrytisc_06114 | BC1G_06114 | Botrytis cinerea hypothetical protein (352 nt) --HMM score = 0.997 --Signal peptide length = 17	---NA---	YES	No hit	No hit	No		No NLS										0	ND	ND	No	No	No	No	No	No
PGTG_198420	MLSAPRVLASLSVVATLLRPVLGHCKIVTVASTLSAPGPHSHGFGIDLHNKYPWKVGQPGDAGADAPFFSPHVEYVPNPQHPCGELVTLPKGLDVQSHMSQAEASGVATTASDGSFEALIFQVNRDGGGACTCEFDTTGTAKSWNRCKTLVNPPGIQGMWQSDRTNHTAKFQMPSSTVCRGGVYKDKCLMRIRCGWKLRFGGCFALKTPSSPRPLKLKVTGGGSSAPSSNVDSMAAKIFQNMQAKGALKPTGGDKASPKQHRSADVAPRAEQNKSQVDAVALKVMQLIKQHNMKVVQPKAVMLAKSYA*	Tribe14	0.999	23	3208	8729	No	2.91262	309	No	FG_Botrytisc_06114 | BC1G_06114 | Botrytis cinerea hypothetical protein (352 nt) --HMM score = 0.997 --Signal peptide length = 17	---NA---	YES	No hit	No hit	No		No NLS										0	ND	ND	No	No	No	No	No	No
PST877_18394	MLSASRVLAPLIGAAILLRPVLGHCKIVNVASTLSAAGPRSHGFGVDFTGKYPWHINEPGD	Tribe14	0.998	23	NA	NA	No	1.63934	61	No	No hit	---NA---	No	No hit	No hit	No		No NLS										0	YES	No	No	No	No	No	No	No
Mellp1_73155 estExt_fgenesh1_kg.C_570005	MPSLALAAGIVASALVAIRPVAGHCKLVRTAAKLSPDGVFDQTQSWGFGVAKDNEFPWFKSQGLDAGADAPYFSKKIEWVENPEYPCGMNEQWGPLNIPAWLTQSEASGVATIGEDGKFETEIFQVNRDGGGECTCEYDTDAKATNWQKCKTLKNPPGIDGMWPVDRVNHTAIFQLPPGTSCGGGLFEDKCIVRIRCGWKLRFGGCLALKTASSPAPLALQVVSHGGQAIANPSNGILADSDFKAMAQQVFDAMKAKGMLMNKSAGYTKTHKRKCNEGLDEHETPSLMKRADSMSAQVDSHKSTIAANVVLLMKSNNMVLA*	Tribe14	0.997	23	1255	659	No	3.10559	322	No	FG_neurospora_NCU08038.1 hypothetical protein (218913 - 218093) --HMM score = 0.998 --Signal peptide length = 20	---NA---	YES	No hit	No hit	No	Y/F/WxC=84	No NLS	Y/F/WxC=84									0	ND	ND	No	No	No	No	No	No
PGTG_154580	MPSLASTLVGLALIAHTSAHLSLINIYGSNNVVGHGFGVNLYGKYPRAKGEPGDAGGDSGVFETGTDNPSPACGSTPELGPIDLGAWMGQAEGDGLPAAYANMSVVVEAFQVNRDGGGPMSCEYSEDATTTSWKPMFMTLNQAGNSGIQNSLRTNATVVMNFPADAKCTGGWTQTACIVRCRTGVNKRFGGCFAVKLSDSDQPNLVISESSDSNDTSVVARPVVNESIAEGNTTASTLIRPSFVDLSDEQIRLIAKQVIIQMKTDGLVWASSSHSNSNTSETEQNDVPKSRSADAEQSTANNPAPEAPDAGSNQGENTISSPERSTDESPALKSSDAASNQENSMKSAPKAADEKKKQDDDSPLSTSTVVSDEPVYKAVNATEQQWNTTDSFTDDSAAN…	Tribe14	0.997	19	924	11838	No	1.21528	576	No	FG_stagonospora_SNU11034 hypothetical protein (translation)	---NA---	YES	No hit	No hit	No		No NLS										0	ND	ND	No	No	No	No	No	No
PST21_08732	MPSLAATIVGLALIAHTSAHLSLLNIYGSNDVVGHGFGVNMYGKYPRVRGEPGDAGGDSGVFETGTDNPSPACGSTPELGLIDLAAWMGQAEGDGLPAAYANMSVVIQAFQVNRDGGGPMSCEYSEDASTTSWKPMFMTLNQAGNSGIQNSLRTNETVVTNFPADAKCTGGWTQTACIVRCRTGVNKRFGGCFAVKLSDSDAPSMASTTADSNDTSIVARPVANETDAQTSTNSLTDEQITLIANQVIIQMKNDGLVFPSNSTEAAAAGDKSSDSQTTDPPVSRVADANDADSNKMATETPSNESNTPDTSSDTPTAKPPMPESSTATSSKMAEPSSPDPQVAPIAPKPVSRQGENDSLNKSPAAPDTGNTLLDVTNTAQNLLNVTASSLDTPAPDNSV…	Tribe14	0.997	19	991	NA	No	1.17647	595	No	FG_stagonospora_SNU11034 hypothetical protein (translation)	---NA---	YES	No hit	No hit	No		No NLS										0	No	YES	No	No	No	No	No	No
Mellp1_73154 estExt_fgenesh1_kg.C_570004	MSPRPMKNAVFAGLSAAMLWSVQILPYTESRYCSILNVNGGNGVTGHGFGIDASGRVPRTGTSGDAGADATAFTPGDNPNPVCGSVAKLHGAVNIADQTAKSIAAGVPTVLSNGSIPLDFFQVDRNGGGPAACEYSADGTGHSFEPMDVTLNLPGNFGAFPADRKTWRVVATFKEGSRCSGGPDKNICLVRCRAGQTSETAQKICGGCFIVKLDGTVAKKGSSGSSSGSDSSGYTLTSQQMDSLISVSVKLAKKNNLVAPKHTKRAHHQ*	Tribe14	0.952	30	8124	1255	No	2.96296	270	No	FG_Fusariumo_10173 | FOXG_10173 | Fusarium oxysporum f. sp. lycopersici hypothetical protein similar to CAS1 (translation) (305 aa) --HMM score = 0.998 --Signal peptide length = 22	---NA---	YES	No hit	No hit	No		No NLS									SGS-S-#SGSDS-#SGY-TL	3	ND	ND	No	No	No	No	No	No
PST43_17453	MPSLSGSFIALALVAQASAHLSLISIYGSNNVVGHGFGVNLHGKYPRQKGIAGDAGGDSTVFETGTDNPTPACGRTPEFGPVDIPAWLSQAEGDGLPAAHANMSVVADAFQVNRDGGGPMSCEFNEDATAASWKPMVMILNQAGNSGIQNEARTNQTVVMSFPQGAKCTGGWSQAACIVRCRTGVNKRFGGCFAVKLSGSTSAAVTLSTSVTSSLLDLASKTNDTNSTPSVGSSTSQLSDEQLSSIADQVVIQMKKQGLIVAASASQTDDASSVTNLNVTELSQLSQAIQLDSNSTSVSENDQSTNNTSTVDASEAEDNHLYNLTNSNVTANVASAIVDNEVYNLPAPKPKPHKSRGKHHRRPHAHKRVPEIEGISGPLTSTESY	Tribe14	0.998	19	2404	NA	No	1.55844	385	No	FG_stagonospora_SNU11034 hypothetical protein (translation)	---NA---	YES	No hit	No hit	No		No NLS										0	YES	No	No	No	No	No	No	No
PST21_19977	MPSLSGSFIALALVAQASAHLSLISIYGSNNVVGHGFGVNLHGKYPREKGIAGDAGGDSTVFETGTDNPTPACGRTPEFGPVDIPAWLSQAEGDGLPAAHANMSVVADAFQVNRDGGGPMSCEFNEDATAASWKPMVMILNQAGNSGIQNEARTNQTVVMSFPQGAKCTGGWSQAACIVRCRTGVNKRFGGCFAVKLSGSTSAAVTLSTSVTSSLLDLASKTNDTNSTPSSTSQLSDEQLSSIADQVIIQMKKQGLIVAASASQTDDASPVTNLNVTELSQLSQAIQLDSNSTSVPENDQSTNNTSTLDASEAEDNHLYNLTNSNVTANVASAIVDNEVYNLPAPKPKPHKSRGKHHRRPHAHKRVPEIEGISGPLTSTESY	Tribe14	0.998	19	NA	NA	No	1.57068	382	No	FG_stagonospora_SNU11034 hypothetical protein (translation)	---NA---	YES	No hit	No hit	No		No NLS									AVKLSGSTSA#AVTLSTSV--	2	YES	No	No	No	No	No	No	No
Mellp1_73701 estExt_fgenesh1_kg.C_1140001	MFTFFNLLQVLGLLTYVNAHLSLITIHGSNNKVGHAFGVHTDGKYPRRPGGSGDAGGDSGVFQTGTDHPNPACGSTPELGQVDVTSWLSQAEGSGLPAAYSNGSLVVTAFQVNRDGGGPMSCEYNEDATTKSFKPMTMTLNQAGNSGILPHVRVNSTVVMTFPSGAKCTGGWTQTACIVRCRTGVNKRFGGCFAAKLASSNSLSLASGSGKGSTGLTSQQINQIAAAVIAQMKSSGYVISKSAKSRTRHRNRSIDEDAE*	Tribe14	0.979	19	940	1411	No	2.30769	260	No	FG_stagonospora_SNU11034 hypothetical protein (translation)	---NA---	YES	No hit	No hit	No		No NLS										0	ND	ND	No	No	No	No	No	No
Mellp1_72205 estExt_fgenesh1_kg.C_250038	MFTFFNLLQVLGLLTYVNAHLSLITIHGSNNKVGHAFGVHTDGKYPRRPGGSGDAGGDSGVFQTGTDHPNPACGSTPELGQVDVTSWLSQAEGSGLPAAYSNGSLVVTAFQVNRDGGGPMSCEYNEDATTKSFKPMTMTLNQAGNSGILPHVRVNSTVVMTFPSGAKCTGGWTQTACIVRCRTGVNKRFGGCFAAKLASSNSLSLASGSGKGSTGLTSQQINQIAAAVIAQMKSSGYVISKSAKSRTRHRNRSIDEDAE*	Tribe14	0.979	19	940	2002	No	2.30769	260	No	FG_stagonospora_SNU11034 hypothetical protein (translation)	---NA---	YES	No hit	No hit	No		No NLS										0	ND	ND	No	No	No	No	No	No
PGTG_198440	MSIRSFTAISLAVACILVCLLPETQAGVCSILQVRGANGKIGTGFGVQPDNVVPRSGGGDTGADATEFQATPNPNPVCGTVAKLPEKRVDISSFMSQAIDAGVPSVFSNGSIPMTVFQVNRIGGGPMSCEYSSDGTGNSWQPMDMTLNMLGNFGIESQENTKVTVVTTLRAGSRFTGGPNHDIGLVRCRAGTDGICGGCFAVQMSGQVTDASNGGASATPATPTPLQLTSQQMSKVVSKVIDLAKTQNLVATN*	Tribe14	0.997	26	562	3362	No	3.14961	254	No	FG_stagonospora_SNU10667 hypothetical protein (translation) --HMM score = 0.991 --Signal peptide length = 22	---NA---	YES	No hit	No hit	No		No NLS										0	ND	ND	No	No	No	No	No	No
PGTG_123310	MSIRSFTAISLAVACILVCLLPETQAGVCSILQVRGANGKIGTGFGVQPDSVVPRSGGGDTGADATEFQATPNPNPVCGTVAKLPGKRVDISSFMSEAIDAGVPSVFSNGSIPMTVFQVNRIGGGPMSCEYSSDATGNSWQPMDMTLNMLGNFGIESQENTKVTVVTTLRAGSRFTGGPNHDMGLVRCRAGTDGICGGCFAVQMSGQVTDASNGGASATPATSTPLQLTSQQMSKVVSKVIDLAKTQNLVATN*	Tribe14	0.997	26	1231	1196	No	3.14961	254	No	FG_stagonospora_SNU11034 hypothetical protein (translation)	---NA---	YES	No hit	No hit	No		No NLS										0	ND	ND	No	No	No	No	No	No
PST43_17701	MSIRSFATIYLAVACILISLAPETQAGTCSILQVRGANGKNGVGFGVQPDDVVPRTGGGDTGADAAEFQAGPNPNPVCGVVPILPSRVVDISSFVSQAVDAGIPSVFSNGSIPLTVFQINRIGGGPMTCEYSSDATGNSWQPMDMTLNMAGNFGIDSQQNTKMTVVTTLRAGSKFTGGATKDLGLVRCRAGTDGNCGGCFVVQMSGQVMDATNGDVAASPVNSAPLQLTSQQMSSVVAKVIDMAKSQNLVAPASKR	Tribe14	0.99	26	NA	NA	No	2.73438	256	No	FG_stagonospora_SNU11034 hypothetical protein (translation)	---NA---	YES	No hit	No hit	No		No NLS										0	YES	YES	No	YES	YES	No	No	No
PST877_10252	MSIRSFATIYLAVACILISLAPETQAGTCSILQVRGANGKNGVGFGVQPDDVVPRTGGGDTGADAAEFQAGPNPNPVCGVVPILPSRVVDISSFVSQASGVFLSNASLDVPLAVDAGIPSVFSNGSIPLTVFQINRIGGGPMTCEYSSDATGNSWQPMDMTLNMAGNFGIDSQQNTKMTVVTTLRAL	Tribe14	0.99	26	NA	NA	No	2.13904	187	No	FG_Fusariumv_08331 | FVEG_08331 | Fusarium verticillioides hypothetical protein similar to ASG1 (translation) (299 aa) --HMM score = 0.998 --Signal peptide length = 22	---NA---	YES	No hit	No hit	No		No NLS										0	YES	YES	No	No	YES	No	No	No
Mellp1_112338 fgenesh2_pg.64_62	MLSISSVASLAVVISITLTSVNGHLTLVSMQGANGVNGIGFGVDPTTRRDGTARDPFQLDSAVIREEDIQKGIATVCGRTLIGGPIPMPESFQKAEQAGLPSVGPDGVIRLTGHQINADGGGPYSCAVDYGATGMNFEPIPMTVNLPGRNGRSDARAIDLPIEATLPSGKSCTGGQDGQSCIVRCLNGAKAGPFGGCVAFTQGGGGQGGNNGSQGGNNGNRNNNNSSSNSNSNSNSNNNNNNNNNNNSNNNNNNNNNNNNNNNNRK*	Tribe14	0.975	23	12314	570	YES	2.24719	267	No	FG_stagonospora_SNU10667 hypothetical protein (translation) --HMM score = 0.991 --Signal peptide length = 22	---NA---	YES	No hit	No hit	No		No NLS									N#N#N#N#N#N#N#N#N#N#N#N#N#N#N#N#GNN#-GN#--R#-NN#-NN#-SS#-SN#-SN#-SN#-SN#-SN	27	ND	ND	No	No	No	No	No	No
Mellp1_108155 fgenesh2_pg.27_117	MLIKTLLQFALLLKLEVSAHSFIFAIDGANGIRSPAFGSRFTLRGSLHQNTGIIKDEEISSRQVGPCGKIFGSEHMPPFNIDLDHELNLAEVSGIPSASDDGELVMSMYVHNRDGAGPFKCEYSPDASLKSFEPMNITQQVEGVRGINEAAKTYVYPLRAAFFSNSTCTGGKSGDVCVMRCRNEIGFGSCAAVKLSPSSHLVPAPLNFSSSTADPNNDTMSGLNATNANSTSELNTTTASDLNNITRSDLNDTLNSSSNMTQDGMNSSQTLETNSSDFNFLNESLPFGNLLVQNSTDQPIEPKKVELQNQDQLLTAMEAINQKLKDIEEGLNVSQIMKTTSTNSTLPNESLPETLTVNNQTETPTEPIEVQKVELQNPDQLLTAMEAINKKEQKPQEEK…	Tribe14	0.951	21	706	5292	No	1.41176	425	No	FG_sclerotinia_SS1G_00173 hypothetical protein (translation) --HMM score = 0.997 --Signal peptide length = 17	---NA---	YES	No hit	No hit	No		No NLS									LNTTTASD#LNNITRSD#LNDTLNSS	3	ND	ND	No	No	No	No	No	No
Mellp1_118194 estExt_fgenesh2_pg.C_640049	MRFIGIQFVLFISACSFVEHARAHLALVAMTGETNGLTGKGYGILDGTPRDGTARDPFQLDTAVIREADIVKGIASPCGRTLIGGPIDMNKALEKSEDGGLPDVGSGGLINLVAHQVNADGGGPYSCAVDYTATGNNFQKVDMQVNLPGQNGRSDARAIDLPITAKMPAGAKCTGGVDGMTCLVRCLNGAKAGPFGGCMAFTQKQGLFNDPAPAGKGPSSGAAMDPITANPVTRFGDTFTDASAKLADQAQNGPVTVMPIANRIQTQNGGNDNGNNQGNGKRQNRRRAVLNPFQPASLGIIAQSMNLIRDISVSRRQNNGQNNGQNNQNLNTQPPTSRVAPQTNGAKTDASTTFGTTNSNGGNGGNGNSNNNNNAQRGNNKRDVILLPRQNTNGNGNGN…	Tribe14	0.98	23	348	11592	YES	1.22164	573	No	FG_stagonospora_SNU10667 hypothetical protein (translation) --HMM score = 0.991 --Signal peptide length = 22	---NA---	YES	No hit	No hit	No		No NLS									Q#Q#Q#Q#Q#Q#Q#Q#Q#NGG#NGG#NG-#NS-#NN-#NN-#NA-#QNNG#QNNG#QNN-#QNLN#NGN-#NGN-#NGN-#NGN-#NGND#NGGND-#NGNNQG#NGKRQ-#-NGNQKP#-NGNGN-#GNGNG--	31	ND	ND	No	No	No	No	No	No
Mellp1_123372 DJO_fgenesh1_pg.C_scaffold_11000222	MALKCLLPLICISHLVTGHLVLIRMDGETNGNVGVGMGVVPTTPRTGSQPVPFQLDSAVFSQAELSAGTGPPCGRTVAGGTLDLPSELQKAERKGLPDVGRSGLIRMVGHQVNADGGGGYLCAVDPTASGTSFTRAEMIVNVPGRNGQSNAQATNFPIVTQIPPGMQCTGGTDGKTCVVRCLNTARNGPFGGCMAFTQNSNSGQTQNRSASTPNQRTPDKVQLTSTIPRHKSKRIPHFRLIKRSDTFGPTELMEEISSSTVGARRS*	Tribe14	0.971	18	2793	981	No	2.99625	267	No	FG_maggie_MGG_00703 hypothetical protein (translation) --HMM score = 0.999 --Signal peptide length = 17	---NA---	YES	No hit	No hit	No		No NLS										0	ND	ND	No	No	No	No	No	No
PST43_09310	MVKPLTTLTTLSIFLPQVFSHSFIIALDGANGVQSSGFGTRLTTRGQVHQYTGIITDKEIKAGTVGPCGRIFGGDNFTPFVVDPNAELARAEKSGVSTVHQDGSIVMGVFVHNPDGSGPFKCDYSPDSSLSKFEPMNITVQIEGVDGVNPAAQNYVYPLTAAFYPNATCTGGKGKDTCIVRCRNQLGFGSCAALKLGEAAKRIKPPPPASNANSTNQTVSVPKNTTNNAAPLPPHPHEPVNQTNPIKAPVAPAPAPTAPVPAPPVAPASTAPVPAPPVAPAPINPVPAPAPAAGPKPALIQEQPSQTTVGPNPDAFRIYNTGAPAIPEPGPVTAENQVFNANGLSNLPPPHDPNYNALTADLPSSPAPAVVERRSLSKTKRLFLHKRPRRHF	Tribe14	0.981	20	NA	832	No	1.53061	392	No	FG_neurospora_NCU06170.1 hypothetical protein (253148 - 254391) --HMM score = 0.997 --Signal peptide length = 18	---NA---	YES	No hit	No hit	No		No NLS									APV-#AP--#AP--#APT-#APVP#APPV#APA-#ST--#APVP#APPV#AP--#API-	12	YES	No	No	No	No	No	No	No
Mellp1_86083 EuGene.00160196	MPSRQFFQITTVLIFSIFRSTNAHSFILAIEGSNGQRSTGFGTRLTSRGTLVQNTGIIHTGDMASGQVGPCGRIFGGDGLPASAVDVQKEMAIAEADGISAAGEDGSVPMSMFAHNADGGGPYECGYSSDMSLKVFKPMNISLQIEGEGGKNPEAKEFAYPLTSVFPPDAECSGGTGQDTCIMRCKNPLGFGSCAAVKLFSKTGRATAPSPSNAMTPEIQKRSNRRSLTFAQDTLRL*	Tribe14	0.933	23	1962	977	No	2.52101	238	No	FG_coccidioides_CIMG_02279 hypothetical protein (translation) --HMM score = 1.000 --Signal peptide length = 23	---NA---	YES	No hit	No hit	No		No NLS										0	ND	ND	No	No	No	No	No	No
PGTG_139100	MKASVQIFTLTAMTCLSLLQVNAHLTMVSMMGETNGYRGTSFGEMEGVPRNGTARFPFQADSGVIRQGDIDKGLASVCGRTLMGPIDMKVAFQKAENEGLPDLAPGGRITITTHQINADGGGPYSCAVDTGATGERFIPIPIEVNIPGANGRSDARAIDLPLVAKMPKDLICTGGSDKQTCLIRCLNGAKAGPFGGCLAFTQKAGAADNATPLPSDADLFGPALEALKQKAQNDPQQVIVMPIAKKVIPLNLSPTRRSLIERQTATPTGQLLVYPPVSRISTATGSTPASTSFGTNLDGSGLTDNNGGNGQTNNTKPPITPPPAGKAKAQRRLRRSESPSPWVPPKSPTNEGIQFEISTGPLGQADVPKQAQKPKDLPPRPVRRSQQVFQIPE*	Tribe14	0.982	23	1149	1592	No	1.77665	394	No	FG_maggie_MGG_00703 hypothetical protein (translation) --HMM score = 0.999 --Signal peptide length = 17	---NA---	YES	No hit	No hit	No		No NLS										0	ND	ND	No	No	No	No	No	No
PGTG_107290	MVKPLSILPVFSVFLPQVLSHSFIIALDGANGVQSSGFGTRLTTRGQVHQYTGIITDKEIKAGTVGPCGKIFGGDNFPPFVIDPHAELARAEANGVSTVHKDGSIVMGVFVHNPDGSGPFKCDYSPDASLSKFEPMNITVQIEGVDGVNPAAENYVYPLTAAFFPNATCTGGKGKDTCIVRCRNQLGFGSCAALKLGEAAKRAKPSHPSNSTHANHTAEGEKEGHKTGANNTAAKNQSNSAPLPPPHEPKPVNQTNTPPVADPPAPINTTVAPPPPAASPPITAAVVQPEPPQPAVNQPGAPQSSQLTDGPNPDAFRIYNSGAPPPEPPAVAPASPGNNPNVMSSSPPPHDPNYNALTADIPSSPAGVERRSLPKTKRLFLHKRPRRHF*	Tribe14	0.991	20	955	1002	No	1.53846	390	No	FG_neurospora_NCU06170.1 hypothetical protein (253148 - 254391) --HMM score = 0.997 --Signal peptide length = 18	---NA---	YES	No hit	No hit	No		No NLS										0	ND	ND	No	No	No	No	No	No
PST43_18550	MKASMQIFTLSAMTCLSLFEVDAHLTMVSMMGETNGYKGTSFGEMEGVPRNGTARFPFQADSGVIRQGDIDRGTASVCGRTLMGPIDMKVAFQKAENEGLPDLAPGGRITITTHQINADGAGPYSCAVDTGATGEKFVPIPIEVNIPGANGRSDARAIDLPLVARMPSDMICTGGADKQTCLIRCMNGAKAGPFGGCLAFTQKTGAAENANPLGPDADIYTPAIEALKLPAPHHFGRTIELTLTFDSSLIEKAQDNQNQITIMPIAKKIIPLNLTPNRRSLVRRQAPQGPQLMVYPPACQFLLTIHVDITVSRIANTSGTTPASTSFGTNLDGSGMNDNNGGNGSINNTKQPRRREAQGYVPAKTPTTEGTLFEIATGPLGQADVPKNAQKPKDLKVVQ…	Tribe14	0.966	23	2384	NA	No	1.95122	410	No	FG_stagonospora_SNU10667 hypothetical protein (translation) --HMM score = 0.991 --Signal peptide length = 22	---NA---	YES	No hit	No hit	No		No NLS										0	No	YES	No	No	No	No	No	No
Mellp1_124550 djo_EuGene.00270094	MNLLFLILLCYPIVCSGHSFLLSIQGSDGVRSTAFGARLLTRGTLVQNTGIFDKDLPDEDNDTQSNKSRPGPCGRIFGGDSLPGFDIDVAKEMQIAEASGIPTASSNGTIQMGVYVANPDGAGPFKCVYSSDSSLKEFQPMKILHQVEGFKSVNKFANNFVYPLTATFNKDTTCSGGNDKNVCIIKCTNPNGFGSCAAVKLSSGFGHSNSTKESQLDSNPPLTSGASRGIRFG*	Tribe14	0.998	17	677	706	No	3.4188	234	No	FG_coccidioides_CIMG_02279 hypothetical protein (translation) --HMM score = 1.000 --Signal peptide length = 23	---NA---	YES	No hit	No hit	No		No NLS										0	ND	ND	No	No	No	No	No	No
PST0821_11961	MSIRSFATIYLAVACILISLAPETQAGTCSILQVRGANGKNGVGFGVQPDDVVPRTGGGDTGADAAEFQAGPNPNPVCGVVPILPSRVVDISSFVSQASGVFLSNASLDVPLAVDAGIPSVFSNGSIPLTVFQINRIGGGPMTCEYSSVSD	Tribe14	0.99	26	NA	NA	No	2.64901	151	No	No hit	---NA---	YES	No hit	No hit	No		No NLS										0	YES	YES	No	No	YES	No	No	No
PST0821_14641	MVKPLTTLTTLSIFLPQVFSHSFIIALDGANGVQSSGFGTRLTTRGQVHQYTGIITDKEIKAGTVGPCGRIFGGDNFTPFVVDPNAELARAEKSGVSTVHQDGSIVMGVFVHNPDGSGPFKCDYSPDSSLSKFEPMNITVQIEGVDGVNPAAQNYVYPLTAAFY	Tribe14	0.981	20	NA	NA	No	1.21951	164	No	FG_neurospora_NCU06170.1 hypothetical protein (253148 - 254391) --HMM score = 0.997 --Signal peptide length = 18	---NA---	YES	No hit	No hit	No		No NLS										0	YES	No	No	No	No	No	No	No
PST130_13246	MKASMQIFTLSAMTCLSLFEVDAHLTMVSMMGETNGYKGTSFGEMEGVPRNGTARFPFQADSGVIRQGDIDRGTASVCGRTLMGPIDMKPRTKVYLISLPVAGSRSQHIRSTRMASAGPYSCAVDTGATGEKFVPIPIEVNIPGANGRSDARAIDLPLVARMPSDMICTGGADKQTCLIRCMNGAKAGPFGGCLAFTQKTGAAENANPLGPDADIYTPAIEALKLPAPHHFGRTIELTLTFDSSLIEKAQDNQNQITIMPIAKKIIPLNLTPNRRSLVRRQAPQGPQLMVYPPACQFLLTIHVDITVSRIANTSGTTPASTSFGTNLDGSGMNDNNGGNGSINNTKQPRRREAQGYVPAKTPTTEGTLFEIATGPLGQADVPKNAQKPKDLKVVQKRTQ…	Tribe14	0.966	23	885	883	No	1.97044	406	No	FG_stagonospora_SNU10667 hypothetical protein (translation) --HMM score = 0.991 --Signal peptide length = 22	---NA---	YES	No hit	No hit	No		No NLS										0	No	YES	No	No	No	No	No	No
PST0821_07514	MQIFTLSAMTCLSLFEVDAHLTMVSMMGETNGYKGTSFGEMEGVPRNGTARFPFQADSGVIRQGDIDRGTASVCGRTLMGPIDMKVAFQK	Tribe14	0.939	19	NA	NA	No	2.22222	90	No	FG_stagonospora_SNU10667 hypothetical protein (translation) --HMM score = 0.991 --Signal peptide length = 22	---NA---	YES	No hit	No hit	No		No NLS										0	No	No	No	No	No	No	No	No
PST21_20465	MLLIFIWISTAVSGTLLPGLNSNIWAEDSPIGIKWPAALDLLRTPSPNPLASLIPTDLPRSSQSSHSQLLHLLGAGPVGTSSPPLPTVLTQVSEYVQPDHLASELTTRGKRKPEHVQMPVTHSDSIPSPTPTTDNGDPSPPAPKRRKKDGVVSPETVVPIDLEGVEFIPGASKEAFDRFKLRFDKCGYDVTHLRLRSLHPDGMLVTVHESLSRPDTVIRVLRAIRGSGAKSVAQTDLNFKSLYKVLIGWIYEKHEELINFHNLPTFVHRLLQDKLINWLDELIFGSPTLTPMMGKTDRPHSFSWKDHQFTFLQAELIDYFAQEVDNNLLVPTTALRVIQEFRAQHQCEFVDLVNCLIT	Tribe15	0.92	14	1121	163	No	0.837989	358	No	No hit	---NA---	No	No hit	No hit	No		No NLS										0	No	No	No	No	No	No	No	No
PST130_09758	MLLIFIWISTAVSGTLLPGLNSNIWAEDSPIGIKWPAALDLLRTPSPNPLASLIPTDLPRSSQSSHSQLLHLLGAGPVGTSSPPLPTVLTQVSEYVQPDHLASELTTRGKRKPEHVQMPVTHSDSIPSPTPTTDNGDPSPPAPKRRKKDGVVSPETVVPIDLEGVEFIPGASKEAFDRFKLRFDKCGYDVTHLRLRSLHPDGMLVTVHESLSRPDTVIRVLRAIRGSGAKSVAQTDLNFKSLYKVLIGWIYEKHEELINFHNLPTFVHRLLQDKLINWLDELIFGSPTLTPMMGKTDRPHSFSWKDHQFTFLQAELIDYFAQEVDNNLLVPTTALRVIEEFRAQHQCEFADFVKCLIT	Tribe15	0.92	14	NA	298	No	0.837989	358	No	No hit	---NA---	No	No hit	No hit	No		No NLS										0	No	No	No	No	No	No	No	No
PST43_19539	MLLIFIWISTAVSGTLLPGLNSNIWAEDSPIGIKWPTALDLLRTPSPNPLARLIPTDLPRSSQSSHSQLLHLLGAGPVGTTSPPLPTVLTQVSEYVQPDHLASELTTRGKRKPEHVQMPVTHSDSIPSPTPTTDNGDPSPPAPKRRKKDGVVSPETVVPIDLEGVEFIPGASKELDQQARKKRPYNRPTKRGPYKLKLTKPNQPSPLYFTSRGLIHVSFIKEAFDRFKLRFDKCGYDVTHLRLRSLHPDGMLVTVHESLSRPDTVIRVLRAIRGSGAKSVAQTDLNFKSLYKVLIGWIYEKHEELINFHNLPTFVHRLLQDKLINWLDELIFGSPTLTPMMGKTDRPHFFSWKDHQFTFLQAELIDYFAQEVDNNLLVPTTALRVIQEFRAQHQCEFVD…	Tribe15	0.92	14	NA	6	No	0.738916	406	No	No hit	---NA---	No	No hit	No hit	No		No NLS										0	No	No	No	No	No	No	No	No
PST877_12942	MLLIFIWISTAVSGTLLPGLNSNIWAEDSPIGIKWPTALDLLRTPSPNPFASLIPTDLPRSSQSSHSQLLHLLGAGPVGTSSPPLPTVLTQVSEYVQPDHLASELTTRGKRKPEHVQMPVTHSDSIPSPTPTTDNGDPSPP	Tribe15	0.92	14	NA	NA	No	0	141	No	No hit	---NA---	No	No hit	No hit	No		No NLS										0	No	No	No	No	No	No	No	No
PST0821_04660	MFILAVPLRLWILTVVSSTLITNLESGIWDECRVELKPPPAEKLLKACAAYPIGGVLTPYSPQPSQSSHSHLLYMLGPQSAESPLPPLSGPIQTTKRPREPPLDTPKVQISAAQSASSPPLTPIDHSPSNHPHKRLKQGHFNLGFRVALDNILAGKDQTPPIGRKIRQPAKRRPERVQSTTLTQDKPNQPSGPNFTPRGRILLAFLKETYEHFKTQLHSRECDVGKLRERDPNPNLRLPIVVNQCETKSLKVIRVIRQLTGKTQRFVSFTALYKALIGWIYERHEEILNRHDLPAYVHRMQQAKLISWLDHQIFEPQSPIGLPIMGSIDCPGLFIWERYEFGPIQSDLIYYFAQDENNNVLVPDTSSHLVNKFYADNQCSARCLRLLTSNYQLEASIDR…	Tribe15	0.955	26	917	NA	No	1.3245	604	No	No hit	---NA---	No	No hit	No hit	No		No NLS										0	YES	No	No	No	No	No	No	No
PST130_02681	MFILAVPLRLWILTVVSSTLITNLESGIWDECRVELKPPPADKLLKACAAYPIEGVLTPYSPQPSQSSHSHLLYMLGPQSAESPLPPLSGPIQTTKRPREPPLDTPKVQISAAQSASSPPLTPIDHSPSNHPHKRLKQGHFNLGFRVALDNILAGKDQTPPIGRKIRQPAKRRPERVQSTILTQDKPNQPSGPNFTPRGRILLAFLKETYEHFKTQLHSRECDVGKLRERDPNPNLRLPIVVNQCETKSLKVIRVIRQLTGKTQRFVSFTALYKALIGWIYERHEEILNRHDLPAYVHRMQQAKLISWLDHQIFEPQSPIGLPIMGSINCPDLFIWERYEFGPIQSDLIYYFAQDENNNLLVPDTSSHLVNKFYADNQCSARCLRLLTSNYQLEASIDR…	Tribe15	0.955	26	1818	914	No	1.3245	604	No	No hit	---NA---	No	No hit	No hit	No		No NLS										0	YES	No	No	No	No	No	No	No
PST43_19445	MFILAVPLRLWILTVVSSTLITNLESGIWDECRVEHKPPPAEKLLKACAAYPIGGVLTPYSPQPSQSSHSHLLYMLGPQSAESPLPPVSAPLQKTKRPREPPLDPQKVQISAAQSASSPPLTPVDHSPSNHLSGFKGTVEPSNESVSRPNVDRSAYNLRSLRKTNQTSGPNFTPRGRILLAFLKETYEHFKTQLHSRECDVGKLRERDPNPNLRLPIVVNQCETKSLKVIRVIRQLTGKTQRFVSFTALYKALIGWIYERHEEILNRHDLPAYVHRMQQAKLISWLDHQIFEPQSPIGLPIMGSIDCPDLFIWERYEFGPIQSDLIYYFAQDENNNLLVPDTSSHLVNKFYADNQSSNYQLEASIDRSTSPDFEIIQSFLIDSVDLEALTKALIIGSQD…	Tribe15	0.955	26	1818	914	No	1.04895	572	No	No hit	---NA---	No	No hit	No hit	No		No NLS										0	YES	No	No	No	No	No	No	No
PGTG_141940	MYPHVIFRPPILCHIVWWIAVVAAPDPIEFTSDWWDHTTLHDEEPLPSARDLLTAFAFNPRLQLPQHEQGRPSLQSTIPLVLRAESPASPSSGPDLVPNAAFFEDVSLDSSLISRKPRYDPPKPSTTPRITTSSVLRAESPASPSSEPDLIPNAAFFEDISLHSSLISRKPRYDPSKASATPESKSASSDPALIENAAFFHDASLDSRLIKKRTHDGQLKLATSNTHSILPYPRGPMSSAFSPDETNLHGSATQAPIAVDSSIKEILQTLPYEYDVNKRHQRPGQFTGAAPATLIFKKAGVESDATGSKLNTATPHPENQLIPSQSEPVAREMNDRIVILLVKEHLEKFRQRANAREFVPRSQGRRIQFGDEPLAMLRQVQPFSGYVIRPLQRPDSMDC…	Tribe15	0.9	24	6128	8211	No	0.664894	752	No	No hit	---NA---	No	No hit	No hit	No		KKRTH (210),								210	VLRAESPASPSSGPDLVPNAAFFEDVSLDSSLISRKPRYDPPKPSTTPRITTSS#VLRAESPASPSSEPDLIPNAAFFEDISLHSSLISRKPRYDPSKASATPESKSAS	2	ND	ND	No	No	No	No	No	No
PGTG_039320	MIVDKISVPCSSLCFIWWFFITHAATNPGNADVNLLQQFSATASPSPNDHHLMVALMNSPSPSLTREQLEEEWEATTSQLKNRLSCFHGSTQSLTSTHDESSRIPEKMQRKRKYSHTQPSIFNPTLNHEQPSIPTPTSTPPVVPSDVERAFSGELVGPSLAVSQEYNEAQISRELNSEQALSQLNPDIFTNNPEEIPNHPLRFKSDIEHPGCCTSVGTLSEPLLQEFSSDFDKALKVYSKTLSRLSTLIKHPSLPFGLTGLVSDSTWLTRVLSESSRGTKTQQRRVLCFLFRMLISWTYEFLEQTLNHFDAPIFAYRIHQRRFLGWLREQIFPSRTTSNTDNKHIRIFQFIRPPCPTWEKDFSDGSLGLTQIHLINFFSTNKDNTELAKVTAAYLVETY…	Tribe15	0.95	24	456	2475	No	1.71149	409	No	No hit	---NA---	No	No hit	No hit	No		No NLS										0	ND	ND	No	No	No	No	No	No
PST43_14961	MKLLSILAGLPLFYSILWGPTPVQAAEITLPDLNELPEESPVEELQLATHRPTLGAPFDPISTESSETSNGKRKWEHEQPGSSVTSERRTRLLQAQAASTSSEGSPTMSFVDSLSDAAAEDQDMTAWNNWVARRAIMRIITAMNDKEANIRIHDDLNLIQPSGHNSPQVFQRPKTAKDLRRLYVIKSGQVVEDLIKVYFDDFRSKTGSKEYRARHPLISTHKSVPFALANRIGDKPGGVFRVLVADISGFKHMQTHAELNSLYKTLATSLYEEHRIILQSLRIPPFGIRIMQMNLLDWLKKEIFSPDNSHPLIGILDPKKYPEWNPNSKRFPGKVGKTQAKLIRYFSQISESAKADKIVFHLLESYKGQHMVDYLALSTLSKSIREDPKEIERRLKLEP…	Tribe15	1	25	NA	NA	No	0.319489	626	No	No hit	---NA---	No	No hit	No hit	No		No NLS										0	No	No	No	No	No	No	No	No
PST43_03986	MPSRYRCWFGFLILSISANVDSSFPDLSGGLLDQNQIYEHTTDDLFASIPSASHPTSTVPYQLGQENQADLRLSEKSWPEPFIPSELLPSLNRKLDENGIAPMDTSTGHGPLSPWPTSHHPPDGIGQCIQNLAKMVSPAFSDPHWLPSIGSTSRILPPNDDQVNQLSSGKRGRNRKPKRTVSVNQSASKLRKLEERLSGVSDLIQKHQSSETHHTYFTKQGSMFTPSLKKSKQIFQFKLDAAGDLHKTRRLYKKLHPGLPLVRIRFGREFEVLRVLRVGTDKVQLDRVIGLHYKNLIAFMHKLHEDALELLKIPSTKQAQHQQEMLDWLCKECFDPAPSDPAKSPSLPITGPIRPPFIEWKGDCSDGSVGRTQQLLINYFSQPGDDFGLLPTTAFKLLE…	Tribe15	0.975	22	NA	675	No	0.890208	674	No	No hit	---NA---	No	No hit	No hit	No		PSLKKSKQ (225),								225		0	No	YES	No	No	No	No	No	No
PGTG_195430	MAFLVTLPGRPFLYSLFWCLAIVLATNLHFDLNKSPEESSVEELAQLVTHESFPGQSTSRTSDAGPTKRKCGPERLISSNTVKHACLSRDAQVTSSSNGFPHEDSSAIRNPTTEDYRNTRDVILSRVLIGGKGHEQLQLSHSIHPHNFIQPAKPANLPPHYSALGSGQVVEALIKGYYDTFCSRIDSEIFKAAHTAIQGRHKSLPFALANRLKHYEPGKVLRVLSAKSQYKSVQISLDMTSLYKVLVISLYKKHLEILRELHIPLFEVRIMQIDLLDWVEQQIFAPRDSLPIIGTIRDNHPNREEDGFPGPIRDTQKELIEYFAQDHRDPRPDGIVTNLLKTFAIQNRDKYVYLKELSRLYWEDPQEILRGLEFDRKVALITTLADDFRIGTFRRQHIS…	Tribe15	0.965	25	2828	300	No	0.826446	605	No	No hit	---NA---	No	No hit	No hit	No	Y/F/WxC=16	No NLS	Y/F/WxC=16									0	ND	ND	No	No	No	No	No	No
PST43_17221	MNLPARFSKACCLPSVLFARIVLASPPLVQVSSAIWADQTPPPIPATRLLAILSTGPPIRLTSPGSQSEQPTLLSLLRPETPDGPSSAPNFFSSPSLDGDIPLEQQSNPKRTEERQWADSTIPPSHSPTWAHDLIPNPTAFQDVSLGSQFIGRKTQDGPSKALKTQQVDSSPWEPVLIPNAAFFEDVSLASGLSRKKSNDGPPNDFAIPEPNLPSWGPVSISNAASFDDASIVPQSIERKRRESHSNLLTSNPNPSSPTPPSPLDPPTPKTSSHAPDEIDLDYAGSLPLEKKRRLDRSKGDTSNSSPSSSTPLSLTDAPGSTGSASTRHENIHGHPQTVLPISNNQVKQSHGMMPSRGRGHRLESDQLPIKPDPSNQPLDNNIIQMISSILKEEAPKSL…	Tribe15	0.997	24	1217	647	No	0.35503	845	No	No hit	---NA---	No	No hit	No hit	No	LIAR=17	ERKRRE (237),			LIAR=17					237		0	No	YES	No	No	No	No	No	No
PGTG_141910	MHFAILSKARSTCCLAWCAGLVSAPDPTKFISAWWDDSPLEEVTLPSAHELLAAFSRDPALQIHQPRWGRHRLQTTTLPVLRPQSPASRPSLGRDLIANPASFQDVSLAPAPIPKAPKDDRIEAYISGPKPIFSPYPDESCAPGVTSTPTDARSTGSYNEIEWDSFVTQKTGIPIDRSIMEITQNVSSDENAHYTVGQSWVQFALNQLDLVPKAAPFAESKASSNPNPNTTPAQSHTRAFTSTSTSKEINQDYTRGRTQTSMEFDNPIIKTPDENVSGDDHQHHQEPTQVSRIIRLNRPLDITSNRSLISKLKRERAARKRATRQIIKEQPHVRRLLLKQYDDQFYGTVITKEFVSQGNTPKYHHSDLPLAIAHPQSSGPGYVIRIALASNRDFVQSPD…	Tribe15	0.987	24	5289	1485	No	0.839161	715	No	No hit	---NA---	No	No hit	No hit	No		No NLS										0	ND	ND	No	No	No	No	No	No
PST21_11881	MHLLPCLPTACSLWLVVGCVGLVSAPHSINSISALWEDRRSYEARPPPAQDLLAIISTDPRLQRGQPGGWVQESSQATLFSLLHPESPTSPPALIPSAASLYDVSLDPALFAPRATGGQLTAFRMPSSDPPPSRPVLIPNAAYAEDVSLNSALIPKKAQESQPKSPENVEHNLPSSGSDLIPSAAVTPDASLDSRPISNKSQDQQPRHSASTHSPTSSASTGPPVTSKAPQDGHSDPPASIPNPDPNNVLNPSRHLGLIGTSSLLTRVGKTVNLAEADSGRTKKARIAVPKPPTFEIPQLTPGQSSDGLLSIQPVEKTVRKRTAKRKMRNTRENDIPEIGRIQLYLIKMYEKKFEARSNLKELYVQLRSAKHYYPGLPFAMIHPPKRAPGFILRILVDS…	Tribe15	0.938	25	791	1772	No	0.658762	759	No	No hit	---NA---	No	No hit	No hit	No		KRTAKRKM (320),								320	SASTHSPTS#SASTGPPV-	2	YES	YES	No	No	No	No	No	No
PGTG_141980	MCLLARIPTVCLLYCALVWIAPVLAPDTFTSDWWDHALLCDEGPLPSARDLLTAFASSPRFQLQQLAERSRPRLTNSLGLAAANPVDLDDLGGRHFSPVATSSSALQPNSPANPSPGPDLIPNYASSVFHDVSLDSSLIPRKAKDRQLEAATRDIATTPPGQSHTPDPSSISGANQINQYNSEIDKSPNPVEIPISEIPPLSSSDDSGRNNESSQLSAAGTPSTRPLDNTENDQVQREPDRTVAMKLYLDLTQNSPRFLGGSGRLSIAILSDHHNIFVKLVNLREFVSVHSPHNVPYSTDVPFALVRSLEVKGGFVFRVFDRSNGRVQGAHTMAGFHYNLIKWLYRVHERMLNELDIQTYVLYSQQKKLFAWLHDLIFTPLEGAPIMGLKISARPKWEP…	Tribe15	0.98	25	1613	239	No	0.722543	692	No	No hit	---NA---	No	No hit	No hit	No		No NLS										0	ND	ND	No	No	No	No	No	No
PST130_07303	MILWPFFLSFSVVPKCFTVVLAARPGFDLNLPAEQSLDEHEVPSYTSQTSPGKRTYDQVQPPSHNSPAGWDFSSSLQVGQSNSGCIESIMLEKDQVTEASAYDHYPSTQSSQTLTGLTESASEAKPGEFDPGRGPAPSRQSGADTSRTSLPSIFRSPDLRHGNLKESGHEYFMSQGRVVEKVLVKFVTRFENAIRPDEFFPRPSDRPSIEAHFNLLSGLAGGKTRRRLVSLYSSLLASIYNLHGEFLNQLDITTYNYRVQQEKVLEWLHQAIVDPNAGLPSAGIVNLQPGSARDLPVDHRMNIDPIKEMFIQYFSQQRNNPVRQSSAAYFLESYRNQNPTDYSDLIQSSNRPHEELLERNPHFQARLKFLSNVAGQSEHYCAFLKSKRKAESYSGQVGS…	Tribe15	0.988	22	507	NA	No	0.689655	580	No	No hit	---NA---	No	No hit	No hit	No	LIAR=21	No NLS			LIAR=21							0	No	No	No	No	No	No	No	No
PST43_13669	MLILASFSAARCLCRIAWCVAFVTAPDPFKVTSALWDESRSYDARPPPAQHLLSILSSRSRLELNQPQSGSESSRAALLHLLRPESPGSPSQWPGPIPTTSSFLDVSSKPALFTSKTNEGQSAAPPIQNPKPTLYTSKRNEGQSAAPPIQKFRRLSPSSHLSTISDSLMDDSPDSTLISTIGREAHSKSPASLVSNPTSGHPAQQPYPSDLKSRCCSLNPEQRRCIAADKFNHHSHGNQSPFPVDRSANEIPQIISSDGSESRQETSHPLAAAAATLLNEQLALKIDSREREPEATTETGLYAELKNTGPKFLTDNGKLYVSLLKDDHEEFRSAIQSVGSMIKGVPDKKRYSGASFVMVHRPKALGWSYRVLNTDDNIQPPSNMIVVHKSLIKWIYMVH…	Tribe15	0.968	25	NA	NA	No	0.968188	723	No	No hit	---NA---	No	No hit	No hit	No		No NLS									KPALFTSKTNEGQSAAPPIQNP#KPTLYTSKRNEGQSAAPPIQKF	2	YES	YES	No	No	No	No	No	No
PST43_10828	MPVELSLRPWIFLWTITLFSVTISATSPDELPTWWHEGPLWDRTPSPIAGDPDSLLDYHDLSWTASHFDQHSELPPHADSLPHWHPQARPFQVTPASWETTSTSFDDVPSMANQQVGALKRKHGDYEQLFNVEPFAPASSLTHLSRSQDPFLNDTHDQLPDLYGKSSMPTSEAAHYHPEAQTIAQPGTPIPGSHIAGPGILNQGDHQVGAEQPHAESNPTSQPGSPIPESLVVSRGGLDRGDYRQVGWNLREQDLTLSIGMAWRDQIAAVDAHLPESDPGSKQASSLVSDDTLRPKKIRKITIREPLRRLFKPEGPLPTNLSRSTQLLDHVLRQHCAEFGNHWKSEDFKLLSHQVTPPPLHPDLALVLFLVSDDEHGDKGVLRVMDSSHKIIRHYQYIA…	Tribe15	0.932	24	NA	193	No	0.384615	780	No	No hit	---NA---	No	No hit	No hit	No		No NLS										0	YES	YES	No	No	No	No	No	No
PST21_00086	MPVELSLRPWIFLWTITLFAVTISATSPDELPTWWHEGPLWDRTPSPIAGDPDSLLDYHDLSWTASHFDRHSELPPHADSLPHWHPQARPFQVTPASWETTSTSFDDVPSMANQQVGALKRKHGDYEQLFNVEPFAPASSPTHLSRSQDPFLNDTHDQLPDLYGKSSMLTSEAAHYHPEAQTITQPGNPIPESHVAGPGSLNQGDHQVGAEQPHPESNPTSQPGSPIPESLVVSRGGLDRGDDRQVGWNSREQDLTLSIGMAWRDQIAAVDARLPESDPGSKQASSLVSDATLRPKKTRKITIREPLKRLFKPEGPLPTNLSRSTQLLDHVLRQHCAEFGNHWKSEDFKLLSHQVTPPPLHPDLALVLFFVSDDEHGDKGVLRVMDSSHKIIRHYQYIA…	Tribe15	0.929	25	461	1358	No	0.397351	755	No	No hit	---NA---	No	No hit	No hit	No		No NLS										0	YES	YES	No	No	No	No	No	No
PST43_12098	MQSRHPLHLSLWSLTAFSAATNLSDLEFTQLDQGPFAATSRPPLWALFTDRAERLAPDGSTSKIHSLPTPSLPEQDVLERSAVSSTAHVPSTIHFEPLVDAQASASRKMRYDQGKTLPLPTTPIYYEFMPVWNQPSLSRPIANMVHNPSPVQAPIPLDNLGLPMLNTHSQVNQGSGQPSHFNEGRPLKRKFSGSVEVNRTPVKKSSGSPPRSPRSGAVQISVPIIYRYYRALEQKLHSNDFKVWGLPWQNIHRTLPIGYMMRPNKPGARIMRIIDKSRMKTQPWRVIKPLYKGLIYRIYDTHLERSNNPTEHLMHVRNIFNRINNEIFSPENGVPLLGFSYPTAKGWKADFYETKLGYMQEKISTYLSGETKDQLFSLASELIQTYYRDLERNTPALKS…	Tribe15	0.986	20	1624	NA	No	0.14881	672	No	No hit	---NA---	No	No hit	No hit	No		No NLS										0	YES	YES	No	No	No	No	No	No
PGTG_065330	MHRPLFLTFSWCCALVWAADPDPLRSHPLSSSWWDHEYDCDSESEAAWIPAHQLLASFSTSHLQLSLPPAQLSQSTALSLRRAKAKLPPAPSFVPSSTTTTTTTSSFFQHGSPSLPSWKLSTSVSNPTPSPSSPSSATPALATRTFHTLEAISSHLLAPNEVHDQDHPDSQTPIAIENLMNEMRQIITNSGSEHDQAGSSQASKGTPVRQPLASISSDSAQREAQEKAATIQQLLSSPNHLSLFTENGNIWTLLLKRYHRKFVHEVLSIEFDDQPVSPQIETQRDLSFVMVSRSKSGGPTGFTYRILCHGGRVMQGSNGLIKLAKALLKTIHKLHEIILNKPGHISSFVHYSRQEKLLEWLHALIFSDQHGAPLIGIRKNIDSTWRKGDELGQAKLLLI…	Tribe15	1	18	340	2061	No	0.995733	703	No	No hit	---NA---	No	No hit	No hit	No	Y/F/WxC=10	No NLS	Y/F/WxC=10									0	ND	ND	No	No	No	No	No	No
PST21_11354	MILWPLFLSFSVVPRCFTVVLAARPGFDLNLPAEQSLDEHEVPSFTSQTSPGKRTYDQVQPSSHNSPAGWDFSSSLQVGLSNSGCIESIMLETDQVTEASAYDHYPSTQSSQTLTDLTESASEAKRQSLWTRASQ	Tribe15	0.998	22	NA	NA	No	1.48148	135	No	No hit	---NA---	No	No hit	No hit	No	LIAR=21	No NLS			LIAR=21							0	No	No	No	No	No	No	No	No
PST877_20445	MHLLPCLPTACSLWLVVGCVGLVSAPHSINSISALWEDRRSYEARPPPAQDLLAIISTDPRLQRGQPGGWVQESSQATLFSLLHPESPTSPPALIPSAASLYDVSLDPALFAPRATGGQLTAFRMPSSDPPPSRPVLIPNAAYAEDVSLNSALIPKKAQESQPKSPENVEHNLPSSGSDLIPSAAVTPDASLDSRPISNKSQDQQPRHSASTHSPTSSASTGPPVTSKAPQDGHSDPPASIPNPDPNNVLNPSRHLGLIGTSSLLTRVGKTVNLAEADSGRTKKARIAVPKPPTFEIPQLTPGQSSDGLLSIQPVEKTVRKRTAKRKMRNTRENDIPEIGRIQLYLIKMYEKKFEARSNLKE	Tribe15	0.938	25	NA	NA	No	0.828729	362	No	No hit	---NA---	No	No hit	No hit	No		KRTAKRKM (320),								320	SASTHSPTS#SASTGPPVT	2	YES	YES	No	No	No	No	No	No
PGTG_141870	MYPAFFSHSRSLCCLVWCVIRLVAAPDPTKFASAWWDDGPSEEVTLPSAHELLAAFSHDPALQIHQPEWRQRRPEATMQMLPVLRPELPGSPSLGHHLIANPAFFHDVSLDSSLIPSLRGHQDGPLKASISGPDPIFSYHPDESSAPGVASFSSNVRSTDNSDVERDSYVTHNTPIPDDSSFVKIPQIVSSEDIAHHIAGQPWVHFALNQLDSVPNASPFDVATMVREPIPRKSVRHDKSKVLSDSNLNTTPAQSHTLAFTSTSTAKQSNRDDTKAQAPMQVDNPVVEVTPEIIPGDQNERHQQSTQVSRLVYSNSPLDIIRNGSPISKLETKKVRLKGRRKSHLNDQLHVHRFLLKHYDDQFFNTVNSKEFFSKKTTQKFQYPDFPLAMAEPQRPGLG…	Tribe15	0.998	24	858	150	No	0.919118	544	No	No hit	---NA---	No	No hit	No hit	No		No NLS										0	ND	ND	No	No	No	No	No	No
PST877_20350	MPSRYRCWFGFLILSISANVDSSFPDLSGGLLDQNQIYEHTTDDLFASIPSASHPTSTVPYQLGQENQADLRLSEKSWPEPFIPSELLPSLNRKLDENGIAPMDTSTGHGPLSPWPTSHHPPDGIGQCIQNLAKMVSPAFSDPHWLPSIGSPSRILPPNDDQGESSWMGANGLSLGWAQSAADLKLTETSTALTPHSQPTF	Tribe15	0.975	22	NA	NA	No	0.995025	201	No	No hit	---NA---	No	No hit	No hit	No		No NLS										0	No	No	No	No	No	No	No	No
PGTG_075630	MHFDLAVYSRCFLLDLMLCWVARILATGPLSFDLNYPPITEGNIVEEQVAARDNSLSGSTSPFLAPSRTQQDLIGAGKRKLVKEEPLTPTVLQPNNQLHATLGLIPQAVSNHDAPETKPSFTAYNDVNMEGSEFKLSGNTDHGNNVGSLGRSDLIQPVDNIEGLAVTEPRSKKARLDLVRPKASYLDDFQYLKSAKSTVAVVRECQLDFETRLVSPELLCFSHAKMGHVHSNLPFAMINRWKLLFKKLITYTYQLHQTLLSKSGMTVSAQRVQHAKLLKWLLNQIFEPRDPLIPVIGVIQKPYPDWQGDQPYERLGKTQIQLINYFSGDGEHEVTANLAVYLLETYQGQHEESFEPKSEVDQALLKKLLEWLCEMILDPKSTKSLPIMGLTKANGIIAP…	Tribe15	0.933	26	870	5616	No	1.2987	462	No	No hit	---NA---	No	No hit	No hit	No		KKARLDLVRPK (171),								171		0	ND	ND	No	No	No	No	No	No
PST0821_06682	MKLLSILAGLPLFYSILWGPTPVQAAEITLPDLNELPEESPVEELQLATHRPTLGAPFDPISTESSETSNGKRKWEHEQPGSSVTSERRTRLLQAQAASTSSEGSPTMSFVDSLSDAAAEDQDMTAWNNWVARRAIMRIITAMNDKE	Tribe15	1	25	NA	NA	No	0	147	No	No hit	---NA---	No	No hit	No hit	No		No NLS										0	No	No	No	No	No	No	No	No
PST0821_19320	MPVELSLRPWIFLWTITLFSVTISATSPDELPTWWHEGPLWDRTPSPIAGDPDSLLDYHDLSWTASHFDQHSELPPHADSLPHWHPQARPFQVTPASWETTSTSFDDVPSMANQQVGALKRKHGDYEQLFNVEPFAPASSLTHLSRSQDPFLNDTHDQLPDLYGKSSMPTSEAAHYHPEAQTIAQPGTPIPGSHIAGPGILNQGDHQ	Tribe15	0.932	24	NA	NA	No	0	207	No	No hit	---NA---	No	No hit	No hit	No		No NLS										0	No	No	No	No	No	No	No	No
PST21_20361	MKFPSPTHFNCFSTLLLGAVGGAQAQKPTSYRSRDTEPHARNAPIVSVYYPRSNMAKSGQPHELILILLARGYNAEFLPVENIPWKMYDHLQYFVAVPAPTPEGDLLIDTEQNMIEVIAASKKNHVSISLVVCYICICICLPDLPQNLLLFIGFSLARVSVVGPEVGHSAFWLETKRIGPPFTIERAVKKYDWEFPNVQGIGCNAMNKNDSENFLAFLKLLRAKLGPKFRLSAAVSVKGFMSPDGKTYLTDVSEFAKVLNFFTIMSATQS	Tribe16	0.999	25	NA	1292	No	2.22222	270	No	FG_Lbicolor_164637638|gb|EDR01921.1| glycoside hydrolase family 18 protein [Laccaria bicolor S238N-H82] --HMM score = 1.000 --Signal peptide length = 20	---NA---	YES	No hit	No hit	No	LIAR=68	No NLS			LIAR=68							0	YES	No	No	No	No	No	No	No
PST43_03528	MKFPSPTHFNCFSTLLLGAVGGAQAQKPTSYRSRDTEPHARNAPIVSVYYPRSNMAKSGQPHELILILLARGYNAEFLPVENIPWKMYDHLQYFVAVPAPTPEGDLLIDTEQNMIEVIAASKKNHVSISLSIGGWTGSRSFSFLVGDQKNRTTFVSTIERAVKKYDWEFPNVQGIGCNAINKNDSENFLAFLKLLRAKLGPKFRLSAAVSVKGFMSPDGKTYLTDVSEFAKVLNFFTIMAYDVYVSSLSKVAGPNS	Tribe16	0.999	25	NA	NA	No	0.78125	256	No	FG_Ccinereus_ok_116508189|gb|EAU91084.1| hypothetical protein CC1G_03252 [Coprinopsis cinerea okayama7#130] --HMM score = 0.993 --Signal peptide length = 20	chit1_human ame: full=chitotriosidase-1 ame: full=chitinase-1 flags: precursor	YES	No hit	No hit	No	LIAR=68	No NLS			LIAR=68							0	YES	No	No	No	No	No	No	No
PGTG_104070	MLVITALFAALHLISGTGALVARAESKPTLAVYYPGYHSNLLPPESIPWDLYTHLDYFVATTGSEPSDDLKIENEENLKAVVSGAKSHGVSVSLTVGGWTGSKYFSKLVADEESRKTFVQTILRAVKKYDFDGVDLDWEYPNVPGNDGNILSKDDSANYLKFLKTLRQVLGSKARISAAVAVHGFMGPDGKYLTDHKAYAEVLDFITIMAYDLYSPSSGELAGPNAPMFDTCNDPEVKFSVDQAIKTWTSTGFPAAQILLGLPAYGYKYTMPNSELTPTNFSGQSNLTSLFFSKFDKSAAPAPTESSTAGPTTCGGEEDGHTWLYKDLVACGMLSADGSQGLKGFTRHYDHCSRTPFLFDPSSKTFISYDDPRSLARKTKFAKSSGLAGVNVFDATGDT…	Tribe16	0.999	19	4903	2358	No	0.968523	413	No	FG_cryptococcus_57229157|gb|AAW45591.1| chitinase, putative [Cryptococcus neoformans var. neoformans JEC21] --HMM score = 1.000 --Signal peptide length = 21	chia1_bacci ame: full=chitinase a1 flags: precursor	YES	No hit	No hit	No	LIAR=20	No NLS			LIAR=20							0	ND	ND	No	No	No	No	No	No
PST130_01811	MLVVYTLFAALHLFSGTDALVVRAESKPTLSGYYPGYHSTLLPPESIPWDLYTHLDYFVATTGSEASEDLKIENEENMKAVVAGAKSHGVSISLTVGGWTGSKYFSKLVTDEDSRKTFAQTFKKTLDKYGFDGVDIDWEYPNVPGNDGNILSPNDAANYLQFLKTLREVLGPKARISAAVSVHGFMGPDGSYLIDHKPYAEVLDFITIMAYDLYSPSSTDLAGPNAPLFETCNDPTVKVSVAKAIQTWTSTGFPASKILLGLPAYGYKYTMLTSELTPTKFSGQDNLTSLYFSKIDKSVQVPAPNATAAGPTTCGGEEEGHTWLFKDLVNCGLITPDGSQGLKGYTRYYDHCSRTPFLFESSSKTLISYDDARSLARKTRFVKENGLAGVNVFDATGDT…	Tribe16	0.997	19	1167	NA	No	0.970874	412	No	FG_Ccinereus_ok_116498560|gb|EAU81455.1| hypothetical protein CC1G_05285 [Coprinopsis cinerea okayama7#130] --HMM score = 1.000 --Signal peptide length = 19	chia1_bacci ame: full=chitinase a1 flags: precursor	YES	No hit	No hit	No		No NLS										0	No	YES	No	No	No	No	No	No
PST43_00360	MLVVYTLFAALHLFSGTDALVVRAESKPTLSGYYPGYHSTLLPPESIPWDLYTHLDYFVATTGSEASEDLKIENEENMKAVVAGAKSHGVSISLTVGGWTGSKYFSKLVTDEDSRKTFAQTFKKTLDKYGFDGVDIDWEYPNVPGNDGNILSPNDAANYLQFLKTLREVLGPKARISAAVSVHGFMGPDGSYLIDHKPYAEVLDFITIMAYDLYSPSSTDLAGPNAPLFETCNDPTVKVSVAKAIQTWTSTGFPASKILLGLPAYGYKYTMLTSELTPTKFSGQDNLTSLYFSKIDKSVQVPTPNATAAGPTTCGGEEEGHTWLFKDLVNCGLITPDGSQGLKGYTRYYDHCSRTVSPHPLSNRPKKSNPLISPCLSLQPFLFESSSKTLISYDDARSL…	Tribe16	0.997	19	NA	2327	No	1.14679	436	No	FG_Ccinereus_ok_116498560|gb|EAU81455.1| hypothetical protein CC1G_05285 [Coprinopsis cinerea okayama7#130] --HMM score = 1.000 --Signal peptide length = 19	chia1_bacci ame: full=chitinase a1 flags: precursor	YES	No hit	No hit	No		No NLS										0	No	YES	No	No	No	No	No	No
PGTG_183870	MLVITALFAALHLISGTGALVARAESKPTLAVYYPGYHSNLLPPESIPWDLYTHLDYFVATTGSEPSDDLKIENEENLKAVVSGAKSHGVSVSLTVGGWTGSKYFSKLVADEESRKTFVQTILRAVKKYDFDGVDLDWEYPNVPGNDGNILSKDDSANYLKFLKTLRQVLGSKARISAAVAVHGFMGPDGELAGPNAPMFDTCNDPEVKFSVDQAIKTWTSTGFPAAQILLGLPAYGYKYTMPNSELAPTNFSGQSNLTSLFFSKFDKSAAPAPTESSTAGPTTCGGEEDGHTWLYKDLVACGMLSADGSQGLKGFTRHYDHCSRTPFLFDPSSKTFISYDDPRSLARKTKFAKSSGLAGVNVFDATGDTQERVLIKAIKSSL*	Tribe16	0.999	19	251	2671	No	1.04167	384	No	FG_cryptococcus_57229157|gb|AAW45591.1| chitinase, putative [Cryptococcus neoformans var. neoformans JEC21] --HMM score = 1.000 --Signal peptide length = 21	chia1_bacci ame: full=chitinase a1 flags: precursor	YES	No hit	No hit	No	LIAR=20	No NLS			LIAR=20							0	ND	ND	No	No	No	No	No	No
PGTG_101680	MMKSIAFVLFLATINFREAFGWADRGKQVVSGYYPSYNAHIQPPSKIPWSHYTHIDYFVAPVQNDPGNPLKIEDEKNLKETVELAKAHNVSISLCIGGWTGSKFFSNLVKTDESRQKFASSLVQIIKKYKFDGVDLDWEYPGVPGEEGNMISPSDTENFLKFLKILRKKFGHDYRISAAVSVKGFMGADGKYLKDTKAFSKVLDYITIMAYDIYVSGAGKQLSGPNAPLFHTCSDPGSKFSVSGAIKSWIKSGFESRKILLGVPAYGYAYTLLSSELQPTKFSGLKQKTSLLFQNTTSKPPQGGKISATPGHWLYHELYLDEKLAKDGRRGTSGYKRHFDECTRTPFLFNKENKNLIVYDDRRSIFEKTQFAKSKKLGGINIFDTTGDTLDRKLVDTIR…	Tribe16	0.99	19	4434	185	No	0.917431	436	No	FG_Ccinereus_ok_116498566|gb|EAU81461.1| hypothetical protein CC1G_05291 [Coprinopsis cinerea okayama7#130] --HMM score = 1.000 --Signal peptide length = 21	chia1_bacci ame: full=chitinase a1 flags: precursor	YES	No hit	No hit	No		No NLS										0	ND	ND	No	No	No	No	No	No
Mellp1_106425 fgenesh2_pg.17_232	MHSKFSLILALSISALITQRTVVEAGVCRKKSSKGFQISGYYPSYRAGLLPPESIPWDLYNHIDYFVAVTSESPSAEFVFDNEANIKAVVEGAKAHKVTVSLTIGGWTGSKYFSSLVSTDSSRETFAKTISSTLTKYGFDGVDLDWEYPNAPGNEGNIISKDDSANLLKFLTALRAAIGSKRLTAAVSVHGFMGPDGQYLKDHKEYAKLFDFITIMAYDIYLPVVTPLFGPGAPLFDTCNDPSYKFSVAQAIDTWTSTGFPASQILLGIPAYGYQYTLSSSTLDPTNFSGKEKSLFFGPIDKSAQAQTVKNVAPTSTGCNSPLEGGNFIFKDLLTCGFLSPDAATGQGGFERHYDNCTQTPLLFNPSTKTLIAYDDPTSLTEKVKYAKSKGVAGVNVFD…	Tribe16	0.997	25	4134	1377	No	1.19048	420	No	FG_cryptococcus_57229157|gb|AAW45591.1| chitinase, putative [Cryptococcus neoformans var. neoformans JEC21] --HMM score = 1.000 --Signal peptide length = 21	chia1_bacci ame: full=chitinase a1 flags: precursor	YES	No hit	No hit	No		No NLS										0	ND	ND	No	No	No	No	No	No
Mellp1_67667 fgenesh1_pg.C_scaffold_56000043	MHSRLSLIVALAISTLITQRTIVEAGVCRKKASKGFQISGYYPSYRAGLLPPESIPWDLYNHIDYFVAVTSESPSAEFVFDNEANIKAVVEGAKAHKVTVSLTIGGWTGSKYFSSLVSTDSSRETFAKTISSTLTKYGFDGVDLDWEYPNAPGNEGNIISKDDSANLLKFLTALRAAIGSKRLTAAVSVHGFMGPDGQYLKDHKEYAKLFDFITIMAYDIYLPVVTPLFGPGAPLFDTCNDPSYKFSVAQAIDTWTSTGFPASQILLGIPAYGYQYTLSSSTLDPTNFSGKEKSLFFGPIDKSAQAQTVKNVAPTPTGCDSPLEGGNFIFKDLLTCGYLSPDAATGQGGFERHYDNCTQTPLLFNPSTKTLIAYDDPTSLTEKVKYAKSKGVAGVNVFD…	Tribe16	0.99	25	776	700	No	1.19048	420	No	FG_cryptococcus_57229157|gb|AAW45591.1| chitinase, putative [Cryptococcus neoformans var. neoformans JEC21] --HMM score = 1.000 --Signal peptide length = 21	chia1_bacci ame: full=chitinase a1 flags: precursor	YES	No hit	No hit	No		No NLS										0	ND	ND	No	No	No	No	No	No
Mellp1_109809 fgenesh2_pg.39_42	MQIPIILTFISTLLLSVIGWADKGKPVVAGYYPSYHAHRQPPSEIPWSHYTHIDYFVVPVKDATNQLPIENEQNLRETVKLARANNVSISVTLGGWSGSGAFSTLVSSSDSRDQFAASIVSLVKNFEFDGVEIDWEFPGVNAAEGNAFSPADTSNFLKLLTTLRQLLGAEYRLSAAVSILGLVGPDGQYLTDTRGFSEVLDYITIMAYDVYGSGTGNVIAGPNAPLYHTCSDSNHQYSVSSGVESWIKSGFNSRKILLGIPSYGYGYTLIDDSLKPTQLGTTNVTSLLYQQALPGGQGGKLAAGGGHWLFRELHSEQKLSKDLSQGISGYQRHYDNCTHTPFLYHPETKHLITYEDPGSILEKSRFAKEHDLGGINVFDTTGDTPEPRLLPAVHINYPT…	Tribe16	0.984	21	1899	2101	No	0.492611	406	No	FG_Ccinereus_ok_116498560|gb|EAU81455.1| hypothetical protein CC1G_05285 [Coprinopsis cinerea okayama7#130] --HMM score = 1.000 --Signal peptide length = 19	chia1_bacci ame: full=chitinase a1 flags: precursor	YES	No hit	No hit	No		GGKLAAGGG (297),								297		0	ND	ND	No	No	No	No	No	No
PST0821_02917	MLVVYTLFAALHLFSGTDALVVRAESKPTLSGYYPGYHSTLLPPESIPWDLYTHLDYFVATTGSEASEDLKIENEENMKAVVAGAKSHGVSISLTVGGWTGSKYFSKLVTDEDSRKTFAQTFKKTLDKYGFDGVDIDWEYPNVPGNDGNILSPNDAANYLQFLKTLREVLGPKARISAA	Tribe16	0.997	19	NA	NA	No	0	179	No	FG_Ccinereus_ok_116498560|gb|EAU81455.1| hypothetical protein CC1G_05285 [Coprinopsis cinerea okayama7#130] --HMM score = 1.000 --Signal peptide length = 19	chia1_bacci ame: full=chitinase a1 flags: precursor	YES	No hit	No hit	No		No NLS										0	No	No	No	No	No	No	No	No
PST21_10823	MLVVYTLFAALHLFSATEALVVRAESKPTLSGYYPGYHATLLPPESIPWDLYTHLDYFVATTGSEASEDLKIENEENMKAVVAGAKSHGVSISLTVGGWTGSKYFSKLVTDEDSRKTFAQTFKKTLDKYGFDGVDIDWEYPNVPGNDGNLLSPNDSANYLQFLKTLRE	Tribe16	0.998	19	NA	NA	No	0	168	No	FG_Ccinereus_ok_116498560|gb|EAU81455.1| hypothetical protein CC1G_05285 [Coprinopsis cinerea okayama7#130] --HMM score = 1.000 --Signal peptide length = 19	chia1_bacci ame: full=chitinase a1 flags: precursor	YES	No hit	No hit	No		No NLS										0	No	No	No	No	No	No	No	No
PGTG_057030	MSWTVWLPSCILLLSLLGTNFVDSKKPTDSYASAGKFKRTKKVMGYYPVYNFNIQSPKQVDYSLYTDVIFFVAVPEANHTFSYGDHLTPKHAEQLAVEFVGLAKKHNVNPLLSYGGWDGSRYFSELSSTPARRTAFAQNLVQYAKKLGFAGLDMDWEFPNGDGIGCNTHSPQDTINFGLLLKEIRRLWPQAQLTAAIGLSGLSGPDGNPASASETAEIARNLDFVNLMAYDVFGGSWANTTGPLAPIHGTCAPDGMTQSIETGLEVMMKQGFEARQIVLGLPAYAKRLQLLSPKLQLTTVNGHKSLIYQKHTAATPPGGIADDKPGKDVCGKQQDWGGSFLTIELISNGWLSKDQKTGINGYKRYFDECSGTPFLTNGKYHITYEDQMTSVTKAKWAKK…	Tribe16	0.998	24	2418	1484	No	1.17371	426	No	FG_Ccinereus_ok_116498566|gb|EAU81461.1| hypothetical protein CC1G_05291 [Coprinopsis cinerea okayama7#130] --HMM score = 1.000 --Signal peptide length = 21	chia1_bacci ame: full=chitinase a1 flags: precursor	YES	No hit	No hit	No		No NLS										0	ND	ND	No	No	No	No	No	No
PGTG_056800	MRSSSQVFLATGLLSALFLGSSTHAYSANNRGSPQVKAYYPSYNFEAQPVSKIDWTAYTDLLYFMVIPQPDFTLSYDPKLTRAQGEKLVTEFVAEARKNNVNALFSAGGWTGSRHFSNLTSTETSRKKFAQVLVNFGQKHGFAGIEMDWEYANGDGIGCNSRNPADVVNFGLLVKEIRALWPHASITAALGISGFNGADGKTATAQETALLAQNLDYVNLMAYDVYGAWAPTTGPLAPLHATCAPPAFGQSVQTGLQVALKQGFKASQVILGIPGYAKRLELVSSKLEEKVVNGKPTYYYQNHTTVTPPGGKFDDKPGKDICGNAQNWGGSFLVNELISNGWLTPDQKHGANGYQRYYDSCSGQPFLTNGKYFITYDDQFSTVDKAKFAKQNGLGGIYF…	Tribe16	0.996	25	1638	5008	No	0.952381	420	No	FG_Fusariumo_10034 | FOXG_10034 | Fusarium oxysporum f. sp. lycopersici conserved hypothetical protein (translation) (418 aa) --HMM score = 1.000 --Signal peptide length = 22	chia1_bacci ame: full=chitinase a1 flags: precursor	YES	No hit	No hit	No		No NLS										0	ND	ND	No	No	No	No	No	No
Mellp1_55254 fgenesh1_kg.C_scaffold_7000061	MDIRLSFLIISLASLSFSHGTDVTFLESSSSSSTSDSLAAFTVSVTDSDANGDTSVDESTGANHANGTHNSTSSHEPTRHNSTFVDGKDTGRKVSAYYPSYNAEFGPLSEVNYELYDELIFFTATTNSNFTIGLGGIEETQWDALANDFVHRCKNASVTPTLAIGGWTGSLYFSDLVATAENRTTFANSLVEFAKKYEFDGVDLDWEWPSLQGIGCNAVRDDDIENLGLFLEELRKIWPQMRLTLASSVAGVRDSTFAAVSAERVASLVKNLDNLHMMAYDVFGGWSSTTGPLAPLSDQCAESADQLSVQRAYETYIRQGFSKEQLVVGIPTYARSFGLESPTLVPKTVGNYTTYYYQNFTSVQTGGAADDKPGVDVCGQATGWGGTWMVKELIENGFL…	Tribe16	0.996	20	1457	9837	No	1.04822	477	No	FG_Ccinereus_ok_116498566|gb|EAU81461.1| hypothetical protein CC1G_05291 [Coprinopsis cinerea okayama7#130] --HMM score = 1.000 --Signal peptide length = 21	chit1_human ame: full=chitotriosidase-1 ame: full=chitinase-1 flags: precursor	YES	No hit	No hit	No		No NLS										0	ND	ND	No	No	No	No	No	No
PST21_12134	MRSSSQAYSATFLLATLLFGTNPNACVVNPPNSAKVKGYYPTYNSAGQPVSTIDWAAYTDVLFFMVIPQANNTLSFDPSLTPDQGEKLVKEFVAEARKNKVNPLFSTGGWTGSQQFSNLTSTDVSRKRFAKLLADFGKKNGFTGIEMDWEYPNGEGIGCNSRNPADVVNFGLFAKELRSLWPEASLTAALGLSGLIGPDGKPATTKETALLNQHLDFVNLMAYDVYGPWAPTTGPLAPLHATCAPPAFAQSVETGLQVALKQGFKASQVILGIPGYAKRLELLSNKLEPKTVNGTTTFYYQNHTTITPPGGTFDDKPGNDICGNHTNWGGSFLVTELIRNGWLSADQKTGLNGYQRHFDKCSGQPFLSNGQFFISYDDQESTVAKAKFAKENKLGGIYF…	Tribe16	0.967	25	NA	293	No	1.19332	419	No	FG_Ccinereus_ok_116498566|gb|EAU81461.1| hypothetical protein CC1G_05291 [Coprinopsis cinerea okayama7#130] --HMM score = 1.000 --Signal peptide length = 21	chia1_bacci ame: full=chitinase a1 flags: precursor	YES	No hit	No hit	No		No NLS										0	YES	YES	No	No	No	No	No	No
PST21_11750	MRSSSPLLSLSCLLATLLFVNVQAHPSPKVKGYYPTYNAKAQPPSKIDWSAYTDVLFFMVIPQADFSLAYDPKLTPAEGQKLVTEFVAEARKNHVNPLFSTGGWTGSQHFSNLTLTEAGRKKFAKSLVDFGKKNGFTGIELDWEYANGQGIGCNSRNPADVVNFGLFVKEIRALWPQADLTAAVGITGLIGADGGAATTTETALLTQNLNYINLMAYDVYGAWAPTTGPLAPLHATCAPAAFGQSVETGLQVALKQGFKPSQVVLGIPGYAKRLELTSPTLGPTTVSGQSSFYYQNHTTVTPPGGNFDDKPGKDICGNARAWGGSFLVNELISNGWLSKDQKTGLNGYKRHWDACSGQPFLTNGKYLITYDDLDSTIAKAKFAKQNQLGGIYFFDTMGP…	Tribe16	0.999	24	1177	NA	No	1.21359	412	No	FG_Ccinereus_ok_116498566|gb|EAU81461.1| hypothetical protein CC1G_05291 [Coprinopsis cinerea okayama7#130] --HMM score = 1.000 --Signal peptide length = 21	chia1_bacci ame: full=chitinase a1 flags: precursor	YES	No hit	No hit	No		No NLS										0	YES	YES	YES	YES	YES	No	YES	YES
Mellp1_79359 estExt_fgenesh1_pg.C_630048	MNRLSLLAFCAIVLLATFHVQGKHDSHYKSSQSKKVMGYYPAYNYKVQSPSQIPWSLYTDLTFFVAIPNLDGSFTYPPGLTSENAAKLAKEFVTLANSNKVLPAITYGGWTGSRYFSTMAKNKTNRKKYAKILIDFAKKFGFKGIDIDWEYPNGAGIGCNTFDKMDTVNLGLFLQEIRKQWPKAQLSSALGISGLVGASGSAATTEETKLVVKHLDFVKIMAYDVFGNWAATTGPIAPLYATCAPESPISVETAFQALVEQGFKPEKMVLGLPAYARSYELTSSKLAPRNVDGKVSLYYQNHTSVAPRGGKTDDRPMKDVCGVQTDWGGLWLVKEFTEKGYLSKDLLKGGNGYKRYFDKCSSTPFLTNGKYFFSYDDQVSVVAKAKYAKSKKLSGIYFF…	Tribe16	0.997	22	14613	801	YES	1.19617	418	No	FG_Ccinereus_ok_116498560|gb|EAU81455.1| hypothetical protein CC1G_05285 [Coprinopsis cinerea okayama7#130] --HMM score = 1.000 --Signal peptide length = 19	chia1_bacci ame: full=chitinase a1 flags: precursor	YES	No hit	No hit	No		No NLS										0	ND	ND	No	No	No	No	No	No
PGTG_057140	MRSTVSWTVWLSSCILLLSFLGTNSVDSKKHKGGCASVGKFKRTKKVMGYYPVYNFKIQSPKQVDYSLYTDVLFFVAVPETNNTFSYGDKLTPKQGEELAVEFVGLAKQHNVNPLLSYGGWTGSRHFSELSSTPARRKAFAKNLVQYAKKLGFVGLDLDWEYPNGEGIGCNTRSPEDTVNFGLLLKEIRHLWPQAQITAAIGLSGLNGADGSPASASETAEIARNLDFVNLMAYDVFGSWAPTTGPLAPVHGTCAPAGMTQSIETGLEVMLKQGFKAQQVVLGLPAYAKRLELVSPELKPTTVNGHETLIYQKHTEVTPPGGIADDKPGLDVCGKEQKWGGSFLTTELISNGWLSKDQKTGLNGYKRYFDECSGTPFLTNGKYFITYEDQVTSVTKAKW…	Tribe16	0.985	25	7443	993	No	1.3986	429	No	FG_Ccinereus_ok_116498560|gb|EAU81455.1| hypothetical protein CC1G_05285 [Coprinopsis cinerea okayama7#130] --HMM score = 1.000 --Signal peptide length = 19	chia1_bacci ame: full=chitinase a1 flags: precursor	YES	No hit	No hit	No		No NLS										0	ND	ND	No	No	No	No	No	No
PGTG_159140	MVSQLLKLFIISLPALARSQAQAQPNRLSVSISSSISSTEAHNNTTSTNVQYTTDLPSGSTLIPDANGGNGGIGVNPNPIVNPPTNSTMPSDTNSGNNHNATAIPKKTGARKLAGYYPVYNAEGQPLSELRYDLYDEISFFAATTNANFTIGTDSLTQNEWDTLAFDFVNSCNNHSVFPSYTVGGWGGSRYFSSLVATAENRTAFANSTITFAKKYGFKGIDFDWEYAGIQGIGCNIVSDEDVQNQQLLFKEVKSQWPEGKLSTTQSIAGIRDPNYQRLPASDVTVMAQVVDEVRIMAYDVHGSFTKTTGPNAPIRAQCADPENQLSVESAIEIYLKQGFRPEQLSLGIPGYAKSWTLTKPELTPRIVGNYTSYYYQNYTGIPAGGKFDDQPGLDVCGQ…	Tribe16	0.995	23	13218	421	No	1.0101	495	No	FG_Ccinereus_ok_116498566|gb|EAU81461.1| hypothetical protein CC1G_05291 [Coprinopsis cinerea okayama7#130] --HMM score = 1.000 --Signal peptide length = 21	chia1_bacci ame: full=chitinase a1 flags: precursor	YES	No hit	No hit	No		No NLS										0	ND	ND	No	No	No	No	No	No
PGTG_070090	MVSQLLMLFLTCLPALVMSQGTPYDDAQSDFWSPSVPDPDDPTDLSTTDTSSPEVHSETSDYNGNAIPKRKLAGYYPVYNADGQPLSKLRYDLYDEIIFFAATTTENFTIGTDSLTQNEWDTLAFDFVKKCKEHSVLPTYSLGGWGGSRFFSSLAATAENRTAFADSTIRFAKKYGFEGIDFDWEYASIQGIGCNVISNEDVQNQQLLYKEVKGKWPEGKLSSPQSIAGIRDADYQKLPASNVTMMVEALDELRIMAYDVHGSFTKTTGPNAPLRSQCADPENQLSVEDAIEIYLEQGFKPEQLTLGIPAYAKSWTLTKPELTPRTVGNYKSWYYQNFTGIPAGGKYDDKPGTDICGQKTDYGGSWFTQELVESGFLSEDESSGGNGYTRYYDDCSGEP…	Tribe16	1	19	483	1004	No	1.32159	454	No	FG_Ccinereus_ok_116498560|gb|EAU81455.1| hypothetical protein CC1G_05285 [Coprinopsis cinerea okayama7#130] --HMM score = 1.000 --Signal peptide length = 19	chia1_bacci ame: full=chitinase a1 flags: precursor	YES	No hit	No hit	No		No NLS										0	ND	ND	No	No	No	No	No	No
Mellp1_111430 fgenesh2_pg.53_83	MIMLVSLLAVVSLVVRATCIPTDMGSANFTKSQKVMGYYPAYHSSLQSPAQIPWSLYTDVTFFVAIPELDGSFTYPPGLTSETAEALAGQFVKEATANKVLPIMSYGGWTGSKHFSIMVQDDTNRQKYARVLIDFAKKFGFKGIDLDWEYPNAAGIGCNNFTAADTVHFGSFVRELRKQWPEAQYSAALSIGGLLGADGKVAGANETQLLVENLDFANIMAYDVFGNWAATTGPIAPIYDSCAPENPASINSALAIFTKQGFKPSQMVLGIPAYARSYELTSPKLTPRTEEKLVSYYYQNHTTTAPQGGKTDDPPMIDVCGVQTNWAGIWLVNELMEKGDLSADQLSGGNGYTRHFDECSGQPFLTNGKYFFSYDDQVSIAAKGKFAKKANLAGIFFFD…	Tribe16	1	17	9003	901	No	1.19904	417	No	FG_Ccinereus_ok_116498560|gb|EAU81455.1| hypothetical protein CC1G_05285 [Coprinopsis cinerea okayama7#130] --HMM score = 1.000 --Signal peptide length = 19	chit_manse ame: full=endochitinase flags: precursor	YES	No hit	No hit	No		No NLS										0	ND	ND	No	No	No	No	No	No
PGTG_032080	MLSCFLTILTATTLLSFTKSEPFEPSPPPPMHQDHVIIGYYQFSHAQYQRLENVAWGRYTHMVFHGAWPIDQFEFTFGSDDQNQQAIQYMQPFVQYADQNNVRPLLGMGGEQGSKLFSYYLSDANRRSTFVQNLVSLAQTYNFQGVVVTWLAPNTPGVGCNTRSPSDTVNFGHFAQEFKKVWKQGRLIIRANFNGFIGATGNYATSEETSLIAQNVDYIDLMAFDGYTGNRGARTGPFSALTADCPKIPYLSNGIKELLQIMQFQGFSVNKLILGFTGYGRVFYLPKHFNMKTDISQVAYGAAPPGGWTDNLNGTLDACGQYRGFEGIYLLNELLEYGWLESDGVTATQLVTRGWDDCAKQAYLYTNDYLLVYDDPGSLKIKSQYARTSGLAGISFYYS…	Tribe16	0.995	20	1251	1571	No	1.17925	424	No	FG_Ccinereus_ok_116498566|gb|EAU81461.1| hypothetical protein CC1G_05291 [Coprinopsis cinerea okayama7#130] --HMM score = 1.000 --Signal peptide length = 21	ch3l3_mouse ame: full=chitinase-3-like protein 3 ame: full=ecf-l ame: full=eosinophil chemotactic cytokine ame: full=secreted protein ym1 flags: precursor	YES	No hit	No hit	No		No NLS										0	ND	ND	No	No	No	No	No	No
PST21_10982	MLSHLAAIWTILALLPSIKSDPFNQPDPSLTKPLPQPGNQKYVTIGYYEATRSQYQQPTHINWRHYTHMVFNGAWPIDQFQFTFGSDDQNRQAVNDMKQFVNSAQQNYVKPLLAVGGEQGSKFFSYYFGSGQSRKTFVKNLVALAQGYGFQGVVINWLCTQIQSHLCSIRYVGAGCNNRSPNDVVNFGYFAQEFKNVWNEGSLIVRANFNGFIGATGNYATSEEASLLAQNVDYVSVTQHR	Tribe16	0.998	20	NA	1410	No	1.24481	241	No	FG_Ccinereus_ok_116498560|gb|EAU81455.1| hypothetical protein CC1G_05285 [Coprinopsis cinerea okayama7#130] --HMM score = 1.000 --Signal peptide length = 19	chit3_drome ame: full=probable chitinase 3 ame: full=probable chitinase 1 flags: precursor	YES	No hit	No hit	No		No NLS										0	YES	YES	No	No	No	No	No	No
PST43_17616	MLSHLAAIWTILALLPSIKSDPFNQPDPSLTKPLPQPGNQKYVTIGYYEATRSQYQQPTHINWRHYTHMVFNGAWPIDQFQFTFGSDDQNRQAVNDMKQFVNSAQQNYVKPLLAVGGEQGSKFFSYYFGSGQSRKTFVKNLVALAQGYGFQGVVINWLCTQILSHMCSIRYVGAGCNNRSPNDVVNFGYFAQEFKNVWNEGSLIVRANFNGFIGATGNYATSEEASLLAQNVDYVDLMAYDGYTGNKGERSGPFSALTSDCPKIPYLSNGIKELLAIMKFHGFPNSKLILGFTGYGRVFYLPDPGFNMKNGISQVAYGAAPAGGWTDNLNGTMDACGQKRGYEGTYLLNEIMDNGWLAPDGVTSTDVLTRYWDDCAKQPYLFNQQYLLVYDDPGSLKFK…	Tribe16	0.998	20	1410	NA	No	1.37931	435	No	FG_Ccinereus_ok_116498566|gb|EAU81461.1| hypothetical protein CC1G_05291 [Coprinopsis cinerea okayama7#130] --HMM score = 1.000 --Signal peptide length = 21	ch3l3_mouse ame: full=chitinase-3-like protein 3 ame: full=ecf-l ame: full=eosinophil chemotactic cytokine ame: full=secreted protein ym1 flags: precursor	YES	No hit	No hit	No		No NLS										0	YES	YES	No	No	No	No	YES	YES
PST0821_01307	MLSHLAAIWTILALLPSIKSDPFNQPDPSLTKPLPQPGNQKYVTIGYYEATRSQYQQPTHINWRHYTHMVFNGAWPIDQFQFTFGSDDQNRQAVNDMKQFVNSAQQNYVKPLLAVGGEQGSKFFSYYFGSGQSRKTFVKNLVALAQGYGFQGVVINWLCTQILSHMCSIR	Tribe16	0.998	20	NA	NA	No	1.17647	170	No	FG_Ccinereus_ok_116498560|gb|EAU81455.1| hypothetical protein CC1G_05285 [Coprinopsis cinerea okayama7#130] --HMM score = 1.000 --Signal peptide length = 19	chit3_drome ame: full=probable chitinase 3 ame: full=probable chitinase 1 flags: precursor	YES	No hit	No hit	No		No NLS										0	YES	YES	No	No	No	No	No	No
PST43_14477	MRSPCPTLLEAFLLVALLIAVNTDARRAKGEPKVKGYYPTYNSEAQPPSKIDWAAYTDVLYFMVIPQADGSLSFDPALTPSQGEKLVTEFVSQARKHDVNPLLSTGGWTGSQHFSNLTATAPSRKRFAQVLVNFAKKHGFTGLEMDWECELDKLEPNLNLPLSPTTQPQALCSHCFNTFYSDGIGCNSRNPDDVVNFGLLTKELRTLWPEVELTAAVGITGLNGADGSPATPKETALLTANLDYINLMAYDVFGSWSETTGPIAPLYATCAPAGAAQSVETGLQVALKQGFKASQVLLGIPGYAKRSELASPKLVPKVVGSHTTLYYQKPTGVTPPGGKFDDKPGKDICGNAQKWGGSFLVTELISNGWLSKDQKTGLKGYKRYFDECSGQPFLSNGKY…	Tribe16	0.997	25	3579	NA	No	1.79775	445	No	FG_Lbicolor_164638764|gb|EDR03039.1| chitinase [Laccaria bicolor S238N-H82] --HMM score = 0.998 --Signal peptide length = 17	chia1_bacci ame: full=chitinase a1 flags: precursor	YES	No hit	No hit	No		No NLS										0	No	YES	No	No	No	No	No	No
PST0821_08235	MRSPCPTLLEAFLLVALLIAVNTDARRAKGEPKVKGYYPTYNSEAQPPSKIDWAAYTDVLYFMVIPQADGSLSFDPALTPSQGEKLVTEFVSQARKLRVVGPAHSTYHCNNLSHWAVELDPN	Tribe16	0.997	25	NA	NA	No	1.63934	122	No	No hit	---NA---	No	No hit	No hit	No	Y/F/WxC=106#RXLR=95	No NLS	Y/F/WxC=106					RXLR=95				0	No	No	No	No	No	No	No	No
PST0821_12085	MRSSSQAYSATFLLATLLFGTNPNACVVNPPNSAKVKGYYPTYNSAGQPVSTIDWAAYTDVLFFMVIPQANNTLSFDPSLTPDQGEKLVKEFVAEARKSALPFTKSQTY	Tribe16	0.967	25	NA	NA	No	0.917431	109	No	No hit	dtd_burma ame: full=d-tyrosyl-trna deacylase	No	No hit	No hit	No		No NLS										0	No	No	No	No	No	No	No	No
PST0821_13015	MPFTEMMCASLLPIVLGQSILAAHDSSGPVQTKEFDYWSQFNYRMSQWQGETEQMIANTTSRVFNSGINSDPAYSLSQILANGTFLGPFERKDTFEIQANLKNVTKSIAISRLLRSMNAFVTISDDPHPNKRWDSKDVLSYHSPNGTLMNIIRAVPGKTKAINDFKNGHALFEKHGISAEHIAEVSFQCQQKFGIQKDRVGSLSDLRRQYA	Tribe17	0.988	17	NA	NA	No	0.947867	211	No	No hit	---NA---	No	No hit	No hit	No		No NLS										0	YES	YES	No	No	No	No	YES	YES
PGTG_024280	MPFTQMMCASLLAIVLGQSILAAHDSSGPLQTKEFDYWSQFNYRLSQWQGETERAIANTTSRVFSSGINSDPAYSLSQILANGTFLGPFERKDTFEIQANLKNVTKSIAISKLLRSMNAFVTISNDPHPNKRWNSKDVLSYHSPNGTLMNIIRAVPGKTKAINDFKNGHALFEKHGISTEHIAEVSFECQQRFGIQKNPVGSLSDLNRHNVTQDPTICSFDLPVCDMRLPEFQHQKHKHKRTVKICRQILGLPI*	Tribe17	0.999	22	3308	1046	No	1.96078	255	No	No hit	---NA---	No	No hit	No hit	No		No NLS										0	ND	ND	No	No	No	No	No	No
Mellp1_67414 fgenesh1_pg.C_scaffold_53000048	MVSNLLLISTFAGGLVHGHMEKRDVPPPNVGNNTNTTSPLPVTTIETNYTPPAFQIPPPTVNWSDPCAIVPIQPDTWARLKLDDYLANYPGGRNMSLAVSVSSSYVKVEKSNLSNVNIHDYYDLIFPTVFLQEFASSRGVDNFVCGIGETCNAGQPCFPIKGPDWEVFYALQGWNLIRNTLYGAIGTAVSITQSAGIAALIASVAIAWPGTLLAMGIWYSINALLGIGQGAIGMTLLGENWKEIPDQFSRWSQYAWYLGKWQGLAQEALSNQTTAVLNAGISTPEGISGVLKGGAYFIPVKARQMSEVENEISTSATARILTQIIRDYGGFVTVSEGCDGKGPNGAWEDPDSISYCYPNKTMMNVIRHKGKKAVNTWYHGSLINSTYGFTAEYITTQAW…	Tribe17	0.963	18	1659	5680	No	1.99557	451	No	FG_maggie_MGG_08521 predicted protein (translation) --HMM score = 1.000 --Signal peptide length = 17	---NA---	No	No hit	No hit	No		No NLS										0	ND	ND	No	No	No	No	No	No
PST21_18043	MLSTLRTRVWWKLIILLGIQVILIPQAEASGEANNVGGDARLTKRAFPFAAGSIGAGKGSSSDSHPAKGPPKDPSESLPSECKLKPLTPQTWATLQLDNHLQTYPGGHNITLSQYAASLGVPNFECGIGNACNAGQPCYPVPLPDWYVLFAVQQWNIKMNTMRSAIAYAMNFVKSTMATLFAAFNWEAGTKQNRMKLNLGVNGAMAMCSNTVLLDVFSLFHNFQDATGDVFNIVNNIMSAAMLFAGGLIPSPDPPEGYQHEGFNMWAHLEKQMTEYEEHLTTKLSNATSIVENSGISTNEGIYGQIKNGDYIKPVESIFLPIVEDDIKNVTIAISLVKIFRTLDAFVTIGQDVCNKNGKDGAFDGDNVLSYCDRQGTMFNIIRVKEKKESMEFSNAWAI…	Tribe17	0.987	29	NA	657	No	2.52101	476	No	FG_maggie_MGG_08521 predicted protein (translation) --HMM score = 1.000 --Signal peptide length = 17	---NA---	No	No hit	No hit	No		No NLS										0	YES	YES	No	No	No	No	YES	YES
PGTG_033410	MLATLHPGFWSKLSIFFALQVILIAQATESEQPSLEKRGFGFGPAAAAGAGSSSDKPHGPPKDPSDTLPEHCKLKPLTPQTWATLQLDNYLEKYPGGANMTLSQYAASQGVPNFQCGIGNTCDAGQPCYPVAPPDWYILFAVQQWNVKMNTMRSAIAYAMNFVKSTMATLFAALVPAIDTYQLDRMKLNFGVNGAMTMCSNTVLLDLFSLFHNFQDATGDAFNIINNIMGAAMSIAGGLIPSPDPPEGRQREGFNLWAHLEKQMTGYEELLTTKLSNETSIVETSGISTEKGIYGQLRNGNYIKPIQSIFLPIVEDDIKNVTIAISLVKILRTLDAFVTIGQEVCNKDGKDGAFEGDNVLSYCDRQGTMFNIIRVKEKKESMEFSNAWAIENRFGYSTQ…	Tribe17	0.991	27	5475	604	No	2.5641	468	No	FG_maggie_MGG_08521 predicted protein (translation) --HMM score = 1.000 --Signal peptide length = 17	---NA---	No	No hit	No hit	No		No NLS										0	ND	ND	No	No	No	No	No	No
PST43_09378	MRECLLLCTCLVAFSVHLQAQSLQHEKRGLGGMLGFGPPAQPSSSNPQATGPPRDPSAPVNGTCKALPLTRETWKTLNLDQYLQTYPGGDHLTVAQYAASKGTPNFECGVGNKCNANQLNRSSYSFVIPSQRRTGTSFLRSNNGTSKPTPSFARYRTESTLYKVSPPSCWMGLFDGLTDSFSLFSATISIILSALFPKSSVEILTTKSNKIFPFVFDRFPAMDPRMIQMAKLNFGVNAAFMMVSNTIFLDILTLFNSPQFGWNLFFNVLNNVINAASYGAAAFLPVPKEARHEGFAEWSHLADGLAVYEQKMIDGISAESHKILSSPISSKDGMADILKNGTYIAPLEQIFLPAVETALKNVTTALFLTRILRSMDVCNNKGPNGALEGDDKLSYCDTS…	Tribe17	1	20	1523	858	No	2.8463	527	No	FG_maggie_MGG_08521 predicted protein (translation) --HMM score = 1.000 --Signal peptide length = 17	---NA---	No	No hit	No hit	No	Y/F/WxC=105	No NLS	Y/F/WxC=105									0	YES	YES	No	No	No	No	No	No
PGTG_126530	MPTLNLALAILALLTRFSSFQCQPSSTPSSPGGPGTIISNVTTPSTNTSLSTNTSLSNITSLSNDTSTDFRDPCARLPLTPELWQSLNLDDYLRNFPGGKNLSLEFFAEKVGATNFECGIGKMCNANQICLPVRGRDWYILVAAQNWNSVNNQMYQATAFALNVIEGLASSIVNDYAPHRPDVLMIGGTFMGDVAGLFGAIPGFVFPSMMAFFGGTLWPFIQGGTGFATGLYWTYHNVYAKLPSDEFSKTMDVNYLLSNAQSETQAKLSDATKKVLESGISTDEGLYGALKGGVFLNNHFSATERSEDEIRSAISAVARARLIAAIWKATKYFIIRGHKPCTQDGPNGALPGDDVFSYCNPDGMMMTIVQSEDGKLLEKFPSANLLSAKYNLTTQYFVE…	Tribe17	0.999	22	1200	1244	No	2.36052	466	No	FG_maggie_MGG_08521 predicted protein (translation) --HMM score = 1.000 --Signal peptide length = 17	---NA---	YES	No hit	No hit	No	Y/F/WxC=19	No NLS	Y/F/WxC=19								STNTSL#STNTSL#SNITSL	3	ND	ND	No	No	No	No	No	No
PGTG_126420	MSLLDLPLAIVALLSLVSYLECQPHLTPPSTSDSGTIPSNITTPSTVDSSITPDFRDPCAQLPLTPDLWQSLDLDNYLKSFPDGERLSLELFAEKAGATNFECGIGKMCDANQICFPVRGRDWYILVAAQNWNSLSNEIYQAMTFALSIVGGLASSIVNDYAPKEPDIIMRGIQFWGIFVGICGNIPGFAFPEISAPFGDTFWPVFQIGTGFASNILNTYHNVIATLPVDESSKTMDVQYLLSKAQAQVQAQLSNSMNQIISGGISTDTGLYGVLKGGIFLNDQFVSAERSEDEIKAAILAVARARLIAAVWKATNHFIIRGYKPCTQDGPNGALPDDDVFSYCSPDGIMMNVVQSHRGKLLQKFPSAHLLSPKYNLTTQYFVEQSWNCQEKYGSYNYD…	Tribe17	0.994	22	3467	724	No	2.64901	453	No	FG_maggie_MGG_08696 predicted protein (translation) --HMM score = 0.998 --Signal peptide length = 27	---NA---	YES	No hit	No hit	No	Y/F/WxC=100	No NLS	Y/F/WxC=100								GIQFW#GI-FV#GI-CG#NI-PG	4	ND	ND	No	No	No	No	No	No
PGTG_156690	MLSWFTDHLLKTKSSFSFVILVLLIANQLHAIHSATIPYGRGRLLDNLSNSTNLQSFYNVSSASTRPSHRYLSSHHTSTGIPQKDTDSVLLDECMSRPLSPKLWMEMGMNEFLRDYRNGENLNLLQLANQVNLTNFDCGIEKLCYADQLCQPVRGKEWYILVAAQEWNTFMNAAYQSIGWAMTMMQGVAPSLVHDFYPDLPDTWAIIKAILTFASALAKVIPTEGLLTYPKWCYQLVQGEFGLYAGVSNLMDDIIMKNPVNQHDKWTAFSYALSKSQDRAQMAIANLSQSIIEAGISTENGIYGVLKDGNFLMGRSKTHKKTHEKLDNIAGDKESELKVAVQLHLLAAIWEQQNYFITRGSDPCTGSGPNGAWGGDKVLSYCGPDNVMMNIIQAKGKHA…	Tribe17	0.981	31	89	1957	No	2.2541	488	No	FG_maggie_MGG_08521 predicted protein (translation) --HMM score = 1.000 --Signal peptide length = 17	---NA---	No	No hit	No hit	No		No NLS										0	ND	ND	No	No	No	No	No	No
PST0821_09761	MDVMLAFGSTSGPWFAFFDVLNFLMAAAQGAAAFAIQEPPAPLQDGFYQWSNVAYYLSQYEEVIHKQLSEEGKKRIAAGISTDQGIFGVVKDGNFMEPANFPSLPDMEEQIRNITLALGVNMLLHSIACNDKGRNGAWPEGDRLSWCDKPGGTMHNIVIAKNDKTHNEINNANVIFDFFGISTELIVTSSIKCQNFNKGWNYIPWAQDNSNTIFRGALPKTADSDCVFNLPWCLWRQELTSVLTIRNAMPDIRKKIHKKKWTTARACRHSGGLPLDK	Tribe17	0.954	33	NA	32	No	2.16606	277	No	No hit	---NA---	YES	No hit	No hit	No		No NLS										0	YES	YES	No	No	No	No	No	No
PST21_18260	MINKLAIVILLYLLGSTFGRPLLSLLPSASLNQTASLNVQHSLSSPPGTNTTSTLNDRLNHDDDCLKRRVSPQLWMDLKMNEYIESYPHGEILSLKQYANRVGANNFNLEIGSVCRVDQLCNGVSGKDWYALVAAQRWSTRLNQAFDAVAFASTIAMEISQAMTFDFVPPPTHALQYASTSISALFWVILAMPGVWFGPIGKYYYRAVLSVFYATTAIIRPLLNLKYPVASHAFTQWSDVGLLLTDVKKNVQGALMNMTMEVNTAGISTATGLRGLNHDGQLFSETIDGAENKMQQEFDQAYKLQTLSHLWKLQNVFITRGSDPCNGNGENGSWSDRGYLSYCTPDGIMMNIVRAKGNKVRTKLFGGEKALMKHGLSIELLTRTAWDCQQKVGRVIEPT…	Tribe17	0.997	19	NA	2417	No	2.00445	449	No	FG_maggie_MGG_08521 predicted protein (translation) --HMM score = 1.000 --Signal peptide length = 17	---NA---	YES	No hit	No hit	No		No NLS									SLN-QTA#SLNVQH-#SLS-SP-	3	YES	YES	No	No	No	No	YES	YES
Mellp1_104282 fgenesh2_pg.9_37	MLSRSASFFGPLLILFISSSQTSASIQDLQQFGGLHQHAKRMNLPSMMAGGKLGSSKSQHHGPPKDPPEPLSANCTISALVPQTWKSLRLDDYLKNYPNGNATSLPAYAASKGLPSFECGIGQPCSSGQPCYPAALPDWYILFAVEQWNIQLNSMKKAIQWSANYVRSTISSVQSALFPAINTEGIDNFKIDFIENGACMMVSNTMLLDIFSLFYQFQDRVGDVMNIINNVMSAAFELGGGLLNAPKPPEGDREAFNEWTHLENQMVRYEKVMVDGLTKQADKIINAGISTDQGIYGQLKNGTYLQPNEAIYLPLVTDDLKNVTTVVTLVKVLRSVVRPSNLFVELNHQHFDILSSVLIIVQQDAFVTIGSDVCAGNGINGAFEGDDILSYCDTNGTMY…	Tribe17	0.999	24	842	500	No	2.36686	507	No	FG_maggie_MGG_08521 predicted protein (translation) --HMM score = 1.000 --Signal peptide length = 17	---NA---	YES	No hit	No hit	No		No NLS										0	ND	ND	No	No	No	No	No	No
Mellp1_85821 EuGene.00150201	MPQPLTSSFLLFLSLSSTSKCLTTPPEPVADLPPVYSTTSFTPPVQQHLSTNSNSSSIMMPMLSETSHQFIDDADQDPCRPRTLSPELWSELGLNRYLLNYPGGREICLEQLAIKSRLLNFDCGIDKMCYAGQLCSPVRGKDWYLLVAAQEWNSFMNIIYRAIGFAMTMMQGIIPSMISDFFPDENDDWAIAKAYLTLFSNIAKVHPTEGHISLTKWWMQLIQGQVGFSAGVANVMDYSIVPDPTNQHDKWTYFIYQLSKNQDLIQSQLTKSSEEIVSSGISTEEGIYGALKDGAFLIDHVHYRNFIDFAANEQNEMKLSIELHLLSSIWEKQKFFITRGSHTCDQSGPNGAFDLEDELSYCGPDNIMMNIVRVGSSDRLVKKIHNGRLVLEKYNFTTG…	Tribe17	0.999	21	1099	566	No	2.46085	447	No	FG_maggie_MGG_08521 predicted protein (translation) --HMM score = 1.000 --Signal peptide length = 17	---NA---	No	No hit	No hit	No		No NLS										0	ND	ND	No	No	No	No	No	No
PST43_03207	MHHAVLVLLLTLSQTLVSSHIPSDTNTIPAYRKLRPRSLPSEPTTSRTPKALSNSVVKNSDLNIHQDLNTTTHDDPHLLCQSRPLTPSLWKKLDMNSYLDNYPNGTALNLEDYASRVGGLDFQCGIGRICNPGQLCESIYGRDWYALVATQNWNNFVNMLYQAIGDAFDSAAGINISRFQPMSPKT	Tribe17	0.999	19	NA	1546	No	2.15054	186	No	FG_maggie_MGG_08521 predicted protein (translation) --HMM score = 1.000 --Signal peptide length = 17	---NA---	No	No hit	No hit	No	RXLR=32	No NLS						RXLR=32				0	YES	No	No	No	No	No	No	No
PGTG_001790	MSRTGALFILFTLTQYVVEVIDASPTTNSQSNHRVNVTFEEDPKSLCEPRPLEPPLWSEMDMTFYLYNYPNGTELNLEQYAAQVGAVDFRCGIGKICNAGQLCETVFGRDWYALVAAQNWNNFVNVLYQATGDAFDTTADILPTMLVDLEKDPTRTPRHVTAWLSLASNWISSFPSSLFKSYGPIAGTIWSWGQLSWLGLVMTLYQLGAFGWVETLMIYGNGEDRFTRSSSISWVLGQAQHAVQGILANITHDVIQAGISTGKGLVSLNQDGIFLSEIPVVDRQTVQKEYERMLKLKTLVKVWREQNVFVIRGADPCTQEGPDGAFNDPNRLSYCGKDSIMMSIVRGDRNGDGFDPTIFRAPLVEAKYGFTTEYLTTSSWECQKKYGAFEFDPHVCRNM…	Tribe17	0.991	23	896	138	No	2.67857	448	No	FG_maggie_MGG_08521 predicted protein (translation) --HMM score = 1.000 --Signal peptide length = 17	---NA---	No	No hit	No hit	No	Y/F/WxC=88	No NLS	Y/F/WxC=88									0	ND	ND	No	No	No	No	No	No
Mellp1_95950 EuGene.00080174	MAILLVAITLALPAASLAAGIGPSAPRPDFPDQRPTFFALNTPKPLLTNASHTNHTINFPHTNHTTNNTQVTKSDLENECLHQPLTPSLWSNLSMNAYLDNYPGGKNWTVEKYATRVGATDFVCGIGKVCSPGQICESVRGRDWYALVAVENWNNFVNSVYEAAGDAFNEVSAVLPTMSDHRWISLVTADRHGKRSYSYTSAHICMGGVKDSIWLSWGTLSWLGIVMSLYQISAFSWVNTLLIVGNGENRFGRSSDVTWMLGEAQHAVQETISNITQKVITSGISTPEGLSSINRDGLFLTGLPVIDQNAVQKEFERSLKLKTLIKLWRIQNAFIVRGSEPCTYSGPNGAMNDPDIISYCGEDGVLGDRMMNIARAELQGDGFDPTIYHADLVEYKYGF…	Tribe17	1	18	1712	638	No	2.51572	477	No	FG_maggie_MGG_08696 predicted protein (translation) --HMM score = 0.998 --Signal peptide length = 27	---NA---	No	No hit	No hit	No		No NLS										0	ND	ND	No	No	No	No	No	No
Mellp1_112303 fgenesh2_pg.64_27	MTPSALFLAIITVWWHLAATFPSSNRYDNETTISMSPRTSQSQDQSKVIKDPCTRTPLKPQLWSGLQMNSYLDTYSLGATLNLQQYASHVGATDFVAGIGEHPNPGQLCESVKGKDWYALVAAQNWNAFVNDLYDSAGFAYIGLATTWVSSFPGCMWSAVAPIESAMFSSWGEIAWISMVGSMYVLASAAFVESVMLIGNGEDRFTRASVIGWMLATAQHGVQSTIANLTQAVIDAPISDRAGLAGINRDGGFLDEIPSNFQSRLQTELELALKLKALAKLWRVQDPCTQDGPNGAFSDPDRISYCGEDGIMMNIVRAEKYGDGLDLTIYHASLVEAKYGYSPEFLTTSAWKCQKTHGVFEYDVCLSNNHTLISLADIGKPSDCYFNLPVCDLTSPLLQ…	Tribe17	0.999	20	1770	1447	No	2.3753	421	No	FG_maggie_MGG_08521 predicted protein (translation) --HMM score = 1.000 --Signal peptide length = 17	---NA---	No	No hit	No hit	No		No NLS										0	ND	ND	No	No	No	No	No	No
PST130_12467	MSRVSALFIVLALIQFLEVTAAPPTTDTAKSPSMNGLNITAGEDPEYLCKPRPLEPSLWAELGMNSYLSTYTNGTTLNLEQYASQVGAPDFECGIGKICSPGQVRVFLIHWLCCVNMSTAAIGMRYESGFCSTYQATDEETWTAYLSLASNWISAFPSSLFKCYGPIAGTIWSWGQLSWLGLVMSLYQLGAFGWVETLMIYGNGEDRFTRSSSISWCLGEAQHAVQGIISNITQDVIQAGISTNKGLASLNQDGIFLSEIPVIDRETVQKEYETMIKLKTLVKVWREQNVFIIRGADPCTQGGENGAFDDPNRLSYCGDDSIMMSVVRGDKNGDGFDPTIFRAPLVEEKYGFTTEYLTTSSWDCQRKYGTFEFDPHVCRNKTNVHDLEMKDECSVNLPV…	Tribe17	1	21	995	1151	No	3.7296	429	No	FG_maggie_MGG_08696 predicted protein (translation) --HMM score = 0.998 --Signal peptide length = 27	---NA---	No	No hit	No hit	No	Y/F/WxC=46	No NLS	Y/F/WxC=46									0	YES	YES	No	No	No	No	No	YES
PST0821_03032	MGLCNWKFLCLGASLVSQSISLPHLRPNHQVNNNQTSNHQNLGPASLPRLNLTRQSNLDGCLKDPLTKQLWNKMGMDPHLKQYPGGMNLSLTDYADKVGATNFYCGIGNDCNPSQTCVGINQQDWYALAAAHRFNTFVNQIYEATAYALGVVSDDLIPDATNFWNFSA	Tribe17	0.957	21	NA	NA	No	3.57143	168	No	FG_maggie_MGG_08696 predicted protein (translation) --HMM score = 0.998 --Signal peptide length = 27	---NA---	No	No hit	No hit	No	Y/F/WxC=102	No NLS	Y/F/WxC=102									0	YES	YES	No	No	No	No	No	No
PST877_16587	MINKLAIVILLYLLGSTFGRPLLSLLPSASLNQTASLNVQHSLSSPPGTNTTSTLNDRLNHDDDCLKRRVSPQLWMDLKMNEYIESYPHGEILSLKQYANRVGANNFNLEIGSVCRVDQLCNGVSGKDWYALVAAQRWSTRLNQAFDAVAFASTIAM	Tribe17	0.997	19	NA	NA	No	1.91083	157	No	FG_maggie_MGG_08521 predicted protein (translation) --HMM score = 1.000 --Signal peptide length = 17	---NA---	No	No hit	No hit	No		No NLS									SLN-QTA#SLNVQH-#SLS-SP-	3	YES	YES	No	No	No	No	No	No
PST43_05953	MNFSSTASSKAYHLFIISFTFVSVSHSARARPSSTQDNQYSVYSESIPPGSLTPSLTNSISETSTFHNSSFSSWPLQKRMTRSCDPLPLSPETWNDLELDTYLEYYPNGDKITLADYAASKNASNFVCGIGSICDAGQMCYPVTDQDWYILFALQQWNSVNNMLFLGIGYAISIVQGEPNLSQHEQNCLLTLSPPLIFFEKASVNSLLSTILGGPLNSSSLNLRIPHLLSFPAVDASGAIHAKQSMAISAGMMEVSGTPLNSSLRAAKLGIEDNVTFS	Tribe17	0.986	30	777	1067	No	1.79856	278	No	FG_maggie_MGG_08521 predicted protein (translation) --HMM score = 1.000 --Signal peptide length = 17	---NA---	No	No hit	No hit	No		No NLS										0	No	No	No	No	No	No	No	No
PST0821_14178	MINKLAIVILLYLLGSTFGRPLLSLLPSASLNQTASLNVQHSLSSPPGTNTTSTLNDRLNHDDDCLKRRVSPQLWMDLKMNEYIESYPHGEILSLKQYANRVGANNFNLEIGSVCRVDQLCNGVSGKDWYALVAAQRWSTRLNQAFDATFDFVPPPTHALQYASTSISALFWVILAMPGVWFGPIGKYYYRAVLSVFYAVSKARILIRAVEFVQETNCSSFCFFMKTTAIIRPLLNLKYPVASHAFTQVSQNFQACEGCAMRADFSPEKTTVFFQWSDVGLLLTDVKKNVQGALMNMTMEVNTAGISTATGLRGLNHDGQLFSETIDGAENKMQQEFDQAYKLQTLSHLWKLQ	Tribe17	0.997	19	NA	NA	No	1.983	353	No	FG_maggie_MGG_08521 predicted protein (translation) --HMM score = 1.000 --Signal peptide length = 17	---NA---	No	No hit	No hit	No		No NLS									SLN-QTA#SLNVQH-#SLS-SP-	3	YES	YES	No	No	No	No	No	YES
PST21_11194	MGIAPPKQAFPMTFSIVILWLIFNLHPSSTSGLLNQLRVGLDKPNTQAPYNNTLTQAQTSCAKKALTQRLWHDLNLDAYLENYTGGKTLSVVAFANQVNMTNFACGIGRFCDAGELCSSAKAPAWYILVGIQNWNDMMNSIYKSIAFAVGTVQGESDILFESWD	Tribe17	0.966	30	NA	NA	No	2.43902	164	No	FG_maggie_MGG_08696 predicted protein (translation) --HMM score = 0.998 --Signal peptide length = 27	---NA---	No	No hit	No hit	No	Y/F/WxC=102	No NLS	Y/F/WxC=102									0	YES	YES	No	No	No	No	No	No
PGTG_156630	MKAVSFKAYSWSIALYWGLVLNSIFFSTADDVLHDESENRKATSRANNQTDIDLTNASATTQNLAPPKLLTNPHDSDDLAVKSKLLNFDCGIDKLCYAGQLCSPVKGKDWYVLVAAQEWNSYMNVVYQAVGFAMTMMQGIIPSMIKDFFPDEHDDWAIAKAYLTFFSSCAKVHPTEGHISNTKWWMQLVQGQIGLTAGEANIMDYAVIPDPVNQHDKLSKTQDLIQSKLTQNSEEIISSGISTDQGIYGVLKDGAFLIDHVHCQSLVNLAAGQQKIFHFTWELFEKYNFTAKFLTERAWKCQSNTKQFQPEVWNLSKPIKIDSECSFNLAVCDLTAPDTRELRKQGKSITKICRNYLGLPI*	Tribe17	0.945	29	601	2598	No	2.48619	362	No	FG_maggie_MGG_08696 predicted protein (translation) --HMM score = 0.998 --Signal peptide length = 27	---NA---	No	No hit	No hit	No	Y/F/WxC=87	No NLS	Y/F/WxC=87									0	ND	ND	No	No	No	No	No	No
PST21_17946	MRRTQSKGLQLMKLTIACCASLSLLAVTSQAQVSGPEAASHHERRSIPPPAPPPGPVPAPVPVPASVTVVATLGAATPPQAPTDPACKKLPITPDTWKSLNIDNTLRSLGQNMTISQYAAANGAGNFICGIGENCNAGQLCHPVKAPAWQILYATQEYTAFMNALTDSVNYALSQLQ	Tribe17	0.996	31	1103	NA	No	3.38983	177	No	FG_maggie_MGG_08696 predicted protein (translation) --HMM score = 0.998 --Signal peptide length = 27	---NA---	No	No hit	No hit	No		No NLS									-VPAP-#-VPVPA#SVTVV-	3	YES	YES	No	No	No	No	No	No
PGTG_146880	MKMGIASFYPTLSLIVLSTLFRTSNGLVPSNCDRPPAVHSAWHANHMDDYLQNYPQAGSLTFQEYLNQVGVHDFSCGIGKDCELTRRDSCNQSINDSDWLILESVANWNTYVNSLSTETDRIGTELFTDVAAKMAGFLDQPDQPPRAHLRKRGVGHDVTKIEKIPNDIKLAEAERPTGDFEVDPVEIKNGLKAPLVTRVVPESKNLVPLQLPSMWLRVTRYLKEFASRGSLGIRKMMRSNKNGLPPVPFFPSELRVVADGADDQEALARDAQKLELLKTWRSAYSKLMNNQVPLDEKVKGELLQELSKYLAEWNKLSQEEFKWVNEQIKKQSQADLAKYQQAVRQRADLEGERDGLTASDATDIKVKNQALGEVKKAGKYLDKAHDEVEKARQKRVETL…	Tribe17	0.977	26	1868	3836	No	0.970874	824	No	No hit	---NA---	No	No hit	No hit	No	Y/F/WxC=73	No NLS	Y/F/WxC=73									0	ND	ND	No	No	No	No	No	No
PST877_09448	MHFTHKVPTWSLCLAACATATLAAIPPPISPTSVKPQPVPAPQSPTPQVKPQGAPLPAPIPPPNLPCVAQNLTADTWNRLQIDKYLADYPGGHSLTLEQYADSKGAQNFRCGIEEFCTSGQICNPVPAPD	Tribe17	0.998	23	NA	NA	No	4.61538	130	YES	FG_maggie_MGG_08696 predicted protein (translation) --HMM score = 0.998 --Signal peptide length = 27	---NA---	No	No hit	No hit	No	Y/F/WxC=108	No NLS	Y/F/WxC=108									0	YES	YES	No	No	No	No	No	No
PST0821_19497	MRECLLLCTCLAAFSVHLQAQSLQHEKRGLGGMLGFGPPAQPSSSNPQATGPPRDPSAPVNGTCKALPLTRETWKTLNLDQYLQTYPGGDHLTVAQYAASKGTPNFECGVGNKCNANQLNRSSYSFVIPSQRRT	Tribe17	1	20	NA	NA	No	4.47761	134	YES	FG_maggie_MGG_08696 predicted protein (translation) --HMM score = 0.998 --Signal peptide length = 27	---NA---	No	No hit	No hit	No	Y/F/WxC=105	No NLS	Y/F/WxC=105									0	No	No	No	No	No	No	No	No
PST43_12679	MIATRVSLHTKTDRDLTMLLLCLTLDPRSVWGRILSRHFMTSRPICLRLQDPAQYFDLNCPLFSYRRDEPDKKTSQKGKEVLWSSIRETSHYKNREAPFVMAVTTSRPEKGQAFTPESPTYEFSAEEFGIFHPSLNVSIPIEHLGSTHSATDSASQGCVAGFDNAGFIMGMSSNIFSRGDSPKKEERPKYLTAVRTFINDINFEGKVPNPFKGLGKKPDSAPGGYQDADRDLILMADSGLIHENVPLLPLIQPERKLDVIIALDSSADGKDESDPSLYAYPNGTHIYSIYTKTKLPSYSGYHMPNIPNAMDGTFTQLGYNKRPTFFGCEDPKGPLIVYLPNYYATGQTNTATMKIKYTPDEIDHFFDNGFALATQTMGPTQDQDWPMCLACALIDRQVL…	Tribe18	0.924	32	1300	11	No	2.38095	420	No	FG_aspergillusf_70998871|ref|XP_754157.1| lysophospholipase Plb3 [Aspergillus fumigatus Af293] --HMM score = 1.000 --Signal peptide length = 16	plb3_aspfc ame: full=lysophospholipase 3 ame: full=phospholipase b 3 flags: precursor	YES	No hit	No hit	No		No NLS										0	YES	YES	No	No	No	No	YES	YES
PGTG_091140	MISSNLVVIVHYLLLLAQSSPSTGRHVLERRDPALTTSPSGNYAPVYDKCPARFYLREPNKLTNGRAELSDVERNYITEKAQKSINPWRKYLENVKLKDFDINSFLREAENRGGLAGDTLPNFGLSLSGGGGRALCLSGSILEAFDSRNPRADAARVGGILQLSNYAVGVSGASWLLGAWGTSNFPPISDMAPKWRLSEQNDLWDWNVVKHYRKVYKVVKQKKLAGFATNIIDVWGRLLSRLFIDDPTQEDPNQGEGVLWSSISQTPLYKDRQVPYVISVATSRPGIKEDFTPYSPIYEFSAEEFGVFHPRLNVSIPMQYLGSPQNLNGVHNTCVRGFDNAGFIMGLSSNIYSMIDSPNDHKPMVLKIVDKITDDDNFEGKVPNTFQNLGQVPEDDSPG…	Tribe18	0.995	24	2804	766	No	1.68067	595	No	FG_uncinocarpusre_UREG_02479.1 | Uncinocarpus reesii lysophospholipase precursor (translation) (646 aa) --HMM score = 0.981 --Signal peptide length = 23	plb1_aspfc ame: full=lysophospholipase 1 ame: full=phospholipase b 1 flags: precursor	YES	No hit	No hit	No		No NLS										0	ND	ND	No	No	No	No	No	No
PST43_11642	MPSSNLVTIVHCILILSWSAPSTGRQSLERRDPALTTSPSGNYAPVYAKCPDNIFLREPNKLTNGQAELSQAERNYIAEKAKKSVNPWRTYLQNVQLKDFDINAFLDEAEKRGGLAGDTLPNFGLSLSGGGGRALCLSSSILQAFDSRNPRADAAKVGGILQLSNYAVGVSGASWLLGAWVGNSRCITRYQRAALMSVSLHQATSNFPPISDIAPKWRLSEQNDLWDWNVAKHYRKVYKVVKQKKLAGFPTNIVDDDPSQEDPNQGESVLWSSIAQTPLYKDRQVPYVIAVTTSRPGIKQDFTPYSPIYEYSAEEFGVFHPRLNASISMTYLGSPQNLNGRFGTCVRGYDNAGFIMGMSSNIYSMIDSPNDHKPIALKIIEKLTDDDNFEGKVPNTFQN…	Tribe18	0.993	24	NA	NA	No	1.98347	605	No	FG_aspergillusf_70994210|ref|XP_751952.1| lysophospholipase [Aspergillus fumigatus Af293] --HMM score = 1.000 --Signal peptide length = 20	plb1_aspfc ame: full=lysophospholipase 1 ame: full=phospholipase b 1 flags: precursor	YES	No hit	No hit	No		No NLS										0	YES	YES	No	No	No	No	YES	YES
Mellp1_62630 fgenesh1_pg.C_scaffold_15000116	MIVSSISVFSIIFRCLLLSVEPLGSYAFKFQRRDPALQTSPSINYAPLRTDCPDNLVSQPAEITIAEQTYVSEKTANSVPLWKDYLTRLNLTGLDVEGFLARANNQGGRTAETLPNFGFAFSGGGSRALCVGASILEAMDGRNERGVQAKVGGLVQLANYAAGLSGGSWLLGSWATANFPRLPLLNQTLWKLTEENDLWDWNIAKHYHQVARTVKEKKDAGFPVSLVDVWGRIVSRHFITLKLIIISSNDPSQGAAREGQRVLWSSTRGTQGYKTREFPYIIAVSTSRPGTRQPITLSSPIYEYTPNDFSVWHPALNATMPIDHLGSSPDGREKKSKSCVLGFENAGFVMGMSSNILSVGDAPGKKKLFEEVIDLVLKDTDYEGLVPNTFKGLGQSTKS…	Tribe18	0.911	27	1294	11630	YES	1.66113	602	No	FG_neurospora_NCU03141.1 hypothetical protein ( (AF045574) lysophospholipase [Neurospora crassa] ) (30803 - 32901)	plb_neucr ame: full=lysophospholipase ame: full=phospholipase b flags: precursor	YES	No hit	No hit	No	Y/F/WxC=12	No NLS	Y/F/WxC=12									0	ND	ND	No	No	No	No	No	No
Mellp1_108088 fgenesh2_pg.27_50	MFKDFGQYGLVFLLLLTLNSLQAIELQRRDPALVTSPSGNYEPMRSKCSEDYHLRGKISGNAQLSIAEENYINQKSKHSIPNWRKYLNLVNLTDFNIESFLQSTISKHEEISSISTSLPNFAFAMSGGSMRSLCLGASILDAFDERNPNSINAKIGGLLQLANYASGLSGLPELNQTLWKLYKKNGLGDWNTIKSYPHVYKVIKKKKKAGFPTSMVDAWGRVLSKQFIDAPHEGEGVLWSSIRETESYKNQTYPFVIALSLSRPGSHMPVSIASPIYEYTSEDFSIWNPRLNASIPIEYLGSPSDSINQSVPCTVGFDNAGFVMGLASNFFSYQDSPKHKKGFFSSILGIFISDDDYEGKVPNTFKGLGQDTSFPFQDSDSDTLLMGDPGLASENIPLF…	Tribe18	0.998	23	5274	774	No	1.60714	560	No	FG_Fusariumv_12994 | FVEG_12994 | Fusarium verticillioides lysophospholipase precursor (translation) (649 aa) --HMM score = 1.000 --Signal peptide length = 16	plb_neucr ame: full=lysophospholipase ame: full=phospholipase b flags: precursor	YES	No hit	No hit	No		No NLS										0	ND	ND	No	No	No	No	No	No
PGTG_215340	MISLLLIMLISSWTPAGSMSDHRRRDLAIEASPSGGYEPIVVRCPANFTIRVAGTDSDFLGQKEADYIAQKAAKSTDLWQTYLAGVGLADFDLANFTTSNPVAGETVPNIGIAMSGGGIRALIGGAGILDAFDNRNPEAVNAGTGGILQLANYITGLSGGSWLLGSWATSNFPRFTALNQTVWRLTEPSSYTSWNSVKRYPKAISQAKRKSKSGFPTSLVDVQSYILSRHLINDTHHGSKVLFSSIRNTTEYLNRQAPFPILLCTSRVNGVSEINSDTPIYEFNPEEFGVCHPTLKAFIPLEDLGSRMEAGKPAREDSCVQGFDNAGFVIGASSNVLSQPGFRKFSWKNILPEAYDKITNHIYDEAIVPNPFYHMGMGPINGSGYPERESKNLYLADGG…	Tribe18	0.998	20	2719	850	No	1.67504	597	No	FG_aspergillusf_70994210|ref|XP_751952.1| lysophospholipase [Aspergillus fumigatus Af293] --HMM score = 1.000 --Signal peptide length = 20	plb1_aspfc ame: full=lysophospholipase 1 ame: full=phospholipase b 1 flags: precursor	YES	No hit	No hit	No		No NLS										0	ND	ND	No	No	No	No	No	No
PGTG_091550	MRCRSWQVLVTILLDVCISHHSVSISFSFPRPQFNKILDRRRLFKRDQAIPTAPSGGYAPSRRPCPEKVLVRQPSVHGPLNSGEAEYVLTKAQKSLPLWRTYLENAGLLGFNVDDFLSEATQNGGTPAVTLPNFGFAISGGGARAGLVGAGILNAFDSNNPAAVEAKTGGILQLANYAAGLSGASWLLGSWATANFPSFTSLNQTVWKLTQPDAIYDIAIIKQIHRDLKTASQKAMAGFPISIVDAWAQLIVDHTINTTHHANAVLLSSVKDLPGFKSRYAPFIIITATSRENGKEEMSLDNPVYEFTPEEFGTWHPSLNAFIPVQFLGTKINQGQISRGDRCVVGFESMGFIMATSSNIFSTSEKTSDDPFWVALVHKFMNYMTGNVYDEAIIPNPFQ…	Tribe18	0.968	24	672	3733	No	1.77134	621	No	FG_ustilago_UM01035.1 hypothetical protein 19281 21673 + --HMM score = 1.000 --Signal peptide length = 22	plb2_aspfu ame: full=lysophospholipase 2 ame: full=phospholipase b 2	YES	No hit	No hit	No		No NLS										0	ND	ND	No	No	No	No	No	No
Mellp1_84371 EuGene.00100134	MQSTSLELWVLLLTISFKFAGAQVITATAASYAPILTQCPPNTTLLRLAGSAGSSNQTLCDEEMAFRQGRQALTAPLWQSFYTTGPGSQTGYSYIFEQESFEYPTLALAHSGGGLRAALYGAGVLQAMDSRTSDSPLAGISQLAMYQSALSGGSWLTISSAMNGYPEMKQLVASWLLSRDLFLPGGANAIDDARYLDALFANAELKKKAGFEVSITDVWARALSHHFMPGTTTNNFYDSSSPTANGAGILFSALKDSPDFQAFKNPYPIIVSNQQPPPGSDTPTPGNIVPLSTTVFETTVHEFGSFDPYLSAHIPTQYLGTPLDSGKPLKGTCTIGFDQASFVIGTSSSIFDAITGSIVGSIVGKIPMSKLALLKLLGSRLTNTSDLGVVDTAQYPNPF…	Tribe18	0.998	22	10749	6245	YES	1.44695	622	No	FG_candidal_CLUG_01525 hypothetical protein (translation) --HMM score = 0.981 --Signal peptide length = 15	plb2_aspfu ame: full=lysophospholipase 2 ame: full=phospholipase b 2	YES	No hit	No hit	No		No NLS										0	ND	ND	No	No	No	No	No	No
PGTG_103320	MFNTTKASSPLRSSVIAFVLLSLASHNILVYSQAATPAAPSYAPYRVQCPTDKKLLRMSGSAANNNQRLSPEEQAFQKGRRSVTSPLWRDYLTNGPGKATGYQNTALMAQNQTNWPVLGIAHSGGGERSMLYGAGVLNALDSGTTSSPIRGVYQLASYSTGLSGGSWLIASMTAHDHPTMPSLLPRVQMAIDVILPGGAFYNSWQFFQNILFVVLQKKIAGFKTSMVDFWGIALGQHFLPVVTSDDFYWTYSSTPRGAGMLLSSLRNTTSLREFQKPLPILVSGHMPLYNLNVNPDKLPIQGTTYIPLSAPTYEYSPFEFGSFDPQLSAFIPTEYLGTSLQSGKPNNSSGGGFLSFLSDAGNDCVRGFDQMSFIMGSTAAGFNTVFGSGTTDFPSKYAA…	Tribe18	0.982	34	10594	1572	No	1.25392	638	No	FG_aspergillusf_70998871|ref|XP_754157.1| lysophospholipase Plb3 [Aspergillus fumigatus Af293] --HMM score = 1.000 --Signal peptide length = 16	plb3_aspfc ame: full=lysophospholipase 3 ame: full=phospholipase b 3 flags: precursor	YES	No hit	No hit	No		No NLS										0	ND	ND	No	No	No	No	No	No
Mellp1_47650 estExt_Genewise1Plus.C_100057	MISLSLSFWVLWLAIALKPGTSQVITATAASYAPTLAQCPSTPLLRLAGSAAYSNQTLCAEEVAFRKGRNALTAPLWQSFYNTGPGKQTGYASIFTQASFENPTLALAHSGGGLRAALYGAGVLQAMDARTSNSPIAGISQLAMYQSALSGGSWLTLSSAMSGYPEMKQLVASWLLSRDLFLPGGANAIDDARYLDALFDDVDLKKKAGLEVSITDVWARALSHHFMPGTTTNNFYDSTSPTANGAGLLVSALKNSPDFQAFKNPYPIIVSNQQPPPGSQAPTPGNIVPLSTTVFETTVHEFGSFDPYLSAHIPTQYLGTPLDSGKPLNGTCTTGFDQASFVIGTSSSLFNAIAGTLVGSIVGTLSSSQLGFIKLLGSRLANTSDLTGVDTAYYPNPFK…	Tribe18	1	22	11574	10749	YES	1.45396	619	No	FG_candidal_CLUG_01525 hypothetical protein (translation) --HMM score = 0.981 --Signal peptide length = 15	plb1_pench ame: full=lysophospholipase ame: full=phospholipase b flags: precursor	YES	No hit	No hit	No		No NLS										0	ND	ND	No	No	No	No	No	No
PGTG_103270	MSWKTRGMALPFSSILSIYCLLLLQQSSNVTSQVLTASVPSYAPVSIECPSNQNILRLAGSSTSKNQTLSQAEAGFRRGRKSVTAPLWRDFFINGPGKSTGYKSTALVSQKQNDWPVLGVAYSGGGIRAALYAAGVMQTLDARTSASPIRGIFQLSSYFSGLSGGSWLVASAAASNFPIASELVSGWELEKDLVLPGGINAIRSAQFIDQIHDTSKLKKDAGYNISLTDLWGRALGYHFLPGTTSDNFYTNSPTTAHGAGDLISGLRNMKTFQEFRAPLPILVSDHKPLNKSETNTSSVPASGSTYIPLSAPVYECSPFEFGSFDPQLSAFIPSELLGTSLSSGKPFIPSSVNKSSKPDPNKRCVRGFDQLSFIMGSSATLFNAVTGVPAKYNEMFKKM…	Tribe18	0.988	32	1426	1566	No	1.58228	632	No	FG_Fusariumv_12994 | FVEG_12994 | Fusarium verticillioides lysophospholipase precursor (translation) (649 aa) --HMM score = 1.000 --Signal peptide length = 16	plb1_canga ame: full=lysophospholipase 1 ame: full=phospholipase b 1 flags: precursor	YES	No hit	No hit	No		No NLS										0	ND	ND	No	No	No	No	No	No
PGTG_112220	MSLLKPLAVLILLWLEITTPSSSELTYAPTKVECPNDFGIRQGRQSIGSEERAYNEGRRTKVLPYAYHQYLDNLNAFIASSRDKSLVLPSYVTRILSSKNETELPRLSIAVGGGAYRGAIFAAGILNTLDGRNASSAGTGIGGLLQTADYITGLSGSAWLVVSWAESELAPLYDLVLGGTGSSSRRVGWFTQYSLFDKFFLGTKYWSKILDQVIQKGLAGFPISLVDLWGRVLSYHFLSGIEKQPPEFFDGNFSQGLEESFSGFLEFPSFKNYSQPYPIITTLPLSQSNPGEFPSPPTSTQYEISPHEFGSYDPVLSAFVPTKHLGTRMYSGKPMDPKRCALNFDNAGFLMGVSSNLFPAYRILSRAFFNLTVPLSKYTPKSINAIIPNPFLGLGTDDF…	Tribe18	0.999	23	99	370	No	1.34003	597	No	FG_candidal_CLUG_00164 hypothetical protein (translation) --HMM score = 0.996 --Signal peptide length = 22	plb3_aspfc ame: full=lysophospholipase 3 ame: full=phospholipase b 3 flags: precursor	YES	No hit	No hit	No		No NLS										0	ND	ND	No	No	No	No	No	No
PST21_15841	MFVSESLYFLIIFLCTYSLSQDYAPQHVDCPARSLIRSVASGNQALGTEESLYIQQRRATIAPGAYQNYYQNVYSSVRRSRAHVPEYVKRILLGKPDELPRVSAALSGGGLRASVVGAGILNALDGRNETSVNKGTGGLLQALDYLTGLSGGACLVMSMAQANFPGIYGLTLGSVSDDTDGWLTEMNFIAPAGLDRIFQNLIGLNAKWWMALGSQVSQKALAGFDVSLGDISSRILAYHFVNGTTRENFFDSRGDHGVGASLSDLRNLAFDCQQLENPCRDTIQSYSQPFPIITSVPESPGQGSMIQRGSAIPLSNNQYEFNMYESGSWDPSLASFIDTSYLGSSLRNGQPSAAKGCVRRFDNLGFLISASSNIFRKYDAPATLFRPKGYRSFLPAFKE…	Tribe18	0.932	20	1939	832	No	1.96078	612	No	FG_candidal_CLUG_00164 hypothetical protein (translation) --HMM score = 0.996 --Signal peptide length = 22	plb_klula ame: full=lysophospholipase ame: full= ame: full=phospholipase b flags: precursor	YES	No hit	No hit	No	Y/F/WxC=12	No NLS	Y/F/WxC=12									0	No	No	No	No	No	No	No	No
PGTG_112230	MAFLLALLYFLSIFSSTYILGQDHSYAPQNAECPSTSLIRAAGTVTSRNQALGTKESLYIRERRKAVVADAYEDYMKNVESSMRRNRARLPEYVKRILLGPSDHLPRVSGAMSGGGLRASFVGAGILNALDGRNQTSASKGTGGLLQVMDYLTGLSGGACLVMSLSQANFPSIYELTLGSDTDATEGWLAEMNFVAPAGLNRILENPLFLDTKWWVALGAQVSQKALAGFEVSLGDVYSRILAYHFVNGTTRENFFDPQAEHGLEERLSDLSSRDSIKSYSQPFPIITSVAESPGQGPIIQRGDAVPLSNNQYEFNMYESGSWDPNLASFIETSYLGSPLENGRPSGAKGCVKKFDNLGFLVAASSNIFRKYDAFATLFQPKAYRSFLPALKGVLSLIP…	Tribe18	0.999	21	6682	370	No	1.51007	596	No	FG_candidal_CLUG_00164 hypothetical protein (translation) --HMM score = 0.996 --Signal peptide length = 22	plb1_canga ame: full=lysophospholipase 1 ame: full=phospholipase b 1 flags: precursor	YES	No hit	No hit	No		No NLS										0	ND	ND	No	No	No	No	No	No
PST21_19583	MARGFAQMSPTYLPSIIALFLLCLLDLCVKVSSEVLTASVPSYAPVTVECPEQPLLRLAGSAIGRNQTLSQAEANFRKGRRSVINPLWRQFFTNGPGRATGYGSTLFPTQNQEDWPVLGIAHSGGGLRASLYAAGVMQAFDARTTSSPVRGVYPLATYVTGLSGGSWLVASAAANNYPPVPEMVSGWDLEKDMVLPGGINVLRSTQFLDAIHDTVRLKQKAGYSVSLTDQWGRALSYHFLPGTTNESKLRDYSPVDQLPTRPGPPFLNLLTDFYTNSPTTAHGAGLLFSGLKSTRRMQEFQIPLPIVVSNHKPLDESATNPSNVPVSGETYVPLSAPVYEVSPFEFGSYDPQLSAFIPTEFIGTSLNAGKPYVASPKARKIDLKNICVRGYDQLSFIIG…	Tribe18	0.984	33	NA	NA	No	1.47275	679	No	FG_candidal_CLUG_01525 hypothetical protein (translation) --HMM score = 0.981 --Signal peptide length = 15	plb2_schpo ame: full= lysophospholipase ame: full=phospholipase b flags: precursor	YES	No hit	No hit	No		No NLS										0	YES	No	No	No	No	No	No	No
PST130_17122	MFVSESLYFLIIFLCTYSLSQDYAPQHVDCPARSLIRSVASGNQALGTEESLYIQQRRATIAPGAYQNYYQNVYSSVRRSRAHVPEYVKRILLGKPDELPRVSAALSGGGLRASVVGAGILNALDGRNETSVNKGTGGLLQALDYLTGLSGGACLVMSMAQANFPGIYGLTLGSVSDDTDGWLTEMNFIAPAGLDRIFQNLIGLNAKWWMALGSQVSQKALAGFDVSLGDISSRILAYHFVNGTTRENFFDSRGDHGVGASLSDLRNLDTIQSYSQPFPIITSVPESPGQGSMIQRGSAIPLSNNQYEFNMYESGSWDPSLASFIDTSYLGSSLRNGQPSAAKGCVRRFDNLGFLISASSNIFRKYDAPATLFRPKGYRSFLPAFKEVLSLIPNPFYGR…	Tribe18	0.932	20	NA	1939	No	1.60256	624	No	FG_candidal_CLUG_00164 hypothetical protein (translation) --HMM score = 0.996 --Signal peptide length = 22	plb_klula ame: full=lysophospholipase ame: full= ame: full=phospholipase b flags: precursor	YES	No hit	No hit	No	Y/F/WxC=12	No NLS	Y/F/WxC=12									0	No	No	No	No	No	No	No	No
PST21_15842	MALLKPLVVLIFLCLEIARPSSSELTYAPSKVGCPEHFGIRQGSHSIGTEERAYNQRRRTKVLPNAYHEYLKNLNTFVASHKDKSLVLPNYLTRILSSKNETELPRLSIAVGGGAYRGAIFAAGILNTLDGRNASSVQAGTGGLFQIADYITGLSGSAWLLVSWAESELTPLYDLVLGGTGKSSRRVGWFAQYSLFDYLHPPPSLQSRFSQVLSFLKKMDIKPTASLSNKTFAEHLKKFLSGTKYWSRILDQVIQKGLAGFPTSLVDLWGRVLSFHFLSGLEKPSPEFFDGNFTQGLNESFSGFIEFPSFKNYSQPYPIITTLPLSRTNPGEFPSPSMSTQYEISPYEFGSYDPVLSSFISTKHLGTRMYSGKPMDSKRCALSFDNAGFLMGVSSNLFP…	Tribe18	0.999	23	832	NA	No	1.52439	656	No	FG_candidal_CLUG_00164 hypothetical protein (translation) --HMM score = 0.996 --Signal peptide length = 22	plb3_aspfc ame: full=lysophospholipase 3 ame: full=phospholipase b 3 flags: precursor	YES	No hit	No hit	No	Y/F/WxC=11	No NLS	Y/F/WxC=11									0	YES	No	No	No	No	No	No	No
PST130_02151	MARGFAQMSPTYLPSIIALFLLCLLDLCVKVSSEVLTASVPSYAPVTVECPEQPLLRLAGSAIGRNQTLSQAEANFRKGRRSVINPLWRQFFTNGPGRATGYGSTLFPTQNQEDWPVLGIAHSGGGLRASLYAAGVMQAFDARTTSSPVRGVYPLATYVTGLSGGSWLVASAAANNYPPVPEMVSGWDLEKDMVLPGGINVLRSTQFLDAIHDTVRLKQKAGYSVSLTDQWGRALSYHFLPGTTNESKLRDYSPVDQLPTRPGPPFLNLLTDFYTNSPTTAHGAGLLFSGLKSTRRMQEFQIPLPIVVSNHKPLDESATNPSNVPVSGETYVPLSAPVYEVSPFEFGSYDPQLSAFIPTEFIGTSLNAGKPYVASPKARKIDLKNICVRGYDQLSFIIG…	Tribe18	0.984	33	NA	NA	No	1.21581	1316	No	FG_Picst3_87821|estExt_gwp_genewisePlus_human.C_chr_2.11818	plb2_schpo ame: full= lysophospholipase ame: full=phospholipase b flags: precursor	YES	No hit	No hit	No		No NLS									SGDSTS-#SG--PNG#SG-WPN-#LKKSLQTD#LKKSCVR-	5	YES	No	No	No	No	No	No	No
PGTG_103250	MISIFFLCLLSLNGKVTSQVLTASLPSYAPVSVECPANQQLLRLAGNPAGRNQTLSQAEANFLRGRRSVTATLWREFFTDGPGKATGYQHTSLLARNQQNWPILGIAHSGGGLRASLYAAGVFQALDTRSRSSPVRGVYPLATYVTGLSGGSWLVASLAANNYPTASDMVSGWQLENDLVLPGGLNPLRNAQFLDALSDTVKLKQKAGYNVSLTDQWGRALGYHFLPGTNSENFYTNSPTTAHGAGILFSSLSNTKMVREFLAPLPIVVSNHKPLRSTANPSSVTVAGSTYVPLSAPVYECSPFEFGSFDPQLSAFIPTQYLGTSLNAGKPFIASSVIKAMKKTNPKNSCVRGFDQLSFIMGSSATLFNAVTGLPTQYSAVFSNMASRTSGSKAGKSLT…	Tribe18	0.992	18	685	1426	No	0.806452	620	No	FG_aspergillusf_70994210|ref|XP_751952.1| lysophospholipase [Aspergillus fumigatus Af293] --HMM score = 1.000 --Signal peptide length = 20	plb1_aspfc ame: full=lysophospholipase 1 ame: full=phospholipase b 1 flags: precursor	YES	No hit	No hit	No	LIAR=93	No NLS			LIAR=93							0	ND	ND	No	No	No	No	No	No
PGTG_065110	MSHIIKFSFSSLLPALLFLSFTIAAQRTTPHFVPCPSSSGSLLRSSISSRDSKQTLCAQEAQYISSRRARVARPAYAQYLDNVKRSLQKYQPTAVLPTYLNQIMAGRNPALLPRTGFAVSGGGLRATQYSLGVLSAFEGQNQKSAQVGTGGLLNAADYIAGLSGGSWTVVGLTYGAYDLSMVNNPKFLTHLLPHYDFFSPGNSSKVSGFTSDDLNKKYLTEGFTKMAAKRQAGFRVTMADMWGLFLRFHTLGQTTATNFYDFSLPHGADESFSGVRNLPNFQKLLQPYPIITALGSSSSPDQYVSSKQPSAFLPITSNQYEFTPYETGSWDSNLASFIPTEYFGTRLKAGSPLDRTKCVNKFDQTHYLSGISSDIFPTLNTTEEYFFTKSDIKSLVQAI…	Tribe18	0.997	24	4671	108	No	1.43084	629	No	FG_neurospora_NCU03141.1 hypothetical protein ( (AF045574) lysophospholipase [Neurospora crassa] ) (30803 - 32901)	plb_neucr ame: full=lysophospholipase ame: full=phospholipase b flags: precursor	YES	No hit	No hit	No		No NLS										0	ND	ND	No	No	No	No	No	No
Mellp1_94935 EuGene.00760006	MLSYFYITLLILFSSTLICHTQTPAHSYAPIRTKCPSGSFMRYAGTVERRNQRLGDKEAYYMEQRRQKVIPGAYRAYLSNVENSLRSRSRRLPRYVSKILRGDNIDRPHVSVAVSGGGLRASYFGAGVLNALDGRNSTSVKVGTGGLLQAFDYITGLSGAACLVMSLAQANFPDMYELSLGPRDPRVVPEESDAFIGSTRGWLTDISYITPGALNLAQDGLWWAEISGDVEEKAAAGFKVSLADMYARILAYHYVNGTSHENYFDPGAPHGQAETLSSLARAVPTLRNYSQPLALITSIAESPGEGRDNILQGAAVPITNNQYEFSMFEVGSWDSNLATFIDTAYLGSQPGRKDCVKNYDNLGFMVAASANVLKKADNLLGALSTKGYFPILPRIEGFL…	Tribe18	0.981	21	2584	7160	No	1.73913	575	No	FG_candidal_CLUG_00164 hypothetical protein (translation) --HMM score = 0.996 --Signal peptide length = 22	plb2_aspfu ame: full=lysophospholipase 2 ame: full=phospholipase b 2	YES	No hit	No hit	No		No NLS										0	ND	ND	No	No	No	No	No	No
PST43_13652	MARGFAQMSPTYLPSIIALFLLCLLDLCVKVSSEVLTASVPSYAPVTVECPEQPLLRLAGSAIGRNQTLSQAEANFRKGRRSVINPLWRQFFTNGPGRATGYGSTLFPTQNQEDWPVLGIAHSGGGLRASLYAAGVMQAFDARTTSSPVRGVYPLATYVTGLSGGSWLVASAAANNYPPVPEMVSGWDLEKDMVLPGGINVLRSTQFLDAIHDTVRLKQKAGYSVSLTDQWGRALSYHFLPGTTNESKLRDYSPVDQLPTRPGPPFLNLLTDFYTNSPTTAHGAGLLFSGLKSTRRMQEFQIPLPIVVSNHKPLDESATNPSNVPVSGETYVPLSAPVYEVSPFEFGSYDPQLSAFIPTEFIGTSLNAGKPYVASPKARKIDLKNICVRGYDQLSFIIG…	Tribe18	0.984	33	NA	NA	No	1.81564	716	No	FG_candidal_CLUG_01525 hypothetical protein (translation) --HMM score = 0.981 --Signal peptide length = 15	plb2_schpo ame: full= lysophospholipase ame: full=phospholipase b flags: precursor	YES	No hit	No hit	No		No NLS										0	YES	No	No	No	No	No	No	No
PST877_15641	MALLKPLVVLIFLCLEIARPSSSELTYAPSKVGCPEHFGIRQGSHSIGTEERAYNQRRRTKVLPNAYHEYLKNLNTFVASHKDKSLVLPNYLTRILSSKNETELPRLSIAVGGGAYRGAIFAAGILNTLDGRNASSVQAGTGGLFQIADYITGLSGSAWLLVSWAESELTPLYDLVLGGTGKSSRRVGWFAQYSLFDSRFSQVLSFLKKMDIKPTASLSNKTFAEHLKKFLSGTKYWSRILDQVIQKGLAGFPTSLVDLWGRVLSFHFLSGLEKPSPEFFDGNFTQGLNESFSGFIEFPSFKNYSQPYPIITTLPLSRTNPGEFPSPSMSTQYEISPYEFGSYDP	Tribe18	0.999	23	NA	NA	No	0.57971	345	No	FG_aspergillusf_70998871|ref|XP_754157.1| lysophospholipase Plb3 [Aspergillus fumigatus Af293] --HMM score = 1.000 --Signal peptide length = 16	plb3_aspfc ame: full=lysophospholipase 3 ame: full=phospholipase b 3 flags: precursor	YES	No hit	No hit	No	Y/F/WxC=11	No NLS	Y/F/WxC=11									0	No	No	No	No	No	No	No	No
PST21_16248	MTLLKSLTVLIVLWLTIIRHSSSGLTYAPSKVACPEHFGIRQGGHSVGIAERAYNEGRRTQVLTHAYQEYLTNLNTFVASHKDKSLVLPNYLTRILSSKNATELPRFSIAVGGGAYRGAIFAAGIMNAMDGRNASSVQAGTGGLLQIADYITGLSGSAWLVVSWAESELAPLYDLVGGAGKSSRRVGWFTQYNLFDVSLICTCLPPWKADTYRSFHFSKYAPKKSWNHKPTASFRSRNFAEHFKKFLLGTKYWSKILDQVIQKGLAGFPISLVDLWGRVLSYHFLSGVDKSSSEFFGGNFSQGLGESFSGFVEL	Tribe18	0.975	23	43	1015	No	0.955414	314	No	FG_yeast_6324563|ref|NP_014632.1| Phospholipase B; Plb3p [Saccharomyces cerevisiae]	plb3_yeast ame: full=lysophospholipase 3 ame: full=phospholipase b 3 flags: precursor	YES	No hit	No hit	No		No NLS										0	No	No	No	No	No	No	No	No
PST0821_18284	MPSSNLVTIVHCILILSWSAPSTGRQSLERRDPALTTSPSGNYAPVYAKCPDNIFLREPNKLTNGQAELSQAERNYIAEKAKKSVNPWRTYLQNVQLKDFDINAFLDEAEKRGGLAGDTLPNFGLSLSGGGGRALCLSSSILQAFDSRNPRADAAKVGGILQLSNYAVGVSGASWLLGAWATSNFPPISDIAPKWRLSEQNDLWDWNVAKHYRKVYKVVKQKKLAGFPTNIVDGGELIIWQKASGVACFVGCF	Tribe18	0.993	24	NA	NA	No	1.97628	253	No	FG_neurospora_NCU03141.1 hypothetical protein ( (AF045574) lysophospholipase [Neurospora crassa] ) (30803 - 32901)	plb_neucr ame: full=lysophospholipase ame: full=phospholipase b flags: precursor	YES	No hit	No hit	No		No NLS										0	YES	YES	No	No	No	No	No	No
PST130_09650	MTFRIATLIQLLLYLDSTSAASGPPQTGSPSLRRRDHAIAHSPSGNYAPVYTECPQDPFVRAPNEKANDQTKLGRGESTYIKEKAAQSIPLWQTYLKNVNLDGFNIDDFLGPAKKDGGVAALTLPNIGFALSGGGMRALCYSGSILDSFDSRNEKANQAKVGGVLQLANYAVGVSGASWLLGSWSTSNFPQISTLLPNWRLSEDNSLWDWNIAKDYWSHYETVKEKRKAGFPCLGKNSFSPLYDIKADLLKAPRPRAVF	Tribe18	0.998	20	567	1251	No	1.1583	259	No	FG_candidatr_CTRG_02895.3 | Candida tropicalis lysophospholipase 2 precursor (translation) (212 aa) --HMM score = 1.000 --Signal peptide length = 17	plb2_aspfu ame: full=lysophospholipase 2 ame: full=phospholipase b 2	YES	No hit	No hit	No		No NLS										0	YES	YES	No	No	No	No	No	No
PST21_13606	MFSTKLITALTLVLLAINVVDAKTHGKKPTKRSQCSLWRAKGDKPSTPKPITAKVMSSADEQLHTKSASLRRRNTPPNNKVCDPVNGYDTNKQVGACLWTGQFQWPMYSNSTYYPGWVNDRNPENCYRKLYLNPAKGDSVYAPVLDGCAFGTKDKRISVDEGCASIWVTRALFIQLGGKPGEHNVTINSWDFEQYDAPGN	Tribe19	1	22	NA	2250	No	3	200	No	No hit	---NA---	No	No hit	No hit	No		No NLS										0	YES	No	No	No	No	No	No	No
PST130_04315	MFSTKLITALTLVLLAINAAEAITHGKWPSKRSQCSVWRAKGNKPSTPKPITAKLMSAAKEKLHQQAASLRRRNTPPKKLVCDHKHGYDSEKRLGVCLWTGEHQWPKYSNNTFYPGWLNYWLIPGKGDPVYAPVIDGCAFGTKDKPISVDDGCATVWVTELLFKKLGGKKDDDTVTINSWDFEAYDAPGN	Tribe19	1	22	1420	948	No	2.63158	190	No	No hit	---NA---	No	No hit	No hit	No		No NLS										0	No	No	No	No	No	No	No	No
PST43_09190	MFSTKLITALTLVLLAINAAEAITHGKWPSKRSQCSVWRAKGNKPSTPKPITAKLMSAAKEKLHQQAASLRRRNTPPKKLVCDHKHGYDSEKRLGVCLWTGEHQWPKYSNNTFYPGWLNYDADKSRVFLANTPKTATESCEKYSASISAHQSVKLTMFFYFVCSWLIPGKGDPVYAPVIDGCAFGTKDKPISVDDGCATVWVTELLFKKLGGKKDDDTVTINSWDFEAYDAPGN	Tribe19	1	22	NA	1420	No	2.99145	234	No	No hit	---NA---	No	No hit	No hit	No		No NLS										0	No	No	No	No	No	No	No	No
PGTG_148540	MFSAKLFTALPLVLLVVNAVDAITHGKMPTKRSQCSQWRARWQDPSGTSPPAVTARVMTPQMAAKTQKPQSSTGSLMRRNTPPRKIGMDIASGKHSICDHNNGYNTTEVAGVCLWTGERQSPEYTNKKFYPGWLNYEHPENCYRKIWLNPAKSRGEAKYGLVLDGCAFVEEGETISEDDGCATVWVTRLLFEQLGGKKGEHNVTIRSWDFEAHSAPGN*	Tribe19	1	22	13448	411	No	2.73973	219	No	No hit	---NA---	No	No hit	No hit	No		No NLS										0	ND	ND	No	No	No	No	No	No
PST21_13607	MFSGKFITALVLVFIAINVVDAKHKAPTSPKTKDPKGMRSQCSQWRAKGPPSTAKPPVMAKLMSAATKKPDAQTGGLQRRNTPPHQTVCNPNGGYNSTTTLGTCLWTGERQYPAFTDTKYYMGWVNYWLNPAKGDPVYAPVLDGCAFAEKDQTISVDDGCATVWVTDLLFKKLGGKEGDKTVIISSWDYDYNNDGPGN	Tribe19	0.997	22	2250	1984	No	2.52525	198	No	No hit	---NA---	No	No hit	No hit	No		No NLS										0	YES	No	No	No	No	No	No	No
PST21_15874	MFSAKFITILTLAFLAINAVAAATAPVKRSQCSQWKLKNKHPMGSSDDSPMIIARVMTSKNSKQTLQTRANKTPPPITPPGGTGKDFGSDSESACPSGAYNTNTQPGTCLWTGEAQSPPYTSTKFYAGWLNGLILINASRELTYFKSDNQENCAKTIKLKQKSGKEVDAPVIDGCRFADDGTTISEAVGCSTVWVTDYTFKQLGGKPGTHTVEIANWDFAKGGN	Tribe19	1	22	1698	NA	No	2.67857	224	No	No hit	---NA---	No	No hit	No hit	No	LIAR=52	No NLS			LIAR=52							0	YES	No	No	No	No	No	No	No
PGTG_066460	MFSAKLLTSLTLVFLVINAVAGMNSQCSQWKAEQGNKKGSKVVIAKLMTTKNKKSGSKPRTKPLIGPPKGQAGSISSDDEAVCPAFAKGYVSEDVQGLCLWTGEAQGELKRKGVYAGWVRGDHTENCARDISLTKSNGQIVHAPVIDGCRFAGEGETITEDVACRMIWVTKATLKALGARPGQESIAIQGWDFTNGSN*	Tribe19	1	22	1519	1082	No	3.01508	199	No	No hit	---NA---	No	No hit	No hit	No		No NLS										0	ND	ND	No	No	No	No	No	No
PST130_07881	MFSSKQLITALTLVVLSINAVASMRSQCSEWAHPPNGGVSSSQTKKPIVAKLMSAENEAAHQARSIRRRNTPPNREGATIGGGPTSTCNDQGYDTYATDGVCLWNGDKQKDEVPSYLYAGWLNGWVLGKNMSKRKAWVVDGCMFKEKLDRDTGCATIWVTNMLFKKLGGLPGDETVEIDSWDFNGAWGN	Tribe19	0.995	23	NA	NA	No	2.6455	189	No	No hit	---NA---	No	No hit	No hit	No		No NLS										0	YES	YES	No	No	No	No	No	No
PGTG_126720	MFSAKQLITALTLALLSVHLVESMKSQCGQWAMQKLSSSSDSDKVVVAKLMSAKNERAFLQRRNDPPGHKGKTVSGGSTSACGGKAYSDNQQGSCLWNGANQDSSPRQGLYRGWLNGANTNNCFKTLWINGAGPLPKYVPVLDGCPFEDYNIKPEVGCATIWVTKATLKALGGKDGDTEVPIKNWGFSADTPAE*	Tribe19	0.998	23	1107	1219	No	3.07692	195	No	No hit	---NA---	No	No hit	No hit	No		No NLS										0	ND	ND	No	No	No	No	No	No
PST0821_09693	MFSSKQLITALTLVFLSINAVASMRSQCSEWAHPPNGGLSSSQTKKPIVAKLMSAENEAAHQARSIRRRNTPPGREGATIGGGPTSTCNDQGYDTYATDGVCLWNGDKQKDEVPSYLYAGWLNGWVLGKKLPKHKAWVVDGCMFKENLDRNTGCATIWVTKM	Tribe19	0.996	23	NA	NA	No	3.08642	162	No	No hit	---NA---	No	No hit	No hit	No		No NLS										0	YES	YES	No	No	No	No	No	No
Mellp1_67654 fgenesh1_pg.C_scaffold_56000030	MSFKLTILSVLVVLSTTWVSNAKTPFPAPAPPSGPHSQCGIWRSTFAPDQGIQSSSANLLTSKQTQALKSLTKRSSLRRRIDPSEPTQMIADATGAPGACGSPYASDDNVVCLWNGAGFAQPASGNPTPGWVTGSSPNNCYRSIWVQANGKMSRGVLAESCAIFGSDETVDLPTGCSAIFISGNMFAELGYTSDVGSITIDSWDFDSPHQNAW*	Tribe19	0.997	22	1361	1883	No	2.80374	214	No	No hit	---NA---	No	No hit	No hit	No		No NLS										0	ND	ND	No	No	No	No	No	No
Mellp1_123929 SHA_EuGene.00890018	MLLNVASVLVTVLFANVLVIAENFPAPSANKGLPSQCAKWRAGFGKPQGVTAHRLTGHQTDALQKETTESTLRRRITPETRTSRIHGSSGRKGACGVPYDGSQHVGCIWNGQGHDSVLGATSGWLTGDATGQTNCFKKIYVQANGATVYGWVTDSCAIAARGEALPIDVGCSSIYLSDKMLEDLQFKNNEGTVQIDSWDFDQSNTPW*	Tribe19	0.985	21	2816	965	No	2.88462	208	No	No hit	---NA---	No	No hit	No hit	No		No NLS										0	ND	ND	No	No	No	No	No	No
PGTG_021510	MFFQTRSIVILAIGSVTLSHLPSGGMAESVCANWWNSLPAGQKPAFSVKVHKQPDENCGRIDGRNAAFNTTTLTPGTGACGIAYNDDTKGACLWGGLNSVEPVPQDQQPGWLTGANTKNCGKKFFINRGDHHATGTFVDSCSFAGAKKLTIEEGCSTIYVTLATYKDLGGDPSGTMRIQVDNWDFDASTPPQ*	Tribe19	0.994	27	1284	1188	No	3.62694	193	No	No hit	---NA---	No	No hit	No hit	No		No NLS										0	ND	ND	No	No	No	No	No	No
PGTG_223100	MIFQLKGLLVLVTALTVLVNTSSSTTVCGRWYKKQGNKMTVTVRLMKSGGPMVPSWRIKEKESGRPTRELTADKGICETYTNTTRGACLWIGDNPRTPTPKGLTPGWLTDDDKSNCGKQFIIKQGKKHVRGKIVDGCGFAEDGPPVTTAQGCSAIYVTKVLYTELGGNVDDKNDPGKVEIEAWDFAAKNPPV*	Tribe19	0.993	24	1981	334	No	3.10881	193	No	No hit	---NA---	No	No hit	No hit	No		No NLS										0	ND	ND	No	No	No	No	No	No
PGTG_022200	MFLKTPSIVLLATGIVTFNLLSTGSMGESVCANWWKSLPAGQKPPVNVALAPQINKKESGAKLPGRINGNLAGRNTTFLSPGDGACGITYTNEDKGACLWGGLNSVEPIPQGQQSGWLTGTNTKNCGKKLGKHRATGKFLDSCSLEEDKQKLTLDQGCSTIYVTRAIFIKLGGDPGGIGRIQIDNWDL*	Tribe19	0.973	27	3788	924	No	3.1746	189	No	No hit	---NA---	No	No hit	No hit	No		No NLS										0	ND	ND	No	No	No	No	No	No
Mellp1_73750 estExt_fgenesh1_kg.C_2520001	MLLNVASVFFIVLLTNVLGQKSTTFPAPKDNTANPHSRCRKWRDDFKKSNGVSAHRLTSLETSALVAKTAEVNSQNDIEPANRSKRISGSSGFTGACGVTYSGQDRMVCLWNGSFGKDDPNYVSGWLTGELKGLNNCFKTVTVTANGRTVDATIADGCAFSTGKPVDIDHGCSDIYLSDQVMSDLGFTDNDQDVRITSWDFKTEVPANQPW*	Tribe19	0.998	19	603	3888	No	2.83019	212	No	FG_ustilago_UM01213.1 hypothetical protein 23253 24149 - --HMM score = 1.000 --Signal peptide length = 18	---NA---	No	No hit	No hit	No		No NLS										0	ND	ND	No	No	No	No	No	No
Mellp1_70965 estExt_fgenesh1_kg.C_50030	MLLNVASVFFIVLLTNVLGQKSTTFPAPKDNTANPHSRCRKWRDDFKKSNGVSAHRLTSLETSALVAKTAEVNSQNDIEPANRSKRISGSSGFTGACGVTYSGQDRMVCLWNGSFGKDDPNYVSGWLTGELKGLNNCFKTVTVTANGRTVDATIADGCAFSTGKPVDIDHGCSDIYLSDQVMSDLGFTDNDQDVRITSWDFKTEVPANQPW*	Tribe19	0.998	19	1384	1276	No	2.83019	212	No	FG_ustilago_UM01213.1 hypothetical protein 23253 24149 - --HMM score = 1.000 --Signal peptide length = 18	---NA---	No	No hit	No hit	No		No NLS										0	ND	ND	No	No	No	No	No	No
PST21_14485	MFSQTSAKLLLIVGVALCLYTAEISAESVCHKWWKTLPNGKGKMEIRLAKRASDPAVGRIKSGDLKVTTTTIAGGTGACGTTYGPKNMGGCLWGGANYLGDAPDKSLTLGWVNGSAKGNCGKKFFANRGDKRAEGTVYDTCSFDEGGRKLTIEQGCSTMYVTAALYNALGGTGGRIIIDDWDL	Tribe19	0.995	26	NA	NA	No	3.82514	183	No	No hit	---NA---	No	No hit	No hit	No		No NLS										0	YES	YES	No	YES	YES	YES	YES	YES
PST43_08055	MFSSKQLITALTLVFLSINAVASMRSQCSEWAHPPNGGLSSSQTKKPIVAKLMSAENEAAHQARSIRRRNTPPNREGATIGGGPTS	Tribe19	0.996	23	NA	NA	No	1.16279	86	No	No hit	---NA---	No	No hit	No hit	No		No NLS										0	YES	YES	No	No	No	No	No	No
PST130_05209	MFSQTSAKLLLIVGVALCLYTAEISAESVCHKWWKTLPNGKGKMEIRLAKRASDPAVGRIKSGDLKVTTTTIAGGTGEP	Tribe19	0.995	26	2391	NA	No	2.53165	79	No	No hit	---NA---	YES	No hit	No hit	No		No NLS										0	YES	YES	No	YES	YES	No	YES	YES
PST43_07800	MLPQTYIKAVLAFTTTLTVMVSWSSCGSTCGEYYKKTLLKGQKLRMRAIMIKREPVQEHGLILGKLAGRKSCGITYTDNDRGACLWNGLNRKEPRTSGTTQGWLTGFINRGKFRAVGKVLDGCSFADGPPVTDVEGCSSIYVTKQTFKDLGGDPAVGRIEIDDWDLIRRFKPDSHSQDLPPAAIGGQFRRGY	Tribe19	0.971	31	1945	NA	No	3.125	192	No	No hit	---NA---	YES	No hit	No hit	No		No NLS										0	YES	No	No	No	No	No	No	No
PST21_19695	MLPQTYIKAVLAFTTTLTVMVSWSSCGSTCGEYYKKTLLKGQKLRMRAIMVRMKTSSGQWNGFIDSFLETRIGGESEFCIAISEKVLKRMSCGITYTDNDRGACLWNGLNRKEPRTSGTTQGWLTGFINRGKFRAVGKVLDGCSFADGPPVTDVEGCSSIYVTKQTFKDLGGDPAVGRIEIDDWDFVNGRQNPPF	Tribe19	0.971	31	NA	1945	No	3.58974	195	No	No hit	---NA---	YES	No hit	No hit	No		No NLS										0	YES	No	No	No	No	No	No	No
Mellp1_123218 SHA_fgenesh2_pg.5_85	MPLNVATVYFMFLLHNVLGEKPTTFPAPKDNTANPHSTCYKWLTNSNKVQDVSAYRLTSLQTSALTMATAEVNSDIKPTKPSKRISGSSGGQGACGVAYSGSDLVVCPWNGSGGQDDSNSVPGWLTGLNNGKNNCFKTVSVIANNRTVDGIIADGCAFTTGKPVDIDDGCSGIYLSDQMMSRLGFQDDETNVKITSWSFKISNGANKPW*	Tribe19	0.981	19	4763	13069	YES	2.85714	210	No	No hit	---NA---	No	No hit	No hit	No		No NLS										0	ND	ND	No	No	No	No	No	No
Mellp1_88155 EuGene.00250031	MLFIPALVSALFLSAMGVHGSSQCAIWKQKSGSALQTTAQNIAGSPGSSVGACGVSYAEGTRFVMLWNALNSNVQRPAGSTPGWLTGATKQNCGKQVKVTANNKSVIGVVVESGSFSQSPLGEKIGCSSISISNQMMTDLGAHGGVKLPVTWEFVGAPF*	Tribe19	0.999	20	11811	1837	YES	2.5	160	No	No hit	---NA---	No	No hit	No hit	No		No NLS										0	ND	ND	No	No	No	No	No	No
PST877_01926	MLPQTYIKAVLAFTTTLTVMVSWSSCGSTCGEYYKKTLLKGQKLRMRAIMIKREPVQEHGLILGKLAGRKSCGITYTDNDRGACLWNGLNRKEPRTSGTTQGWLTGYVNHKETFSHVYKPKSSVLSFRPTLLIAIIHKTARKTYGPPVTDVEGCSSIYVTKQTFKDLGGDPAVGRIEIDDWDFVNGRQNPPF	Tribe19	0.971	31	NA	NA	No	2.60417	192	No	No hit	---NA---	YES	No hit	No hit	No		No NLS										0	YES	No	No	No	No	No	No	No
Mellp1_124318 djo_new2125	MLFISTLVSAFLVSAMAVHGRSQCAAWIQQRGHGDFISPQRPAQNLASSKGHPGACGAPYKEGEKFVMLWNGIHSNVQIPPSLTGGWVTGGANNNCRKKVRVYANGRSVDGIVVESGSFSPTQQPIDETTGCSSIAISNQMMAELGASGSTTLDVTWQFLDPAV*	Tribe19	0.998	17	1837	1242	No	2.42424	165	No	FG_candidatr_CTRG_00046.3 | Candida tropicalis predicted protein (translation) (245 aa) --HMM score = 0.999 --Signal peptide length = 18	---NA---	No	No hit	No hit	No		No NLS										0	ND	ND	No	No	No	No	No	No
PST21_15664	MSINSLSIFFLVCYLSVSIISASPHALPVQNPLNSAARSAHPQEYILKSDFDIHAKPTTRRYNLTVTETKAALDGFLRQVMAINGQIPGPLIEANEGDRLEITVINKMNIELTMHWHGLYQASELLPCCSIRDFRA	Tribe20	0.977	22	1932	989	No	2.20588	136	No	FG_maggie_MGG_00551 hypothetical protein similar to laccase (translation)	lac4_thacu ame: full=laccase-4 ame: full=benzenediol:oxygen oxidoreductase 4 ame: full=diphenol oxidase 4 ame: full=urishiol oxidase 4 flags: precursor	YES	No hit	No hit	No	gifyalstr=75	No NLS		gifyalstr=75								0	No	No	No	No	No	No	No	No
PGTG_001840	MSLAGLSIFFLISLYYSSVPITISASPLNRPHPHPQQALAGSAHPHEYILKPSFHILAAPTTRTFNLTVTQTTAALDGFLRPVLAINGQIPGPLIEANEGDRLEITVKNLMDTPLTMHWHGLYQASQNIFSPALLEVLSNMINEPGLTKALYWPPSFPKIY*	Tribe20	0.985	25	440	706	No	0	162	No	FG_maggie_MGG_00551 hypothetical protein similar to laccase (translation)	lac4_thacu ame: full=laccase-4 ame: full=benzenediol:oxygen oxidoreductase 4 ame: full=diphenol oxidase 4 ame: full=urishiol oxidase 4 flags: precursor	YES	No hit	No hit	No	gifyalstr=78	No NLS		gifyalstr=78								0	ND	ND	No	No	No	No	No	No
PGTG_205910	MAGCSSASILCFLLYCVLTTINASPLVQSQYASAASAHPHQYILSPDFEITDKPKTRKYTFHVTESTAALDGFLRPVLAINGQIPGPLIEANEGDHLEITVVNQMSVGLTLHWHGIYQASTQLHSVTQCPIPADGGSFTYTFDLHGHSHHQNLMADGINGPLIIHSPRDPLKRHVDFDQDVVLILADWYHNTSTDIVEHMLSEAGYFGTPAAPGPNSALINGIGEWNCSQASKAQQCKQINPPPEFTFKAGDKIRFRLINAGVHAMFFYSVDEHTLNVTEADGTGVYGPPALHRVWLHNGQRYSVVIKTKKEDAGKSFYLRATMDSDCWAWVPDDIQLTGFGILRLVDDESKIKKISQSQTRPQTKDWPDEILGDCIDLPTSSLVPILKESVPNSVVGS…	Tribe20	0.995	23	17548	3385	No	1.43678	696	No	FG_ustilago_UM05861.1 hypothetical protein 28064 30196 + --HMM score = 1.000 --Signal peptide length = 20	lac4_thacu ame: full=laccase-4 ame: full=benzenediol:oxygen oxidoreductase 4 ame: full=diphenol oxidase 4 ame: full=urishiol oxidase 4 flags: precursor	YES	No hit	No hit	No	gifyalstr=72	No NLS		gifyalstr=72								0	ND	ND	No	No	No	No	No	No
Mellp1_124658 uku_1_estExt_fgenesh1_kg.C_260028	MINHFGLLLLLMYGVIQDIQCHDTKEAVAPRKEYKLDCEFEVSSKKRLRKYEWIVTNTTGAPDGFWRSVLAINNQMPGPLIEANEGDDVEVTVINKLDSPLTIHWHGLYQNGTNWEDGISGITQCPIPAGVTYTYKFTLANQYGTFWYHAHYQSLKTDGLVGPLVVHSPRDPLKRGIDFDEEIVLLLQDWYHTPSNVIDPQMRSTQGYMGFPSPPSANSALINGIGQWDCRFALTDDRCRKNSPPEFHLVAGTKTRFRLIQAGSHAMFFFSADEHTLNVTEADATPVHGPPAIHRVKFHNGQRYSVILSVAANETGTSFFLRASMDPDCWVWVTSDLQKTAFAIIRVVDATTRTFSTKRPTSRDWADRINGDCRDLDPNTLVPIIPVRVPQTVDGAGAL…	Tribe20	0.975	21	20349	878	YES	1.39969	643	No	FG_Fusariumo_16879 | FOXG_16879 | Fusarium oxysporum f. sp. lycopersici conserved hypothetical protein (translation) (683 aa)	lac4_thacu ame: full=laccase-4 ame: full=benzenediol:oxygen oxidoreductase 4 ame: full=diphenol oxidase 4 ame: full=urishiol oxidase 4 flags: precursor	YES	No hit	No hit	No		No NLS										0	ND	ND	No	No	No	No	No	No
Mellp1_124656 uku_2_EuGene.00030221	MDRLAYFFLFSFILRFTIQHPGLLATQHRGLSLNTPKPEYQLDPNFEINSKGITRKFVLEVTNITASPDGFLRRVLVINKHMPGPLIEANDGDNLEITVINQLDSPLSFHWHGLHQNGTNWEDGITAVTQCPIPASGGRYTYKFQLRKQYGTFWYHAHHQNLKADGILGPLIIHSPEDPLKRGVDFDQEIVLILTDWYHTMSSEIVRQMRSPKGYMGSAAAPSPNSALMNGVGEYNCRFATKSERCKTTSPPEFSVVAGNKVRFRIIGGGSLAMFYFSADQHVLNVTEADATPVHGPTGIHRVKLHNGQRYSAIVTIGEKEAGSSFYIRGTMESDCWSWVNNDVQLTAYGIVRVSASNGYIDPRSSQERPVSRDWKEQPDGSCVDLNPNELSPIIPVSP…	Tribe20	0.915	19	10519	7731	YES	1.08359	646	No	FG_ustilago_UM05861.1 hypothetical protein 28064 30196 + --HMM score = 1.000 --Signal peptide length = 20	lac4_thacu ame: full=laccase-4 ame: full=benzenediol:oxygen oxidoreductase 4 ame: full=diphenol oxidase 4 ame: full=urishiol oxidase 4 flags: precursor	YES	No hit	No hit	No	gifyalstr=52	No NLS		gifyalstr=52								0	ND	ND	No	No	No	No	No	No
Mellp1_124638 uku_1_estExt_fgenesh2_pg.C_60022	MDIKLFSPRFLSSFLCLSAFLFVQEHVATVTVNSPELYSLADFNITSIPQTREYRFTVTNETSAPDGFTRNVLVINSQIPGPLIEANEGDTLNIHVENKMAGSLSIHWHGIYQNETVWMDGVTGVTQCPIPPGQSFTYTFTIKEQFGTFWYHAHSQNYLADGISGPLIVHSPNDPLKKGQDYEQDVILMMTDWYHDMSDDILRQQLSAGYNGSQAAPSSNSVLINGVGYFNCSYSPADRQCNTVTDFAKVDLLAGTKARLRLINGGAHAMFRVSVDEHTLAVVEADSTGVRGPQGFHRVPFHNGERYSVILDLANDKVGDTFYLRSAIDTDCFAWLAPGINETAGTGRAIVRVVDSIEPGCVDDTAFATPTTLDWNDTISGPCVDLDPSTLTPLIAKAA…	Tribe20	0.918	28	973	4619	No	1.75439	627	No	FG_cryptococcus_57228040|gb|AAW44497.1| laccase precursor, putative [Cryptococcus neoformans var. neoformans JEC21] --HMM score = 0.995 --Signal peptide length = 20	lac2_botfu ame: full=laccase-2 ame: full=benzenediol:oxygen oxidoreductase 2 ame: full=diphenol oxidase 2 ame: full=urishiol oxidase 2 flags: precursor	YES	No hit	No hit	No	Y/F/WxC=13#gifyalstr=67	No NLS	Y/F/WxC=13	gifyalstr=67								0	ND	ND	No	No	No	No	No	No
PST877_10493	MIGSRTFISLNLSLGYLLLLCSNICSVRFNHPELYLSSHDFKISATSQTRNYNFRITNAVGAPDGFSKPMLVINDQFPGPLIECNEGDTLKIVVQNDLDVDVSIHWHGIWQTGTPWMDGVTGVTQCPIPAKSSFTYKFNAHARNLAIDGIAGPLVIHSPRDPLVRGKNYDNEMILFISYVAICHLPTLQRGTICILETDLSLRFGLAGTGII	Tribe20	0.929	29	NA	NA	No	2.83019	212	No	FG_cryptococcus_57228040|gb|AAW44497.1| laccase precursor, putative [Cryptococcus neoformans var. neoformans JEC21] --HMM score = 0.995 --Signal peptide length = 20	lac2_thacu ame: full=laccase-2 ame: full=benzenediol:oxygen oxidoreductase 2 ame: full=diphenol oxidase 2 ame: full=urishiol oxidase 2 flags: precursor	YES	No hit	No hit	No		No NLS										0	YES	No	No	No	No	No	No	No
PGTG_038980	MKHTLFFVSLLALASVECSPAGSTPPGGDHNTGAENSVAKTMGKIDESKCKGEKMEWSKEKTPWQNSMLAENFVLYQNIWKSDQVLGTGKSEITCKSFKNGNLAWQTTFDLPSAPENAKQVKAYTNVAWVKPSLTGGQKTQSIQVKNAKVFNTAWDWQLTGDSKDLVADVSYDIFLSKDPTCQKQECASREIMVWLSAIGGARPAGARAQANGGTLKLGGKYEFQVWQGTSQVPVVSVFPAQENQKFTSFSADMKELLKNLGPFGVSQDEYLVSVGAGIEIFTGKGSLSTTNICMYNGVAISAQHLSDERIKEIDSITNEHGGEKGPTGTILPYTIIYQFITLEVLQRSIGPKLAVNRAVHVAPNSLLVLNKSSKVRLLMVNISTLSAQPHATLASVVG…	Tribe20	1	18	925	2353	No	1.46552	1160	No	FG_ustilago_UM05861.1 hypothetical protein 28064 30196 + --HMM score = 1.000 --Signal peptide length = 20	lac1_phlra ame: full=laccase ame: full=benzenediol:oxygen oxidoreductase ame: full=diphenol oxidase ame: full=ligninolytic phenoloxidase ame: full=urishiol oxidase flags: precursor	YES	No hit	No hit	No		No NLS										0	ND	ND	No	No	No	No	No	No
PST21_05914	MIGSRTFISLNLSLGYLLLLCSNICSVRFNHPELYLSSHDFKISATSQTRNYNFRITPMLVINDQFPGPLIECNEGDTLKIVVQNDLDVDVSIHWHGIWQTGTPWAHARNLAIDGIAGPLVIHSPRDPLVRGKNYDNEMILFISTSTVILDGTLSASGYFGTQAAPSANSALINGVGIFNCSFATPGSRCQTPPKPLEITLPPDQKTRFRLIQAGFGAFTIRFSADQHLLSVVEADSTGVTGPTNLHRLQFHNGQRYVEFQANKTTSHAEVVVRLSNRYSVIIDTKADKAGSSFYLRAAMDTDCLR	Tribe20	0.929	29	1202	66	No	1.96078	306	No	FG_cryptococcus_50257009|gb|EAL19727.1| hypothetical protein CNBG3550 [Cryptococcus neoformans var. neoformans B-3501A] --HMM score = 0.995 --Signal peptide length = 20	lac4_thacu ame: full=laccase-4 ame: full=benzenediol:oxygen oxidoreductase 4 ame: full=diphenol oxidase 4 ame: full=urishiol oxidase 4 flags: precursor	YES	No hit	No hit	No		No NLS										0	YES	No	No	No	No	No	No	No
PST43_08771	MIGSRTFISLNLSLGYLLLLCSNICSVRFNHPELYLSSHDFKISATSQTRNYNFRITPMLVINDQFPGPLIECNEGDTLKIVVQNDLDVDVSIHWHGIWQTGTPWAHARNLAIDGIAGPLVIHSPRDPLVRGKNYDNEMILFISTSTVILDGTLSASGYFGTQAAPSANSALINGVGIFNCSFATPGSRCQTPPKPLEITLPPNQKTRFRLIQAGSHAMFWFSADQHLLSVVEADSTGVTGPTNLHRLQFHNGQRYVEFQANKTTRHAEVVVRLSNRYSVIIDTKADKAGSSFYLRAAMDTDCWAWREFNI	Tribe20	0.929	29	1201	20	No	1.92926	311	No	FG_cryptococcus_50257009|gb|EAL19727.1| hypothetical protein CNBG3550 [Cryptococcus neoformans var. neoformans B-3501A] --HMM score = 0.995 --Signal peptide length = 20	lac2_agabi ame: full=laccase-2 ame: full=benzenediol:oxygen oxidoreductase 2 ame: full=diphenol oxidase 2 ame: full=laccase ii ame: full=urishiol oxidase 2 flags: precursor	YES	No hit	No hit	No		No NLS										0	YES	No	No	No	No	No	No	No
Mellp1_124643 uku_1_EuGene.00430066	MGLNLRSVLCVLALVAYQARAVTFNSSELYLSDHEFEITSITRTRKYDFVITRTNLTLSCRNTTGAPDGYTRPLLVINNQLPAPLIRCNEGDTLEIRVDNRLDTDVSIHWHGIWQTGTPWMDGVTGVTQCPIPPGASFTYKFTVAKQFGTFWYHAHTRNLAIDGIAGPLIIHSPRDPLVKGRDFDNEYILFMSDWYHNHLKRDSISEWLFWDSSSTIGEFKIFIDRGSKCITPTKPLEITVAPNQKTRFRLIQAGSHAMFWFSADQHFLNVTEADSTGVSGPPGLHRLQFHNGERYSVIIDTKLDPDGSSFYLRAAMDTDCFAPGMTGPDATALAIVRVVAPNNGTLDTLPPTTRDWKDTVGGNCTDLDIDLLSPLMTKVCAQNVLGHLFFNTSLGTVL…	Tribe20	0.998	21	11195	2398	YES	1.65289	605	No	FG_cryptococcus_57228040|gb|AAW44497.1| laccase precursor, putative [Cryptococcus neoformans var. neoformans JEC21] --HMM score = 0.995 --Signal peptide length = 20	lac4_travi ame: full=laccase-4 ame: full=benzenediol:oxygen oxidoreductase 4 ame: full=diphenol oxidase 4 ame: full=urishiol oxidase 4 flags: precursor	YES	No hit	No hit	No	gifyalstr=69	No NLS		gifyalstr=69								0	ND	ND	No	No	No	No	No	No
Mellp1_124633 uku_2_EuGene.00040197	MTMSGNSLAYQRIILVSSLLFSLFSSCYAAVKVNSSELYLSSDFKITSTAQTRNYRWTLTNETAAPDGYTRNMLVINSHRDDFELRADRTSKNASVLALQEGDTINIVVTNTLNGSVSIHWHGLHQNGTGWMDGVTGVTQCPIPAGSTFTYTFTVSGQYGTFWYHAHSQNYAADGVAGPLIIHSVDDPLVRGVDYDQDVILFMNDWYHNLSALILSEQLSPEGYLGSVAAPLRSFFLDLNHFKISSLINGIGYFDCTNADPGSTCTTPTKYLTFDLHAGRKTRLRLIEGGSHALFRVSVDQHTLNVTEADATGVAGPTAVHRVPFHNGERYSVILDLSKDTIGSTFYLRAAMDTDCFAWLAPGMDGQAATARAIIRVVDPAATTYNTTVTTPNSTDWSD…	Tribe20	0.996	29	1086	3184	No	1.5625	640	No	FG_cryptococcus_57228040|gb|AAW44497.1| laccase precursor, putative [Cryptococcus neoformans var. neoformans JEC21] --HMM score = 0.995 --Signal peptide length = 20	lac2_agabi ame: full=laccase-2 ame: full=benzenediol:oxygen oxidoreductase 2 ame: full=diphenol oxidase 2 ame: full=laccase ii ame: full=urishiol oxidase 2 flags: precursor	YES	No hit	No hit	No	gifyalstr=68	No NLS		gifyalstr=68								0	ND	ND	No	No	No	No	No	No
PST21_19055	MISLTFTRLFGFFLFLALRHINLADASKVSSSQAPWAPTTVLVVSRTNISADCTIRPSVTINGTFPAPELRFKAGQKLWIRVINELEDETTTIHFHGLAQFGSPFADGTVKLSQFPIAPRGGYFDYEFQLPDDSAGT	Tribe20	0.999	26	1236	17	No	0.729927	137	No	FG_aspergillusn_AN8581.2 hypothetical protein 9251 11423 + --HMM score = 0.994 --Signal peptide length = 17	fet3_klula ame: full=iron transport multicopper oxidase fet3 flags: precursor	YES	No hit	No hit	No		No NLS										0	YES	No	No	No	No	No	No	No
PGTG_175140	MNPLAFTGPFGFLLSLLLIWNTILPADASKISISQTQAPWAPTTVLVISRKNISADCTIRPSVTINGTFPGPELRFKAGQKLWIRVINELEDETTTIHFHGLAQFGSPFADGTVKISQFPIPPKGGYFDYEFQLPDDSAGTYIYHTHHRFQAITGYGSFVIEENGPSPPYKYAGERTLIFSDYYHATDSKIISGLASTPIKFLGEPQSLVVNGQALGSCNSSSLFGCTKNCGPHVLHVKPGKTYRVRTIGMSALTFLYFAIESHSKFKIIEVDGGYIKPTSTPYIEIGSGQRYSFLLKTKTLKQLRREGGQHEFYGRVESRWREKRDMGSFILRYDLSSSASKSTNGIDKSGSALSSIQKNYSRTLITNPTDLDKIVPLPNEDIEWVGSRFRPLSLKKD…	Tribe20	0.998	28	1002	884	No	0.786164	636	No	FG_Fusariumo_03923 | FOXG_03923 | Fusarium oxysporum f. sp. lycopersici hypothetical protein similar to ascorbate oxidase (translation) (602 aa) --HMM score = 1.000 --Signal peptide length = 17	aso_cucpm ame: full=l-ascorbate oxidase short=aso short=ascorbase	YES	No hit	No hit	No		No NLS										0	ND	ND	No	No	No	No	No	No
Mellp1_48734 estExt_Genewise1Plus.C_230046	MFTHIIMRSVAIAPLLSSWLSIVSAATTPAVGSNSFTPNVVLVISQTNVQADCTIRPSVTVNGTSPGPELRFKEGDKLWIRVINTLPEHNSTIHFHGLSQFGSPFADGTEKTAQFAINPNGGYFDYEFQLQPGSAGNYIYHAHVGNQLSTAHGAFIVEDDTKPPYSYDDEITLLMSDYYHTVDEEIETNLHSTPFKWVGEPQSLLVNGNALGTCDPSTAKYGCVSDCHHHTILVKPDTTYRVRVIGITSLAFLYFAFEDHPHLEVIGVDGGYVKAAKTDHIEVHSGQRYSFLLKTKSEAKLKALNGKRDFWGRIESKWRPAKVHGAFVLRYAETNSLDLSHTTNDLDLKLNTSLPDVDVQASISINSPTTSEVNRRIIISGQQLKSPEGTIKWFVNGKS…	Tribe20	0.998	25	229	3778	No	0.806452	620	No	FG_Fusariumo_03923 | FOXG_03923 | Fusarium oxysporum f. sp. lycopersici hypothetical protein similar to ascorbate oxidase (translation) (602 aa) --HMM score = 1.000 --Signal peptide length = 17	aso_cucma ame: full=l-ascorbate oxidase short=aso short=ascorbase flags: precursor	YES	No hit	No hit	No		No NLS										0	ND	ND	No	No	No	No	No	No
PST130_06985	MVSIPNYSSSSAILFFLQLFLLLQSSYSQKNSNLNPGPYPDFSTTQYSKKVVLELSEKVISADCTNRPSVVINGTFPGPELRFKVGDQVEIRVHNLLKFNTTLHWHGLSQYGSPFADGTEKISQYAIPPGGYFDYIFQLEANSAGTYIYHAHVGFHLMTCHGAFIVEDLKSPPFKYDKELVMLFADYYHNLEQQITAGLDEVPFKWLGEPQSMVVNGNALGTCNSTSPFGCSTTCHHHRLVVKPDTTYRVRVIGITVLTYLYFGIEDHPALSVIEADGGYVRPASTKHIQLHSGQRYSFLLKTKSREELKKLGSKRDFWGRLETRWRPIRDQGAFVLHYEDDSPPQPYGLRQPDLSRSPMPALEQFRKLVPLPDEGNTWLTEKFEALDPNEVAPTASEV…	Tribe20	0.995	28	1555	6303	No	0.985222	609	No	FG_Fusariumo_03923 | FOXG_03923 | Fusarium oxysporum f. sp. lycopersici hypothetical protein similar to ascorbate oxidase (translation) (602 aa) --HMM score = 1.000 --Signal peptide length = 17	aso_tobac ame: full=l-ascorbate oxidase short=aso short=ascorbase flags: precursor	YES	No hit	No hit	No		No NLS										0	YES	No	No	No	YES	No	No	No
PGTG_180540	MALIPRFSFILIVLFSLQLAFLFQTSQSQKDSDLNSRAYPNFGTNQFSRNVVLEVSEQVISADCTKRPSVVINGTFPGPELRFKPGEKVKIRVFNLLKDHTVTIHMHGLSQHFSPFSDGVAQVSQFAIPAGGYFDYIFLLEPNSAGTFIYHAHVGFHLMTCHGALIVEDAHKPPFKYDEERVLLFADYYHNLEQQIVKDINSVPFKWLGEPQSMVVNGNALGSCNSTSPFGCSTDCHHHRLVVKPGKTYRVRVIGITVLTYLYFGIEDHQQLSVIEVDSGYVRPASTKHIQLHSGQRYSFLLKTKTRKELKKLGSKRDFWGRLETRWRPLRDQGAFVLHYEDDPTPASTGKSATTKPHDLSRSPLPDLKKFQKIVPLPNEGNKWLTETFEPLDPKEVAP…	Tribe20	0.968	28	7260	17593	No	1.01351	592	No	FG_chaetomium_CHG08781 hypothetical protein (translation) --HMM score = 0.996 --Signal peptide length = 20	aso_cucma ame: full=l-ascorbate oxidase short=aso short=ascorbase flags: precursor	YES	No hit	No hit	No		No NLS										0	ND	ND	No	No	No	No	No	No
PGTG_180490	MALIPRFSFILIVLFSLQLAFLFQTSQSQKNSDLNSRAYPNFGTNQFSRNVVLEVSEQVISADCTKRPSVVINGTFPGPELRFKPGEKVKIRVFNLLKDHTVTIHMHGLSQHFSPFSDGVAQVSQFAIPAGGYFDYIFLLEPNSAGTFIYHAHVGFHLMTCHGALIVEDAHKPPFKYDEERVLLFADYYHNLEQQIVKDINSVPFKWLGEPQSMVVNGNALGSCNSTSPFGCSTDCHHHRLVVKPGKTYRVRVIGITVLTYLYFGIEDHQQLSVIEVDSGYVRPASTKHIQLHSGQRYSFLLKTKTRKELKKLGSKRDFWGRLETRWRPLRDQGAFVLHYEDDPTPASTGKSATTKPHDLSRSPLPDLKKFQKIVPLPNEGNKWLTETFEPLDPKEVAP…	Tribe20	0.963	28	7683	553	No	0.977199	614	No	FG_Fusariumo_03923 | FOXG_03923 | Fusarium oxysporum f. sp. lycopersici hypothetical protein similar to ascorbate oxidase (translation) (602 aa) --HMM score = 1.000 --Signal peptide length = 17	aso_cucma ame: full=l-ascorbate oxidase short=aso short=ascorbase flags: precursor	YES	No hit	No hit	No		No NLS										0	ND	ND	No	No	No	No	No	No
PST21_20521	MRSSILQVAASILSLVSVECLPAKNSVIAPGTSGTDLTHSKNGLMQTMGQVQESNCAGNTMSWSKNKTPWEKLQLASNLNLYQNVWQANKVLDSGMSDITCSSFNQGSLKWTTKFHMPCNPSDNNQVKTYTNVAWAGTPVPIKNAKIFNVTWEWKLTEESPDLVADVSFDIFLTKDPNCRKQECASREVMMWLGAIGGAKPAGQPASPGTVKIGGKYDFQVWQGKVNVPVVSIFPSDVTRRYTSFKADLKRALPSASDAVTKYGVGEDEYIMSVGAGIEVFKGSGTLRTSNYIIDLY	Tribe20	0.99	20	859	NA	No	2.0202	297	No	FG_aspergillusf_70990746|ref|XP_750222.1| endoglucanase [Aspergillus fumigatus Af293] --HMM score = 1.000 --Signal peptide length = 18	xgea_aspcl ame: full=probable xyloglucan-specific endo-beta- -glucanase a ame: full=xyloglucanase a ame: full=xyloglucanendohydrolase a flags: precursor	YES	No hit	No hit	No		No NLS										0	YES	YES	No	No	No	No	No	No
PGTG_038930	MKQTSFFQIAATLLTLVAVKCVPASKQAASPSAPGTELGRGGGGNNLLQTMGPVQESNCRGNKMTWTKSKANWEKLQLAKNLNLYQNVWQAKKVTDPAMSDITCNSFNQGALSWQTKFSMPCNPQDNNQVKTYTNVAWAGTPVAIKAAKVFTTAWDWKFTEESADLVLDVDPNCRSQDCASREVMVWLGSLGKARPAGARVPVNGSPTGTIKSGGKYEFQVWKGVVNVPVISIFPAEEGRRFTSFSGDLKKLLQSLAPFGVSQDEYILSVGAGIEIFKGKGTFVTSKYTINLY*	Tribe20	0.99	24	2517	732	No	2.04082	294	No	FG_sclerotinia_SS1G_00501 hypothetical protein (translation) --HMM score = 0.997 --Signal peptide length = 18	xgea_aspcl ame: full=probable xyloglucan-specific endo-beta- -glucanase a ame: full=xyloglucanase a ame: full=xyloglucanendohydrolase a flags: precursor	YES	No hit	No hit	No		No NLS										0	ND	ND	No	No	No	No	No	No
Mellp1_123953 SHA_fgenesh1_pg.C_scaffold_19000044	MIHRTSLLLLAAFLTFDGTVKVSAFPLPPPENAHQINQDAQMRQTMGPVTENGCSKDMEWKAGKPSFDKDQVAERLTVYNNVWSAQSASGDSRQSVKCNSYKDGKINWSTSLAFTSTNPSLNNQVKSYSNVGWAGKPLKISLLNTFSSSWNWSFKAASSDLVADVSYDIFTSLSPTCSGQGGGCASHEIMIWLVAKGGAAPAGAKTGKTVSIGSRFTFDVWKGVVGGIPVISLVPVGGKAYHNFAGDFKPLLQKELTQFGLDPNEFIATVGSGIEPFTGSVTLTSEYSLRLL*	Tribe20	1	24	2357	116	No	1.36519	293	No	FG_sclerotinia_SS1G_00501 hypothetical protein (translation) --HMM score = 0.997 --Signal peptide length = 18	xgea_aspcl ame: full=probable xyloglucan-specific endo-beta- -glucanase a ame: full=xyloglucanase a ame: full=xyloglucanendohydrolase a flags: precursor	YES	No hit	No hit	No		No NLS										0	ND	ND	No	No	No	No	No	No
Mellp1_123951 SHA_fgenesh1_pg.C_scaffold_86000006	MIYHLATFFNFLTFINVFSILQPVSAIACGKPMSWNGGQGTYDEEQVTDQLTLYNNVWGADSTAAGSSQTVQCLSNKGSSVSWTTSFDFISKDSSLDYQVKSYSNLGWAGKPIQISTLQSFHIDWNWSMSEESSDLTTNVSLDIFTSTDGACSGQSGQCATHEIMVWLVAKGGARPAGSSTQKTVSVANYAFEIFKGSVGGIPVISLFPEGGKSYTSFSADLIHLLQIELCQFGVSPDEYIVTVGSGCEPYKGVGTLHSTYSLSIA*	Tribe20	0.934	26	777	970	No	2.24719	267	No	Ps_109681 0 725 --HMM score = 0.999 --Signal peptide length = 19	xgea_asptn ame: full=probable xyloglucan-specific endo-beta- -glucanase a ame: full=xyloglucanase a ame: full=xyloglucanendohydrolase a flags: precursor	YES	No hit	No hit	No		No NLS										0	ND	ND	No	No	No	No	No	No
Mellp1_123952 SHA_EuGene.00860009	MLYQLACLLVLLFASDRSSLIPNVNAQGCTKDMSWTSGQSTFGSEVLGDSLTLYNNVWGASSALSSSSQSVKCKSYSAGTISWSTTFDFTSSSSSLDTQVKSYSNVGWAGTPVKISSLKKFSTSWSWSLSAASSNLVADVSLDIFTSSSASCSGQSGGCATHEIMIWLTTKGGAAPAGSSTGKTVTVGSYSFEVWTGVVGVPVISLVPTGGKSYTNFNADLISLF*TGLKSFGLSNAEYGMRGVSK*	Tribe20	0.999	26	4169	2389	No	2.02429	247	No	Ps_109681 0 725 --HMM score = 0.999 --Signal peptide length = 19	xgea_emeni ame: full=xyloglucan-specific endo-beta- -glucanase a ame: full=xyloglucanase a ame: full=xyloglucanendohydrolase a flags: precursor	YES	No hit	No hit	No		No NLS										0	ND	ND	No	No	No	No	No	No
Mellp1_104093 fgenesh2_pg.8_104	MFKCSVFDILLLISSLTKSTSSSRLSKRTGDTTDVLSYQNGQGQWGNIKLNDVYTLYVNAWGGDKATSDSFQKVASKGLKGIDVAWSTTYSWKPKTENDKNQVKSYANLDYRLANPPKIGAIKSIPTAWEWRYAERSQDLVANVAYDIWTSSDAKCGTAQPCSTNEIMIWLSKAGGAGPIGTKTDKVFRWNGCHLEAYLGDIKYQSNGQNVDWRVISLVATKDCQIIKNANLKEVFSWLIKEFQVKESDYLTAIGAGSEPFKGQATLETTRYNAQIKV*	Tribe20	0.91	22	1531	39214	YES	1.79211	279	No	Ps_140302 0 755 --HMM score = 1.000 --Signal peptide length = 21	xgea_asptn ame: full=probable xyloglucan-specific endo-beta- -glucanase a ame: full=xyloglucanase a ame: full=xyloglucanendohydrolase a flags: precursor	YES	No hit	No hit	No		No NLS										0	ND	ND	No	No	No	No	No	No
PGTG_130580	MRPVKILSRLACLSCLVYQARSAVVDFYWNITYATANPDGLFERTVIGVNNTWPPPPITVTSGDVIRMHAFNGLPDKPTTLHFHGMFFNGTNFYDGAMGVTQCGIPPGAQFTYIVNTTTQVGTYWVHAHSLGQYVDGLRSPVVILPPVTPGKRPYDDEFTIVLSDWYHQQHSQLISTFLSRSNPLGAEPIPDSALVYVVQNNTYREHFNENATIPFSPGKTYRLRILNAGALGMFYFKIDGHQMSVIEVDGTDVEPLPTDMLSLATAQRYSVLVTAKNETKQNFLIHANFEPGMFDSIPEGLQLNYSSSIIYTPGAPTAPEELFTEYKSLDDLAFKPTSALPILSKTKNIDLNVFFSTFENGVNRGAFNNVTYVPPRVPTVMTIDSAPANALESPAIYG…	Tribe20	0.996	22	4546	33	No	0.950872	631	No	FG_cryptococcus_57229316|gb|AAW45749.1| ferro-O2-oxidoreductase, putative [Cryptococcus neoformans var. neoformans JEC21] --HMM score = 1.000 --Signal peptide length = 20	fio1_schpo ame: full=iron transport multicopper oxidase fio1 flags: precursor	YES	No hit	No hit	No		No NLS										0	ND	ND	No	No	No	No	No	No
PST130_07203	MPSARTFGAVILLGVMPLIQDSSASPVGSLWESSQALGPSSAHHQMNRASINRRVRRSQLVRPRSSEAEIISKHMNQVLGTSSPSGLVPLPLDPYGEPSQQPDSSPVAAGGPGNAPPPAAEHKPQEHPAPNDDPSKGSPPNQALGPMPPKPIDNPAAPDGKPHPDGHPQPDGKPHPDEKPQPDGKPHPDGHNPPDAAAGPPAPREGGPAEHPPPPSADPHGPAGHPEGHPPSPAHPVNEGDHPPAGPHGPEKPKTETTEIAVIAGIRIERIDSIALPSPPSAHPPPPPHDDLRSHPEEKDHPPPPPGEAHAHEGPKDHDGPKDHPPAPDAEHGHDGPKGPVAEKEHPEPKQIHLPGGIVITNDSKVGKPAEAGPQLIRITSDKVKFVASYLLSSPFIS	Tribe21	0.998	24	2806	1033	No	0	398	No	AV_Paramecium_145482197|ref|XP_001427121.1| hypothetical protein GSPATT00030359001 [Paramecium tetraurelia strain d4-2]	---NA---	No	No hit	No hit	No		No NLS									GKPHPDGHPQPD#GKPHPDEKPQPD#GKPHPDGHNPPD	3	YES	YES	No	No	No	No	No	No
PST21_20471	MPSARTFGAAILLGVMPLIQDLSAFPVGNLGESSHALGPPSAHHQMSRPQRVKRSHLIRPRSGQAEPTSKHGDQVLGVSSSPSATVPLPLDPYWEPAQEPDPSPIAASGPKNAPPPPAEHKPQEHPTPNADPSKGTPPKPIDNPAAPEGKPRPDGHPQPDGKPHPDGHPDTAAGPPGPAPREGGPAEHPPPPAADPHGPADHPEGHPPSPPHAGDHPPPGPHGPEKPKTEVTEIAVVAGIRIERIDSTPPPPPPSVRPPPPPAQPAHDEPKSHPIEKDHAPPPPPPAGEAHAHEGPKDHPPPPGDDNAHEGPKDHPPAPDAEHGPDGPKGPVPEKEHSEPKPIHLPGGIVIIDDSDKGGKPVEAGPQVIRITSDKI	Tribe21	0.996	24	NA	1350	No	0	376	No	AV_Paramecium_145482197|ref|XP_001427121.1| hypothetical protein GSPATT00030359001 [Paramecium tetraurelia strain d4-2]	---NA---	No	No hit	No hit	No		No NLS									DST#PP-#PP-#PP-#SVR#PP-#PP-#PA-#PDGHPQ-#PDGKPH-#PDGHPDT#-PPAGEAHAHEGPKDH#PPPPGDDNAHEGPKDH	13	YES	YES	No	No	No	No	No	No
PGTG_222150	MPSSRSLGAAILLGVMPLIQDSYSSPVGGRWESSRALGISSSVHHGMSANPIVTRKKRSHLIRPRSSQAETISQRVNQILGSSDIVPPDALPEPKEKPDAPPTGASGPEKAAPPTAEHKPQDKPTPDHEGNPFSQALGPNPPAKKDNGPGHEELIPHPIDDPSAPGPNPQPDGKPHEPHGDDHNGHEGAGGPPPKKDGPEEHPPPPPPPADSHQPVGHPEPNPLNPPHPPNGDEHPKTGPHGPEKAKTQTTEIAVIAGIRIERVDFPAPDSTPTHPPAPADANAHHGPKENPLDEKDHPPPPPVASGHDDPKSHPSEKDHPPPPAPADAHAEPKDHPPAPAAEHGHDHPAEKDHPEPKQVEIPGVIMITNDSKAGKTTEAGPRAIRITTDKLKLELLL*	Tribe21	0.987	24	144	439	No	0	399	No	AV_Paramecium_145482197|ref|XP_001427121.1| hypothetical protein GSPATT00030359001 [Paramecium tetraurelia strain d4-2]	---NA---	No	No hit	No hit	No		KKRSH (55),								55	AEHGHDHP-#AE--KDHPE	2	ND	ND	No	No	No	No	No	No
PST130_02109	MPSARTFGAAILLGVMPLIQDLAAFPVGNLGESSHALGPPSAHHQMSRPQRVKRSDLIRPRSGQAEPTSKHGDQVLGVSSSPSATVPLPLDPYWEPAQEPDPSPIAASGPKNAPPPPAEHKPQEHPTPNADPSKGTPPKPIDNPAAPEGKPRPDGHPQPDGKPHPDGHPDTAAGPPGPAPREGGPAE	Tribe21	0.996	24	717	NA	No	0	187	No	AV_plasmodiumf_4493942|emb|CAB38978.1| CTRP; CTRP protein [Plasmodium falciparum 3D7] --HMM score = 0.999 --Signal peptide length = 23	---NA---	No	No hit	No hit	No		No NLS									PDGHPQ-#PDGKPH-#PDGHPDT	3	YES	No	No	No	No	No	No	No
PGTG_026610	MLKLRYVILACVLALEAYGLHLGSVMPSAQISKRDYHEGSGYAPDKPPSPPPAPPVHKPESHPPIYGFPKPPPAPPAPPAPPVHKPEPAPPHYGFPKPPPAPPAPPAPPAPPAPPVPKPEPQPPHYGFPKPPPAPPAPPAPPAPPVHKPEPQPPHYGFPKPPPAPPAPPAPPAPPVHKPLPEPHPPSYEAPKPPPTPPVHNSESHPPSYETPKTPPVENHDGSKYGDPKKPGHSEYHDLKKRDYSSYEAPKKPEPPKHETPKAPPHKPDYSNYAPPKSPPPAPPSPPPKHEEPKHENPTPKPPSHPEPPKYEAPKTTPPPPPSKPEEPKYGKPKPSPHEKEPKEEPKPSGPGYGPPKKDGYGH*	Tribe21	0.996	19	5927	949	No	0.274725	364	No	No hit	---NA---	No	No hit	No hit	No		No NLS									PPPA#-PPA#-PPA#-PPA#-PPA#-PPV#PPPA#-PPA#-PPA#-PPA#-PPV#PPPA#-PPA#-PPA#-PPA#-PPV#PPKS#PPPA#PPS-#PPP-#PKKPEP#PKHE-T#PKAP-P	23	ND	ND	No	No	No	No	No	No
PGTG_094600	MLSSNFVRLACLLSIVGGAISRPQPVPQAESEEGSLSNSLAAHPHPPANTAAPPPPLDTPAPPPAEDDKPPSPPGAEPGQPGAKKKPGKDAKPVGPPRAPDAKPDGPPGANPDGPGMDAGPPPSLDPQAPEPAPGPGAPPPPGPMTPGKNAGLPPPPDAPGPPGKNAGPPGKNAGGPGKNAGGPGKNAGGPGKDAGPPGKDAGPPGKDAGPPGKDAGPPGKEAGPPGKEAGPPGKNVGPDGPPPPNPETNPPPPTKDDPANKKPGAKKPDGSRPPPDGGKKKGDDQGTGDRSSASELSGSVLTPGFSLLLAGIVSLLA*	Tribe21	0.995	21	1135	1074	No	0.31348	319	No	FG_ylipolytica_50552384|ref|XP_503602.1| hypothetical protein [Yarrowia lipolytica] --HMM score = 0.999 --Signal peptide length = 17	---NA---	No	No hit	No hit	No		No NLS									APEP-#APGPG#APPP-#-PGPM#--KNAGLPP#PPDAPGPPG#--KNAGPPG#--KNAGGPG#--KNAGGPG#--KNAGGPG#--KDAGPPG#--KDAGPPG#--KDAGPPG#--KDAGPPG#--KEAGPPG#DAKPVGPPRAP#DAKPDGPPGAN	17	ND	ND	No	No	No	No	No	No
PGTG_094730	MLSSNFVRLACLLSIVGGAISRPQPVPQAESEEVNYIFKSTPPSLSGSLSNSLAAHPHPPANTAAPPPPLDSPAPPPAEDDKPPSPPGAEPGQPGAKKKPGKDAKPAGPPRAPDAKPDGPPGANPDGPGMDAGPPPSLDPQAPEPAPGPGAPPPPGPMTPGKNAGLPPPPDAPGPPGKNAGPPGKNAGGPGKNAGGPGKNAGGPGKDAGPPGKDAGPPGKDAGPPGKDAGPPGKEAGPPGKEAGPPGKNVGPDGPPPPNPETNPPSPAKDDPANKKPGPKKPDGSRPPPDGGKKKGDDQGTGDRSSASELSGSVLTPGFSLLLAGIVSLLA*	Tribe21	0.995	21	1165	927	No	0.301205	332	No	PA_trichomonads_123479742|ref|XP_001323028.1| conserved hypothetical protein [Trichomonas vaginalis G3]	---NA---	No	No hit	No hit	No		No NLS									KNAG--GPG-----#KNAG--GPG-----#KNAG--GPGK----#-DAG--PPGKD---#--AG--PPGKD---#--AG--PPGKD---#--AG--PPGKE---#--AG--PPGKE---#--AG--PPGKNV--#GPDG--PP------#------PPNPETN-#------PPSPAKDD#PANK--KPGPKK--#-PDGSRPP------#------PDGGKKKG#DAKPAGPPRAP#DAKPDGPPGAN	17	ND	ND	No	No	No	No	No	No
PGTG_107380	MFIQKTHLFIIVLATSAWGFPLRHFNRGQENVLQVRNPPTSADVYQRIHKKRQAPPEKPAGGGSGMPSEAPKTPATDPKAKMSAKPTDKTDGTPPKEASKAPEAAPPNTSKPPEAAPPKEASKPSEASPPKEAAKPPAAPPKEASKAPEAPPKEAAKPPEAPPKEAAKPPEALPKEAAKPSEDPQKEAAKPSEDPPKEAGKSPEAPPKEDGKPTETGAAPEPTDRTPSETWAAPEPADKKSPEADAPPKEGGKLPEAGAASEPADKKPAETTPPKEASKTPEAPPSKDAGKPPETGAAPAPTDKKDAAPPAPAPSKGPDVSKIKEALAKHRKYSMISPHDLENMAKRKQMQPATPSAPAPAPKAPATTADAKAPTDAKAPTDAKAPTDAKAPTDAKAPT…	Tribe21	0.988	19	1177	810	No	0	483	No	AN_cionain_0100141770	---NA---	No	No hit	No hit	No		No NLS									DAKAPT#DAKAPT#DAKAPT#DAKAPT#DAKAPT#DAKAPT#DAKAPT#DAKAPP#DAKAPA#DAKAPT#DAKAPA#DAKKTA#DAKAPV#DAKKPD#DAKTAA#PKEAAKPPAAP#PKEASKAPEAP#PKEAAKPPEAP#PKEAAKPPEAL#PKEAAKPSEDP#QKEAAKPSEDP#PKEAGKSPEAP#PKEDGKPTETG#AAPEPADKKSPEADAPPKEGGKLPEAG#AASEPADKK-PAETTPPKEASKTP---	25	ND	ND	No	No	No	No	No	No
Mellp1_64756 fgenesh1_pg.C_scaffold_28000109	MISMKRMFAFTFASAVLLALTMHEEAAAFPLNQIKTRGLVQRDVGMMMENPNQEAHLIERGDYEVEKPKNTAPVSPAYDSSPKVPAVPAYKPEPESPKYPTQKHHKPEHEPPKFHEPEHKPPKYPTPPTHKPMPEPPKTPTPPTYKPTPEPPKYPTPPKTPIPPKYEPTPEPPKYPSPPKTPTPPTYKPTPEPPKYPTPPKTPIPPKYEPTPEPPKYPSPPKTPTPPTYKPTPEPPKYPTPPKTPIPPKHEPTPEPPKYPTPPKTPIPSKHEPTPEPPKYPTPPKTPIPPKYEPTPEPPKYPSPPKTPTEPAYEKTAEAPKYPTPPTYKPTP*	Tribe21	0.989	28	2426	2101	No	0	333	No	AN_Dappu1_302596|PASA_GEN_1800109 --HMM score = 0.999 --Signal peptide length = 17	---NA---	No	No hit	No hit	No		No NLS									--TPPTYKP----#TPEPPKY-P----#--TPPKT-PIP--#----PKYEPTPE-#---PPKY-PS---#---PPKT-PT---#---PPTYKPTPE-#---PPKY-PT---#---PPKT-PI---#---PPKYEPTPE-#---PPKY-PS---#---PPKT-PT---#---PPTYKPTPE-#---PPKY-PT---#---PPKT-PI---#---PPKHEPTPE-#---PPKY-PT---#---PPKT-PIPS-#-----KHEPTPEP#----PKY-PTP--#----PKT-PIP--#----PKYEPTPEP#----PKY-PSP--#----PKT-PTEPA	24	ND	ND	No	No	No	No	No	No
PGTG_062410	MLSIYLILLLWFQVVHQSSAAESSAAGASHEMNEGLTGEAMGSHKPSRGKRHFGNMLKLCRGETTAICPEQKLNSNPEREPVANSLVDGQLDDHRPAQRALNSRPPPPKSPPPPAPSHSRPPPPPPPPPPCPPPPCPPSPGSPPPCPPPPYPPSPPPEPVEHSYEGLGSFQEHAGSPPHPSTGVDPEEQEIEAAILESLRTSQPSPARQIHSEQSPLGNENILLPPMSRPPPRPPRSHSPPFHPPPPRRVPAREPRTSSQEPTENYHQQFHGIQEDAGPSSRPSTSVDIAELEIQAAILGSLKTKKPSLARRIRSQQSPSQTEAIPPRPVSRPPPGPPHSHSSPLRPRPPRRARAREPRASSQEPVGNHHQQFDGFQEYAGPSTHHPSPSSYEMHLAGM…	Tribe21	1	20	18413	158	No	0.943396	530	No	No hit	---NA---	No	No hit	No hit	No		No NLS									P#P#P#P#P#P#P#P#P#P#PPSPGS#PPPC--#PPPPY-#PPSPP-	14	ND	ND	No	No	No	No	No	No
Mellp1_77807 estExt_fgenesh1_pg.C_190023	MRISVAFVIVAIAALGCSNVQADSTQHKRIARAFGKRDDYAKPPCPDNGTPTVVDSTSVATPMAPTAPTDANSTTTVDTTTSPPVPAMPAADVPAASNNTTMTPPMPVADTPVAPAGDVVPTTPAVVMPPVDYAGNGPPVDYAGPAPNVPTVTDPTSTMPPVVPPPADQPTVVPPPADQPTVVPPPADLPPVDPAVPCPPNGTVPTSDNPTNNVPVVPYTPPEQPIDTPTATDPTSTPPPPTVPVDVPVTPPVEPCPDPVPNAPIVPPTVTDPTSTMPPVVPGPVPVPVPGPGFPDDYAGGRPTITDPTSTLPPAVPGPVPVPVPGPGFPDDYAGGSPVPPFVPGPVPGFPTDYAGGPPPFVPGYAPGPVPGPGPLPGPGYNPAHNPNGIPPFVPGYNP…	Tribe21	0.999	22	1192	19513	YES	0.702988	569	No	No hit	---NA---	No	No hit	No hit	No		No NLS									GG-#GG-#GG-#GG-#A--#GLT#GL-#PPVDYAGNG#PPVDYAGPA#PPPADQPTVV-#PPPADQPTVV-#PPPADLPPVD-#-PAVPCPPNGT#PGYNPAHNPNGIPPFV#PGYNPTDNPDGIPPFT#PGYNPTDNTDGISPFT#PGQGGAVPGSPIPGYN	17	ND	ND	No	No	No	No	No	No
PST21_04062	MRSFVTIAISLALLQSATALPLDKRHVGCGNSGGLLGGVGLLGNNNCGTGDTTPHGYAPPGPDRRLPPPGPKPEPHGYYPPGPQPPSPKPIPIIPPPNNNVPIIPTPGNNVPIIPTPGNNFPIIPTPGNNFPIIPTPGNNVPIIPTPGNNFPIIPTPGNNFPIIPTPGNNFPIIPTPGNNFPIIPTPGNNFPIIPTPGNNFPIITPPGDNFPIIPTPGNNFPIIPPPGNNFPIIPPPGNNFPIIPPPGNNFPIITPPNNNFPIIPPPGNNFPGGFGPGLPTPIGGGLDGFPGGIGP	Tribe21	1	19	NA	NA	No	0.675676	296	No	xenopus_313216|e_gw1.31.25.1 --HMM score = 0.980 --Signal peptide length = 25	cdhr5_rat ame: full=cadherin-related family member 5 ame: full=gp100 ame: full=mu-protocadherin ame: full=mucin and cadherin-like protein flags: precursor	No	No hit	No hit	No		No NLS									FPIIP-P--PGNN#FPIIT-P--PNNN#FPIIP-P--PGNN#FPGGFGPGLPTP-	4	YES	YES	YES	YES	YES	No	No	YES
PST21_12291	MNILSITAFLVVLELSGQFPHVHAAVGDPGGPPGGPPGLLGSPGKPDDKPDGKPGSKLDGAPPGLGGGPPTGSIKKDGPPGGDPNKKDGPPGGDSNKKDGPLGSLPPPVSASASASASASASVGLDGKPKTAADSSPKGDGSSGGGGTWSLTSPMGQKCSCTCKDETPPPPKCDSPSPPPISSGGGDPPPISSGGGDPPPITSGGGGSPPPKPKPEPSPPPPPPDVPGITSPSAASSIIFGATNRIAESFLLGTLLYILA	Tribe21	0.993	24	3005	NA	No	1.53846	260	No	DS_trypanosoma_71752749|ref|XP_825789.1| hypothetical protein Tb927.6.1730 [Trypanosoma brucei TREU927]	---NA---	No	No hit	No hit	No		No NLS									GGGPPTGSIKKDGPP--#GGDPN----KKDGPP--#GGDSN----KKDGPLGS#PPPISSGGGD-#PPPISSGGGD-#PPPITSGGGGS#PPPKPKPEPS-	7	YES	YES	No	No	No	No	No	No
PST43_09014	MNILSITAFLVVLELSGQFPHVHAAVGDPGGPPGGPPGLLGSPGKPDDKPDGKPGSKLDGAPPGLGGGPPTGSIKKDGPPGGDPNKKDGPPGGDSNKKDGPLGSLPPPVSASASASASASASVGLDGKPKTAADSSPKGDGSSGGGGTWSLTSFPDLDAHTIADGSKMFLHL	Tribe21	0.993	24	NA	3005	No	0	172	No	PA_trichomonads_123977219|ref|XP_001330782.1| hypothetical protein TVAG_320080 [Trichomonas vaginalis G3]	---NA---	No	No hit	No hit	No		No NLS									PGLGGGPPTGSIKKDGP---#P---GGDPN---KKDGP---#P---GGDSN---KKDGPLGS	3	YES	No	No	No	No	No	No	No
PGTG_078250	MNILSPAAFLIILELSGQLPQFAAGQGLLGSGPPGGAPGPKPDGPKLDSPPGMGGGPVKTDGPKPDSPPGKDMGAPPGKDMGGPSKGLGLPSPGPNSSASASAAAAASASVSVDGSTKTSSDSSKSGGPPGGGGTWSLTSPSGQTCSCTCKDEPKPPPPKCDSPPPITSGGGDTPPPPPPDKKDSPPPPPDKKDSPPPPPPDNKGPPDTPGITSPSAAPSVIFGAPNWISESFLLGTLMYILA*	Tribe21	0.959	25	1885	961	No	1.63934	244	No	DS_trypanosoma_71752749|ref|XP_825789.1| hypothetical protein Tb927.6.1730 [Trypanosoma brucei TREU927]	---NA---	No	No hit	No hit	No		No NLS									PPGKDMGA-#PPGKDMGG-#-PSKGLGLP#PDKKDSPPPP-#PDKKDSPPPPP#PDNKGPPDTP-	6	ND	ND	No	No	No	No	No	No
PST21_14355	MPIQKTQLLALLLVSSAWGHSLGRFNQGQENVLQVRSIPISGEIHLSFYQKRDAPDDGKLDEAKTDEAPKKEGTSLSKTDQLLPDLDKFKEDLAKHRKDFDEFTERARKRVDETLAKIEQDHKKADTPAQPPTSSVDTKSTTPTEAPVDKKGGKTSAPQQEVGESPGWV	Tribe21	1	23	NA	NA	No	0	169	No	No hit	---NA---	YES	No hit	No hit	No		No NLS										0	YES	No	No	No	No	No	No	No
PST43_18262	MPFQKTHLITLLLASSALGHPVGQFQENGLQVRNVPVSGEIYQNIQMKRDAPPSDAPKTEEAPKKEDAPKEAPKNEEASKEVKPEEAAKKEDTPKKEASKAEDATKKVEAPKKDEAAKKEDAPKEEGEAKEEEEGAPKSNAPWFNVAKIRESLAGYRKSFDEFTGKVRTAVDMTLGLADMAGIGQGPAADADAEPTTPPTDDKAPTPSTSDAQAPTPPKA	Tribe21	0.999	19	628	683	No	0	220	No	AV_plasmodiumf_23504551|emb|CAD51431.1| hypothetical protein [Plasmodium falciparum 3D7]	---NA---	YES	No hit	No hit	No		No NLS									APKTEE#APKKED#APKEAP#-KK-EASK#-AE-DAT-#-KKVEAP-#-KKDEAA-#KKE-DAP-	8	No	No	No	No	No	No	No	No
PST21_15716	MLKLTHVILACVLVLEAYALHIDSGHSKRDIYSEPKDHYGGHDYTPYKPEPQKKPEPSKYYPEPPKKPEPFKYYPVPPKKHEPFKYYPEPPKKPEPYKYYPVPPKKPEPFKYYPEPPKKPEPFKYYPEPPKKPEPFKYYPEPPKKPEPFKYYPEPPKKPEPFKYYPEPPKKPEPFENYPVPPKKPEPSKYFPPPPPKPDPSKYYPEPPKKPDPS	Tribe21	0.998	19	NA	NA	No	0.46729	214	No	xenopus_427760|e_gw1.1505.26.1	---NA---	No	No hit	No hit	No		No NLS									KKPEPSKYYPEPP#KKPEPFKYYPVPP#KKHEPFKYYPEPP#KKPEPYKYYPVPP#KKPEPFKYYPEPP#KKPEPFKYYPEPP#KKPEPFKYYPEPP#KKPEPFKYYPEPP#KKPEPFKYYPEPP#KKPEPFENYPVPP#KKPEPSKYFPPPP#PKPDPSKYYPEPP	12	YES	No	No	No	YES	No	No	No
PST130_02403	MLKLTHVILACVLVLEAYALHIGSGHSKRDIYSEPKDHYGSHDYTSYKPEPQKKPEPSKYYPEPPKKPEPFKYYPVPPKEPEPFKHYPEPPKKPEPFKYYPVPPKKPEPFKHYPEPPKKPEPFKYYPTPPKKPDPSKYYPEPPPKPDPSKYFPTPPQEKPETPKYYPEPPKYKPEEPKYASPKYDPPYEKTPDEEPKYSAPSYDYNPPKKDGYRH	Tribe21	0.998	19	1907	NA	No	0.465116	215	No	xenopus_427760|e_gw1.1505.26.1	---NA---	No	No hit	No hit	No		No NLS									KKPEPSKYYPEPP#KKPEPFKYYPVPP#KEPEPFKHYPEPP#KKPEPFKYYPVPP#KKPEPFKHYPEPP#KKPEPFKYYPTPP#KKPDPSKYYPEPP#PKPDPSKYFPTPP	8	YES	YES	No	YES	YES	No	No	No
PGTG_212970	MRSSSFINLGCLLSFLGESLSRPQYAPDFKSEENFHSLVAHKPLSTGPTGAEVGGSNAELSPPPPPPSDPTTPGKETKPVMETPGPPVPKPEPQIGTGKEDAPPSPPNKDAKPEPNKDSKLDGPPVPPGQPDELTPPPGPTNPNTPGKNGGPAGEATGKNSAASEDTQPKPKGKKSPPPPLVEAKPPSPKDDPASKKPDPKNPVVKPPSGEKKKGKEDDWSAASRLTDSSNSALSATLFGILASLAAIIA*	Tribe21	0.991	21	54	337	No	0.398406	251	No	No hit	---NA---	No	No hit	No hit	No		No NLS									DAPPSPPNK#DAKPE-PNK	2	ND	ND	No	No	No	No	No	No
PST877_06983	MLKLKFLILACALILETYGLHERSVMTSPKNRRAILIPPPRDHYPFINKDYSPDASDEDAAKSAPNFKEDKPKPQPPKGIPKPPPVNHKPPPPPPA	Tribe21	0.996	19	NA	NA	No	1.04167	96	No	No hit	---NA---	No	No hit	No hit	No		No NLS										0	YES	No	No	No	No	No	No	No
PGTG_066980	MFFRPDLLVHGALFVLTTELPARCSGAPMNSGPLALVKEAPKSQQIVAGPETEVAKFHRDLKSKLVNGNGQHEVEFSTPSMIVDNGDGTISEVSEKTQIGSRLINKSETSADGSKMSYKGNQSWTRKVTAKTTSIPGLLQNNRIALPERVLRALLPMSQESHNAPVGLLESSTPAAPLHQATAPHYSHQAPPLQSPAQPYGPPASREPLIEEVHDEEPASHTTSTVHDPHDHDSHQHPQDEHSESPNQSQAEPAHSAEDSHDHAEPPKQSQVQPPQQSQVQPPQQSQAQPPKQSPAESAYTVQDPDDEPQPPPRSQAQPPKESHAESAYSVHHPDDEAQPPKKYQVQPPQQNKVESTYTVQDPDDEAQPARQSQVQNRMPNPSNQGVNRSPAAPYDFSA…	Tribe21	0.995	26	3937	2403	No	0.170358	587	No	No hit	---NA---	No	No hit	No hit	No	LIAR=20	No NLS			LIAR=20						PPKQSQVQ#PPQQSQVQ#PPQQSQAQ#PPKQSPAE	4	ND	ND	No	No	No	No	No	No
PGTG_215680	MTILHTKTIGAILVILSCCSTSQASKLEGPITDSVEAAKQLANSHQVGLGDSDIAHNTLGLPTDPLISKTNPSRSQSLPLNGQKNSSPDPSELGWAGSHLQPLDLGTPPESPSPKKHRKSRGRSRSAGTIIDRASRRRGSFKPGLPSMEEVDEDGKGHEASRTDSPVRGPANSETDKANPAYQDLTALNEVPAKGAALMHKSSSMPEVGLLAEIEPKPKQRPLLHLSLKNADDKTRAAMKPTLPSHEENQYSSGLSLEQSTQGKSLPTGSSIQSHKEVDLMHTPNASSGRDHSLRVEDGKTAMATPSSGNPRPSEQPPAVLNPQDPETKDGLHQSEVSRQLSSSVPPAKPAEKPLAAPGSQIFTSGGQSDPEAKHDTLPAHQAESPHTAESPHTVPTEH…	Tribe21	0.989	24	292	1342	No	0.167785	1192	No	No hit	---NA---	No	No hit	No hit	No		No NLS									SDPFH#SDESH#SVESG#AESPHT--#AESPHTVP	5	ND	ND	No	No	No	No	No	No
PGTG_017260	MSFKILRVSVSILAAAMFLHVDQASAWSLGIGRLPSCVYICLDQSVSLQSSCQDLKCICKQPNLMATNEACFRKECDLNSLSKALKLPATCQESFGITPPRDPPAESPSSPSSPPNPSPATGYTVYPYTAVPPTTANQRPSVPYYAYYPYPQVVAPLNGSVVPQPPSGTPITPVGSSSPAAGPPPQISTPPTPASPPPPPPQASTPAPHAPTPIAGVVNGTTNSTGARPPAGKFTSPLFPPHSNSSASPGAGDAAYASAQSLFNNQTNSPLFLLLLLSSLYSSLCL*	Tribe21	0.997	26	16034	7804	No	3.13589	287	No	AV_Tparva_68351516|gb|EAN32279.1| hypothetical telomeric SfiI fragment 20 protein 3 [Theileria parva]	---NA---	YES	gi|83026465|gb|ABB96268.1| hesp-178 [Melampsora lini]	No hit	YES	Y/F/WxC=38	No NLS	Y/F/WxC=38								-TPP-#--TPA#-SPP-#--PP-#--PPQ#ASTP-#--APH#--APT#SPS--#SPS--#SPPNP#SPAT-	12	ND	ND	No	No	No	No	No	No
PST21_12009	MLPITVITLCMLNQISSVLGKADVEESPAPPRSSFENQLMSRQLGFNFGCGLNLNGFGQVNPRKASGEANLCLQCRFNVLGIISLDFSFLNSLSSTIGTHGVSARDASILQGHLQGELLAKAALQKNSAQCQSAFAKDNRCASSKFVNGQCKPTAIDCVKNNKNGPVLAQAFQGLFRAGGPSYCSICSGDKSCTNPSARARRSIPENKSEKPRCPTGLTEKKGMGLKDLFGRVSFFCLACPISSVNIFTPSTPYECLDTQQEINSCGGCVTLGNGTDCAALRGAGMSGCSDGKCTIFTCARGFKYSKKDQSCRRVQAQHHGSHNSHYSSSH	Tribe22	0.9	20	1618	NA	No	6.64653	331	No	FG_cryptococcus_50256999|gb|EAL19717.1| hypothetical protein CNBG3450 [Cryptococcus neoformans var. neoformans B-3501A] --HMM score = 1.000 --Signal peptide length = 25	pria_lened ame: full=protein pria flags: precursor	No	No hit	No hit	No	Y/F/WxC=47	No NLS	Y/F/WxC=47									0	YES	YES	No	No	No	No	No	No
PGTG_101720	MLAIQSVTLAAILTTISAYDLPVIMVPKPTTTMQAGQHLYSRQYLNPAQFLPGGQLTAGQHLASQISGGTAEANAGCGLESNVWGQVSPTAASGFANLCLQCRVNVFGVQVFEFNFYNALAASINAHGVSASQASVLQAAIDNDLLRLSAGSKTSASCTAACAGDQRCYSSSFVGGTCQLKAVNYLSQNRAGGPLAQAFQGLYANGGSGYCSICPGDRSCSGPKPSGLPRRSLAAANTTAEECPSGLSACPISSGLTLPNPSAGFECLDVLQEVTSCGGCVSTGKGIDCTTLKGVSSSGCSEGKCTIFSCKAGYQFSSVHNVCYKSHRSAKISPFSSSH*	Tribe22	0.985	18	5911	915	No	5.88235	340	No	FG_Lbicolor_164643234|gb|EDR07487.1| predicted protein [Laccaria bicolor S238N-H82] --HMM score = 1.000 --Signal peptide length = 19	pria_lened ame: full=protein pria flags: precursor	YES	No hit	No hit	No		No NLS										0	ND	ND	No	No	No	No	No	No
PST43_14945	MLAIQTLSLVAFLASASAYELPLTMMSPTPTTAQLAARSFFPAQFIPGQLSGGEHTAGTISAGAGPASASCGLESNVWGQVSPISSSGYANLCLQCRVNVFGVDVFEFNFYSALAASISAHGVSASQCSVLQSAIEGDLLRLAAASKTSASCTAACKGDERCDSCSFDNGVCRIQAVDYVKQNHAGAPLAQAFQGLYSNGGSGYCSICPADRSCSGPQPSGLPRRSIAAEDSSINEKCPAGLSACPISSGMTIKASAGFECLDVQQEVTSCGGCASTGQGVDCTTMKGVSSAGCSEGKCKIFSCKYGYRYSTVHNVCYKSHRSSKFNSTSH	Tribe22	1	18	NA	1868	No	6.64653	331	No	FG_Lbicolor_164643234|gb|EDR07487.1| predicted protein [Laccaria bicolor S238N-H82] --HMM score = 1.000 --Signal peptide length = 19	pria_lened ame: full=protein pria flags: precursor	No	No hit	No hit	No	LIAR=35	No NLS			LIAR=35							0	No	No	No	No	No	No	No	No
PST21_07521	MLAIQTLSLVAFLASASAYDLPLTMMSPTPTTAQLTARSFFPAQFIPGQLSGGEHTAGTISAGAGPASASCGLESNVWGQVSPVSSSGYANLCLQCRVNVFGVDVFEFNFYSALAASISAHGVSASQCSVLQSAIEGDLLRLAAGSKTSASCTAACKADERCDSCSFDNGVCQIKAVDYVKQNHAGAPLAQAFQGLYSNGGSGYCSICPADRSCSGPKPSGLPRRSIAAEDYLINEKCPTGLSACPISSGMTAKPSAGFECLDLQQEVTSCGGCASTGQGVDCTTMKGVSSAGCSEGKCKIFSCKYGYRYSTVHNMCIL	Tribe22	1	18	NA	1992	No	6.89655	319	No	FG_Lbicolor_164643234|gb|EDR07487.1| predicted protein [Laccaria bicolor S238N-H82] --HMM score = 1.000 --Signal peptide length = 19	pria_lened ame: full=protein pria flags: precursor	YES	No hit	No hit	No	LIAR=35	No NLS			LIAR=35							0	No	No	No	No	No	No	No	No
PST130_09431	MLAIQTLSLVAFLAFASAYDLPLTMMSPTPTTSGQLTARSFFPAQFIPGQLSGGEHTAGTISAGAGPASASCGLESNVWGQVSPVSSSGYANLCLQCRVNVFGVDVFEFNFYSALSASISAHGVSANQCSVLQSAIEGDLLKLAAGSKTSASCTAACKGDERCDSCSFNNGVCRIQAVDYVKQNHAGAPLAQAFQGLYSNGGSGYCSICPADRSCAGPTPSGLPRRSLAVEDSPANDKCPAGLSACPISSGMTLKPSAGFECLDLQQEVTSCGGCASTGQGVDCTTLKGVSSSGCTEGKCKIFNEPHLR	Tribe22	0.999	18	NA	456	No	6.47249	309	No	FG_Lbicolor_164643234|gb|EDR07487.1| predicted protein [Laccaria bicolor S238N-H82] --HMM score = 1.000 --Signal peptide length = 19	pria_lened ame: full=protein pria flags: precursor	YES	No hit	No hit	No	LIAR=36	No NLS			LIAR=36							0	No	YES	No	No	No	No	No	No
PST877_17044	MLPITVITLCMLNQISSVLGKADVEESPAPPRSSFENQLMSRQLGFNFGCGLNLNGFGQVNPRKASGEANLCLQCRFNVLGIISLDFSFLNSLSSTIGTHGVSARDASILQGHLQ	Tribe22	0.9	20	NA	1620	No	3.47826	115	YES	No hit	---NA---	No	No hit	No hit	No	Y/F/WxC=47	No NLS	Y/F/WxC=47									0	YES	YES	No	No	No	No	No	No
Mellp1_65006 fgenesh1_pg.C_scaffold_30000090	MLQQTLRNLILIISAAAISARSLHEFAPIIPLQQGRSHFKEGVLIPQGFPASLESIPTSTVAAASTIRANIPSNRRAKKLNARHGIVPTPVVHANVEICLDLSITVLGIPIIDLRAVSGLTASISSHGISAQQLAVVQSSVLSQLQASARLASSAYACSSACDSSICQSSSFDKKNKACTLTPKQLSPTSSVLGSLIGNLALQGSGSSDYCSLCPSKCAATPSARARRVKRSQVALGLCPVGLSACPISPFSSSKGYECIDTHEEIESCGGCSTTGEGINCNTVPGVKFAGCAAGQCLAFSCEKGFKLTADQTCVAATT*	Tribe22	0.924	20	1143	1747	No	5.625	320	No	FG_cryptococcus_50256999|gb|EAL19717.1| hypothetical protein CNBG3450 [Cryptococcus neoformans var. neoformans B-3501A] --HMM score = 1.000 --Signal peptide length = 25	pria_lened ame: full=protein pria flags: precursor	YES	No hit	No hit	No	LIAR=18	No NLS			LIAR=18						ACSS-#ACDSS#ICQSS	3	ND	ND	No	No	No	No	No	No
PGTG_143650	MFARLSLLVLLLTASLSAASPSSPQGTPTTPLLKRTTRTALAKKSNNSTPVARSLPLLPILGQILPVSANLKVDICLDLSVKVLGIATVNVFATAALAASITSKGISVDELAVVQASLAAELADVARVSTTAWACEQACTSDICSSHAFDRVSRTCTLAPKQLTTRSNILARLIAQLGLLGRSSPRYCQLCSHRCSAANSAPSAAARQRKRHISTVGHCPTGYDACPFSAFSTSQGYECVITQDELEHCGGCSTTGEGVDCTTVVGIKNPGCSRGQCIAFECEEGYYLSPEKTCLRRI*	Tribe22	1	19	1301	2509	No	6.02007	299	No	FG_cryptococcus_50256999|gb|EAL19717.1| hypothetical protein CNBG3450 [Cryptococcus neoformans var. neoformans B-3501A] --HMM score = 1.000 --Signal peptide length = 25	pria_lened ame: full=protein pria flags: precursor	YES	No hit	No hit	No		No NLS										0	ND	ND	No	No	No	No	No	No
PST21_17146	MFARLSILVLLLTANLSSASPSSIGNAYQNMPATRSSSPLKRTTRTAFANNRANSTRVARSLPLLPLLGQILPVTANLKVDICLDLSVKVLGIATVNVFATAALAASITSQGISVDELAVVQASLASELAGVARVSTTSYACEQACTSDVCSSYNFDRVSHTCSLTPQQLTTKSNVLARLIAQLSLLGPSAPRYCQLCRNRCGPANSTPSATSKYYKRQSTAIGHCPTGLDACPISSFNTSPGYECVNTQEELEHCGGCSSTGDGVDCNTISGVESAGCSRGQCMAFSSLSIELNTDNNIIFLVTYTISATIF	Tribe22	1	19	1329	NA	No	5.11182	313	No	FG_Ccinereus_ok_116500583|gb|EAU83478.1| predicted protein [Coprinopsis cinerea okayama7#130] --HMM score = 1.000 --Signal peptide length = 22	pria_lened ame: full=protein pria flags: precursor	YES	No hit	No hit	No		No NLS										0	YES	No	No	No	No	No	No	No
PST43_16679	MFARLSILVLLLTANLSSASPSSIGNAYQNMPATRSSSPLKRTTRTAFANNRANSTRVARSLPLLPLLGQILPVTANLKVDICLDLSVKVLGIATVNVFATAALAASITSQGISVDELAVVQASLASELAGVARVSTTSYACEQACTSDGTFLGSHHFYSACQLLIKNAPNHSYNFDRVSHTCSLTPQQLTTKSNVLARLIAQLSLLGPSAPRYCQLCRNRCGPANSTPSATSKYYKRQSTAIGHCPTGLDACPISSFNTSPGYECVNTQEELEHCGGCSSTGDGVDCNTISGVESAGCSRGQCMAFCRTLTNSPFIPIRHLATVACKEGFYLGPDKTCIQHISLSIELNTDNNIIFLVTYTISATIF	Tribe22	1	19	679	NA	No	5.16304	368	No	FG_Ccinereus_ok_116500583|gb|EAU83478.1| predicted protein [Coprinopsis cinerea okayama7#130] --HMM score = 1.000 --Signal peptide length = 22	pria_lened ame: full=protein pria flags: precursor	No	No hit	No hit	No		No NLS										0	YES	No	No	No	No	No	No	No
PST21_07975	MLAIQTLSLVAFLAFASAYDLPLTMMSPTPTTSGQLTARSFFPAQFIPGQLSGGEHTAGTISAGAGPASASCGLESNVWGQVSPVSSSGYANLCLQCRVNVFGVDVFEFNFYSALSASISAHGVSANQCSVLQSAIEGDLLKLAAGSKTSASCTAACKGDERRAPSTNSFLPFCNQDAILAALTMEFAGSKLSTTSSKSMP	Tribe22	0.999	18	2152	NA	No	3.48259	201	No	No hit	---NA---	No	No hit	No hit	No	LIAR=36	No NLS			LIAR=36							0	No	No	No	No	No	No	No	No
PST43_20679	MLAVQTLSLAAFLASASAYDLPLTMMKPTTTTSQLNARSFFPAQFIPGQLSGGEHTAGSFSAGAGPASASCGLESNVWGQVSPVSSSGYANLCLQCRVNVFGVDVFEFNFYSALAASISAHGVSASQCSVLQSAIEGDLLRLAAGSKTSASCTAACKSDE	Tribe22	0.999	18	NA	NA	No	3.75	160	No	No hit	---NA---	No	No hit	No hit	No	LIAR=35	No NLS			LIAR=35							0	YES	YES	No	No	No	No	No	No
PST877_02189	MLAIQTLSLVAFLASASAYDLLLTMMSPTPTTCQLTARSFFPAQFIPGQFLGGEHMAGTISAGVGPASASCGLESNVWGQVSPVSASGYANLCLQCRVNVFGVDVFKFNFYIALAASISAHGVSASQFLLLQSTIQGDLLRLAGGSKTSTSCTAALLQKLTARTALNSIHPDCINQDQ	Tribe22	0.999	18	NA	NA	No	3.37079	178	No	No hit	---NA---	No	No hit	No hit	No	LIAR=35	No NLS			LIAR=35							0	No	No	No	No	No	No	No	No
Mellp1_72934 estExt_fgenesh1_kg.C_470016	MNRYTIVAVFIGSLMANAMAKSYKANFDSVNSQMSELYQHIGDVQAIASSSGHSEIQKKCSEAKDALDFAQSSWQQISTTYINRPWLASENSLSSTIKSRLSDCGNILKEIQEHSDVQSNTNAYSRTVQACQTIYTKCVSSCDGIWDWQPPSPQPSGSSNRKLRRSLYGEQVPACPNNETACPISHLSLGFECIDTNLELASCGGCVTKGEGENCLSITGAAGVGCLEGKCVVFSAESGYYLGQQGRPLRRRRML*	Tribe22	0.914	20	16030	588	YES	5.07812	256	No	FG_Lbicolor_164643234|gb|EDR07487.1| predicted protein [Laccaria bicolor S238N-H82] --HMM score = 1.000 --Signal peptide length = 19	pria_lened ame: full=protein pria flags: precursor	YES	No hit	No hit	No		No NLS										0	ND	ND	No	No	No	No	No	No
PST43_07490	MMNSKVSFSVLAVAILCLVPMTSSHSTYSMEQKSTSTSSSSNSTSSQATVTVGSTEQPRWQDHERDEGPQPTKTSRAGDDDFSDSNSSAPKSKQPSRTIPESYEEEPDYSGDAPLARNSTFVSDPSASYADTPTPTLNCPGPIDPATGEGYLDSDQNCSIACYNNLVLNQSGDACVCAPTFQFDPVEVKCVCPSPFVLRGSKCVLLPSQAAGARHSGHKKRSLNSQWTFGVEDKLHGKYLRNDVDRKFCPDSEIACRMSSGGYECLDPDVTLESCGGCSSIGTGVDCRNITGADEVGCYQGACQVITCGRGFRLIDGSCIRNVRRR	Tribe22	0.998	24	NA	NA	No	5.82822	326	No	FG_cryptococcus_50256999|gb|EAL19717.1| hypothetical protein CNBG3450 [Cryptococcus neoformans var. neoformans B-3501A] --HMM score = 1.000 --Signal peptide length = 25	pria_lened ame: full=protein pria flags: precursor	No	No hit	No hit	No		No NLS										0	YES	YES	No	No	No	No	YES	YES
PGTG_008980	MKFLIFALAATALPVINAASNFKSTCSTVNNQMATLTGSLAQLKATADKLGHYHISSRCDEASQHLGYAKSSWGGISSGYGSFPWQARDSSHASRVQSRMSSCGSSLDWIYSQPEVSRYSDYRTPVQNCRRTYNSCQTGCTQIWNWPSPPGYKPRPSQQAGYRRHRRDTDEKVCPNTQETACPISANATGFECVDTQTEITSCGGCESLNEGENCLTIEGADEVGCELGECRVFSALPGFEINKENGRPTPVDVPDWE*	Tribe22	1	18	916	2484	No	5.40541	259	No	FG_Lbicolor_164643234|gb|EDR07487.1| predicted protein [Laccaria bicolor S238N-H82] --HMM score = 1.000 --Signal peptide length = 19	pria_lened ame: full=protein pria flags: precursor	No	No hit	No hit	No		No NLS										0	ND	ND	No	No	No	No	No	No
PST43_19287	MKFLIFALAATVLPTINASANFKSTCNTVNNQMSTLTASLAQLKATADKLGHQHISDRCEEASQHLGRAQDSWGGITNNFGGFPWQARSSSHASSVRSRMSSCGSHLNWIYSQPETQHPDYQAPVSNCRRTYNSCQSGCSQIWNWPSPPGFNPRPQPSQYAGYRRHRRDAPAQMCPNVKETACPISANATGYECLDVKTEITSCGGCESLNEGENCMAIEGADEVGCEVGHCVVFSALPGFEINATNGRPAPKSISTK	Tribe22	0.999	18	2030	1492	No	5.42636	258	No	FG_Lbicolor_164643234|gb|EDR07487.1| predicted protein [Laccaria bicolor S238N-H82] --HMM score = 1.000 --Signal peptide length = 19	pria_lened ame: full=protein pria flags: precursor	YES	No hit	No hit	No		No NLS										0	YES	No	No	No	No	No	No	No
PST130_09898	MLAIQTLSLVAFLASASAYDLPLTMMSPTPTTAQLTARSFFPAQFIPGQLSGGEHTAGTISAGAGPASASCGLESNVWGQVSPVSSSGYANLCLQCRVNVFGVDVFEFNFYSALAASISAHGVSA	Tribe22	1	18	NA	NA	No	2.4	125	No	No hit	---NA---	No	No hit	No hit	No	LIAR=35	No NLS			LIAR=35							0	No	No	No	No	No	No	No	No
Mellp1_72264 estExt_fgenesh1_kg.C_260038	MKFLVLALLFAAAPYIQATSFLATSNGVGSSLNTLQASIARIRQVSQAHGHTQITNKCDQAQSHLKLAQGAFGQLQGGFLHAPWNARGSSQANQVRTRLSLCGNVLNSIYAQPEMKSFPEYKSPMSQSQATYRSVQKGCQDIWQWPAPNSGESDDDDSYSKEGYGSSYTPPSSDYAPRPKPSQAHSGYFRRSTSHKIRACQNSETSCPINSVDGGYECLDLKVEVGSCGGCVSKKEGENCLLIEGADGVGCLEGKCVVLSVKEGYAPGANGRPTLIGLHQAY*	Tribe22	1	18	2671	2104	No	3.88693	283	No	FG_Lbicolor_164643234|gb|EDR07487.1| predicted protein [Laccaria bicolor S238N-H82] --HMM score = 1.000 --Signal peptide length = 19	pria_lened ame: full=protein pria flags: precursor	No	No hit	No hit	No		No NLS										0	ND	ND	No	No	No	No	No	No
PST877_11532	MFARLSILVLLLTANLSSASPSSIGNAYQNMPATRSSSPLKRTTRTAFANNRANSTRVARSLPLLPLLGQILPVTANLKVDICLDLSVKVLGIATVNVFATAALAASITSQGISVDELAVVQDSLA	Tribe22	1	19	NA	NA	No	0.793651	126	No	No hit	---NA---	YES	No hit	No hit	No		No NLS										0	YES	No	No	No	No	No	No	No
[truncated: 4,633 more rows]

## Sheet: per_tribe_summary
Tribe no.	No. of members	Average protein length (amino acids)	No. of P. graminis proteins	No. of Melampsora proteins	No. of P. striiformis proteins	Lineage-specificity	1. No. of proteins with hits to HESPs or AVRs	1. HESP/AVR proteins score	2.No. of proteins with effector motif or NLS	2. Effecotr motif or NLS score	3. No. of SCR proteins	3. SCR score	4. No. of proteins with internal repeats	4. RCP score	5. No. of genes with 1 FIR ≥ 10Kb ?	5. Long FIR genes score	6. No. of proteins without PFAM	6. PFAM score	7. No. with expression during infection	7. Expression during infection score	8. No. with expression in haustoria (H1 or H2)	8. Haustorial expression score	9. No. in top 100 expressed during infection	9. Infected top 100 score	10. No. in top 500 expressed during infection	10. Infected top 500 score	11. No. in top 100 expressed in haustoria (H1 or H2)	11. Haustoria top 100 score	12. No. in top 500 expressed in haustoria (H1 or H2)	12. Haustoria top 500 score	Combined score	Combined Rank
[truncated: 1,037 more rows]
