# Supplementary material for: Genome analyses of the wheat yellow (stripe) rust pathogen Puccinia striiformis f. sp. tritici reveal polymorphic and haustorial expressed secreted proteins as candidate effectors
Source: BMC Genomics. 2013 Apr 22;14:270. doi: 10.1186/1471-2164-14-270 (PMC3640902; doi:10.1186/1471-2164-14-270)
Supplement: Additional file 14 — Summary of the relative gene expression values measured using quantitative RT-PCR for 22 selected effector candidates. [file 1471-2164-14-270-S14.xlsx]

## Sheet: Sheet1
Additional File 14			20 h		1 dpi		6 dpi		14 dpi
Gene name	Tribe	Expression Peak	Mean	Sterr	Mean	Sterr	Mean	Sterr	Mean	Sterr
PST43_18397	Tribe276	1 dpi	7753.77	4626.99	66795.6	17251.8	17158.5	3329.1	15924.2	3101.87
PST887_03650	Tribe6	1 dpi	4482	2572.01	18181.9	8250.99	5172.43	1683.1	3846.78	474.795
PST0821_05825	Tribe6	1 dpi	35196.4	19659.7	115263	39090.4	21943.6	13301.3	10741.4	690.27
PST130_12532	Tribe308	1 dpi	22128.7	10133.7	117658	30310.4	14885	1691.11	5828.73	3893.57
PST21_16369	Tribe596	1 dpi	8790.72	4508.52	75720.6	20304.4	16196	3205.97	24689	4316.4
PST0821_05302	Tribe593	1 dpi	13421.9	7986.19	32728	3771.68	6920.4	1471.41	5999.16	1196.19
PST21_18431	Tribe317	1 dpi	9376.03	1921.37	56427.5	13299.4	9844.94	1796.25	10819.8	2388.66
PST43_08077	Tribe63	1 dpi	11126.6	7243.16	107451	20331.7	26342.2	5156.19	36206.3	5354.25
PST0821_06496	Tribe1004	6 dpi	314.823	86.215	1760.53	202.865	43663.7	8798.74	1433.6	177.453
PST21_13514	Tribe928	6 dpi	278.893	120.584	369.586	93.3589	7115.69	1537.62	417.021	44.1134
PST43_18806	Tribe544	6 dpi	116.97	0	2847.48	629.845	12358.4	3147.14	6863.64	1865.25
PST887_15584	Tribe1118	6 dpi	0	0	407.315	0	20286.9	5149.56	88.3551	26.4768
PST0821_02418	Tribe413	14 dpi	0	0	0	0	4930.3	819.934	56981.3	23900.3
PST21_13335	Tribe413	14 dpi	314.007	151.279	0	0	2203.59	1466.68	102316	85253.9
PST21_11390	Tribe6	14 dpi	307.931	72.2227	3789.39	1229.46	3164.79	1116.69	16473.1	7341.84
PST21_18221	Tribe238	14 dpi	648.272	154.865	136.239	0	1376.36	412.617	43484.5	1016.89
PST21_18220	Tribe238	14 dpi	762.989	205.831	2693.82	878.62	1872.65	903.429	10703	1141.64
PST43_17026	Tribe351	14 dpi	2259.24	1132.41	4424.65	805.949	3643.28	586.108	12550.5	4295.99
PST43_01959	Tribe426	14 dpi	1530.73	0	593.128	143.201	3084.33	219.801	19033.4	6614.06
PST21_09249	Tribe1232	14 dpi	3615.55	0	566.544	236.112	727.647	169.724	8467.15	5261.42
PST43_13507	Tribe467	14 dpi	4210.07	1882.59	30393.6	8358.83	24742.7	8954.69	90983.1	41527.2
PST130_10194	Tribe79	Stable	3529.12	2379.9	22523	4107.29	15845.6	3113.5	20223.6	1714.29
Mean: Calculated from up to 6 biological replicates. Sterr, standard error.
